# Supplementary material for: Long noncoding RNAs and mRNAs profiling in ovary during laying and broodiness in Taihe Black-Bone Silky Fowls (Gallus gallus Domesticus Brisson)
Source: BMC Genomics. 2024 Apr 10;25:357. doi: 10.1186/s12864-024-10281-7 (PMC11005167; doi:10.1186/s12864-024-10281-7)
Supplement: Supplementary file 1 — Supplementary Material 1. [file 12864_2024_10281_MOESM1_ESM.xls]

Table S1. Summary statistics for sequence quality and alignment information
Sample	Raw reads	Clean reads	Q20 (%)	Q30 (%)	GC content (%)	Total mapped	Multiple mapped	Uniquely mapped
BC1	94284862	92324972	97	91.9	47.07	86516681 (93.71%)	3432068 (3.72%)	83084613 (89.99%)
BC2	92798320	90386260	96.99	91.93	47.62	85059842 (94.11%)	3983147 (4.41%)	81076695 (89.7%)
BC3	106996926	104642326	97.46	92.8	47.25	99329692 (94.92%)	4575356 (4.37%)	94754336 (90.55%)
BC4	90841188	89148020	96.86	91.61	46.62	83569009 (93.74%)	3511408 (3.94%)	80057601 (89.8%)
GC1	92547334	90696320	97.06	92.09	47.45	85154842 (93.89%)	3469965 (3.83%)	81684877 (90.06%)
GC2	86443334	83522870	96.88	91.57	46.61	78938778 (94.51%)	2221008 (2.66%)	76717770 (91.85%)
GC3	103790790	101415404	97.12	92.21	47.15	95446885 (94.11%)	3877094 (3.82%)	91569791 (90.29%)
GC4	93705468	91694550	97.21	92.38	47.38	86472645 (94.31%)	4233684 (4.62%)	82238961 (89.69%)
