# Supplementary material for: Long noncoding RNAs and mRNAs profiling in ovary during laying and broodiness in Taihe Black-Bone Silky Fowls (Gallus gallus Domesticus Brisson)
Source: BMC Genomics. 2024 Apr 10;25:357. doi: 10.1186/s12864-024-10281-7 (PMC11005167; doi:10.1186/s12864-024-10281-7)
Supplement: Supplementary file 2 — Supplementary Material 2. [file 12864_2024_10281_MOESM2_ESM.xls]

## Sheet: Supplementary Table S3
Table S2. The differentially expressed mRNAs
gene_id	gene_name	gene_locus	BC_FPKM	GC_FPKM	log2FoldChange	pvalue	padj
ENSGALG00000027716	ENSGALG00000027716	5:12686682-12694704	2.37065	42.2324	-3.47749	1.05e-07	0.001059
ENSGALG00000019553	SERPINB10B	2:67656284-67662678	1.18153	66.9678	-5.76973	1.97e-06	0.0119532
ENSGALG00000045522	C6orf58	3:59142047-59154607	0	0.554306	-8.7873	3.18e-05	0.120516
XLOC_108364	XLOC_108364	Z:35350546-35479689	2.65036	0.852333	1.83868	4.41e-05	0.120816
ENSGALG00000000364	STC1	22:1287781-1294830	2.31324	31.2913	-3.62679	6.74e-05	0.157243
ENSGALG00000039756	NKAIN2	3:60313956-60834072	8.29349	9.80905	1.8718	0.000100611	0.202512
ENSGALG00000017183	MMP13	1:183730975-183738566	2.45539	212.286	-6.34008	0.000102536	0.202512
ENSGALG00000024272	S100A9	25:3296971-3298411	8.84138	205.353	-4.4103	0.000138627	0.227339
ENSGALG00000026098	IL8	4:50937659-50940883	0.373036	5.7343	-3.57829	0.000171598	0.24667
ENSGALG00000054180	ENSGALG00000054180	12:20332366-20339261	3.9449	0	8.71105	0.000178799	0.24667
ENSGALG00000032614	AT2	1:196989275-196990942	0.025566	3.2074	-6.70774	0.000192293	0.253752
ENSGALG00000043254	EPX	19:615901-627255	0.594422	30.9628	-5.40807	0.000281743	0.303258
ENSGALG00000007447	TUBB1	20:10887341-10892358	9.07909	27.3882	-1.50914	0.000287802	0.303258
ENSGALG00000009700	PDK4	2:23905072-23914501	20.0541	64.7097	-1.68464	0.000289759	0.303258
ENSGALG00000005086	PLAU	6:16341344-16349555	7.74492	88.1327	-3.42419	0.000332636	0.305681
ENSGALG00000005215	CACNA1H	14:5667870-5837562	8.35922	5.27773	2.37287	0.000349654	0.305681
ENSGALG00000043064	EXFABP	17:865358-868425	15.7568	149.224	-3.27469	0.000387181	0.317603
ENSGALG00000012140	FSHB	5:4772497-4775872	0.003609	0.144272	-4.46095	0.000566468	0.419338
ENSGALG00000013007	-	1:61043502-61073779	0.27613	1.78157	-3.14391	0.000593578	0.428945
ENSGALG00000016761	LYG2	1:133828101-133831585	3.21084	57.7524	-4.0549	0.000674498	0.450313
ENSGALG00000022815	AvBD1	3:107430692-107466527	20.4921	336.307	-3.83734	0.000682495	0.450313
ENSGALG00000006300	LDHA	5:12754029-12780561	54.3756	185.865	-1.75323	0.000788859	0.479075
ENSGALG00000002987	SERPINF2	19:5543842-5551420	5.31434	34.7936	-2.6571	0.000789225	0.479075
ENSGALG00000013094	DDC	2:80755118-80807342	0.0888593	0.752196	-2.92226	0.000923622	0.515897
ENSGALG00000008267	IL5RA	12:18489501-18503711	0.0222755	0.534386	-4.40273	0.000960212	0.515897
ENSGALG00000027791	FGF23	1:73425405-73429018	0.022334	0.426234	-3.84459	0.00105246	0.515897
ENSGALG00000042257	MYH1F	18:407275-424203	0.341922	0.005696	5.92697	0.00111933	0.515897
ENSGALG00000030324	KIAA1324L	1:8090319-8184770	2.5262	8.27281	-1.67854	0.00128278	0.539372
XLOC_049389	XLOC_049389	2:143871521-143874906	4.44285	20.4945	-2.16161	0.00129394	0.539372
ENSGALG00000007657	CDX4	4:12107176-12115777	0	0.182196	-6.84894	0.00129729	0.539372
ENSGALG00000049534	-	W:6363350-6371505	3.24072	0.655601	2.40244	0.00151246	0.596165
ENSGALG00000012757	PMCH	1:55372179-55373646	0.029947	0.916641	-4.3708	0.0016003	0.603607
ENSGALG00000054196	-	19:4947059-4964040	0.88058	6.83277	-2.65327	0.00160119	0.603607
ENSGALG00000005022	GP9	12:5515883-5519044	0.15278	1.47523	-3.2342	0.00161089	0.603607
ENSGALG00000004293	ENSGALG00000004293	3:45498435-45518857	0.014328	0.260968	-3.81941	0.00171955	0.628336
XLOC_030792	XLOC_030792	15:11148434-11152839	0.134974	2.81984	-4.02488	0.0018011	0.628336
ENSGALG00000042001	ENSGALG00000042001	4:35025993-35044154	14.2385	2.39796	2.75843	0.00199006	0.675901
ENSGALG00000044760	ENSGALG00000044760	5:81596-86107	0.016864	0.864644	-5.52058	0.00200425	0.675901
ENSGALG00000015209	NFIL3	Z:44356123-44369961	10.1093	26.9259	-1.36961	0.00212776	0.705382
ENSGALG00000001863	VTG2	8:16869042-16889747	0.113955	1.73909	-3.9334	0.00216575	0.705382
ENSGALG00000001611	B3GAT1	24:2619471-2655111	0.40522	1.91744	-3.19379	0.00220613	0.705382
ENSGALG00000041640	TWIST1	2:29565482-29567600	0.675268	7.26218	-3.39701	0.00230277	0.728035
ENSGALG00000012985	SLC6A13	1:60190170-60217228	0.0142288	0.177263	-3.46562	0.00249568	0.760911
ENSGALG00000025941	RGS20	2:110314102-110333425	0.167675	1.23111	-2.77275	0.00255057	0.76646
ENSGALG00000049191	ENSGALG00000049191	2:128242198-128254859	0.423701	3.02582	-2.67879	0.00259871	0.773269
ENSGALG00000036964	-	1:60970968-61049531	0.146416	0.686514	-2.59765	0.00262852	0.774546
ENSGALG00000029393	HOXC10	33:7585953-7590530	0.476946	0.0103665	5.44774	0.00268147	0.782552
ENSGALG00000002766	MLKL	11:1886612-1890948	0.0318732	0.466712	-3.80679	0.00274325	0.792957
ENSGALG00000000619	ANGPTL4	28:945364-954006	2.38202	9.62899	-1.92147	0.00284916	0.794059
ENSGALG00000032282	CALB1	2:124313161-124331362	2.42519	0.562311	2.18692	0.00289307	0.794059
ENSGALG00000000745	SLC26A9	26:2324250-2343007	0.0698903	0.968194	-3.71835	0.00289829	0.794059
ENSGALG00000031360	ENSGALG00000031360	4:192612-196135	36.4442	82.2889	-1.13023	0.00293992	0.79669
ENSGALG00000049520	-	5:53913978-54004100	0.820473	0.122989	2.8014	0.00314254	0.822233
ENSGALG00000012481	TNFAIP6	7:35127799-35141587	1.55821	7.92459	-2.25511	0.0032522	0.829112
ENSGALG00000004804	ENSGALG00000004804	20:6579828-6656826	1.48135	35.894	-4.56523	0.00351508	0.853489
ENSGALG00000047207	ENSGALG00000047207	4:91258206-91277711	0.879389	0.157115	2.62895	0.00368892	0.879069
ENSGALG00000019554	ENSGALG00000019554	2:67641034-67649937	0.0885475	1.77985	-4.19789	0.0037133	0.879069
ENSGALG00000043860	PGR2/3	5:17275582-17277213	1.60336	53.3373	-5.06258	0.00373628	0.879069
ENSGALG00000015134	APOV1	1:84330787-84333931	0.21209	4.37674	-4.36242	0.00378555	0.88138
ENSGALG00000006453	TF	9:4765436-4777129	9.5072	33.1609	-1.80367	0.00387989	0.88138
ENSGALG00000013575	IFI6	2:89717364-89722211	58.2437	9.77852	2.8951	0.00395603	0.88138
ENSGALG00000031430	ENSGALG00000031430	8:5495630-5502809	2.06007	9.22191	-1.98287	0.0039848	0.88138
ENSGALG00000006413	CEMIP	10:12689664-12736649	2.07635	9.45274	-2.07978	0.0040261	0.88138
ENSGALG00000030461	ADIRF	6:3352386-3354716	0	0.224376	-5.98304	0.0040273	0.88138
ENSGALG00000008048	CPA2	1:1583175-1594275	0.215225	2.11327	-2.77371	0.00412023	0.886252
ENSGALG00000008040	ENSGALG00000008040	15:11192649-11209492	4.46637	14.7297	-1.6975	0.0041754	0.886252
ENSGALG00000044241	ENSGALG00000044241	11:585151-586866	0.0688378	0.445374	-2.61544	0.00417561	0.886252
ENSGALG00000044606	MEP1B	2:106363753-106388946	0.028807	0	5.26577	0.00423314	0.892223
ENSGALG00000023824	-	6:19995949-20037919	3.79419	1.18757	1.92872	0.00433258	0.904638
ENSGALG00000030886	PTGDS	17:872551-874786	3.46209	15.6962	-2.09279	0.00435166	0.904638
ENSGALG00000012872	SERPINB11	2:67733489-67745143	0.0436272	0.636639	-3.55589	0.00461272	0.927021
XLOC_070313	XLOC_070313	31:1572323-1590901	0	0.224376	-6.87022	0.00475803	0.927021
ENSGALG00000009639	DDX60	4:24959132-24997825	0.649768	0.0842772	3.16103	0.00478149	0.927021
ENSGALG00000044480	IL13RA1	4:3392323-3404401	13.9559	30.2707	-1.08364	0.00495007	0.944902
ENSGALG00000053580	ENSGALG00000053580	9:1520128-1538713	0.0239602	0.197349	-2.91631	0.00504829	0.951681
ENSGALG00000054080	RIPPLY3	1:108324987-108331087	0.201409	1.41681	-2.68258	0.00517039	0.96007
XLOC_004184	XLOC_004184	1:88498651-88501330	4.09058	16.5405	-1.96325	0.00534247	0.976804
ENSGALG00000046616	CHGB	3:16985845-16997906	2.51133	10.6286	-2.02728	0.00543444	0.987669
ENSGALG00000029819	SCG2	9:8387258-8389147	1.34109	7.45175	-2.35604	0.00559805	1
ENSGALG00000002511	ENSGALG00000002511	26:3966988-3974554	0.507996	2.58308	-2.19437	0.00583911	1
ENSGALG00000010152	TSPAN8	1:36249788-36266933	0.0939278	1.0663	-3.41193	0.00591224	1
ENSGALG00000039187	GKN2	22:405357-409427	0.24528	2.99376	-3.51627	0.00595827	1
ENSGALG00000013723	OASL	12:3635427-3637460	38.1805	8.46398	2.41086	0.00613181	1
ENSGALG00000018557	SOD3	4:73665483-73667513	35.0127	95.6885	-1.40764	0.00627446	1
ENSGALG00000002637	RBP7	21:3596396-3598338	23.393	79.5287	-1.81127	0.00635349	1
ENSGALG00000047285	BD7	3:107443030-107444685	15.1095	402.238	-4.68515	0.00677385	1
ENSGALG00000029022	NPAS3	5:35291922-35889962	10.7177	6.15526	1.23253	0.00678001	1
ENSGALG00000014722	KLRD1	1:79179715-79187290	0.132189	0.869325	-2.6897	0.00689804	1
ENSGALG00000011668	IL8L1	4:50925077-50928369	0.247433	1.46225	-2.74978	0.00696883	1
ENSGALG00000015126	TRPM3	Z:35092121-35479721	7.67709	3.53001	1.26213	0.00698107	1
ENSGALG00000039224	HHLA1	2:141378615-141396344	0.0501875	0.465352	-2.86075	0.00711126	1
ENSGALG00000047968	-	4:74408088-74418538	1.1361	0.213882	2.733	0.00735946	1
ENSGALG00000053860	ENSGALG00000053860	2:15842529-15889404	0.430384	1.80492	-2.01153	0.00741596	1
ENSGALG00000038042	GABRG2	13:7747258-7849986	0	0.127753	-5.70528	0.0077382	1
ENSGALG00000010801	TMEM61	8:25622130-25626958	1.99407	9.74386	-2.23144	0.00784163	1
XLOC_016787	XLOC_016787	1:161472243-161488091	6.43157	16.8232	-1.73855	0.00785326	1
ENSGALG00000030512	-	19:5943104-5945850	11.5497	1.98951	2.61856	0.00790298	1
ENSGALG00000032170	ENSGALG00000032170	17:869297-871747	0	0.0767855	-5.01156	0.00804757	1
ENSGALG00000017229	FAT3	1:187671552-188016984	3.20936	1.48843	1.25615	0.00820174	1
ENSGALG00000041121	SLIT2	4:74981753-75226670	17.6162	10.5678	1.0198	0.00821119	1
ENSGALG00000015977	SMOX	4:88402221-88446642	7.65496	19.0899	-1.27591	0.00822937	1
ENSGALG00000016668	AvBD6	3:107446916-107449084	1.91525	52.2577	-4.71024	0.00833039	1
ENSGALG00000019552	SERPINB10	2:67665297-67674062	8.94084	51.5474	-2.47293	0.00840446	1
ENSGALG00000053682	MHCIY	16:1908705-2102493	8.26057	2.0554	1.95457	0.00865756	1
ENSGALG00000015897	IMPG1	3:80395515-80449179	0.018587	0	5.54049	0.00872097	1
ENSGALG00000011740	MGP	1:48025491-48034029	130.888	581.525	-2.16322	0.00887752	1
ENSGALG00000000407	ENSGALG00000000407	28:646860-685028	4.05164	11.5526	-1.41352	0.0089211	1
ENSGALG00000047578	SELENOP1	Z:13587877-13593542	0.16224	0.843992	-2.39346	0.00894086	1
ENSGALG00000028982	CMPK2	3:94980479-94986009	26.9387	6.69504	2.21009	0.0089881	1
ENSGALG00000030502	ADAMTS4	25:3958394-3965648	0.259263	1.56164	-2.55076	0.00903551	1
ENSGALG00000010036	FOSL2	3:27495589-27511616	11.4378	26.9391	-1.13655	0.00908054	1
ENSGALG00000047109	-	2:72213983-72249889	0.999205	0.230192	2.23904	0.00914719	1
ENSGALG00000005968	MMP11	15:8274524-8282968	1.60284	11.9452	-2.76142	0.00927309	1
ENSGALG00000034605	ENSGALG00000034605	5:875773-882206	0.202825	1.61231	-2.76816	0.00943739	1
ENSGALG00000015730	TMPRSS15	1:100944153-101000642	0.0645687	0.501198	-2.77085	0.00948454	1
ENSGALG00000008901	PTGFR	8:19086109-19108467	1.3923	4.94841	-1.78615	0.00958121	1
ENSGALG00000028273	HBE1	1:197283325-197284551	0	0.334224	-6.52292	0.0096364	1
ENSGALG00000051054	ENSGALG00000051054	KZ626819.1:106256-112945	0.0889952	1.0169	-3.42015	0.00976489	1
ENSGALG00000054158	-	31:4156513-4459538	0.0491217	0.426479	-2.9988	0.0097977	1
ENSGALG00000027786	SOCS3	18:9837554-9839601	2.18936	9.30684	-2.05585	0.0099218	1
ENSGALG00000006323	LECT2	13:15913091-15918063	12.0823	272.818	-4.47214	0.0100732	1
ENSGALG00000049547	ENSGALG00000049547	31:5396419-5402739	0.261935	0.0165987	3.80413	0.010197	1
ENSGALG00000027702	SCN11A	2:5391945-5428473	0.134738	0.78835	-2.44031	0.010541	1
ENSGALG00000017405	NPR3	Z:10035819-10086725	3.63442	1.34598	1.54317	0.010658	1
ENSGALG00000009963	LYZ	1:35542896-35546583	4.11706	36.4797	-3.06318	0.010678	1
ENSGALG00000019843	AvBD4	3:107470958-107472826	0.682527	16.0324	-4.47508	0.0108205	1
ENSGALG00000019114	CLDN10	1:147451539-147522082	0.542125	2.79918	-2.21445	0.0111206	1
ENSGALG00000045873	ENSGALG00000045873	12:3665300-3680770	0	0.270366	-5.52783	0.0114597	1
ENSGALG00000010320	PAWR	1:39555182-39632254	8.4044	4.17499	1.61666	0.0116209	1
ENSGALG00000001793	MYL10	19:3899838-3920950	0.0142503	0.206382	-3.69965	0.0116364	1
ENSGALG00000027090	ENSGALG00000027090	4:85928419-85937631	2170.41	875.701	1.42904	0.0122094	1
ENSGALG00000011356	-	8:29930523-29976191	0.5271	2.12943	-1.83086	0.012305	1
XLOC_103820	XLOC_103820	W:4732827-4735700	0.0097825	0.224467	-3.70284	0.0124712	1
ENSGALG00000010133	PTCH2	8:21151297-21166349	1.73573	0.3768	2.21736	0.0126303	1
ENSGALG00000008888	IL1RAPL2	4:16845799-17180206	14.1832	6.08258	1.26495	0.0127453	1
ENSGALG00000034346	RDH10	2:117723113-117755436	17.13	36.9208	-1.18896	0.012786	1
ENSGALG00000022696	ENSGALG00000022696	1:195858573-195860342	2.81755	9.14775	-1.6278	0.0128846	1
ENSGALG00000016669	AvBD2	3:107453344-107455847	42.7845	957.821	-4.42018	0.0131986	1
ENSGALG00000051919	BAALC	2:129209906-129231537	0.149993	0.684685	-2.37388	0.0135288	1
ENSGALG00000010364	AADAC	9:23596912-23603064	4.90633	13.7889	-1.44969	0.0137625	1
ENSGALG00000016964	-	1:167972773-168042111	1.72257	0.635359	1.81466	0.0143961	1
ENSGALG00000026214	LRTM2	1:61004967-61014569	0.298279	0.0397807	2.79768	0.0145229	1
ENSGALG00000010850	C8A	8:26158855-26174657	0.00278575	0.0963838	-4.18215	0.0150241	1
ENSGALG00000008940	ENSGALG00000008940	5:25427166-25520280	1.37615	0.443659	1.86303	0.0151223	1
ENSGALG00000051068	ENSGALG00000051068	4:91264001-91278824	5.75153	1.59218	1.91959	0.0152956	1
ENSGALG00000003849	TRPM1	10:6058130-6182958	16.4937	6.14836	1.52844	0.0154229	1
ENSGALG00000033925	ENSGALG00000033925	4:83135257-83149163	0.30399	1.05082	-1.64737	0.0154269	1
ENSGALG00000007785	PROK2	12:16703105-16707773	0.130568	0.909129	-2.70675	0.0154644	1
ENSGALG00000042103	C5H11ORF96	5:21907061-21908044	13.155	40.351	-1.53241	0.0155082	1
ENSGALG00000008317	SDSL	15:12864255-12866637	0.0731882	0.390399	-2.29724	0.0155801	1
ENSGALG00000009179	TNFSF10	9:19447018-19455676	42.0167	102.655	-1.22625	0.0166391	1
ENSGALG00000016483	ENSGALG00000016483	3:101650872-101662307	0	0.0234758	-5.20635	0.0166839	1
ENSGALG00000004903	CHST8	11:10491009-10661037	0.720798	3.01958	-1.97121	0.0166948	1
XLOC_039071	XLOC_039071	2:69003929-69007071	3.20921	12.2374	-1.66899	0.0167652	1
ENSGALG00000023191	MRPS18C	4:46462780-46472547	6.95125	50.9636	-1.0837	0.0168612	1
ENSGALG00000010854	ENSGALG00000010854	2:29076224-29415224	4.41746	9.32156	-1.3837	0.0171021	1
ENSGALG00000051882	ENSGALG00000051882	9:15142821-15152169	0.014332	0.155995	-3.20274	0.0174666	1
ENSGALG00000009266	FGA	4:20321300-20328290	0.637478	2.23889	-1.68592	0.0174801	1
ENSGALG00000019696	CATHL2	2:4074457-4076222	8.70788	112.981	-3.62767	0.0181701	1
ENSGALG00000008874	SLC13A1	1:22565977-22590094	0.088086	0.40534	-2.04339	0.018327	1
ENSGALG00000002792	SPDEF	26:4351853-4357451	0	0.0650478	-5.02478	0.0184464	1
ENSGALG00000011084	CCSAP	3:40064884-40077070	8.39704	3.54318	1.35059	0.0184859	1
ENSGALG00000006522	HCK	20:10105874-10112326	0.209832	0.861941	-1.97095	0.0189428	1
ENSGALG00000002103	TPPP3	11:1222442-1224448	2.15462	7.43986	-1.77065	0.0192124	1
ENSGALG00000012230	LRR1	5:57738304-57847003	2036.19	1114.77	1.12572	0.0192288	1
ENSGALG00000048560	ENSGALG00000048560	1:202285-203838	0.332386	0.0514717	2.70613	0.0194125	1
ENSGALG00000004393	ENSGALG00000004393	5:1623560-1636140	0.0099695	0.190167	-3.85467	0.019632	1
ENSGALG00000027323	MYH1D	18:376311-398842	0.132135	0.0109993	3.58774	0.0196516	1
ENSGALG00000007110	ENSGALG00000007110	4:9283691-9296473	0	0.0328615	-5.07809	0.0198623	1
ENSGALG00000007242	SLITRK4	4:9901515-9904127	6.876	16.2674	-1.16867	0.0201064	1
ENSGALG00000035157	SOX21	1:147804919-147837794	0.668307	2.64409	-1.86902	0.0201167	1
ENSGALG00000051203	ENSGALG00000051203	5:103145-107720	0.0950818	0.591244	-2.56201	0.020216	1
ENSGALG00000033520	DCSTAMP	2:129825673-129834748	0.268384	1.02205	-1.95586	0.0203858	1
ENSGALG00000004252	ENSGALG00000004252	28:5030693-5034171	1.29638	4.79739	-1.86962	0.0205709	1
ENSGALG00000032506	GEM	2:125926904-125935308	26.8173	63.2538	-1.16388	0.0206392	1
ENSGALG00000040532	ZIC1	9:12074565-12078458	0.0298048	0	4.97526	0.0206802	1
ENSGALG00000001936	MYO7B	9:1494408-1519920	0.008212	0.103545	-3.33537	0.0208778	1
ENSGALG00000016169	TMPRSS3	1:110712815-110725955	0	0.0805658	-5.76996	0.0211513	1
ENSGALG00000021158	SLC7A9	11:9941779-9956007	0.964405	0.282587	1.8156	0.0217521	1
ENSGALG00000039242	PGA5	5:300441-302636	0.314599	0.00653675	4.86204	0.0218998	1
ENSGALG00000023521	ADRA2A	6:27190992-27192326	6.02437	18.2973	-1.51277	0.0219434	1
ENSGALG00000048223	ENSGALG00000048223	1:50802358-50807514	0.0105713	0.286674	-3.50935	0.0221184	1
ENSGALG00000010009	TTC29	4:31583662-31843706	12.3286	6.35328	1.06623	0.0222935	1
ENSGALG00000031410	ENPEP	4:57825703-57859115	0.0981873	0.396196	-1.83901	0.0223444	1
ENSGALG00000035762	ENSGALG00000035762	28:2847048-2864558	0.481788	4.23579	-2.33152	0.0225804	1
ENSGALG00000046886	ENSGALG00000046886	W:2667781-2704794	0.818159	0.242879	2.03939	0.0232765	1
ENSGALG00000038936	TMEM182	1:135354534-135378734	0.298061	0.0673145	2.20437	0.0236988	1
ENSGALG00000008733	LPAR3	8:16810670-16822126	0.411375	1.18715	-1.51902	0.0238514	1
ENSGALG00000016067	HMGN1	1:109326296-109336616	33.8892	16.3308	0.99194	0.0239217	1
ENSGALG00000042151	ENSGALG00000042151	4:8703252-8712457	0.132201	0.636669	-2.21959	0.0239676	1
ENSGALG00000011267	ENSGALG00000011267	2:35741014-35747472	0.178798	1.08627	-2.47526	0.0241012	1
ENSGALG00000054416	-	Z:75301173-75388501	0	0.138907	-4.71154	0.0242471	1
ENSGALG00000002886	NKX2-5	13:9921886-9924100	0.0766845	0.32824	-1.96417	0.0243249	1
ENSGALG00000017216	-	1:187061427-187081859	0.0966985	1.61105	-3.89783	0.0246033	1
ENSGALG00000047025	-	16:1919324-2051022	3.95338	1.21359	1.83594	0.0247555	1
ENSGALG00000052026	ENSGALG00000052026	4:49290137-49298945	57.1304	128.723	-1.10694	0.0248924	1
ENSGALG00000045686	ENSGALG00000045686	KZ626836.1:387365-516585	0.0409798	0.68781	-3.5504	0.0249257	1
ENSGALG00000033498	ENSGALG00000033498	5:16172352-16180740	42.9005	19.6328	1.27475	0.024989	1
ENSGALG00000005857	ALOX5	6:18466839-18488267	2.47113	5.99392	-1.24547	0.0252438	1
ENSGALG00000029795	FAM131A	9:16073264-16078955	0	0.123704	-5.67545	0.0260304	1
XLOC_070702	XLOC_070702	31:2821279-2822465	0.057788	0.46619	-2.90062	0.026163	1
ENSGALG00000000695	MFSD4A	26:2178133-2192431	10.13	3.37659	1.60153	0.026295	1
ENSGALG00000032028	SERTM1	1:173838414-173854684	2.44592	5.90848	-1.22335	0.0264939	1
ENSGALG00000051445	ENSGALG00000051445	12:473865-489071	0.00543075	0.127132	-3.84731	0.0266045	1
ENSGALG00000037625	FBN3	28:367087-488932	24.3167	7.8007	1.75364	0.0266293	1
ENSGALG00000026137	CDKN2B	Z:78858726-78862135	0.132641	1.0931	-2.92019	0.0269078	1
ENSGALG00000051843	ENSGALG00000051843	Z:34293089-34427349	0.00333975	0.251713	-3.92486	0.026929	1
ENSGALG00000009825	SRGAP1	1:33560543-33701007	15.9629	8.29646	0.968381	0.0270135	1
ENSGALG00000045085	IFIT5	6:20187816-20191669	79.7796	23.7	1.9513	0.0271047	1
ENSGALG00000032453	PMP2	2:121340221-121344668	0.215128	1.71613	-2.85942	0.0273763	1
ENSGALG00000013604	VIP	3:49586424-49602336	1.85511	0.375424	2.03952	0.027608	1
ENSGALG00000008439	CD36	1:11333589-11371413	10.7826	31.1024	-1.54305	0.0276143	1
ENSGALG00000050830	SV2A	25:1854812-1880902	0.0900305	0.427745	-2.05033	0.0277015	1
ENSGALG00000039411	COL25A1	4:37574263-37642586	0.497551	1.69959	-2.25372	0.0278907	1
ENSGALG00000014515	C1QTNF7	4:76744821-76792805	4.55465	2.11379	1.23911	0.0278956	1
ENSGALG00000011633	SLC5A8	1:47613048-47636250	0.122834	0.791428	-2.57677	0.0280786	1
ENSGALG00000012005	ENSGALG00000012005	5:54816596-54847803	0.245193	0.859294	-1.67781	0.0280858	1
ENSGALG00000002503	SFTPA2	6:5196550-5203105	0.417727	0.0300762	3.69565	0.0282399	1
ENSGALG00000039633	NEUROD2	27:7002801-7003871	0.00388725	0.117724	-4.08298	0.0283675	1
ENSGALG00000024138	ENSGALG00000024138	25:2245169-2251383	2.57862	9.80386	-1.7784	0.0286342	1
ENSGALG00000027973	CATHL1	2:4078678-4080170	5.46396	59.3101	-3.38811	0.0287986	1
ENSGALG00000046550	-	4:60181273-60231262	24.2515	49.8877	-0.844691	0.02919	1
ENSGALG00000033432	NHLH2	1:81203444-81204741	0.387239	0.0812925	2.22065	0.0293607	1
ENSGALG00000000469	ADRA1A	22:5083582-5098900	0	0.0278763	-4.76393	0.0293878	1
ENSGALG00000009395	GLRB	4:21362248-21407298	0.067331	0.295727	-1.99828	0.0296289	1
ENSGALG00000039708	ENSGALG00000039708	28:1003379-1008537	0.899631	3.25083	-1.71115	0.029659	1
ENSGALG00000032289	IKZF5	6:32382110-32455794	2.89488	1.12046	1.56547	0.029756	1
ENSGALG00000049023	-	1:193159354-193346750	3.0747	1.41509	1.22244	0.0298063	1
ENSGALG00000006992	MMP9	20:10572557-10576665	65.6696	328.408	-2.11213	0.0299326	1
ENSGALG00000044307	ENSGALG00000044307	5:25622679-25653875	0.0440505	0.285523	-2.5163	0.030091	1
ENSGALG00000034337	RHPN1	2:148431659-148455296	5.14611	13.6935	-1.37083	0.0301236	1
ENSGALG00000007047	GAL	5:16762407-16770584	0.788998	0.114444	2.56147	0.0301953	1
ENSGALG00000047638	-	28:2075064-2079158	0.373853	1.42045	-1.76242	0.0302151	1
ENSGALG00000041630	NFIX	30:402432-415709	13.7584	5.85373	1.28184	0.0304511	1
ENSGALG00000013033	ENSGALG00000013033	2:78356447-78363091	0.152707	0.712225	-2.17652	0.0304806	1
ENSGALG00000033535	RGS16	8:5981547-5987489	9.40539	3.17578	1.45232	0.0306199	1
ENSGALG00000016142	MX1	1:110239567-110262758	21.3887	7.69324	1.66781	0.0306487	1
ENSGALG00000010974	GSC	5:45910321-45911817	0.268755	1.90679	-2.35921	0.0307792	1
ENSGALG00000003433	DPEP2	11:3459157-3474477	9.33665	18.1073	-0.851997	0.0308002	1
ENSGALG00000027407	-	5:52153163-52229080	0.331803	0.893149	-1.66963	0.0309206	1
ENSGALG00000015015	CYTL1	4:78878821-78881513	2.48363	7.11422	-1.53502	0.0319149	1
ENSGALG00000038913	LDLRAD3	5:19507937-19621461	5.54572	3.5526	1.26844	0.0323203	1
ENSGALG00000004339	ENSGALG00000004339	Z:23210259-23289222	0.203408	0.055687	1.93023	0.0325122	1
ENSGALG00000041471	TUBB	16:2738933-2745467	43.1581	24.491	0.936629	0.0330028	1
ENSGALG00000012834	AKR1D1	1:56550352-56584722	42.3322	93.5937	-1.05834	0.0330444	1
ENSGALG00000004230	LIPC	10:7430735-7445902	0.0150642	0.161184	-3.14462	0.0331615	1
ENSGALG00000047911	ENSGALG00000047911	25:2305874-2309799	2.87875	9.1998	-1.54179	0.033221	1
ENSGALG00000028341	ENSGALG00000028341	28:2756226-2762064	0.230792	1.01313	-2.08487	0.0332669	1
ENSGALG00000042193	AvBD5	3:107467262-107469283	0.273708	2.11309	-2.83163	0.0333172	1
ENSGALG00000049799	ENSGALG00000049799	18:1061028-1079459	0.130863	0.642475	-2.10969	0.0335823	1
ENSGALG00000012290	SOX10	1:51055215-51064410	4.20501	1.5624	1.41297	0.0337282	1
ENSGALG00000016896	ABCC4	1:147543882-147692199	22.7198	39.7306	-0.739158	0.0338855	1
ENSGALG00000033671	FREM2	1:172661162-172776030	20.5265	12.1819	0.827062	0.0338873	1
ENSGALG00000051429	-	33:6764381-6771626	0.061811	0.384031	-2.7544	0.0339244	1
ENSGALG00000000654	TMED6	11:18934966-18937487	1.02838	0.335908	1.66017	0.0343153	1
ENSGALG00000034150	CATHL3	2:4072545-4073720	10.3482	96.6454	-3.17317	0.0345562	1
ENSGALG00000013073	UPP1	2:79940291-79950017	1.26957	3.51598	-1.31398	0.0346298	1
ENSGALG00000028595	CCNO	Z:16727232-16734527	87.9534	47.6359	0.964584	0.0346745	1
ENSGALG00000007466	EDNRB2	4:11158706-11169798	53.5456	22.8743	1.21138	0.0351415	1
ENSGALG00000054231	ENSGALG00000054231	1:174015961-174043244	1.25277	0.593197	1.91024	0.0354629	1
ENSGALG00000031359	GCK	22:5253936-5261455	0.0925958	0.385268	-1.97969	0.0357268	1
ENSGALG00000026631	HOXA10	2:32651349-32654714	3.40819	0.818417	2.10555	0.0362188	1
ENSGALG00000010936	MYF6	1:40080215-40081940	0.0366812	0	4.80515	0.036543	1
ENSGALG00000008362	SSTR4	3:3340865-3343007	0	0.0568987	-5.49771	0.0366174	1
ENSGALG00000009050	CAPN3	5:25874264-25899184	0.309726	0.921141	-1.45076	0.0367486	1
ENSGALG00000053694	OVST	1:76362509-76397638	0.058942	0.370565	-2.11091	0.0368781	1
ENSGALG00000039553	SULF1	2:116289225-116346778	2.42024	6.55307	-1.4671	0.0370756	1
ENSGALG00000027146	GPR139	14:14951114-14965984	0.317982	0.050545	2.54162	0.037192	1
ENSGALG00000026594	HS3ST5	3:64588327-64784997	2.01719	1.11429	1.36894	0.0373	1
ENSGALG00000003589	VTN	19:5790911-5795785	1.75298	7.26913	-2.0004	0.0373153	1
ENSGALG00000024480	TIMMDC1	1:93679895-93704946	12.6982	13.9785	0.789101	0.0373312	1
ENSGALG00000005083	SLC5A10	14:5535594-5564397	0.00828225	0.0689475	-2.86415	0.0373555	1
ENSGALG00000006138	HELZ2	20:9732482-9752786	4.09047	1.92778	1.21491	0.0373585	1
ENSGALG00000037011	CILP2	28:3540874-3544871	0.67603	0.157876	2.14874	0.0376119	1
ENSGALG00000015970	COL9A1	3:82821169-82887349	0.200333	0.858019	-2.00823	0.0376354	1
ENSGALG00000039480	ENSGALG00000039480	16:2404886-2405986	0	0.141512	-5.56445	0.0376814	1
ENSGALG00000046729	ENSGALG00000046729	30:718987-728715	0.041475	0.24773	-2.54986	0.0376889	1
ENSGALG00000005242	ENSGALG00000005242	2:1572974-1597843	0.252038	0.0132145	3.08295	0.0378063	1
ENSGALG00000053449	-	KZ626839.1:787742-807290	0.010078	0.303878	-3.68561	0.0379781	1
ENSGALG00000054028	ENSGALG00000054028	3:82927266-82933914	0.528602	0.11356	2.11263	0.0380245	1
ENSGALG00000052653	PCDHAC2	13:1333957-1434738	1.97396	0.788542	1.48834	0.0382723	1
ENSGALG00000009452	GALNT16	5:28252274-28309388	14.0897	7.54392	0.967866	0.0385258	1
ENSGALG00000043603	CCL5	19:582380-583600	1.18077	3.91608	-1.74919	0.0387177	1
ENSGALG00000015627	HAPLN1	Z:62725137-62818255	16.0942	6.82437	1.28401	0.0389405	1
ENSGALG00000038848	MSX2	13:10514513-10519859	0.156379	0.031094	2.21133	0.0392555	1
ENSGALG00000049009	ENSGALG00000049009	5:55112497-55133332	0.026029	0.00075975	3.40732	0.0394642	1
ENSGALG00000000081	IL4I1	16:2367597-2478250	0.0660895	0.283211	-2.10801	0.0395158	1
ENSGALG00000008660	CST7	3:15917270-15922608	0.423537	1.46146	-1.78591	0.0395918	1
ENSGALG00000009017	STEAP2	2:21667322-21673630	4.70971	10.2561	-1.06837	0.0398499	1
ENSGALG00000010402	HPGDS	4:37170329-37196424	43.1638	92.8593	-1.05341	0.0400564	1
ENSGALG00000017046	POSTN	1:173372443-173406135	61.9141	208.776	-1.68127	0.0400648	1
ENSGALG00000039990	TNC	17:3013995-3170274	4.89276	2.61073	1.17264	0.0400675	1
ENSGALG00000000241	STARD4	Z:46594962-46603606	3.376	6.93874	-1.04215	0.0404477	1
XLOC_001217	XLOC_001217	1:32511656-32588595	3.9471	1.04852	1.97137	0.0405796	1
ENSGALG00000012119	MARCO	7:28482051-28491954	8.76908	16.9929	-0.876057	0.0406596	1
ENSGALG00000023420	HOXD3	7:16262309-16266918	0.153876	0.0333528	2.22573	0.0407842	1
ENSGALG00000004120	CNR2	23:5753275-5754330	0	0.047971	-4.79427	0.041003	1
ENSGALG00000001449	STRA6	10:3042694-3053063	0.03896	0.188045	-2.23175	0.0410725	1
ENSGALG00000052411	ENSGALG00000052411	2:72321292-72322521	2.08642	0.523771	2.04445	0.041252	1
ENSGALG00000030027	MCAM	24:4240693-4250430	25.1732	14.7624	0.862458	0.0412609	1
ENSGALG00000043026	ENSGALG00000043026	24:6333315-6339570	0.123251	0.531749	-2.06105	0.0416498	1
ENSGALG00000038834	MAGI2	1:11833678-12556826	10.5262	5.88774	0.817582	0.0419494	1
ENSGALG00000016757	TSGA10	1:133775253-133793015	0.004598	0.0654495	-3.51331	0.0421692	1
ENSGALG00000012885	BCL2	2:67837316-67924872	13.5042	7.09852	0.955145	0.0423608	1
ENSGALG00000006106	TNFRSF6B	20:9650082-9655443	0.438757	1.24734	-1.43249	0.0429022	1
ENSGALG00000014725	PLK2	Z:18019411-18025319	22.6243	39.5334	-0.725485	0.0429462	1
XLOC_077874	XLOC_077874	4:19405841-19478415	0.584978	0.259491	1.2809	0.0429911	1
ENSGALG00000005360	CA4	19:8243835-8262292	2.27607	6.34781	-1.48247	0.0430354	1
ENSGALG00000016788	IL18RAP	1:135229034-135244807	0.187007	0.628605	-1.74172	0.0432073	1
ENSGALG00000033966	TENM4	1:193461898-193803700	8.23412	4.01736	1.0884	0.0435167	1
ENSGALG00000013123	PLCZ1	1:64181929-64224901	0	0.0432647	-5.3811	0.0435246	1
ENSGALG00000007727	ENSGALG00000007727	12:15983524-16011478	0.0932122	0.00832925	3.01832	0.0438667	1
ENSGALG00000011270	KERA	1:44000044-44009051	0.721781	2.37551	-1.75084	0.0439245	1
ENSGALG00000013484	ZPBP2	27:7093741-7100541	0.0285203	0.251599	-2.69266	0.0440946	1
ENSGALG00000000151	ADAMTS19	Z:45408351-45570562	9.51117	4.64944	1.03704	0.044191	1
ENSGALG00000009007	PCARE	3:9144569-9148345	0.00286	0.0247372	-2.68113	0.0442079	1
ENSGALG00000034025	ASIC1	33:5798329-5813145	1.13068	0.345278	1.58211	0.0442983	1
ENSGALG00000052061	-	12:5065003-5128086	0.638933	0.271469	1.28229	0.0443389	1
ENSGALG00000008896	PPP1R1C	7:14106076-14154526	0.463712	1.03018	-1.56545	0.0449691	1
ENSGALG00000052731	ENSGALG00000052731	1:137682471-137691704	1.96795	0.557301	1.81777	0.0450431	1
ENSGALG00000047196	-	4:77015689-77019929	0.0923863	0.603132	-1.87665	0.0451391	1
ENSGALG00000052192	TUBA1B	33:7125098-7127729	183.942	110.22	0.811027	0.0455686	1
ENSGALG00000044788	ZNF628	31:4762091-4765753	4.45312	2.28852	1.04334	0.0457064	1
ENSGALG00000035219	ALB	4:50822578-50848867	2.81953	9.99625	-1.77678	0.0458799	1
ENSGALG00000015630	EDIL3	Z:62363362-62692551	6.34085	3.08184	1.09756	0.0461946	1
ENSGALG00000002576	ASL2	19:5082064-5091544	2.56985	6.47295	-1.28291	0.046372	1
ENSGALG00000015090	PLIN2	Z:33602917-33617017	27.6342	53.7525	-0.917792	0.0464257	1
ENSGALG00000003767	NKD1	11:6236478-6507851	7.58777	5.46662	0.720957	0.0465528	1
ENSGALG00000008554	IL17REL	1:20198062-20240989	0.537606	2.43422	-2.13944	0.046564	1
ENSGALG00000013627	SLC7A2	4:63027358-63067114	23.9028	15.1259	0.730152	0.0466817	1
ENSGALG00000047421	ENSGALG00000047421	KZ626828.1:51356-53696	0	0.0412223	-4.69056	0.0466846	1
ENSGALG00000013715	DLC1	4:64370643-64586585	24.4451	18.1154	0.705573	0.0468092	1
ENSGALG00000010645	ENPP6	4:39577144-39603215	0.956543	2.35942	-1.23545	0.0468726	1
ENSGALG00000045238	ENSGALG00000045238	19:39927-42416	0.123028	0.417888	-1.70891	0.0469341	1
ENSGALG00000016375	PHEX	1:120317314-120409433	1.83806	5.239	-1.47798	0.0470675	1
ENSGALG00000004980	kcnma1	6:14210978-14648816	9.8377	5.87971	0.936013	0.0470808	1
ENSGALG00000015028	RLN3	Z:27624861-27627531	30.6666	153.946	-2.24924	0.0473063	1
ENSGALG00000014807	MTX3	Z:22058070-22068952	7.18549	4.34513	0.986221	0.0473144	1
ENSGALG00000054210	ENSGALG00000054210	1:62143278-62144848	1.21309	3.64503	-1.53133	0.0477942	1
ENSGALG00000004859	ZNFX1	20:6715285-6727531	18.2987	8.59402	1.24222	0.0479657	1
ENSGALG00000008635	ENSGALG00000008635	1:20505033-20508744	4.71917	15.1203	-1.61518	0.0482499	1
ENSGALG00000015056	LAMA3	2:103119354-103231680	8.25023	4.30613	0.939114	0.048381	1
ENSGALG00000020253	-	4:20602819-20625643	2.00933	1.12879	0.941833	0.0483987	1
ENSGALG00000034294	ATP6V0D2	2:122936917-122954777	0.769959	2.63216	-1.8067	0.0488295	1
ENSGALG00000052927	-	9:13586080-13696621	0.214817	0.589962	-1.61826	0.0491453	1
ENSGALG00000043555	NPNT	4:38549409-38592266	22.2669	42.8284	-0.86255	0.0494593	1
ENSGALG00000045427	UPP2	7:36305671-36310853	0.523216	1.52866	-1.45839	0.0497038	1
ENSGALG00000017068	KL	1:175586953-175631538	0.35095	1.03295	-1.49214	0.0497364	1
XLOC_043606	XLOC_043606	2:21303348-21361919	5.17736	18.9068	-1.68511	0.0497754	1
