# Supplementary material for: Long noncoding RNAs and mRNAs profiling in ovary during laying and broodiness in Taihe Black-Bone Silky Fowls (Gallus gallus Domesticus Brisson)
Source: BMC Genomics. 2024 Apr 10;25:357. doi: 10.1186/s12864-024-10281-7 (PMC11005167; doi:10.1186/s12864-024-10281-7)
Supplement: Supplementary file 3 — Supplementary Material 3. [file 12864_2024_10281_MOESM3_ESM.xls]

## Sheet: Supplementary Table S4
Table S3. The differentially expressed lncRNAs
transcript_id	transcript_name	gene_id	gene_name	transcript_locus	BC_FPKM	GC_FPKM	log2FoldChange	pvalue	padj
TCONS_00110009	LINC3980	XLOC_060464	XLOC_060464	3:37922315-37928698	0	0.625041	-10.0174	1.35e-06	0.00413652
TCONS_00166780	LINC6442	XLOC_091024	XLOC_091024	6:27278429-27285446	0	0.534674	-9.78966	1.99e-06	0.00537845
ENSGALT00000105857	ENSGALT00000105857	ENSGALG00000048674	ENSGALG00000048674	1:65423526-65425466	20.511	0	13.468	9.62e-06	0.0148171
TCONS_00173101	LINC6724	XLOC_094381	XLOC_094381	7:12257631-12265823	0	0.166015	-9.12422	1.65e-05	0.0210444
TCONS_00033684	ENSGALG00000023395-AS1	XLOC_020537	XLOC_020537	10:13258154-13266050	0	0.390826	-9.04369	2.36e-05	0.0283362
TCONS_00095090	LINC3453	XLOC_053184	XLOC_053184	23:1725726-1737474	0.318711	0	10.4462	2.83e-05	0.0318762
TCONS_00166783	LINC6445	XLOC_091024	XLOC_091024	6:27278429-27289398	0	4.58572	-12.7058	4.12e-05	0.0397535
TCONS_00070653	LINC2532	XLOC_038915	XLOC_038915	2:66086922-66136414	0.285308	0	10.17	4.79e-05	0.0437333
TCONS_00049253	CYTH3-OT1	ENSGALG00000007149	CYTH3	14:9269956-9282858	0.693594	0	12.1046	5.19e-05	0.04554
TCONS_00110007	LINC3981	XLOC_060464	XLOC_060464	3:37922315-37928698	0	0.246648	-8.66437	8.05e-05	0.0578723
TCONS_00096719	LINC3517	XLOC_053962	XLOC_053962	23:4726608-4735273	0.129628	0	8.83985	9.18e-05	0.0613115
TCONS_00144789	ENSGALG00000035619-AS5	XLOC_080094	XLOC_080094	4:60043611-60053660	0	0.836501	-9.40789	9.7e-05	0.0625207
TCONS_00040555	ENSGALG00000006056-OT1	ENSGALG00000006056	-	12:10261407-10269571	0.0211295	5.17311	-7.46864	0.000105992	0.064555
TCONS_00106551	LINC3822	XLOC_058592	XLOC_058592	3:2682065-2694761	0.36486	0	9.83792	0.000149866	0.0766246
TCONS_00053690	LINC1945	XLOC_030725	XLOC_030725	15:10245748-10257065	1.81997	0.121168	3.93249	0.000158282	0.0792008
TCONS_00068242	RARB-OT5	ENSGALG00000011298	RARB	2:37556106-37609928	0.290429	0.00658925	5.53756	0.000259424	0.109485
TCONS_00006193	EPHA1-OT2	ENSGALG00000014687	EPHA1	1:78162846-78167932	0	0.628776	-9.37122	0.000261578	0.109485
TCONS_00088591	ENSGALG00000005170-AS4	XLOC_050096	XLOC_050096	20:7775298-7786703	5.65e-05	0.285254	-8.8411	0.00027067	0.109485
TCONS_00133203	LINC4992	XLOC_073775	XLOC_073775	4:33336185-33346203	0.0346607	2.57759	-5.81483	0.000276362	0.109631
TCONS_00082309	LINC3012	XLOC_046173	XLOC_046173	2:72324550-72345537	0.607545	0	11.1159	0.000294313	0.113607
TCONS_00095091	LINC3451	XLOC_053184	XLOC_053184	23:1725726-1737474	0	0.469709	-10.8752	0.000297674	0.114251
TCONS_00023102	LINC768	XLOC_014125	XLOC_014125	1:100481227-100485489	3.40262	0	12.2225	0.000305841	0.116086
TCONS_00171990	LINC6679	XLOC_093706	XLOC_093706	7:1199193-1274327	0	0.342288	-9.19705	0.000313569	0.117677
TCONS_00062836	LINC2263	XLOC_034647	XLOC_034647	19:2441449-2447235	0.00224775	0.651902	-7.08868	0.000355823	0.125844
TCONS_00126603	ENSGALG00000049843-AS2	XLOC_070280	XLOC_070280	31:894619-922219	0	0.398764	-9.37027	0.000377021	0.129436
TCONS_00143088	LINC5423	XLOC_079133	XLOC_079133	4:42252359-42266577	0	3.99436	-13.0571	0.000395434	0.131586
TCONS_00118480	DIEXF-OT6	ENSGALG00000009887	DIEXF	3:22917075-22933017	5.75e-06	0.334762	-8.25032	0.000415245	0.134212
TCONS_00140689	ENSGALG00000051675-OT1	ENSGALG00000051675	-	4:17199905-17286199	0.00162425	0.479511	-7.6896	0.000470789	0.139484
TCONS_00114212	ENSGALG00000049870-OT2	ENSGALG00000049870	-	3:85347355-85351218	0	0.380875	-9.11496	0.000477692	0.139691
TCONS_00146949	LINC5577	XLOC_081229	XLOC_081229	4:85347441-85355827	0.0277335	1.57804	-5.39337	0.000542003	0.153835
TCONS_00187101	ENSGALG00000009349-AS1	XLOC_101676	XLOC_101676	9:19923033-19929956	0	0.157877	-8.95613	0.000560066	0.15599
TCONS_00028683	LINC960	XLOC_017824	XLOC_017824	1:186144611-186169991	0.475861	0	12.6148	0.000572549	0.156639
TCONS_00120634	LINC4493	XLOC_066637	XLOC_066637	3:46564949-46568359	0.287595	11.5646	-5.13493	0.000639946	0.167554
TCONS_00140436	LINC5317	XLOC_077624	XLOC_077624	4:13845287-13864061	1.23886	0.040539	4.6757	0.000655165	0.168233
TCONS_00046279	LINC1652	XLOC_027160	XLOC_027160	13:4543810-4564832	1.22088	0.000563	8.38844	0.000657635	0.168233
ENSGALT00000106264	ENSGALT00000106264	ENSGALG00000049910	ENSGALG00000049910	8:22884718-22898889	0	0.849358	-8.99236	0.000705843	0.174653
TCONS_00120448	LINC4467	XLOC_066565	XLOC_066565	3:44156117-44161738	0	1.32432	-10.1768	0.000802275	0.184395
TCONS_00010623	LINC390	XLOC_006324	XLOC_006324	1:128718801-128724284	0	2.76348	-12.0286	0.000903038	0.198701
TCONS_00097785	LINC3555	XLOC_054496	XLOC_054496	24:6325598-6332712	0.201513	0.0001775	6.98448	0.000979461	0.206761
TCONS_00006222	ENSGALG00000014695-AS4	XLOC_003582	XLOC_003582	1:78292169-78301668	0	0.56099	-8.42116	0.00100397	0.20825
TCONS_00182833	PXYLP1-OT3	ENSGALG00000029102	PXYLP1	9:6949127-6972578	0.762757	0	10.0129	0.00107388	0.21648
TCONS_00010422	LINC376	XLOC_006174	XLOC_006174	1:125784676-125786346	0	0.983224	-8.59183	0.00133649	0.247345
TCONS_00094782	LINC3442	XLOC_052987	XLOC_052987	22:4872197-4904700	0.00063425	0.197128	-6.42179	0.00140166	0.255901
ENSGALT00000103753	ENSGALT00000103753	ENSGALG00000054114	ENSGALG00000054114	1:142366947-142373996	0	0.721019	-8.21497	0.00141591	0.256229
ENSGALT00000102714	ENSGALT00000102714	ENSGALG00000053677	ENSGALG00000053677	4:20513617-20538779	0.642806	0	8.23679	0.00144087	0.259553
TCONS_00098186	B3GAT1-OT1	ENSGALG00000001611	B3GAT1	24:2629971-2655111	0	1.2231	-11.4768	0.00150146	0.264817
TCONS_00019097	ENSGALG00000012755-AS1	XLOC_011698	XLOC_011698	1:55243511-55302847	0.0173053	0.315449	-4.18353	0.00158661	0.268706
TCONS_00080184	LINC2935	XLOC_044866	XLOC_044866	2:47420462-47427536	1.27391	0	10.0851	0.00159715	0.268865
TCONS_00087803	ENSGALG00000037737-AS5	XLOC_049786	XLOC_049786	20:1446986-1456834	1.41533	0	9.63468	0.00176433	0.282423
TCONS_00054583	ENSGALG00000003826-AS2	XLOC_031138	XLOC_031138	15:5579035-5584910	0.19657	2.43866	-3.53658	0.00198715	0.30165
TCONS_00044877	ENSGALG00000003672-AS2	XLOC_026389	XLOC_026389	13:11311609-11325487	0.262611	0	9.42684	0.00201488	0.304107
TCONS_00041335	LINC1401	XLOC_024667	XLOC_024667	12:18167636-18175135	0.215998	0	8.6304	0.00202135	0.304107
TCONS_00109161	LRFN2-OT4	ENSGALG00000010050	LRFN2	3:28331266-28358748	0	0.254263	-8.67303	0.00210828	0.309601
TCONS_00187100	ENSGALG00000009349-AS2	XLOC_101676	XLOC_101676	9:19923033-19929956	0	0.250356	-9.34579	0.00213361	0.31026
TCONS_00110588	LINC4012	XLOC_060818	XLOC_060818	3:42076544-42084005	0.468834	0.000517	6.89968	0.00214436	0.310845
TCONS_00157332	LINC6000	XLOC_086345	XLOC_086345	5:36761900-36772473	0.432151	6.77759	-3.81068	0.00223182	0.314743
TCONS_00151764	LINC5753	XLOC_083548	XLOC_083548	5:41553250-41631702	0.808818	0.131187	2.66759	0.00223924	0.315132
TCONS_00107909	ENSGALG00000009219-AS2	XLOC_059256	XLOC_059256	3:17035245-17046517	0	0.172705	-9.27133	0.00230203	0.317452
TCONS_00043072	THOC7-OT1	ENSGALG00000007299	THOC7	12:13944024-13998271	0	0.209348	-7.01256	0.00230883	0.317452
TCONS_00053323	ENSGALG00000005824-AS12	XLOC_030590	XLOC_030590	15:8114224-8124894	0.0029225	0.364779	-6.50196	0.00238834	0.321701
TCONS_00089977	LINC3302	XLOC_050805	XLOC_050805	20:4664596-4670990	0	0.165131	-8.15385	0.00239069	0.321701
TCONS_00041854	C3orf18-OT1	ENSGALG00000002240	C3orf18	12:2160662-2173206	0.20531	0	9.14094	0.00247046	0.327952
TCONS_00097977	LINC3581	XLOC_054543	XLOC_054543	24:879899-891745	0	0.273117	-7.88959	0.00259595	0.335937
TCONS_00018143	LINC627	XLOC_011182	XLOC_011182	1:45910391-45919148	0.0088405	1.034	-6.57866	0.00276089	0.344707
TCONS_00198722	CDC42SE2-OT1	ENSGALG00000027258	CDC42SE2	Z:44770074-44818073	0.0770492	1.81888	-4.31671	0.00284506	0.349019
TCONS_00159251	LINC6121	XLOC_087377	XLOC_087377	5:55212713-55218116	0.00136425	0.353759	-6.79809	0.00284688	0.349019
TCONS_00053325	ENSGALG00000005824-AS16	XLOC_030590	XLOC_030590	15:8114227-8124894	0.346376	0	9.24729	0.00295104	0.354569
TCONS_00157333	LINC5999	XLOC_086345	XLOC_086345	5:36761900-36772473	0.0916595	3.73211	-5.02372	0.00295454	0.354569
TCONS_00161553	ENSGALG00000049414-AS7	XLOC_088444	XLOC_088444	6:18405665-18427521	0.00117175	0.299479	-6.71454	0.00300707	0.359523
TCONS_00178215	ENSGALG00000027565-OT3	ENSGALG00000027565	-	8:28754440-28775261	0.00035075	0.128006	-6.67671	0.00314186	0.36847
TCONS_00174469	LINC6777	XLOC_095037	XLOC_095037	7:28466939-28474668	0.463125	0	10.5159	0.00323249	0.3739
TCONS_00111092	LINC4048	XLOC_061090	XLOC_061090	3:47076119-47082179	0.178624	0	8.90281	0.00335221	0.377669
TCONS_00163531	ENSGALG00000010461-AS2	XLOC_089392	XLOC_089392	6:35107528-35135569	0.138364	0.000363	7.88788	0.00336476	0.377669
ENSGALT00000102715	ENSGALT00000102715	ENSGALG00000047065	ENSGALG00000047065	2:74066019-74068710	0.834151	0	8.53916	0.00343741	0.381368
TCONS_00005912	LINC193	XLOC_003459	XLOC_003459	1:75413583-75427888	0	0.779307	-10.5434	0.0034685	0.38222
TCONS_00031351	LINC1019	XLOC_019342	XLOC_019342	10:13637009-13645342	0	0.144271	-8.98428	0.00352065	0.385865
TCONS_00146945	LINC5574	XLOC_081229	XLOC_081229	4:85347441-85350032	0	0.104457	-6.65713	0.00371156	0.3986
TCONS_00090221	ENSGALG00000040269-AS6	XLOC_050916	XLOC_050916	20:6496215-6500037	1.33521	0	8.94449	0.00378709	0.402148
TCONS_00053316	ENSGALG00000005824-AS7	XLOC_030590	XLOC_030590	15:8114176-8129575	0.00081675	0.322546	-6.92433	0.00380854	0.402148
ENSGALT00000107419	ENSGALT00000107419	ENSGALG00000019325	ENSGALG00000019325	1:49173083-49181281	0	1.73774	-8.89034	0.00382458	0.402148
TCONS_00041101	TAFA1-OT9	ENSGALG00000049667	TAFA1	12:15330398-15342531	0.00142825	0.320943	-6.53976	0.00395688	0.403898
TCONS_00055779	LINC2032	XLOC_031601	XLOC_031601	15:11746166-11747574	0.351462	0	7.33701	0.00397151	0.403898
TCONS_00166807	LINC6453	XLOC_091036	XLOC_091036	6:27354786-27407749	0.0029905	0.258725	-5.80314	0.00398791	0.403898
ENSGALT00000107620	ENSGALT00000107620	ENSGALG00000033767	ENSGALG00000033767	9:13852244-13854851	0.0051515	0.353045	-4.61114	0.00399206	0.403898
ENSGALT00000107369	ENSGALT00000107369	ENSGALG00000047620	ENSGALG00000047620	11:7025266-7038714	0.066157	0	6.78204	0.00401167	0.404466
TCONS_00022152	LINC736	XLOC_013399	XLOC_013399	1:91666434-91693876	0.117553	0.00021675	7.51973	0.00416313	0.414055
TCONS_00014377	ENSGALG00000017216-OT1	ENSGALG00000017216	-	1:187061427-187081859	0.00112075	0.292473	-7.91371	0.00423947	0.417464
TCONS_00133817	LINC5028	XLOC_074022	XLOC_074022	4:38087640-38101076	0	0.45047	-8.95378	0.0042918	0.420167
TCONS_00111550	ENSGALG00000013689-AS10	XLOC_061343	XLOC_061343	3:51633518-51647392	0.370658	0	8.70119	0.00431098	0.420717
TCONS_00110180	LINC3992	XLOC_060540	XLOC_060540	3:39113609-39130801	0.608605	0.00348375	6.8913	0.00431963	0.420717
TCONS_00019606	ENSGALG00000013007-OT1	ENSGALG00000013007	-	1:61043502-61049638	0.0075175	0.518358	-5.72007	0.00444554	0.425422
TCONS_00156918	LINC5973	XLOC_086107	XLOC_086107	5:32765772-32781683	0	0.245114	-7.30424	0.00452934	0.428386
ENSGALT00000104390	ENSGALT00000104390	ENSGALG00000050557	ENSGALG00000050557	18:3045891-3061425	0	0.594548	-8.66443	0.00467809	0.437686
TCONS_00188180	YF5-OT1	ENSGALG00000047314	YF5	KZ626819.1:903-36997	3.0437	0.00398525	7.81574	0.00474794	0.438392
TCONS_00053625	LINC1942	XLOC_030704	XLOC_030704	15:9832296-9843280	0.0041465	0.959314	-7.11269	0.00476119	0.438392
ENSGALT00000102512	ENSGALT00000102512	ENSGALG00000049967	ENSGALG00000049967	3:12061544-12081935	0	0.275599	-7.15353	0.00482756	0.441413
TCONS_00051602	LINC1880	XLOC_029698	XLOC_029698	14:12163695-12190659	0.674988	0	8.44161	0.00501784	0.450146
TCONS_00044627	ENSGALG00000039995-AS1	XLOC_026254	XLOC_026254	13:9976826-10138749	0.988712	0	10.0088	0.00504827	0.451232
TCONS_00017035	LINC581	XLOC_010430	XLOC_010430	1:31472768-31476710	0.893498	0	10.0088	0.00504939	0.451232
ENSGALT00000108232	ENSGALT00000108232	ENSGALG00000054309	ENSGALG00000054309	2:7989967-7999870	0.486554	0	7.08147	0.00506335	0.451232
TCONS_00016249	LINC550	XLOC_009923	XLOC_009923	1:16529652-16533448	0	0.229894	-6.44123	0.00515787	0.454926
TCONS_00013853	LINC485	XLOC_008466	XLOC_008466	1:179579070-179616785	0.208941	0	7.15204	0.00522875	0.458721
TCONS_00127978	LINC4804	XLOC_070991	XLOC_070991	32:619894-620992	0.170261	0	5.94872	0.00531749	0.461106
TCONS_00035658	LINC1151	XLOC_021647	XLOC_021647	11:5953798-5968554	0	0.150617	-8.52297	0.00538065	0.465985
TCONS_00031178	LINC1009	XLOC_019254	XLOC_019254	10:12437695-12447384	0	0.156142	-7.15376	0.00543083	0.467931
ENSGALT00000103205	ENSGALT00000103205	ENSGALG00000051507	ENSGALG00000051507	24:2774204-2804998	0	1.46845	-10.0135	0.00552655	0.473761
TCONS_00177574	ENSGALG00000010473-AS2	XLOC_096680	XLOC_096680	8:22250814-22262305	0.0928185	0	8.36977	0.0055644	0.476402
TCONS_00120446	LINC4466	XLOC_066565	XLOC_066565	3:44156117-44161737	0	1.15484	-9.96525	0.00580894	0.484077
TCONS_00141601	LINC5367	XLOC_078376	XLOC_078376	4:26716958-26735558	0	0.426835	-7.4822	0.0058379	0.485063
TCONS_00044996	LINC1592	XLOC_026452	XLOC_026452	13:12942766-12943938	0	0.312006	-5.91618	0.00589011	0.487602
TCONS_00016779	LINC572	XLOC_010267	XLOC_010267	1:28441696-28442738	0	0.170021	-5.98511	0.00589869	0.487714
TCONS_00190144	LINC7406	XLOC_103235	XLOC_103235	W:2382931-2386500	0	0.396014	-8.40653	0.00592135	0.488901
TCONS_00095094	LINC3456	XLOC_053184	XLOC_053184	23:1728544-1737474	0.0197425	1.45205	-6.05125	0.00593504	0.488901
TCONS_00039570	LINC1339	XLOC_023785	XLOC_023785	12:1834327-1835129	0	0.257883	-5.96166	0.00596498	0.488901
TCONS_00092024	ENSGALG00000034777-AS4	XLOC_051712	XLOC_051712	21:5352985-5381437	0.0778655	0	8.2988	0.00597147	0.488901
TCONS_00082308	LINC3013	XLOC_046173	XLOC_046173	2:72324550-72345537	0.379695	0	8.57654	0.00609237	0.48934
ENSGALT00000095544	ENSGALT00000095544	ENSGALG00000052081	ENSGALG00000052081	1:101768736-101805461	0.332827	0	8.26578	0.00612367	0.489539
TCONS_00053324	ENSGALG00000005824-AS15	XLOC_030590	XLOC_030590	15:8114224-8129575	2.48e-05	0.140007	-6.93771	0.0061943	0.491506
ENSGALT00000097576	ENSGALT00000097576	ENSGALG00000048348	ENSGALG00000048348	5:51623031-51638059	0.203778	0	7.19873	0.00630346	0.495698
TCONS_00041193	LINC1394	XLOC_024583	XLOC_024583	12:16250439-16262422	0.0011635	0.307373	-6.89069	0.00631257	0.495838
TCONS_00098987	ENSGALG00000053181-OT6	ENSGALG00000053181	-	25:1886016-1890016	0	0.414684	-7.46539	0.00632914	0.496562
ENSGALT00000104348	ENSGALT00000104348	ENSGALG00000051499	ENSGALG00000051499	3:47351354-47499178	0.243247	0	7.20232	0.00650159	0.504781
TCONS_00137515	LINC5180	XLOC_075995	XLOC_075995	4:77035914-77037622	0	0.150776	-6.17223	0.00650478	0.504781
ENSGALT00000102196	ENSGALT00000102196	ENSGALG00000053233	ENSGALG00000053233	2:70640184-70647532	0	0.14875	-5.79885	0.00650862	0.504781
TCONS_00183667	FGF12-OT3	ENSGALG00000036971	FGF12	9:13478091-13557981	0	0.20516	-8.612	0.0065368	0.505047
TCONS_00096244	LINC3493	XLOC_053705	XLOC_053705	23:1995163-1999704	0.159315	0	8.33253	0.00659343	0.507058
TCONS_00162675	LINC6263	XLOC_088950	XLOC_088950	6:27292688-27308922	0.12366	0	7.18283	0.00663117	0.507871
ENSGALT00000103934	ENSGALT00000103934	ENSGALG00000053632	ENSGALG00000053632	1:80983096-81001888	0	0.157487	-7.03418	0.00668647	0.509769
TCONS_00076273	LINC2782	XLOC_042662	XLOC_042662	2:146764020-146765649	0	0.304039	-5.91228	0.00672139	0.509769
TCONS_00010421	LINC377	XLOC_006174	XLOC_006174	1:125784676-125786346	0.0004095	0.377804	-5.29982	0.00672383	0.509769
TCONS_00051607	ENSGALG00000013169-AS2	XLOC_029754	XLOC_029754	14:12203710-12217729	0	0.128569	-8.23608	0.00672689	0.509769
TCONS_00163406	LINC6292	XLOC_089331	XLOC_089331	6:34188212-34193155	0.201111	0.003201	5.34987	0.00672819	0.509769
TCONS_00199718	LINC7655	XLOC_109493	XLOC_109493	Z:61333040-61338195	0.52029	0	7.54516	0.00679116	0.511997
TCONS_00161556	ENSGALG00000005795-AS7	XLOC_088444	XLOC_088444	6:18405726-18416816	0	0.317692	-9.77048	0.00689069	0.514981
TCONS_00194335	LINC7535	XLOC_106009	XLOC_106009	Z:51234483-51241662	0.250226	0.00474625	5.68961	0.00692185	0.51609
TCONS_00133818	LINC5030	XLOC_074022	XLOC_074022	4:38087640-38105489	0	0.129015	-7.6571	0.00701977	0.520259
TCONS_00158280	LINC6070	XLOC_086865	XLOC_086865	5:45928471-45936778	0	2.02748	-9.06188	0.00704251	0.520491
TCONS_00131094	LINC4906	XLOC_072569	XLOC_072569	4:10818748-10826152	0	0.355432	-8.34032	0.00709108	0.521894
TCONS_00110086	LINC3989	XLOC_060495	XLOC_060495	3:38320587-38325713	0	0.132203	-8.20465	0.00726214	0.528238
TCONS_00122644	LINC4598	XLOC_067919	XLOC_067919	3:67277586-67285857	0	0.395392	-9.69611	0.00726578	0.528238
TCONS_00025147	ENSGALG00000016615-AS5	XLOC_015427	XLOC_015427	1:126522157-126527632	0.345498	0	8.87694	0.00729684	0.528238
TCONS_00152127	ENSGALG00000010881-AS2	XLOC_083758	XLOC_083758	5:45561028-45575767	0.144839	2.83e-05	6.05546	0.00736331	0.531409
TCONS_00154589	ZNF143-OT1	ENSGALG00000005787	ZNF143	5:9611861-9619996	0.256137	0.00047425	7.80338	0.00737878	0.531466
TCONS_00153372	ENSGALG00000012263-AS2	XLOC_084394	XLOC_084394	5:57843779-57847003	591.503	46.1927	3.40038	0.00741067	0.531466
TCONS_00123531	LINC4648	XLOC_068487	XLOC_068487	3:81095355-81153929	0.407533	0.067333	2.71207	0.00741597	0.531466
TCONS_00109945	RGS7-OT7	ENSGALG00000039772	RGS7	3:35988167-36010497	0	0.146002	-8.10144	0.00752847	0.534224
TCONS_00031412	LINC1024	XLOC_019374	XLOC_019374	10:14684951-14711609	0.357984	0	8.09685	0.00760265	0.537204
TCONS_00053310	ENSGALG00000005824-AS1	XLOC_030590	XLOC_030590	15:8113171-8129575	0	0.242421	-8.94788	0.00771086	0.540889
ENSGALT00000091549	ENSGALT00000091549	ENSGALG00000048993	ENSGALG00000048993	5:44099907-44122232	0	0.811068	-8.46656	0.0077383	0.541723
TCONS_00158279	LINC6071	XLOC_086865	XLOC_086865	5:45928471-45936778	0	0.964467	-7.99489	0.00774564	0.541723
TCONS_00088592	ENSGALG00000005170-AS7	XLOC_050096	XLOC_050096	20:7775384-7786703	0	0.106848	-8.19924	0.00779276	0.543364
TCONS_00017091	LINC588	XLOC_010469	XLOC_010469	1:32681993-32690045	0	0.561908	-6.85705	0.00795408	0.548832
TCONS_00149324	LINC5651	XLOC_082357	XLOC_082357	5:17856629-17872025	1.4304	0	9.46197	0.00799562	0.551135
TCONS_00056160	BG8-OT7	ENSGALG00000049461	BG8	16:2316030-2438841	0	1.28101	-8.16789	0.0081058	0.552788
TCONS_00015930	ENSGALG00000038834-AS2	XLOC_009736	XLOC_009736	1:11833673-11866393	0	0.598162	-8.09799	0.00824081	0.556119
TCONS_00169203	LINC6564	XLOC_092331	XLOC_092331	7:14356761-14361794	0.00107625	0.138146	-6.06105	0.00826867	0.55616
TCONS_00131040	LINC4901	XLOC_072544	XLOC_072544	4:10410614-10442533	0	0.381418	-6.98791	0.00829657	0.55616
ENSGALT00000107131	ENSGALT00000107131	ENSGALG00000050650	ENSGALG00000050650	22:4194409-4207430	0.091203	0	5.67474	0.00829905	0.55616
TCONS_00188166	LINC7303	XLOC_102212	XLOC_102212	AADN05001519.1:50-803	0.012846	2.10268	-6.32591	0.0083577	0.558904
TCONS_00050704	LINC1844	XLOC_029279	XLOC_029279	14:5882414-5893195	0.201896	0	9.40602	0.00840277	0.559809
ENSGALT00000098283	ENSGALT00000098283	ENSGALG00000051240	ENSGALG00000051240	5:49465203-49519814	0.31085	0.007591	4.6016	0.00842352	0.560056
TCONS_00041097	TAFA1-OT5	ENSGALG00000049667	TAFA1	12:15330320-15342531	0.551337	0	9.38574	0.00856632	0.562254
TCONS_00074598	LINC2740	XLOC_041544	XLOC_041544	2:118863254-118867537	0	0.160657	-6.90141	0.00857331	0.562254
TCONS_00084990	LINC3130	XLOC_047955	XLOC_047955	2:108739691-108740671	2.42692	0	8.04359	0.00863544	0.563062
TCONS_00024314	LINC813	XLOC_014908	XLOC_014908	1:114565142-114576701	0	0.123554	-9.46919	0.00876733	0.567002
TCONS_00088593	ENSGALG00000005170-AS6	XLOC_050096	XLOC_050096	20:7775384-7786703	0	0.165405	-9.45737	0.00880497	0.567002
TCONS_00016384	ENSGALG00000038467-AS1	XLOC_010028	XLOC_010028	1:20417278-20449295	0	0.0846372	-9.54704	0.00881369	0.567023
TCONS_00151677	NRXN3-OT9	ENSGALG00000027255	NRXN3	5:39798042-39834685	0.0073	0.876095	-6.4484	0.00897143	0.571187
TCONS_00184475	LINC7160	XLOC_100216	XLOC_100216	9:21157039-21161489	0	0.816576	-9.43018	0.00905682	0.573925
TCONS_00086804	LINC3199	XLOC_049124	XLOC_049124	2:137721061-137738557	0	0.357129	-8.5055	0.00905693	0.573925
ENSGALT00000101509	ENSGALT00000101509	ENSGALG00000053963	ENSGALG00000053963	17:4696495-4749927	0.0141072	0.596489	-4.69601	0.00926323	0.582429
TCONS_00055286	ENSGALG00000006712-AS5	XLOC_031384	XLOC_031384	15:9036887-9052783	0	0.0820485	-7.04733	0.00928033	0.582429
TCONS_00019584	RAD52-OT2	ENSGALG00000039171	RAD52	1:60546082-60833064	0.0963985	0	7.47138	0.00944523	0.588593
ENSGALT00000091880	ENSGALT00000091880	ENSGALG00000054622	ENSGALG00000054622	5:52764251-52773720	0	0.870315	-7.83824	0.00963413	0.597124
TCONS_00047113	LINC1699	XLOC_027629	XLOC_027629	13:12813221-12823190	0.223089	0.00886275	4.48418	0.00963517	0.597124
TCONS_00164541	LINC6347	XLOC_089850	XLOC_089850	6:8317241-8384946	0	0.23275	-6.73069	0.00965277	0.597667
ENSGALT00000098375	ENSGALT00000098375	ENSGALG00000049639	ENSGALG00000049639	13:18410979-18421778	0.24221	0	6.49328	0.00967542	0.59852
TCONS_00083702	LINC3086	XLOC_047117	XLOC_047117	2:91841674-91846385	0	0.393944	-9.34231	0.00975903	0.602963
TCONS_00149534	ENSGALG00000037556-AS3	XLOC_082459	XLOC_082459	5:19331507-19335928	0	0.0962517	-6.71322	0.00977402	0.602963
TCONS_00158350	ENSGALG00000011080-AS4	XLOC_086891	XLOC_086891	5:46558835-46597994	0	0.136443	-7.79491	0.00987324	0.606731
TCONS_00071031	LINC2564	XLOC_039177	XLOC_039177	2:71162378-71164236	0.050434	0.966772	-4.05862	0.0100915	0.609196
TCONS_00135701	LINC5106	XLOC_075053	XLOC_075053	4:57777909-57782358	0	0.347615	-7.75314	0.0103346	0.615078
TCONS_00073208	LINC2666	XLOC_040664	XLOC_040664	2:100306389-100315074	0	0.175807	-5.91365	0.0103852	0.617031
TCONS_00092030	ENSGALG00000034777-AS7	XLOC_051712	XLOC_051712	21:5359453-5367213	0.838651	4.31645	-2.49904	0.0104715	0.617837
TCONS_00027077	LINC902	XLOC_016754	XLOC_016754	1:159774251-159776032	0.472804	0.0098955	4.62758	0.0105013	0.617837
ENSGALT00000106757	ENSGALT00000106757	ENSGALG00000048148	ENSGALG00000048148	1:87479258-87533264	0	0.165581	-6.54048	0.0105245	0.617837
ENSGALT00000108004	ENSGALT00000108004	ENSGALG00000050334	ENSGALG00000050334	28:4557224-4561099	0.0125457	0.448285	-4.2874	0.0105345	0.617837
TCONS_00028722	LINC963	XLOC_017847	XLOC_017847	1:186702806-186707767	0	0.115299	-7.48936	0.0105471	0.617837
TCONS_00068904	LINC2473	XLOC_037757	XLOC_037757	2:45141523-45166835	0.0253092	0.71177	-4.30786	0.0105978	0.617837
TCONS_00045775	LINC1635	XLOC_026880	XLOC_026880	13:18558640-18562946	0.10844	0	7.79211	0.0106178	0.617837
ENSGALT00000102260	ENSGALT00000102260	ENSGALG00000053586	ENSGALG00000053586	2:89701383-89707534	0	1.37505	-7.74862	0.0106308	0.617837
TCONS_00116128	LINC4269	XLOC_064170	XLOC_064170	3:110821334-110827012	0.354211	0.0033415	5.52793	0.0107716	0.621378
TCONS_00101041	LINC3692	XLOC_055893	XLOC_055893	26:4475489-4478164	0	0.182243	-5.55425	0.010806	0.622297
TCONS_00120628	LINC4487	XLOC_066637	XLOC_066637	3:46564949-46568166	0.165684	4.75909	-4.60435	0.0108168	0.622389
ENSGALT00000105766	ENSGALT00000105766	ENSGALG00000052255	ENSGALG00000052255	3:67464245-67467345	0.138669	0	6.45749	0.0109178	0.62607
TCONS_00114025	ASRGL1-OT1	ENSGALG00000015949	ASRGL1	3:82318411-82329206	0.13379	0.00301	5.28372	0.0109917	0.627358
ENSGALT00000099891	ENSGALT00000099891	ENSGALG00000046770	ENSGALG00000046770	3:68466950-68496120	0.0112185	0.289853	-4.5044	0.0110239	0.627358
TCONS_00163727	LINC6312	XLOC_089495	XLOC_089495	6:36343178-36357728	0	0.131192	-7.77803	0.0110432	0.627929
ENSGALT00000107897	ENSGALT00000107897	ENSGALG00000054031	ENSGALG00000054031	17:7550843-7554987	0	0.224501	-6.54554	0.0111171	0.63021
TCONS_00041098	TAFA1-OT4	ENSGALG00000049667	TAFA1	12:15330320-15342531	0.449825	0	9.05436	0.011197	0.631162
ENSGALT00000094687	ENSGALT00000094687	ENSGALG00000047301	ENSGALG00000047301	4:54846089-54873684	0.477664	0	8.3208	0.0114183	0.636338
ENSGALT00000096207	ENSGALT00000096207	ENSGALG00000054670	ENSGALG00000054670	12:1584059-1590897	0	0.461205	-6.68627	0.0115047	0.636338
TCONS_00132463	NPY5R-OT3	ENSGALG00000009499	NPY5R	4:23362556-23366518	0.0959167	0	6.52338	0.0115114	0.636338
ENSGALT00000092630	ENSGALT00000092630	ENSGALG00000050327	ENSGALG00000050327	1:127515943-127524655	0.0894593	1.11158	-3.75268	0.0115451	0.636454
TCONS_00098022	LINC3584	XLOC_054563	XLOC_054563	24:1297893-1320027	0.406564	0	8.02664	0.0116724	0.636454
TCONS_00184721	LINC7175	XLOC_100323	XLOC_100323	9:23262701-23307147	0.666524	0.0304398	4.58761	0.0120833	0.651429
ENSGALT00000097657	ENSGALT00000097657	ENSGALG00000051932	ENSGALG00000051932	2:135586323-135588798	0.116265	4.72075	-4.64256	0.0121468	0.652486
TCONS_00120629	LINC4491	XLOC_066637	XLOC_066637	3:46564949-46568328	0.341683	0	7.58159	0.0121626	0.652577
TCONS_00154537	LINC5876	XLOC_085012	XLOC_085012	5:8902112-8981096	0	0.15328	-5.78745	0.012374	0.659966
TCONS_00019437	LINC658	XLOC_011877	XLOC_011877	1:58877624-58881130	0.25118	0	7.59031	0.0124288	0.660195
TCONS_00014752	LINC503	XLOC_009003	XLOC_009003	1:194176336-194189180	0.129928	0	6.56791	0.0124406	0.660195
TCONS_00087309	LINC3216	XLOC_049471	XLOC_049471	2:146686207-146745230	0.264226	0.0014775	7.2518	0.0124703	0.660195
TCONS_00030669	LINC997	XLOC_019001	XLOC_019001	10:8900410-8972663	4.18e-05	0.232576	-5.55554	0.012519	0.660195
TCONS_00009877	LINC360	XLOC_005786	XLOC_005786	1:120053578-120063108	0.012162	0.32912	-4.17593	0.0125294	0.660195
ENSGALT00000100149	ENSGALT00000100149	ENSGALG00000050181	ENSGALG00000050181	1:91885789-91887011	0	0.218924	-6.37509	0.0125698	0.660781
TCONS_00026818	LINC892	XLOC_016579	XLOC_016579	1:153683879-153691487	0.7806	0.0969353	3.07503	0.012621	0.661007
ENSGALT00000102204	ENSGALT00000102204	ENSGALG00000048323	ENSGALG00000048323	4:70341164-70351936	0	0.0975215	-5.34489	0.0126389	0.661007
ENSGALT00000056397	ENSGALT00000056397	ENSGALG00000034549	ENSGALG00000034549	10:8210998-8216127	0.184789	0	6.41855	0.0129079	0.667893
TCONS_00087806	ENSGALG00000037737-AS8	XLOC_049786	XLOC_049786	20:1447924-1456834	0	0.84391	-9.08232	0.012921	0.667893
ENSGALT00000094649	ENSGALT00000094649	ENSGALG00000053291	ENSGALG00000053291	9:17756368-17761814	0	0.404928	-8.11548	0.0129214	0.667893
ENSGALT00000094311	ENSGALT00000094311	ENSGALG00000033767	ENSGALG00000033767	9:13852162-13855980	1.41641	0.00012775	8.02402	0.012943	0.667893
TCONS_00044459	ENSGALG00000001383-AS3	XLOC_026181	XLOC_026181	13:8991985-8999570	0	0.395782	-8.97676	0.0129622	0.667893
ENSGALT00000104845	ENSGALT00000104845	ENSGALG00000047598	ENSGALG00000047598	21:320193-323724	0.241979	0.00428125	5.7532	0.0130037	0.669014
TCONS_00182834	PXYLP1-OT2	ENSGALG00000029102	PXYLP1	9:6949127-6972578	0.20849	0	8.15717	0.0130967	0.669874
TCONS_00134919	ENSGALG00000038771-AS5	XLOC_074565	XLOC_074565	4:48927776-49142730	0	0.188654	-7.48317	0.0131373	0.669874
TCONS_00002656	TMTC2-OT1	ENSGALG00000010975	TMTC2	1:40888158-40889445	0.139739	0	5.3767	0.013208	0.672263
TCONS_00015931	ENSGALG00000038834-AS3	XLOC_009736	XLOC_009736	1:11833673-11866484	0	0.426873	-7.53064	0.0132489	0.672263
ENSGALT00000092673	ENSGALT00000092673	ENSGALG00000054728	ENSGALG00000054728	8:9109873-9116475	0.050493	0.829315	-3.9177	0.0132576	0.672263
TCONS_00044643	LINC1561	XLOC_026254	XLOC_026254	13:10096856-10138749	0	0.190742	-7.74158	0.0132846	0.672263
TCONS_00061524	LINC2237	XLOC_034074	XLOC_034074	18:3694219-3701749	0	0.256716	-7.48836	0.01355	0.678011
TCONS_00169653	ATP5MC3-OT1	ENSGALG00000009286	ATP5MC3	7:16624841-16642386	0.116137	0	7.40893	0.0137217	0.682056
TCONS_00041096	TAFA1-OT6	ENSGALG00000049667	TAFA1	12:15330320-15342531	0.321835	0	8.76622	0.0138138	0.685301
TCONS_00182399	ENSGALG00000053254-AS4	XLOC_099171	XLOC_099171	9:3730979-3735564	0	0.230555	-6.59759	0.0138276	0.685301
TCONS_00181936	SLC44A5-OT2	ENSGALG00000011379	SLC44A5	8:30048618-30067152	0.00991675	0.319046	-4.73713	0.0139857	0.68876
TCONS_00087136	ZFAT-OT3	ENSGALG00000037698	ZFAT	2:142606677-142614502	0	0.262771	-8.86162	0.0140805	0.691244
ENSGALT00000097607	ENSGALT00000097607	ENSGALG00000054758	ENSGALG00000054758	8:21804541-21811407	0	0.276317	-7.4762	0.0141405	0.693684
ENSGALT00000107654	ENSGALT00000107654	ENSGALG00000053923	ENSGALG00000053923	32:714524-716221	0	0.734908	-7.40281	0.0142741	0.697086
TCONS_00081838	ENSGALG00000012885-AS1	XLOC_045843	XLOC_045843	2:67901869-67924772	0.0555525	0	7.1165	0.0144201	0.698143
ENSGALT00000102819	ENSGALT00000102819	ENSGALG00000055003	ENSGALG00000055003	2:98682480-98683712	0.204571	0	6.17282	0.0145182	0.700516
TCONS_00087801	ENSGALG00000037737-AS1	XLOC_049786	XLOC_049786	20:1446867-1456834	0.00298475	0.54862	-6.62791	0.0145563	0.700868
TCONS_00156340	LINC5938	XLOC_085847	XLOC_085847	5:26893434-26901368	0.0456623	0	6.53726	0.0146326	0.700868
TCONS_00174278	LINC6765	XLOC_094971	XLOC_094971	7:26775663-26786005	0	0.209446	-8.80579	0.0146356	0.700868
TCONS_00133742	LINC5021	XLOC_073989	XLOC_073989	4:37312923-37346590	0	0.321799	-7.48639	0.0146883	0.70207
ENSGALT00000092657	ENSGALT00000092657	ENSGALG00000051236	ENSGALG00000051236	11:19662645-19697884	0.246685	0	6.30743	0.0147035	0.70207
TCONS_00020998	ENSGALG00000014477-AS8	XLOC_012731	XLOC_012731	1:77855494-77895995	0.0408917	0	8.84516	0.0147821	0.702705
ENSGALT00000080216	ENSGALT00000080216	ENSGALG00000029566	ENSGALG00000029566	5:17002379-17005636	0	0.434725	-7.49176	0.0147946	0.702791
TCONS_00186323	LINC7235	XLOC_101232	XLOC_101232	9:13935980-13956545	0	0.270605	-7.87663	0.0148262	0.703316
TCONS_00081998	LINC2989	XLOC_045966	XLOC_045966	2:68866618-68876397	0.325284	0.0249753	3.91169	0.0149043	0.70455
TCONS_00174445	ENSGALG00000012106-AS1	XLOC_095028	XLOC_095028	7:28358469-28369246	0.0950827	0	8.65201	0.0150202	0.706907
TCONS_00087802	ENSGALG00000037737-AS4	XLOC_049786	XLOC_049786	20:1446985-1456834	0	0.325024	-8.11916	0.0150208	0.706907
TCONS_00098727	HSPB2-OT1	ENSGALG00000040842	HSPB2	24:6249932-6253379	0	0.162131	-6.4636	0.0151041	0.707638
TCONS_00127175	ENSGALG00000049843-OT1	ENSGALG00000049843	-	31:837768-897724	0	0.124552	-6.70287	0.0151146	0.707638
TCONS_00172838	ENSGALG00000036160-OT1	ENSGALG00000036160	-	7:10282387-10289212	0.346259	0.00032025	7.85683	0.0152203	0.709653
ENSGALT00000107889	ENSGALT00000107889	ENSGALG00000054279	ENSGALG00000054279	3:21354165-21358315	0.18826	5.13068	-4.07459	0.0152224	0.709653
ENSGALT00000105936	ENSGALT00000105936	ENSGALG00000052718	ENSGALG00000052718	1:87881611-87896953	0	0.376572	-7.31721	0.0153517	0.712842
TCONS_00098982	ENSGALG00000053181-OT4	ENSGALG00000053181	-	25:1885014-1890016	0.00546275	0.272263	-3.93203	0.0154378	0.714653
TCONS_00018453	ENSGALG00000023193-AS2	XLOC_011346	XLOC_011346	1:49228316-49238735	0	0.206017	-7.31778	0.015446	0.714653
TCONS_00086730	LINC3194	XLOC_049081	XLOC_049081	2:136232954-136233893	0.512581	0	6.21915	0.0154747	0.715022
TCONS_00162955	LINC6275	XLOC_089093	XLOC_089093	6:30244259-30256907	0	0.104939	-7.82527	0.0154752	0.715022
TCONS_00151676	NRXN3-OT8	ENSGALG00000027255	NRXN3	5:39797946-39834685	0	0.332586	-8.72316	0.0155136	0.715052
ENSGALT00000091310	ENSGALT00000091310	ENSGALG00000054986	ENSGALG00000054986	5:13947427-13955549	0.272582	0.0036095	4.62235	0.0155515	0.716099
TCONS_00023114	LINC773	XLOC_014127	XLOC_014127	1:100588300-100616034	0.223494	0	7.32976	0.0155848	0.716508
ENSGALT00000093036	ENSGALT00000093036	ENSGALG00000053056	ENSGALG00000053056	4:67873289-67876023	0	0.438245	-7.44171	0.0156059	0.716508
TCONS_00114157	LINC4185	XLOC_062909	XLOC_062909	3:84948072-84967825	0	0.135669	-8.70952	0.0156414	0.716508
TCONS_00037968	LINC1259	XLOC_022904	XLOC_022904	11:7076213-7088034	0.0327125	0.823196	-4.28445	0.0156491	0.716508
ENSGALT00000095455	ENSGALT00000095455	ENSGALG00000050884	ENSGALG00000050884	6:8762093-8764303	0	0.223861	-7.6735	0.0156919	0.716514
TCONS_00035939	LINC1164	XLOC_021847	XLOC_021847	11:8258995-8286863	0	0.159429	-7.37388	0.0157991	0.717029
TCONS_00012882	LINC465	XLOC_007874	XLOC_007874	1:166289781-166292787	0.222161	0.00833	4.6409	0.0158264	0.717029
TCONS_00072858	LINC2656	XLOC_040479	XLOC_040479	2:95760913-95770657	0.0049835	0.210712	-4.83344	0.0158266	0.717029
TCONS_00123607	LINC4654	XLOC_068519	XLOC_068519	3:81914825-81917180	0.000494	0.337924	-6.52227	0.0158746	0.717213
ENSGALT00000094772	ENSGALT00000094772	ENSGALG00000048447	ENSGALG00000048447	1:20627885-20630505	0	0.276378	-6.10188	0.0158771	0.717213
TCONS_00144296	LINC5468	XLOC_079866	XLOC_079866	4:55271186-55342437	0.247009	0	6.27066	0.0160309	0.720017
TCONS_00158781	ENSGALG00000011608-AS3	XLOC_087115	XLOC_087115	5:51700472-51719154	0.00108825	0.0555635	-4.48095	0.0161901	0.722836
TCONS_00122784	GRIK2-OT1	ENSGALG00000015434	GRIK2	3:70519238-70579989	0.00200625	0.202196	-5.39241	0.0163212	0.72534
ENSGALT00000101691	ENSGALT00000101691	ENSGALG00000047613	ENSGALG00000047613	6:31527842-31538584	0	0.382202	-7.24559	0.0164943	0.726952
ENSGALT00000092676	ENSGALT00000092676	ENSGALG00000050135	ENSGALG00000050135	14:11987739-11993311	0.334774	0.015844	3.87828	0.0165465	0.727215
TCONS_00006192	EPHA1-OT3	ENSGALG00000014687	EPHA1	1:78162846-78167932	0.03479	0.614175	-3.78282	0.0165724	0.727883
TCONS_00149318	ENSGALG00000007562-AS5	XLOC_082357	XLOC_082357	5:17832303-17872025	0	0.766407	-8.61819	0.0167296	0.73035
ENSGALT00000108027	ENSGALT00000108027	ENSGALG00000048464	ENSGALG00000048464	1:43906792-43914560	0.080645	2.4398	-4.40265	0.016733	0.73035
TCONS_00125565	AvBD1-OT1	ENSGALG00000022815	AvBD1	3:107443018-107444692	0.372016	13.9385	-5.06346	0.0168415	0.732213
TCONS_00177988	ENSGALG00000010861-AS3	XLOC_096916	XLOC_096916	8:26660357-26664764	0	0.202894	-6.22681	0.0171451	0.73952
TCONS_00032890	ENSGALG00000003930-AS1	XLOC_020110	XLOC_020110	10:6267133-6273432	7.18e-05	0.745549	-6.45905	0.0172329	0.740953
TCONS_00077362	LINC2821	XLOC_043251	XLOC_043251	2:12464723-12477035	0.281799	0.0052965	5.33553	0.0175859	0.74593
ENSGALT00000097310	ENSGALT00000097310	ENSGALG00000050149	ENSGALG00000050149	9:19891143-19893338	0	0.250646	-5.95042	0.0176339	0.74593
TCONS_00073867	C2H8ORF22-OT1	ENSGALG00000039536	C2H8ORF22	2:108432575-108498290	0.245586	3.41353	-3.42072	0.0176825	0.746076
TCONS_00041475	LINC1417	XLOC_024720	XLOC_024720	12:19256224-19261645	0.005937	0.213546	-4.68041	0.0177464	0.747841
TCONS_00176324	LINC6858	XLOC_096027	XLOC_096027	8:11963096-11985302	0.00360175	0.38369	-6.3061	0.0177728	0.748021
TCONS_00198688	LINC7633	XLOC_108785	XLOC_108785	Z:44467929-44473372	0.110541	0.733389	-2.7117	0.0178789	0.748856
ENSGALT00000006627	ENSGALT00000006627	ENSGALG00000004167	ENSGALG00000004167	6:11522560-11524423	17.8484	72.0831	-2.14404	0.0178851	0.748856
TCONS_00156591	ENSGALG00000009507-AS6	XLOC_085958	XLOC_085958	5:29040590-29046292	0	0.193398	-6.24138	0.0179087	0.748856
TCONS_00113744	LINC4161	XLOC_062622	XLOC_062622	3:78447187-78458035	0.0377315	0.700353	-4.08065	0.0180006	0.750994
TCONS_00146889	ENSGALG00000038433-AS11	XLOC_081198	XLOC_081198	4:84840501-84879234	0.181471	0	7.11679	0.0180066	0.750994
ENSGALT00000091012	ENSGALT00000091012	ENSGALG00000054088	ENSGALG00000054088	4:403656-417986	0.107876	0	6.33135	0.0180436	0.750994
TCONS_00111936	SGK1-OT1	ENSGALG00000013971	SGK1	3:56205535-56241942	0	0.232686	-7.14501	0.0181376	0.753976
TCONS_00028609	LINC958	XLOC_017765	XLOC_017765	1:184475129-184476221	0.0079825	0.280187	-4.58252	0.0182419	0.754834
TCONS_00100333	LGR6-OT3	ENSGALG00000000568	LGR6	26:429100-436984	0.101366	0	7.13466	0.0183637	0.757318
ENSGALT00000093296	ENSGALT00000093296	ENSGALG00000054053	ENSGALG00000054053	6:32561274-32566220	0.630886	0.0445935	3.80112	0.0183897	0.757833
TCONS_00066047	DPP6-OT1	ENSGALG00000041791	DPP6	2:7501342-7582492	0.456684	0.0017235	6.38061	0.0184658	0.757833
TCONS_00012270	LINC440	XLOC_007395	XLOC_007395	1:155537281-155543014	0.0950118	0.00027275	5.85688	0.0184812	0.757999
ENSGALT00000097575	ENSGALT00000097575	ENSGALG00000050231	ENSGALG00000050231	3:62172940-62185571	0.000207	0.465987	-5.58823	0.0186761	0.762013
ENSGALT00000107053	ENSGALT00000107053	ENSGALG00000049246	ENSGALG00000049246	2:82048761-82052625	0	0.306148	-6.27581	0.0187225	0.762505
ENSGALT00000099337	ENSGALT00000099337	ENSGALG00000052905	ENSGALG00000052905	5:42792057-42934677	0	0.41458	-7.2257	0.0187265	0.762505
TCONS_00143055	LINC5419	XLOC_079121	XLOC_079121	4:41979046-41994198	0.0115365	0.310248	-4.02069	0.0187735	0.763107
TCONS_00170475	LINC6599	XLOC_092981	XLOC_092981	7:22763862-22778485	0	0.625709	-8.4363	0.0189842	0.765615
TCONS_00044052	SIL1-OT3	ENSGALG00000002457	SIL1	13:3248443-3280758	0.110967	0	8.31576	0.0190855	0.767854
TCONS_00128898	LINC4835	XLOC_071432	XLOC_071432	33:7596245-7599828	0	0.287957	-8.43726	0.0191343	0.767854
TCONS_00134547	RASGEF1B-OT2	ENSGALG00000010903	RASGEF1B	4:45479585-45545830	0	0.132204	-7.58383	0.0191531	0.767854
TCONS_00020995	ENSGALG00000014477-AS6	XLOC_012731	XLOC_012731	1:77855494-77892785	0.0023735	0.132207	-5.69364	0.0192343	0.767907
TCONS_00182286	LINC7083	XLOC_099120	XLOC_099120	9:2372631-2395743	0	0.0798583	-7.13382	0.0192604	0.768048
TCONS_00041362	CNTN4-OT5	ENSGALG00000008263	CNTN4	12:18263313-18301591	0.429344	0	6.28892	0.0192606	0.768048
TCONS_00057312	ENSGALG00000041102-AS3	XLOC_032170	XLOC_032170	17:4851185-4868719	0	0.192872	-7.09002	0.0192737	0.768115
TCONS_00073348	LINC2676	XLOC_040765	XLOC_040765	2:101937883-101940590	0	0.523655	-8.41527	0.0193005	0.768369
TCONS_00087807	ENSGALG00000037737-AS7	XLOC_049786	XLOC_049786	20:1447924-1456834	0.60007	0	8.3014	0.0193028	0.768369
TCONS_00140435	LINC5316	XLOC_077624	XLOC_077624	4:13845287-13855387	0.0030845	0.629873	-6.54267	0.0193846	0.770144
TCONS_00162480	LINC6243	XLOC_088845	XLOC_088845	6:25719362-25747550	0.459974	0.00127525	7.5839	0.0194044	0.770144
TCONS_00184620	LXN-OT2	ENSGALG00000009651	LXN	9:22601905-22612361	0	0.218671	-7.07551	0.0196014	0.776594
ENSGALT00000091730	ENSGALT00000091730	ENSGALG00000049168	ENSGALG00000049168	9:13792994-13802571	0.109147	0	6.29929	0.0196845	0.7785
TCONS_00073847	LINC2698	XLOC_041055	XLOC_041055	2:108398043-108414383	0	0.184161	-7.04288	0.0197175	0.7785
TCONS_00181348	ENSGALG00000029023-AS1	XLOC_098598	XLOC_098598	8:25225613-25230330	0.25393	0	8.27761	0.0197462	0.7785
TCONS_00101737	PIGR-OT1	ENSGALG00000000919	PIGR	26:2579985-2580894	0	0.172715	-6.09284	0.0198333	0.778876
TCONS_00037956	ENSGALG00000003891-AS1	XLOC_022899	XLOC_022899	11:6871084-6892783	0	0.2064	-6.99973	0.0198616	0.778876
TCONS_00037993	LINC1265	XLOC_022904	XLOC_022904	11:7147108-7198658	0.325302	0	6.99219	0.0199027	0.778876
TCONS_00006221	ENSGALG00000014695-AS3	XLOC_003582	XLOC_003582	1:78292159-78301668	0	0.209553	-7.07692	0.0199348	0.779293
TCONS_00110979	LINC4031	XLOC_061051	XLOC_061051	3:45994140-45998208	0.0823875	0	6.96158	0.0199711	0.780257
ENSGALT00000100254	ENSGALT00000100254	ENSGALG00000049568	ENSGALG00000049568	3:27026090-27041913	0.136175	0	5.85011	0.0201502	0.78363
TCONS_00073857	LINC2700	XLOC_041055	XLOC_041055	2:108404578-108415696	0.344047	0	8.30228	0.0201961	0.783835
TCONS_00165787	LINC6410	XLOC_090538	XLOC_090538	6:19718918-19724099	0	0.320813	-8.34667	0.0202251	0.783835
ENSGALT00000107168	ENSGALT00000107168	ENSGALG00000053491	ENSGALG00000053491	4:29938116-29940659	0	0.142898	-7.14338	0.0202482	0.78428
TCONS_00121951	LINC4572	XLOC_067477	XLOC_067477	3:59620175-59648775	0.285786	0	6.88851	0.0204148	0.787572
TCONS_00052536	LINC1915	XLOC_030173	XLOC_030173	15:2490980-2528720	0.088136	0	7.59676	0.0206034	0.791683
TCONS_00151674	NRXN3-OT6	ENSGALG00000027255	NRXN3	5:39797901-39834685	0.264142	0	8.20244	0.0207503	0.794167
TCONS_00120579	LINC4485	XLOC_066614	XLOC_066614	3:45835307-45845351	0	1.34258	-8.31066	0.0207726	0.794199
TCONS_00006625	LSAMP-OT3	ENSGALG00000040620	LSAMP	1:81995203-82243626	0.658838	0	7.46828	0.0208579	0.794682
ENSGALT00000105075	ENSGALT00000105075	ENSGALG00000048177	ENSGALG00000048177	6:13758169-13778087	0.066624	0	5.65559	0.0208775	0.794979
TCONS_00169553	LINC6574	XLOC_092566	XLOC_092566	7:16344248-16347217	0	0.99395	-6.97752	0.0209939	0.796222
ENSGALT00000093234	ENSGALT00000093234	ENSGALG00000054736	ENSGALG00000054736	3:29392787-29404982	0.0879603	0	5.98179	0.0210044	0.796222
TCONS_00030531	ENSGALG00000004261-AS7	XLOC_018934	XLOC_018934	10:7485438-7552086	0.000505	0.168374	-6.31288	0.0210716	0.797386
TCONS_00141928	RNF150-OT2	ENSGALG00000009865	RNF150	4:29764960-29803553	0	0.136706	-8.296	0.0210941	0.797386
ENSGALT00000105591	ENSGALT00000105591	ENSGALG00000054124	ENSGALG00000054124	7:5535034-5542323	0.132063	0	6.86329	0.0211353	0.79805
TCONS_00057928	LINC2120	XLOC_032375	XLOC_032375	17:8072546-8081339	0	0.099628	-6.94868	0.0214902	0.804626
ENSGALT00000103917	ENSGALT00000103917	ENSGALG00000049730	ENSGALG00000049730	20:7032089-7036569	0.191992	0	7.47756	0.021732	0.810166
TCONS_00124543	LINC4706	XLOC_069154	XLOC_069154	3:94433111-94434007	0	0.195684	-5.90643	0.0218393	0.812213
ENSGALT00000101937	ENSGALT00000101937	ENSGALG00000050587	ENSGALG00000050587	1:185710623-185712905	0	0.100393	-6.00219	0.0218471	0.812213
TCONS_00024147	MAOA-OT1	ENSGALG00000016224	MAOA	1:112651915-112661405	0	0.174181	-6.99004	0.0219911	0.813982
TCONS_00191333	LINC7447	XLOC_104061	XLOC_104061	Z:1075471-1076570	0.272082	0.01682	3.91156	0.0220031	0.813982
TCONS_00193358	LINC7495	XLOC_105308	XLOC_105308	Z:33892527-33895486	0.15896	0	6.80818	0.0223697	0.822346
TCONS_00024265	LINC809	XLOC_014867	XLOC_014867	1:114017141-114031981	0.106311	0.00332775	4.79852	0.0223958	0.822346
TCONS_00200359	ENSGALG00000002250-AS1	XLOC_109934	XLOC_109934	Z:71983819-71989017	0.191411	0.0001305	6.80136	0.0224055	0.822346
TCONS_00175651	ENSGALG00000053210-AS6	XLOC_095681	XLOC_095681	8:3971890-4047974	0	0.75907	-7.22914	0.0228587	0.834214
TCONS_00039975	SLC6A1-OT5	ENSGALG00000004921	SLC6A1	12:4638217-4658646	0	0.296593	-6.90576	0.0229056	0.835085
TCONS_00017892	LINC624	XLOC_011036	XLOC_011036	1:43631947-43634976	0.0032175	0.268168	-5.19774	0.0230343	0.837905
TCONS_00043270	EOGT-OT1	ENSGALG00000013406	EOGT	12:15660813-15665678	2.43e-05	0.116314	-5.54941	0.0232178	0.840508
TCONS_00128900	LINC4837	XLOC_071432	XLOC_071432	33:7596798-7599828	0.237256	0	8.20489	0.0233588	0.844076
TCONS_00151261	LINC5737	XLOC_083332	XLOC_083332	5:36762064-36772437	0	0.11669	-5.70726	0.0235547	0.847005
ENSGALT00000103448	ENSGALT00000103448	ENSGALG00000046679	ENSGALG00000046679	8:20147159-20151575	1.97141	8.27107	-2.14192	0.0235729	0.847005
ENSGALT00000095729	ENSGALT00000095729	ENSGALG00000047696	ENSGALG00000047696	4:69653202-69655053	0	0.0843788	-4.91923	0.0237865	0.851059
TCONS_00177069	ENSGALG00000028530-AS1	XLOC_096440	XLOC_096440	8:17104833-17122130	0.160417	0	8.01746	0.0238138	0.851337
TCONS_00066064	DPP6-OT6	ENSGALG00000041791	DPP6	2:7564597-7582492	0	0.487213	-8.12406	0.023869	0.852656
ENSGALT00000097073	ENSGALT00000097073	ENSGALG00000054741	ENSGALG00000054741	3:28073109-28084752	0	0.325267	-6.80587	0.024116	0.856303
TCONS_00105018	LINC3798	XLOC_057877	XLOC_057877	28:3545470-3547588	0.218059	0.00360425	4.51873	0.0242883	0.859634
ENSGALT00000091212	ENSGALT00000091212	ENSGALG00000054358	ENSGALG00000054358	6:15548242-15650289	0.0025305	0.311312	-4.98118	0.0243481	0.859634
TCONS_00027779	LINC940	XLOC_017202	XLOC_017202	1:173547279-173617083	0.010755	0.408322	-5.17437	0.0245382	0.863774
TCONS_00066056	DPP6-OT4	ENSGALG00000041791	DPP6	2:7524348-7582492	0	0.167443	-6.77781	0.0247012	0.864951
TCONS_00089274	LINC3274	XLOC_050447	XLOC_050447	20:12423342-12426025	0.24168	0	6.73989	0.0247567	0.864951
TCONS_00078497	LINC2872	XLOC_043911	XLOC_043911	2:25789863-25807476	0	0.247226	-5.69047	0.0247609	0.864951
TCONS_00140047	LINC5297	XLOC_077415	XLOC_077415	4:11100532-11107021	0.242877	0	7.96117	0.0247894	0.864951
TCONS_00026820	LINC894	XLOC_016580	XLOC_016580	1:153691639-153703257	0.834468	0.0614748	3.74436	0.024867	0.86528
TCONS_00132393	LINC4951	XLOC_073292	XLOC_073292	4:22265408-22269782	0.4535	0.00389775	5.49027	0.0249144	0.865688
TCONS_00017977	ENSGALG00000011277-AS4	XLOC_011096	XLOC_011096	1:44645753-44647957	0.0138528	0.23474	-3.50092	0.0249473	0.865688
TCONS_00050710	LINC1849	XLOC_029288	XLOC_029288	14:5906220-5920513	6.48e-05	0.0972315	-6.70092	0.0249663	0.865688
TCONS_00160542	RHOBTB1-OT1	ENSGALG00000003073	RHOBTB1	6:9336319-9340127	0.007476	0.194603	-4.37195	0.0251002	0.867731
TCONS_00006437	LINC207	XLOC_003689	XLOC_003689	1:80621417-80638813	0	0.111329	-7.02671	0.0251633	0.86793
TCONS_00175244	CCDC148-OT1	ENSGALG00000012555	CCDC148	7:36310666-36324097	0.109345	0	7.9335	0.0251959	0.86793
TCONS_00196454	ENSGALG00000003582-AS2	XLOC_107409	XLOC_107409	Z:11202308-11223728	0.167115	0.00756575	3.74437	0.0253298	0.869784
ENSGALT00000091657	ENSGALT00000091657	ENSGALG00000037071	ENSGALG00000037071	12:20177222-20180105	0.0260975	0	4.85405	0.0254125	0.870065
TCONS_00000230	SMKR1-OT1	ENSGALG00000047596	SMKR1	1:1414797-1418197	0.687333	0	7.91523	0.0255917	0.873985
TCONS_00017682	LINC608	XLOC_010889	XLOC_010889	1:40653075-40666812	0	0.104462	-6.7684	0.0256615	0.875927
TCONS_00056119	ENSGALG00000048063-AS2	XLOC_031743	XLOC_031743	16:2032022-2056443	2.10354	0.0162007	5.50269	0.0258152	0.879841
TCONS_00006219	ENSGALG00000014695-AS1	XLOC_003582	XLOC_003582	1:78292156-78301668	0.010245	0.455958	-4.7882	0.0259804	0.883453
TCONS_00120632	LINC4488	XLOC_066637	XLOC_066637	3:46564949-46568328	0.506278	0.0293997	3.7722	0.0259896	0.883453
TCONS_00166777	LINC6440	XLOC_091024	XLOC_091024	6:27272602-27289409	0.00436925	0.560214	-6.21262	0.0260386	0.884154
TCONS_00093528	ENSGALG00000045668-OT1	ENSGALG00000045668	-	22:2275433-2288548	0.110781	0.779064	-2.66691	0.0261348	0.88493
ENSGALT00000101870	ENSGALT00000101870	ENSGALG00000048906	ENSGALG00000048906	5:7903361-8004011	0.195607	0	6.61346	0.0262865	0.888728
TCONS_00180660	ENSGALG00000039354-AS1	XLOC_098312	XLOC_098312	8:19025376-19075558	0.380191	0.00510375	5.63368	0.0266157	0.894956
TCONS_00037917	NKD1-OT4	ENSGALG00000003767	NKD1	11:6372179-6460004	0	0.25725	-6.67147	0.0266931	0.897088
TCONS_00141111	LINC5347	XLOC_078030	XLOC_078030	4:20543910-20550016	0	0.118032	-6.75854	0.0267184	0.89749
TCONS_00082931	LINC3052	XLOC_046602	XLOC_046602	2:81924134-81925890	0.005539	0.176946	-3.99797	0.0267993	0.898866
TCONS_00123212	ENSGALG00000015836-AS2	XLOC_068268	XLOC_068268	3:77491725-77496929	0	0.206152	-5.63216	0.0268587	0.899015
TCONS_00040243	LINC1351	XLOC_024093	XLOC_024093	12:6620608-6654251	0	0.477059	-6.68935	0.0272142	0.904538
ENSGALT00000104668	ENSGALT00000104668	ENSGALG00000046815	ENSGALG00000046815	3:63620047-63627251	0.0347678	1.72201	-4.83285	0.0273314	0.906364
TCONS_00147658	LINC5604	XLOC_081593	XLOC_081593	5:380405-394837	0.450776	0.0755895	2.62805	0.0273778	0.907102
TCONS_00103200	LINC3752	XLOC_057005	XLOC_057005	27:7616978-7620881	0	0.200215	-4.95053	0.0274057	0.907102
TCONS_00055003	LINC1978	XLOC_031258	XLOC_031258	15:7484437-7488003	0.179192	0	6.82745	0.0274412	0.907102
ENSGALT00000092440	ENSGALT00000092440	ENSGALG00000051940	ENSGALG00000051940	1:110372023-110383467	0.0057495	0.102598	-3.9608	0.0274423	0.907102
TCONS_00157372	LINC6008	XLOC_086371	XLOC_086371	5:37653633-37764352	2.84434	0.10248	4.96185	0.0275028	0.907102
ENSGALT00000090737	ENSGALT00000090737	ENSGALG00000048997	ENSGALG00000048997	9:14290784-14292057	0	0.273382	-5.92094	0.0275097	0.907102
ENSGALT00000107015	ENSGALT00000107015	ENSGALG00000049556	ENSGALG00000049556	4:67902838-67911754	0	0.196286	-6.87012	0.0275129	0.907102
TCONS_00055664	LINC2028	XLOC_031556	XLOC_031556	15:11150386-11152728	0.005914	0.255249	-5.09973	0.0275232	0.907102
TCONS_00072598	LINC2630	XLOC_040288	XLOC_040288	2:92013361-92017302	0.643798	0.009773	5.81453	0.0276581	0.908754
TCONS_00175574	ENSGALG00000047835-AS2	XLOC_095649	XLOC_095649	8:2927843-2939113	0	0.337988	-8.01901	0.0277177	0.909352
ENSGALT00000108003	ENSGALT00000108003	ENSGALG00000049558	ENSGALG00000049558	7:21349735-21355326	0.0068505	0.313572	-4.3438	0.0278525	0.909799
TCONS_00107117	LINC3849	XLOC_058812	XLOC_058812	3:9458612-9469342	0.052344	0	7.84695	0.0278692	0.909903
TCONS_00159758	FANCM-OT1	ENSGALG00000031182	FANCM	5:58877192-58879458	0	0.141062	-6.67118	0.0279331	0.91111
TCONS_00169584	LINC6578	XLOC_092588	XLOC_092588	7:16455751-16539091	0.007701	0.259535	-4.80187	0.0280732	0.91345
TCONS_00166784	LINC6446	XLOC_091024	XLOC_091024	6:27278429-27289426	0.0923595	6.72931	-5.95184	0.0280995	0.91345
TCONS_00087995	LINC3235	XLOC_049858	XLOC_049858	20:3327407-3331460	0	0.330896	-7.89031	0.0281252	0.913845
TCONS_00182375	LINC7093	XLOC_099165	XLOC_099165	9:3613946-3620637	0	0.174546	-7.88051	0.0282199	0.914617
TCONS_00057046	ENSGALG00000023909-AS3	XLOC_032039	XLOC_032039	17:2253992-2265540	0	0.064341	-7.88854	0.0282302	0.914617
TCONS_00151802	LINC5756	XLOC_083572	XLOC_083572	5:42020782-42116685	0.375536	0.0159647	4.45769	0.0284256	0.918283
TCONS_00044874	ENSGALG00000003672-AS1	XLOC_026389	XLOC_026389	13:11310165-11325487	0.052438	0.747748	-3.67653	0.0285833	0.920411
TCONS_00053322	ENSGALG00000005824-AS13	XLOC_030590	XLOC_030590	15:8114224-8124894	0	0.149654	-7.86073	0.0285998	0.920411
ENSGALT00000090981	ENSGALT00000090981	ENSGALG00000049753	ENSGALG00000049753	2:41816400-41820823	0.21379	0	6.57687	0.0286384	0.921184
TCONS_00088528	LINC3256	XLOC_050070	XLOC_050070	20:7131774-7192119	0	0.134264	-7.8648	0.028652	0.921184
TCONS_00080614	LINC2956	XLOC_045124	XLOC_045124	2:54604550-54610883	0.00683775	0.334722	-4.83065	0.0286978	0.921184
TCONS_00172392	ENSGALG00000003980-AS1	XLOC_093941	XLOC_093941	7:5118630-5183269	0.387301	0.00805875	5.63056	0.0288447	0.923892
ENSGALT00000105517	ENSGALT00000105517	ENSGALG00000050492	ENSGALG00000050492	Z:65302860-65310629	0	0.308457	-7.00147	0.0289434	0.925564
ENSGALT00000093487	ENSGALT00000093487	ENSGALG00000053385	ENSGALG00000053385	11:10262661-10283611	0.127128	0.001218	5.11767	0.0291384	0.926802
TCONS_00096504	LINC3504	XLOC_053815	XLOC_053815	23:3295485-3301981	0	0.160869	-7.84066	0.0291414	0.926802
TCONS_00089673	ENSGALG00000047011-OT1	ENSGALG00000047011	-	20:1030835-1059873	0	0.21529	-7.84066	0.0291651	0.926935
TCONS_00024329	LINC817	XLOC_014917	XLOC_014917	1:114735317-114748923	0	0.990656	-7.82032	0.0293281	0.9295
TCONS_00194147	LINC7520	XLOC_105868	XLOC_105868	Z:46259092-46268507	0	0.131884	-5.74745	0.0293372	0.9295
TCONS_00025144	ENSGALG00000016615-AS3	XLOC_015427	XLOC_015427	1:126522157-126527630	0	0.219094	-7.82844	0.0293627	0.9295
TCONS_00169841	ENSGALG00000034007-AS2	XLOC_092689	XLOC_092689	7:17714665-17745709	0.0538783	0	7.71343	0.0293873	0.929801
TCONS_00038510	LINC1297	XLOC_023157	XLOC_023157	11:11243040-11288695	0.52599	0.0006435	6.57727	0.029416	0.929844
TCONS_00050702	LINC1843	XLOC_029279	XLOC_029279	14:5882414-5892962	0.0479658	0	7.77473	0.0294619	0.930556
ENSGALT00000107212	ENSGALT00000107212	ENSGALG00000054631	ENSGALG00000054631	8:2179570-2199895	0	0.0765915	-4.82417	0.0294936	0.930556
TCONS_00043683	LINC1509	XLOC_025799	XLOC_025799	12:19810091-19814332	0.131585	0	5.91955	0.0295829	0.932069
ENSGALT00000099530	ENSGALT00000099530	ENSGALG00000049792	ENSGALG00000049792	5:53667127-53679950	0	0.57673	-7.80368	0.0296794	0.934611
TCONS_00039153	LINC1329	XLOC_023567	XLOC_023567	11:18004231-18006645	0.174548	0	6.98393	0.0297284	0.934611
TCONS_00167216	LINC6469	XLOC_091277	XLOC_091277	6:30479237-30489102	0.0011995	0.335326	-6.44399	0.0297964	0.935232
TCONS_00008109	LINC290	XLOC_004654	XLOC_004654	1:96200423-96207065	0.001874	0.255324	-4.22769	0.0298444	0.935232
TCONS_00192730	F2RL2-OT1	ENSGALG00000023379	F2RL2	Z:23461919-23577720	0	0.0360045	-6.67937	0.0298531	0.935232
TCONS_00068491	LINC2435	XLOC_037501	XLOC_037501	2:41363235-41384913	0	0.719427	-7.79114	0.0299299	0.936488
TCONS_00190692	LINC7430	XLOC_103633	XLOC_103633	W:2380206-2388734	0.291111	0	6.41641	0.0301582	0.939677
TCONS_00044460	ENSGALG00000001383-AS2	XLOC_026181	XLOC_026181	13:8991985-8999570	0.015513	0.762294	-5.63099	0.030205	0.940699
TCONS_00143054	LINC5416	XLOC_079121	XLOC_079121	4:41979046-41994138	0.429364	3.0763	-2.62987	0.0303116	0.941415
ENSGALT00000092942	ENSGALT00000092942	ENSGALG00000054134	ENSGALG00000054134	1:59684292-59690349	0.0394798	0	5.61508	0.0303287	0.941514
TCONS_00177050	LINC6880	XLOC_096431	XLOC_096431	8:16912383-16917460	0.235683	0	6.482	0.0304654	0.941684
ENSGALT00000092308	ENSGALT00000092308	ENSGALG00000050911	ENSGALG00000050911	4:41471926-41473930	0.495513	0.004852	5.92218	0.0305145	0.941684
TCONS_00090219	ENSGALG00000040269-AS4	XLOC_050916	XLOC_050916	20:6496215-6500000	0.33273	0	6.96896	0.0305433	0.941684
ENSGALT00000091781	ENSGALT00000091781	ENSGALG00000048945	ENSGALG00000048945	5:39323945-39329558	0.39117	0.0295627	3.94627	0.0306511	0.944145
TCONS_00122802	LINC4608	XLOC_067994	XLOC_067994	3:70609382-70623563	0.012938	0.468203	-4.80336	0.0307561	0.944689
TCONS_00199239	LINC7642	XLOC_109160	XLOC_109160	Z:53677985-53687240	0.191955	1.46248	-2.64447	0.0307735	0.944689
TCONS_00121684	LINC4558	XLOC_067299	XLOC_067299	3:57054628-57056946	0.106623	1.14165	-3.03912	0.0309189	0.947642
ENSGALT00000092138	ENSGALT00000092138	ENSGALG00000047237	ENSGALG00000047237	3:53855343-53862780	0	0.204061	-6.51776	0.0309578	0.948402
TCONS_00133598	LINC5009	XLOC_073912	XLOC_073912	4:36303695-36332276	0.0105173	0.34684	-4.24429	0.0310831	0.9517
TCONS_00117464	SLX4IP-OT1	ENSGALG00000009016	SLX4IP	3:13704170-13714761	0.0128865	0.254285	-3.68014	0.0311803	0.953491
TCONS_00049758	ENSGALG00000036582-AS4	XLOC_028845	XLOC_028845	14:14634625-14646626	0.0543307	0.735829	-3.432	0.0312297	0.954216
TCONS_00198728	LYRM7-OT1	ENSGALG00000037299	LYRM7	Z:44895083-44902922	0.277247	0.00209825	4.25902	0.0312323	0.954216
ENSGALT00000101649	ENSGALT00000101649	ENSGALG00000052305	ENSGALG00000052305	5:56223223-56226026	0	0.0806163	-5.52169	0.0312628	0.954711
TCONS_00143057	LINC5417	XLOC_079121	XLOC_079121	4:41979046-41994198	0.013469	0.290169	-3.62752	0.0312768	0.954711
TCONS_00015001	FCHSD2-OT5	ENSGALG00000017329	FCHSD2	1:196534348-196584504	0.202348	0.00046	5.79626	0.0313543	0.956146
ENSGALT00000100346	ENSGALT00000100346	ENSGALG00000048615	ENSGALG00000048615	1:67311277-67316460	0.22137	3.76784	-3.68141	0.0314046	0.956157
TCONS_00055566	LINC2016	XLOC_031521	XLOC_031521	15:10825362-10840629	0.194179	0	6.44648	0.0314418	0.956157
TCONS_00044385	ENSGALG00000001416-AS3	XLOC_026136	XLOC_026136	13:8726533-8739404	0.0980488	0	7.77748	0.0314599	0.956157
TCONS_00017766	LINC618	XLOC_010943	XLOC_010943	1:42609788-42621343	0.00972675	0.232712	-3.8841	0.0315445	0.957396
TCONS_00050712	LINC1852	XLOC_029288	XLOC_029288	14:5906220-5920601	1.12037	4.78574	-1.9301	0.0317771	0.958145
ENSGALT00000108032	ENSGALT00000108032	ENSGALG00000052588	ENSGALG00000052588	4:47399278-47467648	0.510188	0.00239225	6.24926	0.031865	0.95873
TCONS_00193252	LINC7488	XLOC_105254	XLOC_105254	Z:32227785-32236809	0.097402	0	6.40897	0.0319279	0.959839
TCONS_00155919	ENSGALG00000008148-AS4	XLOC_085668	XLOC_085668	5:23264878-23272851	0	0.513064	-7.70297	0.0320038	0.96071
TCONS_00049755	ENSGALG00000036582-AS2	XLOC_028845	XLOC_028845	14:14634211-14648169	0.035745	0.315184	-2.96959	0.0320382	0.96071
ENSGALT00000107169	ENSGALT00000107169	ENSGALG00000050769	ENSGALG00000050769	3:78483507-78510569	0	0.167831	-4.8803	0.0321077	0.96071
ENSGALT00000106111	ENSGALT00000106111	ENSGALG00000048924	ENSGALG00000048924	11:9683197-9695555	0.193275	0	7.58614	0.0321255	0.96071
TCONS_00098452	LINC3620	XLOC_054771	XLOC_054771	24:4886053-4906018	0	0.220041	-6.46098	0.032146	0.96071
TCONS_00080360	GLI3-OT1	ENSGALG00000040266	GLI3	2:50855116-50894639	0	0.097333	-7.68057	0.0323872	0.96521
TCONS_00090948	ENSGALG00000007668-AS1	XLOC_051263	XLOC_051263	20:11675673-11682437	0.0593303	0	6.35225	0.0325456	0.968749
TCONS_00053313	ENSGALG00000005824-AS5	XLOC_030590	XLOC_030590	15:8114026-8129575	0.0037915	0.261691	-5.57296	0.0325541	0.968749
TCONS_00103524	LINC3760	XLOC_057163	XLOC_057163	27:3225930-3226754	0	0.172576	-5.36302	0.0327412	0.969604
TCONS_00167217	LINC6470	XLOC_091277	XLOC_091277	6:30479237-30489311	0.0667988	1.12256	-3.99494	0.0328101	0.969604
TCONS_00195902	LINC7587	XLOC_107095	XLOC_107095	Z:967720-971676	0.00583075	0.108918	-3.38775	0.0329223	0.971152
ENSGALT00000097531	ENSGALT00000097531	ENSGALG00000051388	ENSGALG00000051388	9:18345056-18355970	0.297167	0.00071075	5.98299	0.0329979	0.972108
TCONS_00054122	SERPIND1-OT2	ENSGALG00000039239	SERPIND1	15:399483-444305	0.031676	0.0005765	4.74293	0.0330294	0.972609
TCONS_00027180	LINC917	XLOC_016836	XLOC_016836	1:162451572-162459087	0	0.101294	-6.97425	0.0331083	0.973303
TCONS_00193765	LINC7507	XLOC_105559	XLOC_105559	Z:42071513-42080382	0	0.233756	-6.56055	0.0331105	0.973303
TCONS_00131042	LINC4902	XLOC_072544	XLOC_072544	4:10415254-10442533	0	0.182161	-5.47584	0.0332177	0.975603
TCONS_00069195	ENSGALG00000036390-AS2	XLOC_037924	XLOC_037924	2:48434521-48439066	0.10811	0	7.70461	0.0333335	0.976916
TCONS_00195873	ENSGALG00000053757-OT2	ENSGALG00000053757	-	Z:612888-742240	0.164161	0.0024775	5.73935	0.0334332	0.978106
TCONS_00099723	LINC3662	XLOC_055348	XLOC_055348	25:1884214-1886811	0	0.132903	-6.48701	0.0335745	0.980118
ENSGALT00000101675	ENSGALT00000101675	ENSGALG00000052627	ENSGALG00000052627	4:4610585-4631978	0	0.459662	-7.623	0.0336882	0.981729
TCONS_00071716	LINC2593	XLOC_039678	XLOC_039678	2:79809075-79823630	0.130327	0.00106975	5.53053	0.0338725	0.984561
TCONS_00118122	LINC4338	XLOC_065322	XLOC_065322	3:19410761-19432598	0.060359	0	7.50258	0.0339302	0.984969
TCONS_00091898	PAX7-OT1	ENSGALG00000043204	PAX7	21:4449589-4450549	0	0.160778	-5.34941	0.0340396	0.986767
ENSGALT00000099997	ENSGALT00000099997	ENSGALG00000054146	ENSGALG00000054146	6:34391823-34413109	0	0.434679	-6.61279	0.0341183	0.988305
TCONS_00016767	LINC570	XLOC_010256	XLOC_010256	1:27982414-27985039	0	0.177815	-5.4783	0.0342231	0.990065
ENSGALT00000106867	ENSGALT00000106867	ENSGALG00000049815	ENSGALG00000049815	20:4474137-4477662	0.31895	2.55505	-2.62312	0.0345451	0.995956
TCONS_00166916	ENSGALG00000008840-AS1	XLOC_091129	XLOC_091129	6:27610433-27667388	0.101474	2.33e-05	6.0575	0.034559	0.995956
TCONS_00059740	LINC2178	XLOC_033147	XLOC_033147	18:2331710-2339881	0	0.15706	-7.58732	0.0346024	0.995956
TCONS_00133382	LINC5000	XLOC_073849	XLOC_073849	4:34445549-34453746	0.325011	0.0172383	3.76349	0.0346626	0.995956
TCONS_00024312	LINC812	XLOC_014908	XLOC_014908	1:114565142-114574819	0	0.0448223	-7.58864	0.0346957	0.996254
TCONS_00195203	LINC7560	XLOC_106590	XLOC_106590	Z:67731202-67732615	0	0.228269	-5.39739	0.034732	0.996254
TCONS_00155508	LINC5911	XLOC_085448	XLOC_085448	5:18523077-18525186	0.554951	0	6.71407	0.0347924	0.997142
TCONS_00175500	ENSGALG00000002182-AS1	XLOC_095583	XLOC_095583	8:2046690-2059447	0.148473	0	7.47873	0.0348207	0.997528
TCONS_00005781	ENSGALG00000017272-AS1	XLOC_003390	XLOC_003390	1:74667864-74672201	0.0101607	0.190127	-3.55192	0.0350206	0.99868
TCONS_00005784	ENSGALG00000017272-AS2	XLOC_003390	XLOC_003390	1:74667866-74672201	0	0.129151	-6.33451	0.0351011	0.99868
TCONS_00087137	ZFAT-OT4	ENSGALG00000037698	ZFAT	2:142606677-142614732	0	0.109902	-7.55074	0.0353914	1
TCONS_00040242	LINC1352	XLOC_024093	XLOC_024093	12:6620608-6654251	0.777714	0.127734	2.6302	0.0354148	1
ENSGALT00000071117	ENSGALT00000071117	ENSGALG00000043474	ENSGALG00000043474	5:17730365-17758240	0.381408	0.0377515	3.22879	0.0354395	1
TCONS_00102303	LINC3723	XLOC_056547	XLOC_056547	27:1006419-1011599	0.218289	0	7.4384	0.0355146	1
TCONS_00163610	LINC6309	XLOC_089443	XLOC_089443	6:35888137-35891215	0.153434	0	7.44652	0.035611	1
TCONS_00079965	LINC2929	XLOC_044754	XLOC_044754	2:44198880-44200263	0	0.290056	-6.83351	0.0356654	1
ENSGALT00000103879	ENSGALT00000103879	ENSGALG00000050094	ENSGALG00000050094	5:32060756-32122124	0.100176	0.0012925	4.14317	0.0356777	1
TCONS_00184509	LINC7165	XLOC_100235	XLOC_100235	9:21303078-21305370	0.0767382	0	6.28854	0.0357304	1
TCONS_00047280	LINC1724	XLOC_027720	XLOC_027720	13:13874181-13887637	0.002079	0.231658	-4.76779	0.0357654	1
TCONS_00152087	LINC5771	XLOC_083745	XLOC_083745	5:45328754-45330091	0.0115975	0.275786	-4.09095	0.0358957	1
TCONS_00165179	RPS24-OT1	ENSGALG00000004871	RPS24	6:13959378-13986753	0	0.432163	-5.60554	0.03596	1
ENSGALT00000103551	ENSGALT00000103551	ENSGALG00000054558	ENSGALG00000054558	6:22320814-22451918	0.155786	1.45e-05	4.18202	0.0359917	1
TCONS_00106626	LINC3828	XLOC_058624	XLOC_058624	3:3306018-3315462	0	0.0494925	-7.6229	0.036135	1
TCONS_00010427	LINC380	XLOC_006175	XLOC_006175	1:125802028-125833838	0.137701	0	6.44111	0.0362153	1
TCONS_00093122	LINC3400	XLOC_052205	XLOC_052205	21:5824886-5830662	0.13105	0.0080175	3.9239	0.036271	1
TCONS_00121186	LINC4521	XLOC_066960	XLOC_066960	3:53224188-53234834	1.08e-05	0.0940985	-5.64945	0.0364099	1
TCONS_00041544	ENSGALG00000008411-AS2	XLOC_024754	XLOC_024754	12:19847795-19851438	0.00391675	0.207514	-4.72724	0.0364621	1
TCONS_00006262	TRPV6-OT3	ENSGALG00000014746	TRPV6	1:78604147-78609272	0	0.289367	-6.51236	0.0364686	1
TCONS_00042101	ENSGALG00000045873-OT1	ENSGALG00000045873	-	12:3671222-3678200	0	0.266208	-5.33458	0.0365665	1
TCONS_00091261	TNFRSF9-OT1	ENSGALG00000052935	TNFRSF9	21:264292-271447	0	0.549917	-7.5132	0.0366685	1
TCONS_00016463	LINC554	XLOC_010060	XLOC_010060	1:22005816-22071337	0.0240245	0.353272	-3.43929	0.0367398	1
TCONS_00106188	LINC3811	XLOC_058358	XLOC_058358	28:4682310-4688286	0.009109	0.134492	-3.60762	0.0369101	1
TCONS_00017504	LINC600	XLOC_010776	XLOC_010776	1:37930636-37933439	0.0197635	0.309603	-3.54505	0.0371043	1
TCONS_00156497	ENSGALG00000009463-AS1	XLOC_085930	XLOC_085930	5:28386425-28408057	0	0.160325	-6.34539	0.0374468	1
ENSGALT00000091597	ENSGALT00000091597	ENSGALG00000048493	ENSGALG00000048493	9:23760796-23762556	0	0.249383	-5.53675	0.0375527	1
TCONS_00116495	ENSGALG00000051135-AS4	XLOC_064410	XLOC_064410	3:3135070-3157025	0	0.0899215	-6.32032	0.0376965	1
TCONS_00006278	ENSGALG00000051473-OT4	ENSGALG00000051473	-	1:78667500-78684652	0.0006835	0.10291	-5.59353	0.0376993	1
ENSGALT00000107679	ENSGALT00000107679	ENSGALG00000048875	ENSGALG00000048875	7:23005123-23020869	0	0.226809	-6.24271	0.0378424	1
TCONS_00068357	LINC2430	XLOC_037414	XLOC_037414	2:39681404-39705303	0.00176075	0.150444	-5.43251	0.0378943	1
TCONS_00004663	LINC148	XLOC_002722	XLOC_002722	1:63810679-63840078	0.155718	0.0170432	3.16113	0.0381186	1
TCONS_00172183	ERBB4-OT3	ENSGALG00000003126	ERBB4	7:3461543-3545264	0.004448	0.600682	-5.51645	0.0381322	1
ENSGALT00000078152	ENSGALT00000078152	ENSGALG00000039896	ENSGALG00000039896	4:9103864-9106821	0	0.125402	-5.30566	0.0381847	1
TCONS_00107511	ENSGALG00000009016-AS1	XLOC_059037	XLOC_059037	3:13705636-13714715	0	0.149124	-5.30566	0.0381926	1
TCONS_00128486	LINC4826	XLOC_071274	XLOC_071274	33:6148838-6160349	0.755576	0	7.34345	0.0382673	1
TCONS_00061799	LINC2241	XLOC_034218	XLOC_034218	18:6398271-6404563	0.230007	0.0018805	6.62208	0.0382765	1
TCONS_00011737	LINC417	XLOC_006986	XLOC_006986	1:142645119-142648981	0	0.168816	-5.23874	0.0383373	1
ENSGALT00000103531	ENSGALT00000103531	ENSGALG00000050037	ENSGALG00000050037	4:40974420-41007986	0.056469	0	4.81158	0.0383469	1
TCONS_00155644	LINC5924	XLOC_085519	XLOC_085519	5:19876607-19887064	0	0.263253	-6.22703	0.0383877	1
TCONS_00111543	ENSGALG00000013689-AS4	XLOC_061343	XLOC_061343	3:51573040-51621777	0	0.271522	-7.4359	0.0385193	1
ENSGALT00000092417	ENSGALT00000092417	ENSGALG00000053495	ENSGALG00000053495	3:45872753-45878413	0.024873	0.662275	-4.60126	0.0387036	1
TCONS_00085817	LINC3165	XLOC_048481	XLOC_048481	2:121857647-121860165	0.0606472	0.631409	-3.32876	0.038741	1
TCONS_00132762	LINC4966	XLOC_073489	XLOC_073489	4:26148731-26152058	0	0.086015	-6.20214	0.0388229	1
TCONS_00013093	NUDT15-OT1	ENSGALG00000016994	NUDT15	1:169994529-169999788	0	0.0706388	-6.34833	0.0390448	1
TCONS_00159057	ENSGALG00000049520-OT1	ENSGALG00000049520	-	5:53913978-54004100	0.490755	0.0579148	3.02992	0.0390784	1
ENSGALT00000098033	ENSGALT00000098033	ENSGALG00000047098	ENSGALG00000047098	4:4605308-4741160	6.6e-05	1.88886	-6.74484	0.0391006	1
TCONS_00055969	ENSGALG00000049417-OT2	ENSGALG00000049417	-	16:1342524-1430610	0.211551	0	6.68886	0.0391917	1
TCONS_00124253	LINC4688	XLOC_068950	XLOC_068950	3:90577817-90585344	0	0.134797	-6.28837	0.0392822	1
TCONS_00171787	LINC6664	XLOC_093618	XLOC_093618	7:36661824-36675030	0.0472337	0	7.30077	0.0393537	1
ENSGALT00000095928	ENSGALT00000095928	ENSGALG00000051887	ENSGALG00000051887	1:111888509-111891839	2.67721	0.587479	2.32611	0.0393602	1
TCONS_00064290	LINC2296	XLOC_035271	XLOC_035271	19:2439031-2453543	0.0323913	1.13609	-4.81361	0.0395614	1
TCONS_00052821	ENSGALG00000003137-AS5	XLOC_030362	XLOC_030362	15:5033095-5037653	0.013153	0.15273	-3.52605	0.0396525	1
ENSGALT00000081154	ENSGALT00000081154	ENSGALG00000030006	ENSGALG00000030006	3:110496672-110513607	2.05054	11.8248	-2.64157	0.0397494	1
ENSGALT00000098265	ENSGALT00000098265	ENSGALG00000055106	ENSGALG00000055106	33:6241460-6243959	0.1404	0.0104335	2.99069	0.0399765	1
TCONS_00181470	LINC7055	XLOC_098668	XLOC_098668	8:26425176-26427071	0.215008	0	7.27159	0.0400212	1
TCONS_00005225	LINC168	XLOC_002998	XLOC_002998	1:70424104-70424927	0.0221525	0.496554	-3.58026	0.0400943	1
TCONS_00180655	LINC7031	XLOC_098309	XLOC_098309	8:18657200-18659423	0	0.197985	-5.26417	0.0401119	1
TCONS_00047875	GRXCR2-OT1	ENSGALG00000045847	GRXCR2	13:18480496-18488896	0.0269663	0.268282	-3.19718	0.040274	1
TCONS_00133873	ENSGALG00000010573-AS7	XLOC_074042	XLOC_074042	4:38656491-38665212	0	0.161485	-7.36997	0.0404786	1
TCONS_00117188	LINC4303	XLOC_064805	XLOC_064805	3:11783723-11784689	0.048045	0.519531	-2.99145	0.0406112	1
TCONS_00106805	LINC3830	XLOC_058684	XLOC_058684	3:4694881-4778455	0.0490437	0.500612	-3.41414	0.0407102	1
TCONS_00149647	LINC5668	XLOC_082507	XLOC_082507	5:21380699-21391361	0	0.0576318	-7.37123	0.04074	1
TCONS_00056432	ENSGALG00000048938-OT7	ENSGALG00000048938	-	16:1181291-1505927	0.049877	0.587515	-3.31186	0.0407508	1
TCONS_00086168	LINC3178	XLOC_048718	XLOC_048718	2:127067658-127071847	0.799605	3.46313	-1.9459	0.0407993	1
TCONS_00060579	LINC2217	XLOC_033561	XLOC_033561	18:8254109-8258117	0	0.138008	-7.35245	0.0408812	1
TCONS_00082057	ENSGALG00000050537-AS1	XLOC_045966	XLOC_045966	2:69072260-69152863	0.15559	0.00199975	4.37291	0.0408838	1
TCONS_00056758	ENSGALG00000046794-AS2	XLOC_031884	XLOC_031884	16:2428623-2430908	0.0112582	0.422175	-4.43013	0.0411154	1
TCONS_00117229	PCSK2-OT5	ENSGALG00000008734	PCSK2	3:12282729-12361477	0.0167993	0.503815	-4.47536	0.0411712	1
TCONS_00132871	LINC4979	XLOC_073582	XLOC_073582	4:27755271-27767204	0.216194	0	6.4597	0.0411853	1
TCONS_00070980	LINC2559	XLOC_039128	XLOC_039128	2:69953587-69959201	0	0.387752	-6.50059	0.0413964	1
TCONS_00044473	LINC1534	XLOC_026188	XLOC_026188	13:9072096-9074753	0.0237065	0.238515	-3.23115	0.0414609	1
TCONS_00002400	ENSGALG00000010222-OT1	ENSGALG00000010222	-	1:37867515-37870874	0	0.131987	-6.13767	0.0415177	1
TCONS_00027080	LINC904	XLOC_016754	XLOC_016754	1:159774251-159776395	0	0.806182	-7.33584	0.0415918	1
ENSGALT00000104866	ENSGALT00000104866	ENSGALG00000053485	ENSGALG00000053485	2:90481901-90489591	0.0393823	0	4.68004	0.0416421	1
TCONS_00036038	LINC1187	XLOC_021895	XLOC_021895	11:8993418-9010027	0	0.082198	-6.14447	0.0416714	1
TCONS_00073202	LINC2663	XLOC_040661	XLOC_040661	2:100277023-100285102	0.024408	0.464103	-3.55816	0.0419828	1
TCONS_00020063	LINC674	XLOC_012195	XLOC_012195	1:67377994-67414090	0	0.156513	-7.31846	0.0420998	1
ENSGALT00000093940	ENSGALT00000093940	ENSGALG00000052339	ENSGALG00000052339	3:28189819-28258083	0.137909	0	6.07712	0.0421105	1
TCONS_00193797	ENSGALG00000029073-AS2	XLOC_105579	XLOC_105579	Z:42327652-42353329	0.0031075	0.08595	-4.20289	0.0422237	1
TCONS_00102325	ENSGALG00000046738-OT1	ENSGALG00000046738	-	27:1931823-1961017	0	0.369687	-6.18992	0.0422731	1
ENSGALT00000107229	ENSGALT00000107229	ENSGALG00000050729	ENSGALG00000050729	2:120985709-121001136	0	0.0593202	-4.51449	0.0423279	1
ENSGALT00000108179	ENSGALT00000108179	ENSGALG00000050911	ENSGALG00000050911	4:41472836-41475571	7.10841	1.08837	2.63612	0.0424757	1
TCONS_00125630	LINC4745	XLOC_069860	XLOC_069860	3:109027081-109060495	0.007954	0.176978	-4.27645	0.0426926	1
TCONS_00038436	LINC1284	XLOC_023140	XLOC_023140	11:10947478-10955431	0.0498663	0	7.17881	0.0429351	1
ENSGALT00000101085	ENSGALT00000101085	ENSGALG00000038966	ENSGALG00000038966	1:51286157-51332964	0	0.123546	-5.13701	0.0430336	1
ENSGALT00000097161	ENSGALT00000097161	ENSGALG00000053853	ENSGALG00000053853	2:27745969-27785666	0.00425375	0.548707	-5.17511	0.0431718	1
TCONS_00082000	LINC2990	XLOC_045966	XLOC_045966	2:68870146-68884473	0.271954	0.0437045	2.77888	0.0432356	1
ENSGALT00000097358	ENSGALT00000097358	ENSGALG00000046775	ENSGALG00000046775	5:46269779-46282023	4.83603	0.484801	3.10838	0.0432622	1
TCONS_00081798	LINC2982	XLOC_045828	XLOC_045828	2:67466466-67476717	0.03802	0.298538	-2.69395	0.0433547	1
ENSGALT00000106977	ENSGALT00000106977	ENSGALG00000053086	ENSGALG00000053086	6:8677865-8701435	0.008103	0.745686	-5.47932	0.0434077	1
TCONS_00039607	ENSGALG00000002240-AS3	XLOC_023805	XLOC_023805	12:2167485-2173199	0.144736	1.17898	-2.85501	0.0434353	1
ENSGALT00000090728	ENSGALT00000090728	ENSGALG00000049230	ENSGALG00000049230	5:32467529-32471250	0	0.131828	-6.08408	0.0434382	1
TCONS_00005223	LINC165	XLOC_002998	XLOC_002998	1:70419021-70434987	0.000308	0.157961	-5.9567	0.0434811	1
TCONS_00161381	ENSGALG00000005613-AS1	XLOC_088350	XLOC_088350	6:17638064-17644042	0	0.287075	-7.26481	0.0436721	1
TCONS_00140558	LINC5324	XLOC_077662	XLOC_077662	4:16125486-16143365	0	0.126997	-6.11108	0.0437758	1
TCONS_00150012	LINC5689	XLOC_082665	XLOC_082665	5:24504569-24506404	0	0.126381	-6.12462	0.0437852	1
TCONS_00174126	LINC6758	XLOC_094906	XLOC_094906	7:24962555-24998046	0.0030065	0.188669	-5.40399	0.0438273	1
TCONS_00024697	LINC826	XLOC_015161	XLOC_015161	1:120580503-120589203	0.0870325	0	7.1486	0.0439255	1
TCONS_00020065	LINC676	XLOC_012195	XLOC_012195	1:67379722-67389832	0.209053	0	7.1486	0.0439321	1
TCONS_00158178	LINC6065	XLOC_086809	XLOC_086809	5:44807991-44813630	0.305145	0.0354657	3.1039	0.0439825	1
TCONS_00147106	LINC5585	XLOC_081301	XLOC_081301	4:87301206-87305456	0.0259517	0.426164	-3.53788	0.0440224	1
TCONS_00015245	ENSGALG00000053510-OT1	ENSGALG00000053510	-	1:207680-291709	0	0.132083	-7.35388	0.0440302	1
TCONS_00102308	LINC3728	XLOC_056547	XLOC_056547	27:1009561-1011599	0.294303	0.0018665	6.40697	0.0441312	1
ENSGALT00000106989	ENSGALT00000106989	ENSGALG00000054296	ENSGALG00000054296	3:92150394-92153709	0	0.304867	-6.10451	0.0442082	1
TCONS_00113322	LINC4138	XLOC_062391	XLOC_062391	3:74120166-74125898	0	0.813415	-7.24968	0.0442158	1
ENSGALT00000092034	ENSGALT00000092034	ENSGALG00000050853	ENSGALG00000050853	15:5054168-5064948	0	0.0475425	-5.03952	0.0444017	1
TCONS_00161565	LINC6214	XLOC_088449	XLOC_088449	6:18440114-18446538	0.0048005	0.121964	-4.36808	0.0444026	1
TCONS_00044559	LINC1554	XLOC_026220	XLOC_026220	13:9443355-9449480	0.0850697	0	7.11615	0.0445214	1
TCONS_00109938	RGS7-OT3	ENSGALG00000039772	RGS7	3:35978335-36088287	0.0087055	0.209612	-3.48798	0.0446308	1
ENSGALT00000101904	ENSGALT00000101904	ENSGALG00000054453	ENSGALG00000054453	2:102882939-102886063	0.13657	0	6.05167	0.0446309	1
TCONS_00114237	LINC4192	XLOC_062953	XLOC_062953	3:85673298-85678002	0.023728	0.176773	-2.71429	0.0448975	1
TCONS_00040218	LINC1348	XLOC_024077	XLOC_024077	12:6494405-6499129	0.00123425	0.0792765	-4.28049	0.0449267	1
TCONS_00156813	LINC5961	XLOC_086042	XLOC_086042	5:31106970-31108985	0	0.203486	-6.18228	0.0450008	1
TCONS_00046244	LINC1651	XLOC_027154	XLOC_027154	13:4257568-4266339	0.318095	0.022906	3.3055	0.0450356	1
TCONS_00118143	LINC4345	XLOC_065340	XLOC_065340	3:19570282-19577857	0.389642	0	7.09964	0.0451684	1
TCONS_00131096	LINC4907	XLOC_072569	XLOC_072569	4:10818754-10826152	0	0.09932	-7.22015	0.0453042	1
TCONS_00053742	LINC1946	XLOC_030748	XLOC_030748	15:10551500-10551998	0.0415597	1.92932	-4.66905	0.0454368	1
TCONS_00136962	LINC5157	XLOC_075672	XLOC_075672	4:71010903-71028769	0.174622	0.00569575	4.61841	0.0454464	1
TCONS_00053317	ENSGALG00000005824-AS10	XLOC_030590	XLOC_030590	15:8114176-8131891	0.0169562	0.195483	-3.1322	0.0454847	1
ENSGALT00000096110	ENSGALT00000096110	ENSGALG00000049280	ENSGALG00000049280	24:5784667-5787308	0.313231	0.00452225	5.72533	0.0458678	1
TCONS_00188157	LINC7300	XLOC_102212	XLOC_102212	AADN05001519.1:5-803	1.42383	0.00658525	5.517	0.0459773	1
ENSGALT00000095039	ENSGALT00000095039	ENSGALG00000050578	ENSGALG00000050578	1:95061358-95088400	0	0.215902	-5.99178	0.0460685	1
ENSGALT00000097706	ENSGALT00000097706	ENSGALG00000055059	ENSGALG00000055059	3:57409329-57417759	0	0.317767	-5.99178	0.0460698	1
TCONS_00188332	LINC7304	XLOC_102278	XLOC_102278	KZ626831.1:1658-7121	0.228412	0	5.16621	0.046155	1
TCONS_00005658	LINC181	XLOC_003283	XLOC_003283	1:73839380-73842894	0.159192	0.00502425	4.79871	0.0462514	1
ENSGALT00000093698	ENSGALT00000093698	ENSGALG00000051247	ENSGALG00000051247	4:13181998-13185357	0.0303068	1.52247	-5.25578	0.0463568	1
TCONS_00012881	LINC464	XLOC_007874	XLOC_007874	1:166275044-166290765	0.172381	0	4.87683	0.0466061	1
TCONS_00101524	LINC3711	XLOC_056137	XLOC_056137	26:1447429-1453851	0.00203325	0.319767	-5.64741	0.0466281	1
TCONS_00012368	LINC444	XLOC_007436	XLOC_007436	1:156637699-156667221	0	0.203273	-6.46733	0.0468905	1
TCONS_00137234	ENSGALG00000047968-OT1	ENSGALG00000047968	-	4:74408088-74418538	0.298442	0.035548	3.35218	0.0469606	1
ENSGALT00000096102	ENSGALT00000096102	ENSGALG00000048266	ENSGALG00000048266	4:28584919-28605056	0.185212	0	5.98841	0.047014	1
TCONS_00036822	LINC1234	XLOC_022326	XLOC_022326	11:17656235-17657717	0.0034505	0.25081	-5.26772	0.0470178	1
TCONS_00200588	LINC7671	XLOC_110088	XLOC_110088	Z:78951370-78954037	0.0260988	0.939583	-5.20962	0.0470863	1
TCONS_00118806	MCFD2-OT1	ENSGALG00000010017	MCFD2	3:27035388-27036944	0.0131422	0.243944	-3.75319	0.0471167	1
ENSGALT00000097127	ENSGALT00000097127	ENSGALG00000048768	ENSGALG00000048768	4:63353096-63443767	0.38246	0	7.03165	0.0472887	1
TCONS_00194499	LINC7537	XLOC_106117	XLOC_106117	Z:54008237-54013865	0.223654	0	5.15825	0.04733	1
TCONS_00115163	LINC4232	XLOC_063541	XLOC_063541	3:97920404-97930451	0.00830225	0.285485	-4.339	0.0473521	1
TCONS_00026626	LINC880	XLOC_016420	XLOC_016420	1:148738637-148741310	0.0726332	1.20199	-3.77709	0.0473964	1
TCONS_00143535	LINC5444	XLOC_079368	XLOC_079368	4:49324514-49331015	0	0.0787375	-5.98921	0.0474242	1
ENSGALT00000092384	ENSGALT00000092384	ENSGALG00000051725	ENSGALG00000051725	13:2945988-2951554	0	0.348801	-5.9626	0.0476116	1
TCONS_00006523	CASQ2-OT2	ENSGALG00000015018	CASQ2	1:81300684-81312772	0.190503	0.0130335	3.4939	0.0476859	1
TCONS_00039799	GLYCTK-OT1	ENSGALG00000054430	GLYCTK	12:3396476-3401909	0	0.205877	-7.1225	0.048009	1
TCONS_00070651	LINC2530	XLOC_038915	XLOC_038915	2:66086922-66112670	0.0295088	0.407	-3.75574	0.0480255	1
TCONS_00036328	LINC1205	XLOC_022031	XLOC_022031	11:11565211-11622944	0.013236	0.260966	-3.86165	0.0483671	1
ENSGALT00000094807	ENSGALT00000094807	ENSGALG00000049396	ENSGALG00000049396	1:100157349-100159290	0.0709885	1.67938	-3.63676	0.0486029	1
TCONS_00166692	LINC6438	XLOC_090957	XLOC_090957	6:26565927-26569603	0.134212	0	6.97848	0.0487328	1
TCONS_00070702	ENSGALG00000012827-AS1	XLOC_038944	XLOC_038944	2:66318398-66333759	0.0184395	0.384653	-3.5788	0.0488212	1
TCONS_00085056	ST18-OT4	ENSGALG00000015254	ST18	2:109742302-109745690	0.143862	0.00080375	4.51552	0.0489675	1
TCONS_00058695	TNC-OT2	ENSGALG00000039990	TNC	17:3093557-3098507	0.167222	0.013882	3.34067	0.049186	1
ENSGALT00000102426	ENSGALT00000102426	ENSGALG00000050138	ENSGALG00000050138	14:9987499-9989551	0	0.0847327	-5.19787	0.0491982	1
TCONS_00182318	LINC7090	XLOC_099143	XLOC_099143	9:2701580-2706518	0	0.0791947	-7.09546	0.0492463	1
TCONS_00091334	LINC3356	XLOC_051434	XLOC_051434	21:774826-776038	16.6092	61.4083	-1.7187	0.0493169	1
ENSGALT00000106610	ENSGALT00000106610	ENSGALG00000048838	ENSGALG00000048838	10:9615194-9657741	0.00312825	0.186446	-5.15637	0.0493832	1
TCONS_00116052	LINC4263	XLOC_064129	XLOC_064129	3:109553579-109555956	0.139156	0.001706	5.25541	0.0495074	1
TCONS_00041582	TRH-OT1	ENSGALG00000008490	TRH	12:20097529-20113915	0	0.212684	-5.89385	0.049558	1
TCONS_00003817	ENSGALG00000012542-AS2	XLOC_002260	XLOC_002260	1:52025353-52039917	0.51703	0.0239865	4.38555	0.0496094	1
TCONS_00117182	LINC4300	XLOC_064794	XLOC_064794	3:11768399-11805904	0.280158	0.00115975	5.70009	0.0496642	1
TCONS_00187099	ENSGALG00000009349-AS3	XLOC_101676	XLOC_101676	9:19923033-19929956	0	0.0806063	-7.07122	0.0497535	1
