# Supplementary material for: Long noncoding RNAs and mRNAs profiling in ovary during laying and broodiness in Taihe Black-Bone Silky Fowls (Gallus gallus Domesticus Brisson)
Source: BMC Genomics. 2024 Apr 10;25:357. doi: 10.1186/s12864-024-10281-7 (PMC11005167; doi:10.1186/s12864-024-10281-7)
Supplement: Supplementary file 4 — Supplementary Material 4. [file 12864_2024_10281_MOESM4_ESM.xls]

Table S4. GO enrichment result of DE mRNAs
GO_accession	Description	Term_type	Over_represented_pValue	Corrected_pValue	CAD_item	CAD_list	Bg_item	Bg_list	Gene_names
GO:0005576	extracellular region	cellular_component	1.42E-21	2.82E-17	81	321	1178	15043	ENSGALG00000047578,ENSGALG00000022815,ENSGALG00000008635,ENSGALG00000009266,ENSGALG00000043064,ENSGALG00000006992,ENSGALG00000009963,ENSGALG00000047025,ENSGALG00000000081,ENSGALG00000004252,ENSGALG00000019553,ENSGALG00000051054,ENSGALG00000019843,ENSGALG00000015897,ENSGALG00000011270,ENSGALG00000043555,ENSGALG00000034150,ENSGALG00000004230,ENSGALG00000015134,ENSGALG00000002987,ENSGALG00000002503,…
GO:0005615	extracellular space	cellular_component	2.79E-19	2.55E-15	62	321	786	15043	ENSGALG00000005360,ENSGALG00000045522,ENSGALG00000016669,ENSGALG00000039553,ENSGALG00000027716,ENSGALG00000029819,ENSGALG00000006453,ENSGALG00000027973,ENSGALG00000011668,ENSGALG00000017183,ENSGALG00000027791,ENSGALG00000030502,ENSGALG00000003589,ENSGALG00000039411,ENSGALG00000017046,ENSGALG00000007047,ENSGALG00000035219,ENSGALG00000005086,ENSGALG00000005968,ENSGALG00000008660,ENSGALG00000019552,…
GO:0044421	extracellular region part	cellular_component	3.87E-19	2.55E-15	68	321	946	15043	ENSGALG00000012872,ENSGALG00000026214,ENSGALG00000043254,ENSGALG00000019696,ENSGALG00000019554,ENSGALG00000019552,ENSGALG00000008660,ENSGALG00000043603,ENSGALG00000039990,ENSGALG00000012140,ENSGALG00000027791,ENSGALG00000006453,ENSGALG00000039553,ENSGALG00000005968,ENSGALG00000003589,ENSGALG00000009266,ENSGALG00000043064,ENSGALG00000006992,ENSGALG00000047578,ENSGALG00000022815,ENSGALG00000008635,…
GO:0098542	defense response to other organism	biological_process	2.82E-09	1.40E-05	21	321	199	15043	XLOC_077874,ENSGALG00000016669,ENSGALG00000027973,ENSGALG00000006453,ENSGALG00000034150,ENSGALG00000009963,ENSGALG00000016668,ENSGALG00000019843,ENSGALG00000042193,ENSGALG00000026098,ENSGALG00000016142,ENSGALG00000024272,ENSGALG00000008439,ENSGALG00000012885,ENSGALG00000043254,ENSGALG00000019696,ENSGALG00000013723,ENSGALG00000009639,ENSGALG00000047285,ENSGALG00000045085,ENSGALG00000022815
GO:0042742	defense response to bacterium	biological_process	3.78E-09	1.49E-05	15	321	98	15043	ENSGALG00000034150,ENSGALG00000047285,ENSGALG00000022815,ENSGALG00000042193,ENSGALG00000019843,ENSGALG00000009963,ENSGALG00000016668,ENSGALG00000016669,XLOC_077874,ENSGALG00000026098,ENSGALG00000008439,ENSGALG00000027973,ENSGALG00000006453,ENSGALG00000019696,ENSGALG00000043254
GO:0061844	antimicrobial humoral immune response mediated by antimicrobial peptide	biological_process	5.04E-08	0.00016622	7	321	16	15043	ENSGALG00000019696,ENSGALG00000027973,ENSGALG00000011668,ENSGALG00000006453,ENSGALG00000024272,ENSGALG00000026098,ENSGALG00000034150
GO:0042379	chemokine receptor binding	molecular_function	6.23E-08	0.00017595	9	321	33	15043	ENSGALG00000043603,ENSGALG00000042193,ENSGALG00000022815,ENSGALG00000016668,ENSGALG00000047285,ENSGALG00000011668,ENSGALG00000054196,ENSGALG00000016669,ENSGALG00000026098
GO:0042056	chemoattractant activity	molecular_function	1.18E-07	0.00029109	8	321	28	15043	ENSGALG00000016669,ENSGALG00000029819,ENSGALG00000027716,ENSGALG00000047285,ENSGALG00000043603,ENSGALG00000042193,ENSGALG00000022815,ENSGALG00000016668
GO:0051704	multi-organism process	biological_process	1.40E-07	0.00030695	48	321	1036	15043	ENSGALG00000016668,ENSGALG00000009963,ENSGALG00000019843,ENSGALG00000042193,ENSGALG00000034150,XLOC_043606,XLOC_001217,ENSGALG00000028982,XLOC_077874,ENSGALG00000007785,XLOC_039071,ENSGALG00000047578,ENSGALG00000022815,ENSGALG00000010152,ENSGALG00000009639,ENSGALG00000026594,ENSGALG00000013123,ENSGALG00000044241,ENSGALG00000013723,ENSGALG00000039187,ENSGALG00000024272,XLOC_016787,XLOC_004184,ENSG…
GO:0050829	defense response to Gram-negative bacterium	biological_process	2.09E-07	0.00041289	8	321	29	15043	ENSGALG00000019843,ENSGALG00000009963,ENSGALG00000034150,ENSGALG00000047285,ENSGALG00000019696,ENSGALG00000027973,ENSGALG00000006453,XLOC_077874
GO:0006952	defense response	biological_process	2.53E-07	0.00045543	35	321	631	15043	ENSGALG00000054196,ENSGALG00000012885,ENSGALG00000019696,ENSGALG00000043254,ENSGALG00000016142,ENSGALG00000008439,ENSGALG00000005857,ENSGALG00000043603,ENSGALG00000045085,ENSGALG00000047285,ENSGALG00000027973,ENSGALG00000011668,ENSGALG00000006453,ENSGALG00000016669,ENSGALG00000013627,ENSGALG00000027716,ENSGALG00000008901,ENSGALG00000034025,ENSGALG00000016788,ENSGALG00000013723,ENSGALG00000026098,…
GO:0051707	response to other organism	biological_process	4.19E-07	0.00069063	27	321	421	15043	ENSGALG00000009639,ENSGALG00000045085,ENSGALG00000047285,ENSGALG00000022815,ENSGALG00000043603,ENSGALG00000026098,ENSGALG00000043064,ENSGALG00000016142,ENSGALG00000008439,ENSGALG00000039187,ENSGALG00000024272,ENSGALG00000012885,ENSGALG00000019696,ENSGALG00000013723,ENSGALG00000043254,ENSGALG00000034150,ENSGALG00000008901,ENSGALG00000042193,ENSGALG00000019843,ENSGALG00000009963,ENSGALG00000016668,…
GO:0043207	response to external biotic stimulus	biological_process	4.60E-07	0.00069988	27	321	423	15043	ENSGALG00000009639,ENSGALG00000045085,ENSGALG00000047285,ENSGALG00000022815,ENSGALG00000043603,ENSGALG00000043064,ENSGALG00000026098,ENSGALG00000008439,ENSGALG00000016142,ENSGALG00000039187,ENSGALG00000024272,ENSGALG00000012885,ENSGALG00000019696,ENSGALG00000013723,ENSGALG00000043254,ENSGALG00000034150,ENSGALG00000008901,ENSGALG00000042193,ENSGALG00000019843,ENSGALG00000009963,ENSGALG00000016668,…
GO:0009617	response to bacterium	biological_process	6.42E-07	0.00090733	21	321	279	15043	ENSGALG00000022815,ENSGALG00000043603,ENSGALG00000047285,ENSGALG00000019696,ENSGALG00000043254,ENSGALG00000026098,ENSGALG00000043064,ENSGALG00000039187,ENSGALG00000008439,ENSGALG00000008901,ENSGALG00000019843,ENSGALG00000042193,ENSGALG00000009963,ENSGALG00000016668,ENSGALG00000034150,ENSGALG00000027973,ENSGALG00000011668,ENSGALG00000006453,XLOC_077874,ENSGALG00000016669,ENSGALG00000028982
GO:0009607	response to biotic stimulus	biological_process	8.72E-07	0.0011493	27	321	438	15043	ENSGALG00000019696,ENSGALG00000013723,ENSGALG00000043254,ENSGALG00000012885,ENSGALG00000016142,ENSGALG00000024272,ENSGALG00000008439,ENSGALG00000039187,ENSGALG00000043064,ENSGALG00000026098,ENSGALG00000043603,ENSGALG00000022815,ENSGALG00000047285,ENSGALG00000045085,ENSGALG00000009639,ENSGALG00000027973,ENSGALG00000006453,ENSGALG00000011668,ENSGALG00000028982,ENSGALG00000016669,XLOC_077874,ENSGALG…
GO:0031731	CCR6 chemokine receptor binding	molecular_function	9.71E-07	0.0012008	5	321	9	15043	ENSGALG00000047285,ENSGALG00000016669,ENSGALG00000016668,ENSGALG00000042193,ENSGALG00000022815
GO:0001664	G-protein coupled receptor binding	molecular_function	1.03E-06	0.001203	16	321	168	15043	ENSGALG00000012757,ENSGALG00000047285,ENSGALG00000038834,ENSGALG00000022815,ENSGALG00000012119,ENSGALG00000043603,ENSGALG00000026098,ENSGALG00000054196,ENSGALG00000007047,ENSGALG00000016668,ENSGALG00000042193,ENSGALG00000015028,ENSGALG00000010133,ENSGALG00000016669,ENSGALG00000023521,ENSGALG00000011668
GO:0048020	CCR chemokine receptor binding	molecular_function	1.18E-06	0.0012519	7	321	24	15043	ENSGALG00000016668,ENSGALG00000054196,ENSGALG00000022815,ENSGALG00000043603,ENSGALG00000042193,ENSGALG00000047285,ENSGALG00000016669
GO:0050918	positive chemotaxis	biological_process	1.20E-06	0.0012519	8	321	38	15043	ENSGALG00000042193,ENSGALG00000043603,ENSGALG00000022815,ENSGALG00000016668,ENSGALG00000047285,ENSGALG00000016669,ENSGALG00000029819,ENSGALG00000027716
GO:0019730	antimicrobial humoral response	biological_process	1.34E-06	0.0013255	7	321	25	15043	ENSGALG00000011668,ENSGALG00000027973,ENSGALG00000006453,ENSGALG00000019696,ENSGALG00000026098,ENSGALG00000024272,ENSGALG00000034150
GO:0048018	receptor ligand activity	molecular_function	3.44E-06	0.0032406	21	321	293	15043	ENSGALG00000042193,ENSGALG00000000364,ENSGALG00000016668,ENSGALG00000013604,ENSGALG00000007047,ENSGALG00000011668,XLOC_030792,ENSGALG00000027791,ENSGALG00000016669,ENSGALG00000029819,ENSGALG00000027716,ENSGALG00000015028,ENSGALG00000043603,ENSGALG00000022815,ENSGALG00000012140,ENSGALG00000012757,ENSGALG00000047285,ENSGALG00000054196,ENSGALG00000009179,ENSGALG00000026098,ENSGALG00000052927
GO:0050830	defense response to Gram-positive bacterium	biological_process	4.47E-06	0.0040149	7	321	31	15043	ENSGALG00000034150,XLOC_077874,ENSGALG00000008439,ENSGALG00000019696,ENSGALG00000019843,ENSGALG00000027973,ENSGALG00000009963
GO:0030545	receptor regulator activity	molecular_function	9.73E-06	0.0081455	21	321	314	15043	ENSGALG00000022815,ENSGALG00000043603,ENSGALG00000012757,ENSGALG00000047285,ENSGALG00000012140,ENSGALG00000054196,ENSGALG00000026098,ENSGALG00000052927,ENSGALG00000009179,ENSGALG00000016668,ENSGALG00000042193,ENSGALG00000000364,ENSGALG00000007047,ENSGALG00000013604,ENSGALG00000027791,XLOC_030792,ENSGALG00000011668,ENSGALG00000015028,ENSGALG00000029819,ENSGALG00000027716,ENSGALG00000016669
GO:0006811	ion transport	biological_process	9.88E-06	0.0081455	46	321	1138	15043	ENSGALG00000000364,ENSGALG00000015126,ENSGALG00000019114,ENSGALG00000021158,ENSGALG00000032506,ENSGALG00000006413,ENSGALG00000053449,ENSGALG00000012985,ENSGALG00000016483,ENSGALG00000001449,ENSGALG00000022696,ENSGALG00000003849,ENSGALG00000017216,ENSGALG00000013123,ENSGALG00000004980,ENSGALG00000009017,ENSGALG00000006992,ENSGALG00000000745,ENSGALG00000043064,ENSGALG00000005215,XLOC_108364,ENSGALG…
GO:0009605	response to external stimulus	biological_process	1.14E-05	0.008989	48	321	1200	15043	ENSGALG00000045085,ENSGALG00000047285,ENSGALG00000009700,ENSGALG00000043603,ENSGALG00000016142,ENSGALG00000008439,ENSGALG00000026214,ENSGALG00000019696,ENSGALG00000043254,ENSGALG00000054196,ENSGALG00000012885,ENSGALG00000017046,ENSGALG00000009050,ENSGALG00000009395,ENSGALG00000035219,ENSGALG00000004120,ENSGALG00000008901,ENSGALG00000027716,ENSGALG00000029819,ENSGALG00000013627,ENSGALG00000016669,…
GO:0051673	membrane disruption in other organism	biological_process	1.32E-05	0.010069	3	321	3	15043	ENSGALG00000034150,ENSGALG00000027973,ENSGALG00000006453
GO:0005102	signaling receptor binding	molecular_function	1.73E-05	0.012705	40	321	928	15043	ENSGALG00000038834,ENSGALG00000012119,ENSGALG00000043603,ENSGALG00000051882,ENSGALG00000047285,ENSGALG00000015630,ENSGALG00000015056,ENSGALG00000039480,ENSGALG00000012140,ENSGALG00000026214,ENSGALG00000054196,ENSGALG00000008439,ENSGALG00000028341,ENSGALG00000041471,ENSGALG00000007047,ENSGALG00000003589,ENSGALG00000013604,ENSGALG00000023521,ENSGALG00000006522,ENSGALG00000027791,ENSGALG00000011668,…
GO:0060326	cell chemotaxis	biological_process	3.04E-05	0.021477	14	321	175	15043	ENSGALG00000047285,ENSGALG00000016668,ENSGALG00000004120,ENSGALG00000041121,ENSGALG00000022815,ENSGALG00000042193,ENSGALG00000043603,ENSGALG00000026098,ENSGALG00000029819,ENSGALG00000027716,ENSGALG00000016669,ENSGALG00000054196,ENSGALG00000027973,ENSGALG00000011668
GO:0044419	interspecies interaction between organisms	biological_process	6.37E-05	0.043443	17	321	265	15043	XLOC_001217,ENSGALG00000006453,ENSGALG00000027973,ENSGALG00000009963,ENSGALG00000034150,XLOC_043606,ENSGALG00000044241,ENSGALG00000012885,ENSGALG00000013723,XLOC_016787,XLOC_004184,ENSGALG00000008439,ENSGALG00000024272,XLOC_039071,ENSGALG00000022815,ENSGALG00000043603,ENSGALG00000026594
GO:0004857	enzyme inhibitor activity	molecular_function	7.88E-05	0.051952	15	321	220	15043	ENSGALG00000052026,ENSGALG00000008896,ENSGALG00000019553,ENSGALG00000041121,ENSGALG00000026137,ENSGALG00000012872,XLOC_030792,ENSGALG00000015134,ENSGALG00000006453,ENSGALG00000002987,ENSGALG00000019554,ENSGALG00000019552,ENSGALG00000053694,ENSGALG00000000619,ENSGALG00000008660
GO:0005539	glycosaminoglycan binding	molecular_function	8.15E-05	0.052022	10	321	108	15043	ENSGALG00000012481,ENSGALG00000039411,ENSGALG00000017046,ENSGALG00000041121,ENSGALG00000015627,ENSGALG00000012119,ENSGALG00000039553,ENSGALG00000026214,ENSGALG00000006413,ENSGALG00000006453
GO:0042581	specific granule	cellular_component	9.32E-05	0.05649	4	321	12	15043	ENSGALG00000019696,ENSGALG00000006453,ENSGALG00000027973,ENSGALG00000034150
GO:0098772	molecular function regulator	molecular_function	9.42E-05	0.05649	44	321	1148	15043	ENSGALG00000016169,ENSGALG00000000619,ENSGALG00000002987,ENSGALG00000032506,XLOC_030792,ENSGALG00000015134,ENSGALG00000008896,ENSGALG00000019553,ENSGALG00000042193,ENSGALG00000000364,ENSGALG00000016668,ENSGALG00000053694,ENSGALG00000052927,ENSGALG00000026098,ENSGALG00000009179,ENSGALG00000012757,ENSGALG00000022696,ENSGALG00000041121,ENSGALG00000022815,ENSGALG00000028595,ENSGALG00000016669,ENSGALG…
GO:0003014	renal system process	biological_process	9.97E-05	0.057987	7	321	53	15043	ENSGALG00000002987,ENSGALG00000000364,ENSGALG00000030027,ENSGALG00000012885,ENSGALG00000017405,ENSGALG00000004980,ENSGALG00000039553
GO:0050832	defense response to fungus	biological_process	0.00011109	0.062785	4	321	12	15043	ENSGALG00000006453,ENSGALG00000022815,ENSGALG00000019843,ENSGALG00000024272
GO:0004866	endopeptidase inhibitor activity	molecular_function	0.00011467	0.063011	10	321	109	15043	ENSGALG00000019554,ENSGALG00000019552,ENSGALG00000053694,ENSGALG00000008660,ENSGALG00000012872,XLOC_030792,ENSGALG00000006453,ENSGALG00000002987,ENSGALG00000052026,ENSGALG00000019553
GO:0097530	granulocyte migration	biological_process	0.00015538	0.081474	8	321	70	15043	ENSGALG00000011668,ENSGALG00000054196,ENSGALG00000027973,ENSGALG00000043254,ENSGALG00000026098,ENSGALG00000029819,ENSGALG00000041121,ENSGALG00000043603
GO:0061135	endopeptidase regulator activity	molecular_function	0.00015652	0.081474	10	321	113	15043	ENSGALG00000052026,ENSGALG00000019553,XLOC_030792,ENSGALG00000012872,ENSGALG00000006453,ENSGALG00000002987,ENSGALG00000019554,ENSGALG00000019552,ENSGALG00000053694,ENSGALG00000008660
GO:0001530	lipopolysaccharide binding	molecular_function	0.00016499	0.081879	5	321	24	15043	ENSGALG00000019696,ENSGALG00000027973,ENSGALG00000006453,ENSGALG00000034150,ENSGALG00000002503
GO:0030414	peptidase inhibitor activity	molecular_function	0.00016557	0.081879	10	321	114	15043	ENSGALG00000002987,ENSGALG00000006453,ENSGALG00000012872,XLOC_030792,ENSGALG00000008660,ENSGALG00000053694,ENSGALG00000019552,ENSGALG00000019554,ENSGALG00000019553,ENSGALG00000052026
GO:0004867	serine-type endopeptidase inhibitor activity	molecular_function	0.00019621	0.094663	7	321	56	15043	ENSGALG00000002987,ENSGALG00000019553,ENSGALG00000012872,ENSGALG00000052026,XLOC_030792,ENSGALG00000019552,ENSGALG00000019554
GO:0031640	killing of cells of other organism	biological_process	0.0002058	0.094671	4	321	14	15043	ENSGALG00000009963,ENSGALG00000006453,ENSGALG00000022815,ENSGALG00000024272
GO:0044364	disruption of cells of other organism	biological_process	0.0002058	0.094671	4	321	14	15043	ENSGALG00000022815,ENSGALG00000006453,ENSGALG00000009963,ENSGALG00000024272
GO:0046942	carboxylic acid transport	biological_process	0.00027125	0.12195	13	321	200	15043	ENSGALG00000000745,ENSGALG00000043064,ENSGALG00000013627,ENSGALG00000030512,ENSGALG00000008439,ENSGALG00000008874,ENSGALG00000016896,ENSGALG00000021158,ENSGALG00000011633,ENSGALG00000016483,ENSGALG00000012985,ENSGALG00000001449,XLOC_108364
GO:0015849	organic acid transport	biological_process	0.00028374	0.12473	13	321	201	15043	ENSGALG00000008439,ENSGALG00000030512,ENSGALG00000043064,ENSGALG00000013627,ENSGALG00000000745,XLOC_108364,ENSGALG00000001449,ENSGALG00000012985,ENSGALG00000016483,ENSGALG00000011633,ENSGALG00000021158,ENSGALG00000008874,ENSGALG00000016896
GO:0035821	modification of morphology or physiology of other organism	biological_process	0.00037079	0.15945	7	321	64	15043	ENSGALG00000034150,ENSGALG00000024272,ENSGALG00000043603,ENSGALG00000022815,ENSGALG00000027973,ENSGALG00000006453,ENSGALG00000009963
GO:0071621	granulocyte chemotaxis	biological_process	0.00038128	0.16047	7	321	60	15043	ENSGALG00000026098,ENSGALG00000029819,ENSGALG00000054196,ENSGALG00000027973,ENSGALG00000041121,ENSGALG00000011668,ENSGALG00000043603
GO:0004175	endopeptidase activity	molecular_function	0.00044788	0.18183	19	321	369	15043	ENSGALG00000006992,ENSGALG00000015730,ENSGALG00000049520,ENSGALG00000044606,ENSGALG00000000151,ENSGALG00000035762,ENSGALG00000039242,ENSGALG00000047968,XLOC_077874,ENSGALG00000004293,ENSGALG00000016169,ENSGALG00000017183,ENSGALG00000047196,ENSGALG00000030502,ENSGALG00000009050,ENSGALG00000016375,ENSGALG00000005968,ENSGALG00000004252,ENSGALG00000005086
GO:0010951	negative regulation of endopeptidase activity	biological_process	0.00045041	0.18183	10	321	130	15043	ENSGALG00000006453,ENSGALG00000002987,ENSGALG00000012872,ENSGALG00000006992,ENSGALG00000053694,ENSGALG00000008660,ENSGALG00000019554,ENSGALG00000019552,ENSGALG00000019553,ENSGALG00000003589
GO:0008233	peptidase activity	molecular_function	0.00046343	0.18334	24	321	531	15043	ENSGALG00000016375,ENSGALG00000003433,ENSGALG00000009050,XLOC_108364,ENSGALG00000005968,ENSGALG00000005086,ENSGALG00000004252,ENSGALG00000039242,ENSGALG00000004293,XLOC_077874,ENSGALG00000047968,ENSGALG00000031410,ENSGALG00000016169,ENSGALG00000017183,ENSGALG00000047196,ENSGALG00000030502,ENSGALG00000006453,ENSGALG00000044606,ENSGALG00000000151,ENSGALG00000035762,ENSGALG00000006992,ENSGALG0000000…
GO:0061134	peptidase regulator activity	molecular_function	0.00048756	0.18804	10	321	131	15043	ENSGALG00000053694,ENSGALG00000008660,ENSGALG00000019554,ENSGALG00000019552,ENSGALG00000006453,ENSGALG00000002987,ENSGALG00000012872,XLOC_030792,ENSGALG00000019553,ENSGALG00000052026
GO:0004850	uridine phosphorylase activity	molecular_function	0.00050353	0.18804	2	321	2	15043	ENSGALG00000045427,ENSGALG00000013073
GO:0030141	secretory granule	cellular_component	0.00050383	0.18804	10	321	134	15043	ENSGALG00000005360,ENSGALG00000029819,ENSGALG00000006453,ENSGALG00000027973,ENSGALG00000019696,ENSGALG00000016896,ENSGALG00000034150,ENSGALG00000013484,ENSGALG00000046616,ENSGALG00000022815
GO:0010466	negative regulation of peptidase activity	biological_process	0.00057407	0.21029	10	321	134	15043	ENSGALG00000003589,ENSGALG00000019553,ENSGALG00000053694,ENSGALG00000006992,ENSGALG00000008660,ENSGALG00000019554,ENSGALG00000019552,ENSGALG00000006453,ENSGALG00000002987,ENSGALG00000012872
GO:0006959	humoral immune response	biological_process	0.00058489	0.21036	8	321	85	15043	ENSGALG00000024272,ENSGALG00000026098,ENSGALG00000019696,ENSGALG00000027973,ENSGALG00000006453,ENSGALG00000011668,ENSGALG00000034150,ENSGALG00000010850
GO:0006816	calcium ion transport	biological_process	0.00060227	0.21274	14	321	248	15043	ENSGALG00000009050,ENSGALG00000034025,ENSGALG00000043603,ENSGALG00000013007,ENSGALG00000005215,ENSGALG00000000364,ENSGALG00000031359,ENSGALG00000036964,ENSGALG00000003849,ENSGALG00000012885,ENSGALG00000032282,ENSGALG00000032506,ENSGALG00000013123,ENSGALG00000006413
GO:0042119	neutrophil activation	biological_process	0.00066617	0.22767	4	321	19	15043	ENSGALG00000026098,ENSGALG00000043603,ENSGALG00000011668,ENSGALG00000016788
GO:0009620	response to fungus	biological_process	0.00067223	0.22767	4	321	19	15043	ENSGALG00000006453,ENSGALG00000022815,ENSGALG00000019843,ENSGALG00000024272
GO:0043271	negative regulation of ion transport	biological_process	0.00067998	0.22767	7	321	70	15043	ENSGALG00000022696,ENSGALG00000006992,ENSGALG00000013604,ENSGALG00000041640,ENSGALG00000012885,ENSGALG00000000364,ENSGALG00000032506
GO:0030001	metal ion transport	biological_process	0.00070447	0.22767	23	321	534	15043	ENSGALG00000032506,ENSGALG00000006413,ENSGALG00000034025,ENSGALG00000013604,ENSGALG00000009050,ENSGALG00000008874,ENSGALG00000007047,ENSGALG00000000364,ENSGALG00000005215,ENSGALG00000027702,ENSGALG00000036964,ENSGALG00000009017,ENSGALG00000032282,ENSGALG00000012885,ENSGALG00000003849,ENSGALG00000004980,ENSGALG00000013123,ENSGALG00000039756,ENSGALG00000022696,ENSGALG00000043603,ENSGALG00000013007,…
GO:0019031	viral envelope	cellular_component	0.00071359	0.22767	4	321	18	15043	XLOC_039071,XLOC_016787,XLOC_049389,XLOC_043606
GO:0036338	viral membrane	cellular_component	0.00071359	0.22767	4	321	18	15043	XLOC_039071,XLOC_043606,XLOC_049389,XLOC_016787
GO:0002274	myeloid leukocyte activation	biological_process	0.00074691	0.23452	8	321	93	15043	ENSGALG00000043603,ENSGALG00000008660,ENSGALG00000013627,ENSGALG00000026098,ENSGALG00000011668,ENSGALG00000027973,ENSGALG00000016788,ENSGALG00000033520
GO:0031012	extracellular matrix	cellular_component	0.00077138	0.23714	14	321	252	15043	ENSGALG00000006992,ENSGALG00000033671,ENSGALG00000011740,ENSGALG00000018557,ENSGALG00000017183,ENSGALG00000043555,ENSGALG00000039411,ENSGALG00000017046,ENSGALG00000003589,ENSGALG00000015056,ENSGALG00000039990,ENSGALG00000015627,ENSGALG00000012119,ENSGALG00000005968
GO:0003008	system process	biological_process	0.00077924	0.23714	37	321	1013	15043	ENSGALG00000031410,ENSGALG00000016169,ENSGALG00000002987,ENSGALG00000033966,ENSGALG00000006413,ENSGALG00000043555,ENSGALG00000000364,ENSGALG00000015897,ENSGALG00000015126,ENSGALG00000003849,ENSGALG00000000469,ENSGALG00000034346,ENSGALG00000004980,ENSGALG00000022696,ENSGALG00000039633,ENSGALG00000041121,ENSGALG00000007785,ENSGALG00000001449,ENSGALG00000039553,ENSGALG00000015028,ENSGALG00000030027,…
GO:0015370	solute:sodium symporter activity	molecular_function	0.00086951	0.2606	6	321	56	15043	XLOC_108364,ENSGALG00000012985,ENSGALG00000017216,ENSGALG00000011633,ENSGALG00000005083,ENSGALG00000008874
GO:0008237	metallopeptidase activity	molecular_function	0.00088714	0.26192	10	321	146	15043	ENSGALG00000005968,ENSGALG00000003433,ENSGALG00000016375,ENSGALG00000000151,ENSGALG00000044606,ENSGALG00000030502,ENSGALG00000017183,ENSGALG00000008048,ENSGALG00000006992,ENSGALG00000031410
GO:0036230	granulocyte activation	biological_process	0.00095764	0.27774	4	321	21	15043	ENSGALG00000016788,ENSGALG00000011668,ENSGALG00000043603,ENSGALG00000026098
GO:0030593	neutrophil chemotaxis	biological_process	0.00096881	0.27774	6	321	51	15043	ENSGALG00000026098,ENSGALG00000011668,ENSGALG00000027973,ENSGALG00000041121,ENSGALG00000054196,ENSGALG00000043603
GO:0005343	organic acid:sodium symporter activity	molecular_function	0.00099635	0.28155	4	321	23	15043	XLOC_108364,ENSGALG00000012985,ENSGALG00000011633,ENSGALG00000008874
GO:0006812	cation transport	biological_process	0.0011206	0.31221	29	321	755	15043	ENSGALG00000039756,ENSGALG00000034294,ENSGALG00000022696,ENSGALG00000041640,ENSGALG00000053449,ENSGALG00000013007,ENSGALG00000043603,ENSGALG00000031359,ENSGALG00000036964,ENSGALG00000009017,ENSGALG00000006992,ENSGALG00000027702,ENSGALG00000017216,ENSGALG00000012885,ENSGALG00000003849,ENSGALG00000032282,ENSGALG00000013123,ENSGALG00000004980,ENSGALG00000008874,ENSGALG00000009050,ENSGALG00000013604,…
GO:0042637	catagen	biological_process	0.0013766	0.36797	2	321	3	15043	ENSGALG00000038848,ENSGALG00000007047
GO:0051794	regulation of timing of catagen	biological_process	0.0013766	0.36797	2	321	3	15043	ENSGALG00000007047,ENSGALG00000038848
GO:0051795	positive regulation of timing of catagen	biological_process	0.0013766	0.36797	2	321	3	15043	ENSGALG00000007047,ENSGALG00000038848
GO:0070542	response to fatty acid	biological_process	0.0014118	0.37235	4	321	24	15043	ENSGALG00000008439,ENSGALG00000043064,ENSGALG00000009700,ENSGALG00000008901
GO:0070543	response to linoleic acid	biological_process	0.0014815	0.38416	2	321	3	15043	ENSGALG00000008439,ENSGALG00000043064
GO:0014910	regulation of smooth muscle cell migration	biological_process	0.0015258	0.38416	4	321	25	15043	ENSGALG00000003589,ENSGALG00000012885,ENSGALG00000041121,ENSGALG00000043603
GO:0051346	negative regulation of hydrolase activity	biological_process	0.0015283	0.38416	13	321	237	15043	ENSGALG00000008896,ENSGALG00000041121,ENSGALG00000019553,ENSGALG00000003589,ENSGALG00000012872,ENSGALG00000002987,ENSGALG00000006453,ENSGALG00000019552,ENSGALG00000019554,ENSGALG00000000619,ENSGALG00000008660,ENSGALG00000006992,ENSGALG00000053694
GO:0070011	peptidase activity, acting on L-amino acid peptides	molecular_function	0.0015342	0.38416	22	321	513	15043	ENSGALG00000035762,ENSGALG00000044606,ENSGALG00000000151,ENSGALG00000015730,ENSGALG00000049520,ENSGALG00000008048,ENSGALG00000006992,ENSGALG00000005968,ENSGALG00000004252,ENSGALG00000005086,ENSGALG00000003433,ENSGALG00000016375,ENSGALG00000009050,ENSGALG00000047196,ENSGALG00000030502,ENSGALG00000017183,ENSGALG00000039242,ENSGALG00000016169,ENSGALG00000031410,ENSGALG00000004293,XLOC_077874,ENSGALG…
GO:0032501	multicellular organismal process	biological_process	0.0015636	0.38663	108	321	4007	15043	ENSGALG00000039633,ENSGALG00000026594,ENSGALG00000017068,ENSGALG00000023420,ENSGALG00000007785,ENSGALG00000041121,ENSGALG00000026098,ENSGALG00000000469,ENSGALG00000008888,ENSGALG00000016067,ENSGALG00000015126,ENSGALG00000000364,ENSGALG00000010320,ENSGALG00000004293,ENSGALG00000000619,ENSGALG00000003767,ENSGALG00000038848,ENSGALG00000006413,ENSGALG00000012290,ENSGALG00000015056,ENSGALG00000009700,…
GO:0043062	extracellular structure organization	biological_process	0.0015998	0.39068	12	321	212	15043	ENSGALG00000039411,ENSGALG00000043555,ENSGALG00000017046,ENSGALG00000003589,ENSGALG00000012119,ENSGALG00000005968,ENSGALG00000006992,ENSGALG00000039553,ENSGALG00000008439,ENSGALG00000002987,ENSGALG00000004230,ENSGALG00000017183
GO:0007160	cell-matrix adhesion	biological_process	0.0016537	0.39811	9	321	134	15043	ENSGALG00000012885,ENSGALG00000026137,ENSGALG00000028341,ENSGALG00000008439,ENSGALG00000051882,ENSGALG00000043555,ENSGALG00000003589,ENSGALG00000023420,ENSGALG00000013715
GO:0006820	anion transport	biological_process	0.0016704	0.39811	18	321	400	15043	ENSGALG00000005360,ENSGALG00000013627,ENSGALG00000038042,ENSGALG00000027791,ENSGALG00000008874,ENSGALG00000016896,ENSGALG00000009395,ENSGALG00000021158,ENSGALG00000000364,XLOC_108364,ENSGALG00000000745,ENSGALG00000030512,ENSGALG00000008439,ENSGALG00000043064,ENSGALG00000011633,ENSGALG00000012985,ENSGALG00000016483,ENSGALG00000001449
GO:0043269	regulation of ion transport	biological_process	0.00171	0.40268	17	321	364	15043	ENSGALG00000009050,ENSGALG00000013604,ENSGALG00000007047,ENSGALG00000000364,ENSGALG00000019114,ENSGALG00000032506,ENSGALG00000006413,ENSGALG00000027791,ENSGALG00000039756,ENSGALG00000022696,ENSGALG00000041640,ENSGALG00000043603,ENSGALG00000031359,ENSGALG00000006992,ENSGALG00000027702,ENSGALG00000012885,ENSGALG00000004980
GO:0019012	virion	cellular_component	0.0017886	0.41139	4	321	23	15043	XLOC_039071,XLOC_016787,XLOC_049389,XLOC_043606
GO:0044423	virion part	cellular_component	0.0017886	0.41139	4	321	23	15043	XLOC_043606,XLOC_016787,XLOC_049389,XLOC_039071
GO:1903825	organic acid transmembrane transport	biological_process	0.0018461	0.41498	7	321	85	15043	ENSGALG00000001449,XLOC_108364,ENSGALG00000016483,ENSGALG00000013627,ENSGALG00000021158,ENSGALG00000011633,ENSGALG00000008874
GO:1905039	carboxylic acid transmembrane transport	biological_process	0.0018461	0.41498	7	321	85	15043	ENSGALG00000016483,XLOC_108364,ENSGALG00000001449,ENSGALG00000008874,ENSGALG00000021158,ENSGALG00000011633,ENSGALG00000013627
GO:1990266	neutrophil migration	biological_process	0.0019538	0.43425	6	321	59	15043	ENSGALG00000026098,ENSGALG00000043603,ENSGALG00000027973,ENSGALG00000054196,ENSGALG00000041121,ENSGALG00000011668
GO:0004222	metalloendopeptidase activity	molecular_function	0.0020153	0.44295	7	321	86	15043	ENSGALG00000044606,ENSGALG00000000151,ENSGALG00000016375,ENSGALG00000006992,ENSGALG00000017183,ENSGALG00000005968,ENSGALG00000030502
GO:0014911	positive regulation of smooth muscle cell migration	biological_process	0.0020551	0.44673	3	321	13	15043	ENSGALG00000003589,ENSGALG00000043603,ENSGALG00000012885
GO:0097529	myeloid leukocyte migration	biological_process	0.0021296	0.45789	8	321	106	15043	ENSGALG00000026098,ENSGALG00000029819,ENSGALG00000011668,ENSGALG00000027973,ENSGALG00000054196,ENSGALG00000043254,ENSGALG00000041121,ENSGALG00000043603
GO:2000772	regulation of cellular senescence	biological_process	0.002283	0.4856	4	321	27	15043	ENSGALG00000026137,ENSGALG00000014725,ENSGALG00000041640,ENSGALG00000010320
GO:0072677	eosinophil migration	biological_process	0.0023236	0.48898	3	321	12	15043	ENSGALG00000043254,ENSGALG00000043603,ENSGALG00000029819
GO:0014909	smooth muscle cell migration	biological_process	0.0023771	0.49497	4	321	28	15043	ENSGALG00000043603,ENSGALG00000012885,ENSGALG00000041121,ENSGALG00000003589
GO:0010959	regulation of metal ion transport	biological_process	0.0024743	0.4976	11	321	194	15043	ENSGALG00000031359,ENSGALG00000000364,ENSGALG00000043603,ENSGALG00000007047,ENSGALG00000022696,ENSGALG00000013604,ENSGALG00000009050,ENSGALG00000039756,ENSGALG00000006413,ENSGALG00000032506,ENSGALG00000012885
GO:0052548	regulation of endopeptidase activity	biological_process	0.002476	0.4976	12	321	219	15043	ENSGALG00000006453,ENSGALG00000002987,ENSGALG00000012872,ENSGALG00000053694,ENSGALG00000006992,ENSGALG00000008660,ENSGALG00000019554,ENSGALG00000019552,ENSGALG00000009179,ENSGALG00000019553,ENSGALG00000003589,ENSGALG00000013715
GO:0090080	positive regulation of MAPKKK cascade by fibroblast growth factor receptor signaling pathway	biological_process	0.0024807	0.4976	2	321	4	15043	ENSGALG00000017068,ENSGALG00000027791
GO:0070838	divalent metal ion transport	biological_process	0.0025156	0.4976	14	321	288	15043	ENSGALG00000036964,ENSGALG00000003849,ENSGALG00000012885,ENSGALG00000032506,ENSGALG00000032282,ENSGALG00000013123,ENSGALG00000006413,ENSGALG00000009050,ENSGALG00000034025,ENSGALG00000043603,ENSGALG00000013007,ENSGALG00000000364,ENSGALG00000005215,ENSGALG00000031359
GO:0072511	divalent inorganic cation transport	biological_process	0.0025156	0.4976	14	321	288	15043	ENSGALG00000036964,ENSGALG00000006413,ENSGALG00000013123,ENSGALG00000032506,ENSGALG00000032282,ENSGALG00000012885,ENSGALG00000003849,ENSGALG00000034025,ENSGALG00000009050,ENSGALG00000031359,ENSGALG00000000364,ENSGALG00000043603,ENSGALG00000013007,ENSGALG00000005215
GO:0008009	chemokine activity	molecular_function	0.002543	0.49806	4	321	24	15043	ENSGALG00000043603,ENSGALG00000054196,ENSGALG00000011668,ENSGALG00000026098
GO:0015081	sodium ion transmembrane transporter activity	molecular_function	0.0026085	0.50586	8	321	118	15043	ENSGALG00000011633,ENSGALG00000034025,ENSGALG00000005083,ENSGALG00000008874,XLOC_108364,ENSGALG00000012985,ENSGALG00000027702,ENSGALG00000017216
GO:0048818	positive regulation of hair follicle maturation	biological_process	0.0026431	0.50761	2	321	4	15043	ENSGALG00000007047,ENSGALG00000038848
GO:0016477	cell migration	biological_process	0.0028114	0.53474	31	321	877	15043	ENSGALG00000006992,ENSGALG00000026098,ENSGALG00000028341,ENSGALG00000012885,ENSGALG00000054196,ENSGALG00000043254,ENSGALG00000014725,ENSGALG00000015056,ENSGALG00000013715,ENSGALG00000047285,ENSGALG00000022815,ENSGALG00000041640,ENSGALG00000041121,ENSGALG00000043603,ENSGALG00000039553,ENSGALG00000031410,ENSGALG00000016669,ENSGALG00000027716,ENSGALG00000029819,ENSGALG00000011668,ENSGALG00000027973,…
GO:0045987	positive regulation of smooth muscle contraction	biological_process	0.0028956	0.54152	3	321	14	15043	ENSGALG00000043555,ENSGALG00000000469,ENSGALG00000007785
GO:0046943	carboxylic acid transmembrane transporter activity	molecular_function	0.0029018	0.54152	8	321	118	15043	ENSGALG00000000745,ENSGALG00000013627,ENSGALG00000008874,ENSGALG00000011633,ENSGALG00000021158,ENSGALG00000016483,ENSGALG00000012985,XLOC_108364
GO:0090303	positive regulation of wound healing	biological_process	0.0029473	0.54487	4	321	29	15043	ENSGALG00000008439,ENSGALG00000009050,ENSGALG00000023521,ENSGALG00000002987
GO:0006955	immune response	biological_process	0.0030155	0.55174	26	321	678	15043	ENSGALG00000016788,ENSGALG00000054196,ENSGALG00000012885,ENSGALG00000013723,ENSGALG00000019696,ENSGALG00000026098,ENSGALG00000009179,ENSGALG00000016142,ENSGALG00000008439,ENSGALG00000024272,ENSGALG00000043603,ENSGALG00000009639,ENSGALG00000039480,ENSGALG00000015209,XLOC_030792,ENSGALG00000008267,ENSGALG00000011668,ENSGALG00000027973,ENSGALG00000006453,ENSGALG00000010320,ENSGALG00000047025,ENSGALG…
GO:0005342	organic acid transmembrane transporter activity	molecular_function	0.0030474	0.55174	8	321	119	15043	XLOC_108364,ENSGALG00000016483,ENSGALG00000012985,ENSGALG00000011633,ENSGALG00000021158,ENSGALG00000008874,ENSGALG00000013627,ENSGALG00000000745
GO:0001906	cell killing	biological_process	0.0030682	0.55174	5	321	47	15043	ENSGALG00000024272,ENSGALG00000009963,ENSGALG00000016788,ENSGALG00000022815,ENSGALG00000006453
GO:0005126	cytokine receptor binding	molecular_function	0.0033608	0.59891	10	321	161	15043	ENSGALG00000026098,ENSGALG00000009179,ENSGALG00000016669,ENSGALG00000054196,ENSGALG00000011668,ENSGALG00000047285,ENSGALG00000016668,ENSGALG00000022815,ENSGALG00000043603,ENSGALG00000042193
GO:0015711	organic anion transport	biological_process	0.0034454	0.60851	14	321	296	15043	ENSGALG00000001449,XLOC_108364,ENSGALG00000012985,ENSGALG00000016483,ENSGALG00000011633,ENSGALG00000021158,ENSGALG00000016896,ENSGALG00000008874,ENSGALG00000013627,ENSGALG00000043064,ENSGALG00000008439,ENSGALG00000030512,ENSGALG00000000745,ENSGALG00000005360
GO:0003796	lysozyme activity	molecular_function	0.003485	0.61006	2	321	4	15043	ENSGALG00000009963,ENSGALG00000016761
GO:0006027	glycosaminoglycan catabolic process	biological_process	0.0035215	0.61104	3	321	14	15043	ENSGALG00000009963,ENSGALG00000006413,ENSGALG00000016761
GO:0042895	antibiotic transmembrane transporter activity	molecular_function	0.0037073	0.63769	2	321	5	15043	ENSGALG00000008874,ENSGALG00000011633
GO:0098771	inorganic ion homeostasis	biological_process	0.0038132	0.64128	18	321	428	15043	ENSGALG00000043603,ENSGALG00000009700,ENSGALG00000034294,ENSGALG00000017068,ENSGALG00000032282,ENSGALG00000003849,ENSGALG00000012885,ENSGALG00000000469,ENSGALG00000013123,ENSGALG00000004980,ENSGALG00000008439,ENSGALG00000000364,ENSGALG00000008901,ENSGALG00000009050,ENSGALG00000006453,ENSGALG00000006413,ENSGALG00000027791,ENSGALG00000016169
GO:0070670	response to interleukin-4	biological_process	0.0038254	0.64128	3	321	15	15043	ENSGALG00000052192,ENSGALG00000033520,ENSGALG00000015209
GO:0071353	cellular response to interleukin-4	biological_process	0.0038254	0.64128	3	321	15	15043	ENSGALG00000033520,ENSGALG00000052192,ENSGALG00000015209
GO:0031643	positive regulation of myelination	biological_process	0.0038642	0.64233	2	321	5	15043	ENSGALG00000008660,ENSGALG00000033966
GO:0016298	lipase activity	molecular_function	0.0039709	0.65458	7	321	96	15043	ENSGALG00000023824,ENSGALG00000030512,ENSGALG00000044307,ENSGALG00000043603,ENSGALG00000010364,ENSGALG00000013123,ENSGALG00000004230
GO:0048495	Roundabout binding	molecular_function	0.0040726	0.66172	2	321	5	15043	ENSGALG00000026214,ENSGALG00000041121
GO:0052547	regulation of peptidase activity	biological_process	0.0041011	0.66172	12	321	234	15043	ENSGALG00000002987,ENSGALG00000006453,ENSGALG00000012872,ENSGALG00000008660,ENSGALG00000053694,ENSGALG00000006992,ENSGALG00000019552,ENSGALG00000009179,ENSGALG00000019554,ENSGALG00000019553,ENSGALG00000003589,ENSGALG00000013715
GO:0001501	skeletal system development	biological_process	0.0041215	0.66172	16	321	358	15043	ENSGALG00000006992,ENSGALG00000029393,ENSGALG00000043064,ENSGALG00000034346,ENSGALG00000023420,ENSGALG00000041640,ENSGALG00000017405,ENSGALG00000011740,ENSGALG00000039553,ENSGALG00000006453,ENSGALG00000017183,ENSGALG00000038848,ENSGALG00000015015,ENSGALG00000026631,ENSGALG00000000364,ENSGALG00000015627
GO:0062023	collagen-containing extracellular matrix	cellular_component	0.0041481	0.66172	8	321	127	15043	ENSGALG00000015056,ENSGALG00000003589,ENSGALG00000017046,ENSGALG00000043555,ENSGALG00000039990,ENSGALG00000018557,ENSGALG00000033671,ENSGALG00000011740
GO:0008201	heparin binding	molecular_function	0.0042299	0.66937	6	321	74	15043	ENSGALG00000017046,ENSGALG00000039411,ENSGALG00000012119,ENSGALG00000006453,ENSGALG00000041121,ENSGALG00000026214
GO:0015718	monocarboxylic acid transport	biological_process	0.0044575	0.69861	7	321	98	15043	ENSGALG00000016896,ENSGALG00000008439,ENSGALG00000011633,ENSGALG00000030512,ENSGALG00000043064,ENSGALG00000012985,ENSGALG00000001449
GO:0015294	solute:cation symporter activity	molecular_function	0.0044909	0.69861	6	321	77	15043	ENSGALG00000011633,ENSGALG00000005083,ENSGALG00000008874,XLOC_108364,ENSGALG00000012985,ENSGALG00000017216
GO:0050801	ion homeostasis	biological_process	0.0045206	0.69861	19	321	468	15043	ENSGALG00000008901,ENSGALG00000000364,ENSGALG00000009050,ENSGALG00000006453,ENSGALG00000006413,ENSGALG00000027791,ENSGALG00000016169,ENSGALG00000043603,ENSGALG00000009700,ENSGALG00000034294,ENSGALG00000017068,ENSGALG00000003849,ENSGALG00000012885,ENSGALG00000032282,ENSGALG00000013123,ENSGALG00000004980,ENSGALG00000000469,ENSGALG00000043064,ENSGALG00000008439
GO:0042221	response to chemical	biological_process	0.0046877	0.71079	68	321	2379	15043	ENSGALG00000008439,ENSGALG00000054196,ENSGALG00000018557,ENSGALG00000044480,ENSGALG00000047285,ENSGALG00000011633,ENSGALG00000009700,ENSGALG00000016669,ENSGALG00000029819,ENSGALG00000027716,ENSGALG00000027973,ENSGALG00000011668,ENSGALG00000034025,ENSGALG00000017046,ENSGALG00000008874,ENSGALG00000007047,ENSGALG00000005215,ENSGALG00000008362,XLOC_108364,ENSGALG00000002886,ENSGALG00000052927,ENSGALG…
GO:0006935	chemotaxis	biological_process	0.0047263	0.71079	16	321	364	15043	ENSGALG00000027716,ENSGALG00000029819,ENSGALG00000016669,ENSGALG00000027973,ENSGALG00000011668,ENSGALG00000016668,ENSGALG00000042193,ENSGALG00000004120,ENSGALG00000026098,ENSGALG00000026214,ENSGALG00000054196,ENSGALG00000047285,ENSGALG00000007785,ENSGALG00000043603,ENSGALG00000041121,ENSGALG00000022815
GO:1903036	positive regulation of response to wounding	biological_process	0.0047341	0.71079	4	321	33	15043	ENSGALG00000023521,ENSGALG00000002987,ENSGALG00000008439,ENSGALG00000009050
GO:0090342	regulation of cell aging	biological_process	0.0047781	0.71079	4	321	33	15043	ENSGALG00000010320,ENSGALG00000026137,ENSGALG00000014725,ENSGALG00000041640
GO:0030595	leukocyte chemotaxis	biological_process	0.0047791	0.71079	8	321	120	15043	ENSGALG00000027973,ENSGALG00000054196,ENSGALG00000011668,ENSGALG00000026098,ENSGALG00000029819,ENSGALG00000004120,ENSGALG00000041121,ENSGALG00000043603
GO:0042330	taxis	biological_process	0.0049886	0.73486	16	321	366	15043	ENSGALG00000007785,ENSGALG00000043603,ENSGALG00000041121,ENSGALG00000022815,ENSGALG00000047285,ENSGALG00000026214,ENSGALG00000054196,ENSGALG00000026098,ENSGALG00000016668,ENSGALG00000042193,ENSGALG00000004120,ENSGALG00000027973,ENSGALG00000011668,ENSGALG00000029819,ENSGALG00000027716,ENSGALG00000016669
GO:0015908	fatty acid transport	biological_process	0.0050153	0.73486	5	321	53	15043	ENSGALG00000016896,ENSGALG00000030512,ENSGALG00000011633,ENSGALG00000008439,ENSGALG00000043064
GO:0030198	extracellular matrix organization	biological_process	0.0052136	0.75571	10	321	185	15043	ENSGALG00000012119,ENSGALG00000005968,ENSGALG00000003589,ENSGALG00000043555,ENSGALG00000017046,ENSGALG00000039411,ENSGALG00000002987,ENSGALG00000017183,ENSGALG00000039553,ENSGALG00000006992
GO:0016998	cell wall macromolecule catabolic process	biological_process	0.0052339	0.75571	2	321	5	15043	ENSGALG00000009963,ENSGALG00000016761
GO:0050900	leukocyte migration	biological_process	0.0053976	0.77369	10	321	180	15043	ENSGALG00000011668,ENSGALG00000054196,ENSGALG00000027973,ENSGALG00000043254,ENSGALG00000026098,ENSGALG00000028341,ENSGALG00000029819,ENSGALG00000004120,ENSGALG00000041121,ENSGALG00000043603
GO:0042891	antibiotic transport	biological_process	0.0054401	0.77418	2	321	6	15043	ENSGALG00000011633,ENSGALG00000008874
GO:0009253	peptidoglycan catabolic process	biological_process	0.0056121	0.78732	2	321	5	15043	ENSGALG00000016761,ENSGALG00000009963
GO:0061783	peptidoglycan muralytic activity	molecular_function	0.0056121	0.78732	2	321	5	15043	ENSGALG00000009963,ENSGALG00000016761
GO:0033688	regulation of osteoblast proliferation	biological_process	0.0057456	0.80037	3	321	18	15043	ENSGALG00000017405,ENSGALG00000006453,ENSGALG00000012885
GO:0022414	reproductive process	biological_process	0.0059957	0.81307	23	321	625	15043	ENSGALG00000012885,ENSGALG00000013123,ENSGALG00000034346,ENSGALG00000051843,ENSGALG00000033432,ENSGALG00000006992,ENSGALG00000016757,ENSGALG00000041121,ENSGALG00000001449,ENSGALG00000047578,ENSGALG00000007785,ENSGALG00000012140,ENSGALG00000039990,ENSGALG00000010152,ENSGALG00000002511,ENSGALG00000038848,ENSGALG00000039553,ENSGALG00000005215,ENSGALG00000009395,ENSGALG00000010402,ENSGALG00000013604,…
GO:0044848	biological phase	biological_process	0.0060036	0.81307	2	321	6	15043	ENSGALG00000038848,ENSGALG00000007047
GO:0044851	hair cycle phase	biological_process	0.0060036	0.81307	2	321	6	15043	ENSGALG00000007047,ENSGALG00000038848
GO:0048819	regulation of hair follicle maturation	biological_process	0.0060036	0.81307	2	321	6	15043	ENSGALG00000007047,ENSGALG00000038848
GO:0006026	aminoglycan catabolic process	biological_process	0.0061104	0.81307	3	321	17	15043	ENSGALG00000006413,ENSGALG00000009963,ENSGALG00000016761
GO:0070099	regulation of chemokine-mediated signaling pathway	biological_process	0.0061577	0.81307	2	321	6	15043	ENSGALG00000043603,ENSGALG00000041121
GO:0070100	negative regulation of chemokine-mediated signaling pathway	biological_process	0.0061577	0.81307	2	321	6	15043	ENSGALG00000041121,ENSGALG00000043603
GO:0048661	positive regulation of smooth muscle cell proliferation	biological_process	0.0061883	0.81307	4	321	35	15043	ENSGALG00000002987,ENSGALG00000043603,ENSGALG00000006992,ENSGALG00000039553
GO:0000003	reproduction	biological_process	0.006218	0.81307	23	321	627	15043	ENSGALG00000041121,ENSGALG00000001449,ENSGALG00000047578,ENSGALG00000007785,ENSGALG00000012140,ENSGALG00000039990,ENSGALG00000010152,ENSGALG00000012885,ENSGALG00000033432,ENSGALG00000013123,ENSGALG00000051843,ENSGALG00000034346,ENSGALG00000006992,ENSGALG00000016757,ENSGALG00000005215,ENSGALG00000010402,ENSGALG00000009395,ENSGALG00000013484,ENSGALG00000026631,ENSGALG00000013604,ENSGALG00000002511,…
GO:0031589	cell-substrate adhesion	biological_process	0.0062812	0.81307	11	321	225	15043	ENSGALG00000026137,ENSGALG00000012885,ENSGALG00000028341,ENSGALG00000008439,ENSGALG00000051882,ENSGALG00000013715,ENSGALG00000015630,ENSGALG00000043555,ENSGALG00000023420,ENSGALG00000015056,ENSGALG00000003589
GO:0005903	brush border	cellular_component	0.0063768	0.81307	5	321	59	15043	ENSGALG00000031410,ENSGALG00000005360,ENSGALG00000001936,ENSGALG00000008439,ENSGALG00000021158
GO:0034220	ion transmembrane transport	biological_process	0.00638	0.81307	28	321	819	15043	ENSGALG00000008874,ENSGALG00000009050,ENSGALG00000016896,ENSGALG00000009395,ENSGALG00000034025,ENSGALG00000021158,ENSGALG00000007047,ENSGALG00000005215,ENSGALG00000015126,XLOC_108364,ENSGALG00000013627,ENSGALG00000032506,ENSGALG00000006413,ENSGALG00000038042,ENSGALG00000034294,ENSGALG00000022696,ENSGALG00000011633,ENSGALG00000041640,ENSGALG00000013007,ENSGALG00000016483,ENSGALG00000001449,ENSGALG…
GO:0098656	anion transmembrane transport	biological_process	0.0064224	0.81307	10	321	194	15043	ENSGALG00000009395,ENSGALG00000008874,ENSGALG00000021158,ENSGALG00000011633,ENSGALG00000016483,ENSGALG00000001449,XLOC_108364,ENSGALG00000000745,ENSGALG00000013627,ENSGALG00000038042
GO:0009897	external side of plasma membrane	cellular_component	0.0066288	0.81307	10	321	188	15043	ENSGALG00000039480,ENSGALG00000044480,ENSGALG00000047025,ENSGALG00000051054,ENSGALG00000008439,ENSGALG00000005360,ENSGALG00000031410,ENSGALG00000008267,ENSGALG00000045238,ENSGALG00000030027
GO:0008655	pyrimidine-containing compound salvage	biological_process	0.0066498	0.81307	2	321	6	15043	ENSGALG00000045427,ENSGALG00000013073
GO:0010138	pyrimidine ribonucleotide salvage	biological_process	0.0066498	0.81307	2	321	6	15043	ENSGALG00000013073,ENSGALG00000045427
GO:0032262	pyrimidine nucleotide salvage	biological_process	0.0066498	0.81307	2	321	6	15043	ENSGALG00000045427,ENSGALG00000013073
GO:0043097	pyrimidine nucleoside salvage	biological_process	0.0066498	0.81307	2	321	6	15043	ENSGALG00000013073,ENSGALG00000045427
GO:0044206	UMP salvage	biological_process	0.0066498	0.81307	2	321	6	15043	ENSGALG00000045427,ENSGALG00000013073
GO:0032496	response to lipopolysaccharide	biological_process	0.0066588	0.81307	8	321	131	15043	ENSGALG00000008901,ENSGALG00000043603,ENSGALG00000006453,ENSGALG00000011668,ENSGALG00000043064,ENSGALG00000028982,ENSGALG00000026098,ENSGALG00000008439
GO:0070098	chemokine-mediated signaling pathway	biological_process	0.0067806	0.81331	5	321	51	15043	ENSGALG00000026098,ENSGALG00000043603,ENSGALG00000054196,ENSGALG00000041121,ENSGALG00000011668
GO:0005540	hyaluronic acid binding	molecular_function	0.0067933	0.81331	3	321	19	15043	ENSGALG00000012481,ENSGALG00000006413,ENSGALG00000015627
GO:0048878	chemical homeostasis	biological_process	0.006818	0.81331	24	321	669	15043	ENSGALG00000000619,ENSGALG00000002503,ENSGALG00000016169,ENSGALG00000004230,ENSGALG00000023521,ENSGALG00000006413,ENSGALG00000027791,ENSGALG00000006453,ENSGALG00000009050,ENSGALG00000000364,ENSGALG00000008901,ENSGALG00000008439,ENSGALG00000043064,ENSGALG00000000469,ENSGALG00000013123,ENSGALG00000004980,ENSGALG00000032282,ENSGALG00000003849,ENSGALG00000012885,ENSGALG00000017068,ENSGALG00000034294,…
GO:0004806	triglyceride lipase activity	molecular_function	0.0069179	0.81331	3	321	19	15043	ENSGALG00000004230,ENSGALG00000010364,ENSGALG00000023824
GO:0050896	response to stimulus	biological_process	0.0069433	0.81331	134	321	5336	15043	ENSGALG00000051882,ENSGALG00000005857,ENSGALG00000009700,ENSGALG00000039480,ENSGALG00000044480,ENSGALG00000045085,ENSGALG00000018557,ENSGALG00000054196,ENSGALG00000007466,ENSGALG00000008439,ENSGALG00000005215,ENSGALG00000008362,ENSGALG00000035219,ENSGALG00000009825,XLOC_108364,ENSGALG00000002886,ENSGALG00000013604,ENSGALG00000027973,ENSGALG00000026137,ENSGALG00000016669,ENSGALG00000027716,ENSGALG…
GO:0031960	response to corticosteroid	biological_process	0.0069651	0.81331	4	321	35	15043	ENSGALG00000012885,ENSGALG00000041121,ENSGALG00000008362,ENSGALG00000043064
GO:0051384	response to glucocorticoid	biological_process	0.0069651	0.81331	4	321	35	15043	ENSGALG00000008362,ENSGALG00000041121,ENSGALG00000012885,ENSGALG00000043064
GO:0004936	alpha-adrenergic receptor activity	molecular_function	0.0070221	0.81331	2	321	6	15043	ENSGALG00000023521,ENSGALG00000000469
GO:1902475	L-alpha-amino acid transmembrane transport	biological_process	0.0070308	0.81331	4	321	38	15043	ENSGALG00000016483,XLOC_108364,ENSGALG00000021158,ENSGALG00000013627
GO:0055080	cation homeostasis	biological_process	0.0071717	0.82097	17	321	421	15043	ENSGALG00000006413,ENSGALG00000006453,ENSGALG00000016169,ENSGALG00000000364,ENSGALG00000008901,ENSGALG00000009050,ENSGALG00000000469,ENSGALG00000013123,ENSGALG00000004980,ENSGALG00000032282,ENSGALG00000003849,ENSGALG00000012885,ENSGALG00000008439,ENSGALG00000009700,ENSGALG00000043603,ENSGALG00000017068,ENSGALG00000034294
GO:0051094	positive regulation of developmental process	biological_process	0.00718	0.82097	28	321	818	15043	ENSGALG00000008733,ENSGALG00000008660,ENSGALG00000027786,ENSGALG00000043064,ENSGALG00000008439,ENSGALG00000012885,ENSGALG00000007242,ENSGALG00000026214,ENSGALG00000014725,ENSGALG00000023420,ENSGALG00000017068,ENSGALG00000039633,ENSGALG00000041640,ENSGALG00000010320,ENSGALG00000010133,ENSGALG00000033966,ENSGALG00000006453,ENSGALG00000012290,ENSGALG00000002987,ENSGALG00000030461,ENSGALG00000038848,…
GO:0019835	cytolysis	biological_process	0.0075037	0.84746	3	321	18	15043	ENSGALG00000019696,ENSGALG00000027973,ENSGALG00000009963
GO:0015171	amino acid transmembrane transporter activity	molecular_function	0.0075108	0.84746	5	321	61	15043	ENSGALG00000013627,ENSGALG00000021158,XLOC_108364,ENSGALG00000012985,ENSGALG00000016483
GO:0010831	positive regulation of myotube differentiation	biological_process	0.0076121	0.84746	3	321	19	15043	ENSGALG00000012885,ENSGALG00000010936,ENSGALG00000043064
GO:0099503	secretory vesicle	cellular_component	0.0076853	0.84746	11	321	227	15043	ENSGALG00000034150,ENSGALG00000013484,ENSGALG00000016896,ENSGALG00000046616,ENSGALG00000022815,ENSGALG00000005360,ENSGALG00000029819,ENSGALG00000019696,ENSGALG00000052061,ENSGALG00000027973,ENSGALG00000006453
GO:0015293	symporter activity	molecular_function	0.0077186	0.84746	6	321	86	15043	ENSGALG00000012985,ENSGALG00000017216,XLOC_108364,ENSGALG00000005083,ENSGALG00000008874,ENSGALG00000011633
GO:0006869	lipid transport	biological_process	0.0077393	0.84746	11	321	225	15043	ENSGALG00000004230,ENSGALG00000030512,ENSGALG00000008439,ENSGALG00000001863,ENSGALG00000043064,ENSGALG00000001449,ENSGALG00000012140,ENSGALG00000016896,ENSGALG00000007047,ENSGALG00000011633,ENSGALG00000000241
GO:0016032	viral process	biological_process	0.0077496	0.84746	11	321	218	15043	XLOC_043606,ENSGALG00000026594,ENSGALG00000043603,XLOC_039071,XLOC_004184,XLOC_016787,ENSGALG00000013723,ENSGALG00000006453,ENSGALG00000012885,XLOC_001217,ENSGALG00000044241
GO:0030574	collagen catabolic process	biological_process	0.0077557	0.84746	3	321	19	15043	ENSGALG00000017183,ENSGALG00000005968,ENSGALG00000006992
GO:0045861	negative regulation of proteolysis	biological_process	0.0077972	0.84746	10	321	192	15043	ENSGALG00000019553,ENSGALG00000003589,ENSGALG00000012872,ENSGALG00000006453,ENSGALG00000002987,ENSGALG00000019554,ENSGALG00000019552,ENSGALG00000053694,ENSGALG00000006992,ENSGALG00000008660
GO:0044403	symbiont process	biological_process	0.0079012	0.84981	12	321	250	15043	ENSGALG00000013723,ENSGALG00000006453,ENSGALG00000012885,XLOC_001217,ENSGALG00000044241,ENSGALG00000008439,XLOC_004184,XLOC_016787,ENSGALG00000043603,XLOC_039071,XLOC_043606,ENSGALG00000026594
GO:0048743	positive regulation of skeletal muscle fiber development	biological_process	0.0079048	0.84981	2	321	6	15043	ENSGALG00000012885,ENSGALG00000010936
GO:0048820	hair follicle maturation	biological_process	0.0081291	0.86475	2	321	7	15043	ENSGALG00000038848,ENSGALG00000007047
GO:0000270	peptidoglycan metabolic process	biological_process	0.0081429	0.86475	2	321	6	15043	ENSGALG00000009963,ENSGALG00000016761
GO:0033687	osteoblast proliferation	biological_process	0.0081749	0.86475	3	321	20	15043	ENSGALG00000012885,ENSGALG00000006453,ENSGALG00000017405
GO:0060900	embryonic camera-type eye formation	biological_process	0.0083992	0.88374	2	321	7	15043	ENSGALG00000001449,ENSGALG00000041640
GO:0005504	fatty acid binding	molecular_function	0.0086164	0.90181	3	321	20	15043	ENSGALG00000043064,ENSGALG00000032453,ENSGALG00000035219
GO:0035265	organ growth	biological_process	0.0087382	0.90633	7	321	113	15043	ENSGALG00000038848,ENSGALG00000000469,ENSGALG00000017183,ENSGALG00000033966,ENSGALG00000012885,ENSGALG00000041640,ENSGALG00000000364
GO:0048660	regulation of smooth muscle cell proliferation	biological_process	0.0087551	0.90633	5	321	60	15043	ENSGALG00000006992,ENSGALG00000039553,ENSGALG00000013604,ENSGALG00000002987,ENSGALG00000043603
GO:0005153	interleukin-8 receptor binding	molecular_function	0.0087971	0.90633	2	321	6	15043	ENSGALG00000011668,ENSGALG00000026098
GO:0071398	cellular response to fatty acid	biological_process	0.0090592	0.92849	3	321	21	15043	ENSGALG00000008901,ENSGALG00000009700,ENSGALG00000043064
GO:0034763	negative regulation of transmembrane transport	biological_process	0.0091415	0.9316	5	321	61	15043	ENSGALG00000006992,ENSGALG00000022696,ENSGALG00000041640,ENSGALG00000032506,XLOC_108364
GO:0035376	sterol import	biological_process	0.0092412	0.9316	2	321	7	15043	ENSGALG00000008439,ENSGALG00000000241
GO:0070508	cholesterol import	biological_process	0.0092412	0.9316	2	321	7	15043	ENSGALG00000000241,ENSGALG00000008439
GO:0045933	positive regulation of muscle contraction	biological_process	0.0094044	0.9316	3	321	21	15043	ENSGALG00000043555,ENSGALG00000000469,ENSGALG00000007785
GO:0071222	cellular response to lipopolysaccharide	biological_process	0.0094246	0.9316	6	321	86	15043	ENSGALG00000011668,ENSGALG00000006453,ENSGALG00000043603,ENSGALG00000028982,ENSGALG00000026098,ENSGALG00000008439
GO:0017153	sodium:dicarboxylate symporter activity	molecular_function	0.0094748	0.9316	2	321	8	15043	ENSGALG00000008874,XLOC_108364
GO:0031224	intrinsic component of membrane	cellular_component	0.0095373	0.9316	101	321	3871	15043	ENSGALG00000012119,ENSGALG00000039480,ENSGALG00000044480,ENSGALG00000011633,ENSGALG00000001611,ENSGALG00000007727,ENSGALG00000007466,ENSGALG00000008733,ENSGALG00000008439,ENSGALG00000008362,ENSGALG00000005215,ENSGALG00000046550,XLOC_108364,ENSGALG00000034025,ENSGALG00000008874,ENSGALG00000016896,ENSGALG00000003433,ENSGALG00000039411,ENSGALG00000030027,ENSGALG00000033671,ENSGALG00000005360,ENSGALG…
GO:0005577	fibrinogen complex	cellular_component	0.009593	0.9316	2	321	7	15043	ENSGALG00000009266,ENSGALG00000002987
GO:0043497	regulation of protein heterodimerization activity	biological_process	0.0096024	0.9316	2	321	8	15043	ENSGALG00000008439,ENSGALG00000012885
GO:0002237	response to molecule of bacterial origin	biological_process	0.0096364	0.9316	8	321	139	15043	ENSGALG00000008439,ENSGALG00000043064,ENSGALG00000026098,ENSGALG00000028982,ENSGALG00000006453,ENSGALG00000011668,ENSGALG00000043603,ENSGALG00000008901
GO:2000774	positive regulation of cellular senescence	biological_process	0.0096803	0.9316	2	321	7	15043	ENSGALG00000010320,ENSGALG00000026137
GO:0015318	inorganic molecular entity transmembrane transporter activity	molecular_function	0.0096905	0.9316	23	321	655	15043	ENSGALG00000001449,ENSGALG00000013007,ENSGALG00000012985,ENSGALG00000016483,ENSGALG00000022696,ENSGALG00000011633,ENSGALG00000034294,ENSGALG00000004980,ENSGALG00000017216,ENSGALG00000003849,ENSGALG00000036964,ENSGALG00000027702,ENSGALG00000000745,ENSGALG00000015126,XLOC_108364,ENSGALG00000005215,ENSGALG00000021158,ENSGALG00000008874,ENSGALG00000009395,ENSGALG00000005083,ENSGALG00000034025,ENSGALG…
GO:0006508	proteolysis	biological_process	0.0097017	0.9316	37	321	1182	15043	ENSGALG00000004252,ENSGALG00000019553,ENSGALG00000002987,ENSGALG00000047968,XLOC_077874,ENSGALG00000004293,ENSGALG00000016169,ENSGALG00000031410,ENSGALG00000044606,ENSGALG00000000151,ENSGALG00000033498,ENSGALG00000009179,ENSGALG00000053694,ENSGALG00000006992,ENSGALG00000008048,ENSGALG00000005968,XLOC_108364,ENSGALG00000005086,ENSGALG00000003589,ENSGALG00000016375,ENSGALG00000003433,ENSGALG0000000…
GO:0014812	muscle cell migration	biological_process	0.010013	0.9507	4	321	41	15043	ENSGALG00000043603,ENSGALG00000041121,ENSGALG00000012885,ENSGALG00000003589
GO:0048659	smooth muscle cell proliferation	biological_process	0.010037	0.9507	5	321	62	15043	ENSGALG00000006992,ENSGALG00000039553,ENSGALG00000013604,ENSGALG00000043603,ENSGALG00000002987
GO:0071219	cellular response to molecule of bacterial origin	biological_process	0.010045	0.9507	6	321	87	15043	ENSGALG00000026098,ENSGALG00000028982,ENSGALG00000008439,ENSGALG00000011668,ENSGALG00000006453,ENSGALG00000043603
GO:0140161	monocarboxylate:sodium symporter activity	molecular_function	0.010096	0.95103	2	321	8	15043	ENSGALG00000012985,ENSGALG00000011633
GO:0060363	cranial suture morphogenesis	biological_process	0.010306	0.9634	2	321	7	15043	ENSGALG00000041640,ENSGALG00000038848
GO:0005891	voltage-gated calcium channel complex	cellular_component	0.01035	0.9634	3	321	23	15043	ENSGALG00000005215,ENSGALG00000013007,ENSGALG00000036964
GO:0005641	nuclear envelope lumen	cellular_component	0.010374	0.9634	2	321	8	15043	ENSGALG00000005857,ENSGALG00000041471
GO:0031406	carboxylic acid binding	molecular_function	0.01059	0.97826	7	321	114	15043	ENSGALG00000009395,ENSGALG00000012481,ENSGALG00000043064,ENSGALG00000032453,ENSGALG00000035219,ENSGALG00000015627,ENSGALG00000006413
GO:0044036	cell wall macromolecule metabolic process	biological_process	0.010782	0.97826	2	321	7	15043	ENSGALG00000009963,ENSGALG00000016761
GO:0071554	cell wall organization or biogenesis	biological_process	0.010782	0.97826	2	321	7	15043	ENSGALG00000009963,ENSGALG00000016761
GO:0048870	cell motility	biological_process	0.010826	0.97826	31	321	964	15043	ENSGALG00000015056,ENSGALG00000013715,ENSGALG00000047285,ENSGALG00000022815,ENSGALG00000041640,ENSGALG00000041121,ENSGALG00000043603,ENSGALG00000006992,ENSGALG00000026098,ENSGALG00000028341,ENSGALG00000012885,ENSGALG00000054196,ENSGALG00000043254,ENSGALG00000014725,ENSGALG00000003589,ENSGALG00000009825,ENSGALG00000004120,ENSGALG00000042193,ENSGALG00000000364,ENSGALG00000016668,ENSGALG00000039553,…
GO:0051674	localization of cell	biological_process	0.010826	0.97826	31	321	964	15043	ENSGALG00000003589,ENSGALG00000016668,ENSGALG00000042193,ENSGALG00000000364,ENSGALG00000009825,ENSGALG00000004120,ENSGALG00000027716,ENSGALG00000029819,ENSGALG00000016669,ENSGALG00000031410,ENSGALG00000039553,ENSGALG00000023521,ENSGALG00000006413,ENSGALG00000038848,ENSGALG00000012290,ENSGALG00000011668,ENSGALG00000027973,ENSGALG00000047285,ENSGALG00000013715,ENSGALG00000015056,ENSGALG00000043603,…
GO:0050994	regulation of lipid catabolic process	biological_process	0.010831	0.97826	3	321	22	15043	ENSGALG00000041640,ENSGALG00000010364,ENSGALG00000023521
GO:0005179	hormone activity	molecular_function	0.010912	0.9811	6	321	79	15043	ENSGALG00000000364,ENSGALG00000015028,ENSGALG00000007047,ENSGALG00000012757,ENSGALG00000012140,ENSGALG00000013604
GO:0055082	cellular chemical homeostasis	biological_process	0.011177	0.99106	17	321	441	15043	ENSGALG00000008439,ENSGALG00000032282,ENSGALG00000012885,ENSGALG00000003849,ENSGALG00000000469,ENSGALG00000013123,ENSGALG00000004980,ENSGALG00000034294,ENSGALG00000043603,ENSGALG00000031359,ENSGALG00000016169,ENSGALG00000023521,ENSGALG00000027791,ENSGALG00000006413,ENSGALG00000009050,ENSGALG00000000364,ENSGALG00000008901
GO:0045124	regulation of bone resorption	biological_process	0.011213	0.99106	3	321	22	15043	ENSGALG00000012140,ENSGALG00000033520,ENSGALG00000009700
GO:0005125	cytokine activity	molecular_function	0.011414	0.99106	7	321	105	15043	ENSGALG00000029819,ENSGALG00000009179,ENSGALG00000026098,ENSGALG00000043603,ENSGALG00000011668,ENSGALG00000054196,XLOC_030792
GO:0045236	CXCR chemokine receptor binding	molecular_function	0.011419	0.99106	2	321	7	15043	ENSGALG00000026098,ENSGALG00000011668
GO:0055065	metal ion homeostasis	biological_process	0.011707	0.99106	15	321	372	15043	ENSGALG00000017068,ENSGALG00000009050,ENSGALG00000043603,ENSGALG00000000364,ENSGALG00000008901,ENSGALG00000008439,ENSGALG00000016169,ENSGALG00000000469,ENSGALG00000004980,ENSGALG00000013123,ENSGALG00000006413,ENSGALG00000032282,ENSGALG00000012885,ENSGALG00000003849,ENSGALG00000006453
GO:0051798	positive regulation of hair follicle development	biological_process	0.011815	0.99106	2	321	8	15043	ENSGALG00000007047,ENSGALG00000038848
GO:0007338	single fertilization	biological_process	0.011831	0.99106	5	321	64	15043	ENSGALG00000026631,ENSGALG00000013484,ENSGALG00000009395,ENSGALG00000005215,ENSGALG00000013123
GO:0046873	metal ion transmembrane transporter activity	molecular_function	0.011917	0.99106	14	321	346	15043	ENSGALG00000012985,ENSGALG00000005215,ENSGALG00000013007,XLOC_108364,ENSGALG00000008874,ENSGALG00000034025,ENSGALG00000005083,ENSGALG00000022696,ENSGALG00000011633,ENSGALG00000017216,ENSGALG00000003849,ENSGALG00000004980,ENSGALG00000036964,ENSGALG00000027702
GO:0006029	proteoglycan metabolic process	biological_process	0.012124	0.99106	5	321	67	15043	ENSGALG00000004903,ENSGALG00000026594,ENSGALG00000001611,ENSGALG00000039553,ENSGALG00000015015
GO:0090398	cellular senescence	biological_process	0.012201	0.99106	4	321	43	15043	ENSGALG00000010320,ENSGALG00000041640,ENSGALG00000014725,ENSGALG00000026137
GO:0055074	calcium ion homeostasis	biological_process	0.012273	0.99106	12	321	272	15043	ENSGALG00000008439,ENSGALG00000000469,ENSGALG00000006413,ENSGALG00000013123,ENSGALG00000032282,ENSGALG00000003849,ENSGALG00000012885,ENSGALG00000017068,ENSGALG00000009050,ENSGALG00000000364,ENSGALG00000043603,ENSGALG00000008901
GO:0090343	positive regulation of cell aging	biological_process	0.012288	0.99106	2	321	8	15043	ENSGALG00000010320,ENSGALG00000026137
GO:0006873	cellular ion homeostasis	biological_process	0.012621	0.99106	15	321	376	15043	ENSGALG00000000469,ENSGALG00000004980,ENSGALG00000006413,ENSGALG00000013123,ENSGALG00000027791,ENSGALG00000032282,ENSGALG00000012885,ENSGALG00000003849,ENSGALG00000008439,ENSGALG00000016169,ENSGALG00000043603,ENSGALG00000000364,ENSGALG00000008901,ENSGALG00000009050,ENSGALG00000034294
GO:0006222	UMP biosynthetic process	biological_process	0.012665	0.99106	2	321	8	15043	ENSGALG00000045427,ENSGALG00000013073
GO:0009173	pyrimidine ribonucleoside monophosphate metabolic process	biological_process	0.012665	0.99106	2	321	8	15043	ENSGALG00000013073,ENSGALG00000045427
GO:0009174	pyrimidine ribonucleoside monophosphate biosynthetic process	biological_process	0.012665	0.99106	2	321	8	15043	ENSGALG00000013073,ENSGALG00000045427
GO:0046049	UMP metabolic process	biological_process	0.012665	0.99106	2	321	8	15043	ENSGALG00000013073,ENSGALG00000045427
GO:0001662	behavioral fear response	biological_process	0.012685	0.99106	3	321	24	15043	ENSGALG00000034025,ENSGALG00000039633,ENSGALG00000012885
GO:0045684	positive regulation of epidermis development	biological_process	0.012706	0.99106	3	321	23	15043	ENSGALG00000038848,ENSGALG00000007047,ENSGALG00000010133
GO:0007569	cell aging	biological_process	0.01312	0.99106	5	321	68	15043	ENSGALG00000010320,ENSGALG00000012885,ENSGALG00000041640,ENSGALG00000014725,ENSGALG00000026137
GO:0032410	negative regulation of transporter activity	biological_process	0.013285	0.99106	4	321	43	15043	ENSGALG00000022696,ENSGALG00000006992,ENSGALG00000041640,ENSGALG00000032506
GO:0015850	organic hydroxy compound transport	biological_process	0.013495	0.99106	8	321	150	15043	ENSGALG00000001449,ENSGALG00000000241,ENSGALG00000007047,ENSGALG00000011633,ENSGALG00000012140,ENSGALG00000013604,ENSGALG00000004230,ENSGALG00000008439
GO:0048742	regulation of skeletal muscle fiber development	biological_process	0.013541	0.99106	2	321	8	15043	ENSGALG00000012885,ENSGALG00000010936
GO:0070887	cellular response to chemical stimulus	biological_process	0.013603	0.99106	51	321	1778	15043	ENSGALG00000039633,ENSGALG00000017068,ENSGALG00000041121,ENSGALG00000022815,ENSGALG00000024272,ENSGALG00000052927,ENSGALG00000027786,ENSGALG00000026098,ENSGALG00000043064,ENSGALG00000006992,ENSGALG00000033498,ENSGALG00000016788,ENSGALG00000043555,ENSGALG00000016668,ENSGALG00000042193,ENSGALG00000010320,ENSGALG00000028982,ENSGALG00000008267,ENSGALG00000038848,ENSGALG00000015209,ENSGALG00000047285,…
GO:0055085	transmembrane transport	biological_process	0.013685	0.99106	34	321	1105	15043	ENSGALG00000036964,ENSGALG00000027702,ENSGALG00000012885,ENSGALG00000034294,ENSGALG00000011633,ENSGALG00000041640,ENSGALG00000013007,ENSGALG00000013627,ENSGALG00000038042,ENSGALG00000008874,ENSGALG00000009050,ENSGALG00000016896,ENSGALG00000009395,ENSGALG00000005083,ENSGALG00000034025,ENSGALG00000007047,ENSGALG00000005215,XLOC_108364,ENSGALG00000009017,ENSGALG00000006992,ENSGALG00000000745,ENSGALG…
GO:2001258	negative regulation of cation channel activity	biological_process	0.013805	0.99106	3	321	23	15043	ENSGALG00000006992,ENSGALG00000022696,ENSGALG00000032506
GO:0050818	regulation of coagulation	biological_process	0.014043	0.99106	4	321	46	15043	ENSGALG00000008439,ENSGALG00000026594,ENSGALG00000004293,ENSGALG00000002987
GO:0051216	cartilage development	biological_process	0.014084	0.99106	8	321	149	15043	ENSGALG00000043064,ENSGALG00000011740,ENSGALG00000039553,ENSGALG00000017183,ENSGALG00000038848,ENSGALG00000015015,ENSGALG00000023420,ENSGALG00000000364
GO:0002209	behavioral defense response	biological_process	0.014093	0.99106	3	321	25	15043	ENSGALG00000039633,ENSGALG00000034025,ENSGALG00000012885
GO:0010876	lipid localization	biological_process	0.01425	0.99106	11	321	246	15043	ENSGALG00000004230,ENSGALG00000001863,ENSGALG00000043064,ENSGALG00000008439,ENSGALG00000030512,ENSGALG00000001449,ENSGALG00000000241,ENSGALG00000007047,ENSGALG00000011633,ENSGALG00000016896,ENSGALG00000012140
GO:0005178	integrin binding	molecular_function	0.014387	0.99106	5	321	71	15043	ENSGALG00000015056,ENSGALG00000003589,ENSGALG00000043555,ENSGALG00000028341,ENSGALG00000015630
GO:0006706	steroid catabolic process	biological_process	0.014458	0.99106	2	321	9	15043	ENSGALG00000012834,ENSGALG00000027791
GO:0035108	limb morphogenesis	biological_process	0.014598	0.99106	7	321	122	15043	ENSGALG00000029393,ENSGALG00000039553,ENSGALG00000033671,ENSGALG00000026631,ENSGALG00000038848,ENSGALG00000034346,ENSGALG00000041640
GO:1904063	negative regulation of cation transmembrane transport	biological_process	0.014623	0.99106	4	321	44	15043	ENSGALG00000022696,ENSGALG00000006992,ENSGALG00000032506,ENSGALG00000041640
GO:0042635	positive regulation of hair cycle	biological_process	0.014633	0.99106	2	321	9	15043	ENSGALG00000038848,ENSGALG00000007047
GO:0001822	kidney development	biological_process	0.014655	0.99106	9	321	184	15043	ENSGALG00000006992,ENSGALG00000031410,ENSGALG00000039553,ENSGALG00000032282,ENSGALG00000012885,ENSGALG00000034346,ENSGALG00000043555,ENSGALG00000041121,ENSGALG00000001449
GO:0008514	organic anion transmembrane transporter activity	molecular_function	0.014681	0.99106	8	321	156	15043	ENSGALG00000000745,ENSGALG00000013627,ENSGALG00000008874,ENSGALG00000021158,ENSGALG00000011633,ENSGALG00000012985,ENSGALG00000016483,XLOC_108364
GO:0043177	organic acid binding	molecular_function	0.014858	0.99106	7	321	121	15043	ENSGALG00000032453,ENSGALG00000012481,ENSGALG00000043064,ENSGALG00000009395,ENSGALG00000006413,ENSGALG00000015627,ENSGALG00000035219
GO:0031526	brush border membrane	cellular_component	0.014919	0.99106	3	321	26	15043	ENSGALG00000005360,ENSGALG00000021158,ENSGALG00000008439
GO:0040007	growth	biological_process	0.015081	0.99106	20	321	567	15043	ENSGALG00000033520,ENSGALG00000003767,ENSGALG00000017183,ENSGALG00000038848,ENSGALG00000026137,ENSGALG00000012290,ENSGALG00000033966,ENSGALG00000010133,ENSGALG00000000364,ENSGALG00000007047,ENSGALG00000009050,ENSGALG00000000469,ENSGALG00000034346,ENSGALG00000012885,ENSGALG00000008439,ENSGALG00000008733,ENSGALG00000001449,ENSGALG00000047578,ENSGALG00000041640,ENSGALG00000041121
GO:0035107	appendage morphogenesis	biological_process	0.015155	0.99106	7	321	123	15043	ENSGALG00000029393,ENSGALG00000039553,ENSGALG00000026631,ENSGALG00000033671,ENSGALG00000034346,ENSGALG00000038848,ENSGALG00000041640
GO:0046850	regulation of bone remodeling	biological_process	0.015536	0.99106	3	321	25	15043	ENSGALG00000033520,ENSGALG00000009700,ENSGALG00000012140
GO:0006950	response to stress	biological_process	0.0159	0.99106	56	321	2006	15043	ENSGALG00000008439,ENSGALG00000016142,ENSGALG00000019696,ENSGALG00000043254,ENSGALG00000054196,ENSGALG00000012885,ENSGALG00000018557,ENSGALG00000014725,ENSGALG00000039990,ENSGALG00000045085,ENSGALG00000047285,ENSGALG00000043603,ENSGALG00000041640,ENSGALG00000005857,ENSGALG00000009700,ENSGALG00000016669,ENSGALG00000027716,ENSGALG00000013627,ENSGALG00000030027,ENSGALG00000027973,ENSGALG00000011668,…
GO:0051240	positive regulation of multicellular organismal process	biological_process	0.016069	0.99106	31	321	990	15043	ENSGALG00000039553,ENSGALG00000015028,ENSGALG00000006453,ENSGALG00000033966,ENSGALG00000012290,ENSGALG00000002987,ENSGALG00000038848,ENSGALG00000010936,ENSGALG00000023521,ENSGALG00000033520,ENSGALG00000043555,ENSGALG00000013604,ENSGALG00000007047,ENSGALG00000008733,ENSGALG00000006992,ENSGALG00000008660,ENSGALG00000043064,ENSGALG00000008439,ENSGALG00000012885,ENSGALG00000007242,ENSGALG00000043254,…
GO:0050819	negative regulation of coagulation	biological_process	0.016107	0.99106	3	321	27	15043	ENSGALG00000002987,ENSGALG00000004293,ENSGALG00000026594
GO:0071216	cellular response to biotic stimulus	biological_process	0.016196	0.99106	6	321	97	15043	ENSGALG00000043603,ENSGALG00000006453,ENSGALG00000011668,ENSGALG00000008439,ENSGALG00000026098,ENSGALG00000028982
GO:0005355	glucose transmembrane transporter activity	molecular_function	0.01625	0.99106	2	321	10	15043	ENSGALG00000000695,ENSGALG00000005083
GO:0015807	L-amino acid transport	biological_process	0.01634	0.99106	4	321	48	15043	XLOC_108364,ENSGALG00000016483,ENSGALG00000021158,ENSGALG00000013627
GO:0010817	regulation of hormone levels	biological_process	0.016383	0.99106	12	321	282	15043	ENSGALG00000012834,ENSGALG00000017216,ENSGALG00000034346,ENSGALG00000023521,ENSGALG00000031410,ENSGALG00000043603,ENSGALG00000005215,ENSGALG00000031359,ENSGALG00000012140,ENSGALG00000013604,ENSGALG00000007047,ENSGALG00000004903
GO:0015355	secondary active monocarboxylate transmembrane transporter activity	molecular_function	0.016449	0.99106	2	321	10	15043	ENSGALG00000011633,ENSGALG00000012985
GO:0042277	peptide binding	molecular_function	0.016473	0.99106	8	321	154	15043	ENSGALG00000038913,ENSGALG00000008439,ENSGALG00000031410,ENSGALG00000006413,ENSGALG00000005242,ENSGALG00000039411,ENSGALG00000017405,ENSGALG00000008362
GO:0016021	integral component of membrane	cellular_component	0.016568	0.99106	98	321	3814	15043	ENSGALG00000013007,ENSGALG00000017405,ENSGALG00000039756,ENSGALG00000010801,ENSGALG00000012885,ENSGALG00000051843,ENSGALG00000026214,ENSGALG00000015730,ENSGALG00000036964,ENSGALG00000007110,ENSGALG00000027702,ENSGALG00000038913,ENSGALG00000028341,ENSGALG00000008901,ENSGALG00000004120,ENSGALG00000017229,ENSGALG00000000654,ENSGALG00000016375,ENSGALG00000009395,ENSGALG00000005083,ENSGALG00000052653,…
GO:0071674	mononuclear cell migration	biological_process	0.016675	0.99106	4	321	44	15043	ENSGALG00000041121,ENSGALG00000054196,ENSGALG00000043603,ENSGALG00000026098
GO:0043900	regulation of multi-organism process	biological_process	0.016705	0.99106	10	321	216	15043	ENSGALG00000043603,ENSGALG00000005215,ENSGALG00000013604,ENSGALG00000010402,ENSGALG00000026594,ENSGALG00000009639,ENSGALG00000013723,ENSGALG00000012885,ENSGALG00000006453,ENSGALG00000008439
GO:0030278	regulation of ossification	biological_process	0.016999	0.99106	7	321	127	15043	ENSGALG00000006453,ENSGALG00000012885,ENSGALG00000041640,ENSGALG00000038848,ENSGALG00000027791,ENSGALG00000043555,ENSGALG00000017068
GO:0048646	anatomical structure formation involved in morphogenesis	biological_process	0.017252	0.99106	23	321	688	15043	ENSGALG00000009050,ENSGALG00000003589,ENSGALG00000013484,ENSGALG00000038848,ENSGALG00000033520,ENSGALG00000010936,ENSGALG00000030027,ENSGALG00000033966,ENSGALG00000029819,ENSGALG00000031410,ENSGALG00000039553,ENSGALG00000000619,ENSGALG00000001449,ENSGALG00000007785,ENSGALG00000041640,ENSGALG00000041121,ENSGALG00000015056,ENSGALG00000014725,ENSGALG00000034346,ENSGALG00000032282,ENSGALG00000026098,…
GO:0051926	negative regulation of calcium ion transport	biological_process	0.017529	0.99106	3	321	26	15043	ENSGALG00000000364,ENSGALG00000032506,ENSGALG00000012885
GO:0045071	negative regulation of viral genome replication	biological_process	0.017645	0.99106	3	321	26	15043	ENSGALG00000043603,ENSGALG00000013723,ENSGALG00000006453
GO:0034766	negative regulation of ion transmembrane transport	biological_process	0.017992	0.99106	4	321	47	15043	ENSGALG00000022696,ENSGALG00000006992,ENSGALG00000041640,ENSGALG00000032506
GO:0048484	enteric nervous system development	biological_process	0.018135	0.99106	2	321	10	15043	ENSGALG00000007466,ENSGALG00000012290
GO:0010893	positive regulation of steroid biosynthetic process	biological_process	0.018135	0.99106	2	321	10	15043	ENSGALG00000000241,ENSGALG00000012140
GO:0048245	eosinophil chemotaxis	biological_process	0.018331	0.99106	2	321	9	15043	ENSGALG00000029819,ENSGALG00000043603
GO:0061029	eyelid development in camera-type eye	biological_process	0.018442	0.99106	2	321	10	15043	ENSGALG00000001449,ENSGALG00000041640
GO:0043584	nose development	biological_process	0.018497	0.99106	2	321	10	15043	ENSGALG00000001449,ENSGALG00000034346
GO:0051051	negative regulation of transport	biological_process	0.018498	0.99106	11	321	254	15043	ENSGALG00000034025,ENSGALG00000013604,ENSGALG00000022696,ENSGALG00000000364,ENSGALG00000041640,XLOC_108364,ENSGALG00000006992,ENSGALG00000008439,ENSGALG00000032506,ENSGALG00000012885,ENSGALG00000023521
GO:0045780	positive regulation of bone resorption	biological_process	0.018514	0.99106	2	321	10	15043	ENSGALG00000012140,ENSGALG00000033520
GO:0046852	positive regulation of bone remodeling	biological_process	0.018514	0.99106	2	321	10	15043	ENSGALG00000033520,ENSGALG00000012140
GO:0030166	proteoglycan biosynthetic process	biological_process	0.018588	0.99106	4	321	50	15043	ENSGALG00000015015,ENSGALG00000026594,ENSGALG00000001611,ENSGALG00000004903
GO:0044344	cellular response to fibroblast growth factor stimulus	biological_process	0.018638	0.99106	5	321	72	15043	ENSGALG00000017068,ENSGALG00000052927,ENSGALG00000039553,ENSGALG00000027791,ENSGALG00000043603
GO:0071774	response to fibroblast growth factor	biological_process	0.018638	0.99106	5	321	72	15043	ENSGALG00000043603,ENSGALG00000027791,ENSGALG00000039553,ENSGALG00000052927,ENSGALG00000017068
GO:0006954	inflammatory response	biological_process	0.018798	0.99106	12	321	283	15043	ENSGALG00000008267,ENSGALG00000054196,ENSGALG00000011668,ENSGALG00000027716,ENSGALG00000013627,ENSGALG00000027786,ENSGALG00000026098,ENSGALG00000043064,ENSGALG00000043603,ENSGALG00000008901,ENSGALG00000005857,ENSGALG00000012481
GO:0051928	positive regulation of calcium ion transport	biological_process	0.018808	0.99106	4	321	50	15043	ENSGALG00000009050,ENSGALG00000006413,ENSGALG00000000364,ENSGALG00000043603
GO:0003094	glomerular filtration	biological_process	0.019005	0.99106	2	321	11	15043	ENSGALG00000030027,ENSGALG00000039553
GO:0022857	transmembrane transporter activity	molecular_function	0.019125	0.99106	27	321	851	15043	ENSGALG00000000695,ENSGALG00000013627,ENSGALG00000038042,ENSGALG00000008874,ENSGALG00000016896,ENSGALG00000009395,ENSGALG00000005083,ENSGALG00000034025,ENSGALG00000021158,ENSGALG00000050830,ENSGALG00000005215,ENSGALG00000015126,XLOC_108364,ENSGALG00000036964,ENSGALG00000000745,ENSGALG00000027702,ENSGALG00000017216,ENSGALG00000012885,ENSGALG00000003849,ENSGALG00000004980,ENSGALG00000034294,ENSGALG…
GO:0034465	response to carbon monoxide	biological_process	0.019127	0.99106	1	321	1	15043	ENSGALG00000004980
GO:0032289	central nervous system myelin formation	biological_process	0.019127	0.99106	1	321	1	15043	ENSGALG00000033966
GO:0010593	negative regulation of lamellipodium assembly	biological_process	0.019127	0.99106	1	321	1	15043	ENSGALG00000041121
GO:0021972	corticospinal neuron axon guidance through spinal cord	biological_process	0.019127	0.99106	1	321	1	15043	ENSGALG00000041121
GO:0050924	positive regulation of negative chemotaxis	biological_process	0.019127	0.99106	1	321	1	15043	ENSGALG00000041121
GO:0050929	induction of negative chemotaxis	biological_process	0.019127	0.99106	1	321	1	15043	ENSGALG00000041121
GO:0071623	negative regulation of granulocyte chemotaxis	biological_process	0.019127	0.99106	1	321	1	15043	ENSGALG00000041121
GO:0090024	negative regulation of neutrophil chemotaxis	biological_process	0.019127	0.99106	1	321	1	15043	ENSGALG00000041121
GO:0090260	negative regulation of retinal ganglion cell axon guidance	biological_process	0.019127	0.99106	1	321	1	15043	ENSGALG00000041121
GO:1902623	negative regulation of neutrophil migration	biological_process	0.019127	0.99106	1	321	1	15043	ENSGALG00000041121
GO:1901229	regulation of non-canonical Wnt signaling pathway via JNK cascade	biological_process	0.019127	0.99106	1	321	1	15043	ENSGALG00000003767
GO:1901231	positive regulation of non-canonical Wnt signaling pathway via JNK cascade	biological_process	0.019127	0.99106	1	321	1	15043	ENSGALG00000003767
GO:1901232	regulation of convergent extension involved in axis elongation	biological_process	0.019127	0.99106	1	321	1	15043	ENSGALG00000003767
GO:1901233	negative regulation of convergent extension involved in axis elongation	biological_process	0.019127	0.99106	1	321	1	15043	ENSGALG00000003767
GO:0001716	L-amino-acid oxidase activity	molecular_function	0.019127	0.99106	1	321	1	15043	ENSGALG00000000081
GO:0032848	negative regulation of cellular pH reduction	biological_process	0.019127	0.99106	1	321	1	15043	ENSGALG00000012885
GO:0043375	CD8-positive, alpha-beta T cell lineage commitment	biological_process	0.019127	0.99106	1	321	1	15043	ENSGALG00000012885
GO:0060739	mesenchymal-epithelial cell signaling involved in prostate gland development	biological_process	0.019127	0.99106	1	321	1	15043	ENSGALG00000039990
GO:1901300	positive regulation of hydrogen peroxide-mediated programmed cell death	biological_process	0.019127	0.99106	1	321	1	15043	ENSGALG00000010320
GO:0005618	cell wall	cellular_component	0.019127	0.99106	1	321	1	15043	XLOC_043606
GO:0009274	peptidoglycan-based cell wall	cellular_component	0.019127	0.99106	1	321	1	15043	XLOC_043606
GO:0009276	Gram-negative-bacterium-type cell wall	cellular_component	0.019127	0.99106	1	321	1	15043	XLOC_043606
GO:0009432	SOS response	biological_process	0.019127	0.99106	1	321	1	15043	XLOC_043606
GO:0030313	cell envelope	cellular_component	0.019127	0.99106	1	321	1	15043	XLOC_043606
GO:0004058	aromatic-L-amino-acid decarboxylase activity	molecular_function	0.019127	0.99106	1	321	1	15043	ENSGALG00000013094
GO:0036468	L-dopa decarboxylase activity	molecular_function	0.019127	0.99106	1	321	1	15043	ENSGALG00000013094
GO:0035838	growing cell tip	cellular_component	0.019127	0.99106	1	321	1	15043	ENSGALG00000003849
GO:0035841	new growing cell tip	cellular_component	0.019127	0.99106	1	321	1	15043	ENSGALG00000003849
GO:0060470	positive regulation of cytosolic calcium ion concentration involved in egg activation	biological_process	0.019127	0.99106	1	321	1	15043	ENSGALG00000013123
GO:0034678	integrin alpha8-beta1 complex	cellular_component	0.019127	0.99106	1	321	1	15043	ENSGALG00000043555
GO:0097195	pilomotor reflex	biological_process	0.019127	0.99106	1	321	1	15043	ENSGALG00000043555
GO:0070339	response to bacterial lipopeptide	biological_process	0.019127	0.99106	1	321	1	15043	ENSGALG00000008439
GO:0070892	lipoteichoic acid receptor activity	molecular_function	0.019127	0.99106	1	321	1	15043	ENSGALG00000008439
GO:0071220	cellular response to bacterial lipoprotein	biological_process	0.019127	0.99106	1	321	1	15043	ENSGALG00000008439
GO:0071221	cellular response to bacterial lipopeptide	biological_process	0.019127	0.99106	1	321	1	15043	ENSGALG00000008439
GO:0071724	response to diacyl bacterial lipopeptide	biological_process	0.019127	0.99106	1	321	1	15043	ENSGALG00000008439
GO:0071726	cellular response to diacyl bacterial lipopeptide	biological_process	0.019127	0.99106	1	321	1	15043	ENSGALG00000008439
GO:0072564	blood microparticle formation	biological_process	0.019127	0.99106	1	321	1	15043	ENSGALG00000008439
GO:0150024	oxidised low-density lipoprotein particle clearance	biological_process	0.019127	0.99106	1	321	1	15043	ENSGALG00000008439
GO:0150025	oxidised low-density lipoprotein particle receptor activity	molecular_function	0.019127	0.99106	1	321	1	15043	ENSGALG00000008439
GO:2000332	regulation of blood microparticle formation	biological_process	0.019127	0.99106	1	321	1	15043	ENSGALG00000008439
GO:2000334	positive regulation of blood microparticle formation	biological_process	0.019127	0.99106	1	321	1	15043	ENSGALG00000008439
GO:0047568	3-oxo-5-beta-steroid 4-dehydrogenase activity	molecular_function	0.019127	0.99106	1	321	1	15043	ENSGALG00000012834
GO:0051659	maintenance of mitochondrion location	biological_process	0.019127	0.99106	1	321	1	15043	ENSGALG00000035219
GO:1903981	enterobactin binding	molecular_function	0.019127	0.99106	1	321	1	15043	ENSGALG00000035219
GO:0004667	prostaglandin-D synthase activity	molecular_function	0.019127	0.99106	1	321	1	15043	ENSGALG00000010402
GO:0008889	glycerophosphodiester phosphodiesterase activity	molecular_function	0.019127	0.99106	1	321	1	15043	ENSGALG00000010645
GO:0047390	glycerophosphocholine cholinephosphodiesterase activity	molecular_function	0.019127	0.99106	1	321	1	15043	ENSGALG00000010645
GO:0015382	sodium:sulfate symporter activity	molecular_function	0.019127	0.99106	1	321	1	15043	ENSGALG00000008874
GO:0014718	positive regulation of satellite cell activation involved in skeletal muscle regeneration	biological_process	0.019127	0.99106	1	321	1	15043	ENSGALG00000009050
GO:0055103	ligase regulator activity	molecular_function	0.019127	0.99106	1	321	1	15043	ENSGALG00000009050
GO:1990092	calcium-dependent self proteolysis	biological_process	0.019127	0.99106	1	321	1	15043	ENSGALG00000009050
GO:0015552	propionate transmembrane transporter activity	molecular_function	0.019127	0.99106	1	321	1	15043	ENSGALG00000011633
GO:0015636	short-chain fatty acid transmembrane transporter activity	molecular_function	0.019127	0.99106	1	321	1	15043	ENSGALG00000011633
GO:0015730	propanoate transport	biological_process	0.019127	0.99106	1	321	1	15043	ENSGALG00000011633
GO:0015912	short-chain fatty acid transport	biological_process	0.019127	0.99106	1	321	1	15043	ENSGALG00000011633
GO:0015913	short-chain fatty acid import	biological_process	0.019127	0.99106	1	321	1	15043	ENSGALG00000011633
GO:0004051	arachidonate 5-lipoxygenase activity	molecular_function	0.019127	0.99106	1	321	1	15043	ENSGALG00000005857
GO:0004958	prostaglandin F receptor activity	molecular_function	0.01914	0.99106	1	321	1	15043	ENSGALG00000008901
GO:0016042	lipid catabolic process	biological_process	0.01917	0.99106	9	321	191	15043	ENSGALG00000041640,ENSGALG00000044307,ENSGALG00000023824,ENSGALG00000012834,ENSGALG00000013123,ENSGALG00000010364,ENSGALG00000027791,ENSGALG00000023521,ENSGALG00000004230
GO:0072027	connecting tubule development	biological_process	0.019176	0.99106	1	321	1	15043	ENSGALG00000032282
GO:0072286	metanephric connecting tubule development	biological_process	0.019176	0.99106	1	321	1	15043	ENSGALG00000032282
GO:0099567	calcium ion binding involved in regulation of postsynaptic cytosolic calcium ion concentration	molecular_function	0.019176	0.99106	1	321	1	15043	ENSGALG00000032282
GO:0060406	positive regulation of penile erection	biological_process	0.019359	0.99106	1	321	1	15043	ENSGALG00000013604
GO:0001983	baroreceptor response to increased systemic arterial blood pressure	biological_process	0.019439	0.99106	1	321	1	15043	ENSGALG00000000469
GO:0001985	negative regulation of heart rate involved in baroreceptor response to increased systemic arterial blood pressure	biological_process	0.019439	0.99106	1	321	1	15043	ENSGALG00000000469
GO:0044736	acid-sensing ion channel activity	molecular_function	0.01952	0.99106	1	321	1	15043	ENSGALG00000034025
GO:1905331	negative regulation of morphogenesis of an epithelium	biological_process	0.019532	0.99106	2	321	11	15043	ENSGALG00000003767,ENSGALG00000039553
GO:0003416	endochondral bone growth	biological_process	0.019614	0.99106	3	321	28	15043	ENSGALG00000038848,ENSGALG00000017183,ENSGALG00000000364
GO:0006875	cellular metal ion homeostasis	biological_process	0.019733	0.99106	13	321	325	15043	ENSGALG00000032282,ENSGALG00000012885,ENSGALG00000003849,ENSGALG00000000469,ENSGALG00000013123,ENSGALG00000004980,ENSGALG00000006413,ENSGALG00000016169,ENSGALG00000008439,ENSGALG00000000364,ENSGALG00000043603,ENSGALG00000008901,ENSGALG00000009050
GO:0033631	cell-cell adhesion mediated by integrin	biological_process	0.019864	0.99106	2	321	11	15043	ENSGALG00000043555,ENSGALG00000043603
GO:0015149	hexose transmembrane transporter activity	molecular_function	0.019872	0.99106	2	321	11	15043	ENSGALG00000005083,ENSGALG00000000695
GO:0040011	locomotion	biological_process	0.019898	0.99106	33	321	1093	15043	ENSGALG00000028341,ENSGALG00000054196,ENSGALG00000012885,ENSGALG00000043254,ENSGALG00000026214,ENSGALG00000014725,ENSGALG00000015056,ENSGALG00000013715,ENSGALG00000047285,ENSGALG00000041640,ENSGALG00000043603,ENSGALG00000039553,ENSGALG00000016669,ENSGALG00000029819,ENSGALG00000027716,ENSGALG00000027973,ENSGALG00000011668,ENSGALG00000023521,ENSGALG00000003589,ENSGALG00000004120,ENSGALG00000009825,…
GO:0051480	regulation of cytosolic calcium ion concentration	biological_process	0.019941	0.99106	9	321	191	15043	ENSGALG00000012885,ENSGALG00000003849,ENSGALG00000032282,ENSGALG00000013123,ENSGALG00000006413,ENSGALG00000000469,ENSGALG00000008439,ENSGALG00000008901,ENSGALG00000009050
GO:0042596	fear response	biological_process	0.019945	0.99106	3	321	28	15043	ENSGALG00000034025,ENSGALG00000039633,ENSGALG00000012885
GO:0042698	ovulation cycle	biological_process	0.019947	0.99106	3	321	29	15043	ENSGALG00000041121,ENSGALG00000033432,ENSGALG00000012140
GO:0032963	collagen metabolic process	biological_process	0.020045	0.99106	4	321	49	15043	ENSGALG00000002987,ENSGALG00000017183,ENSGALG00000005968,ENSGALG00000006992
GO:0007568	aging	biological_process	0.020069	0.99106	6	321	103	15043	ENSGALG00000012885,ENSGALG00000041640,ENSGALG00000014725,ENSGALG00000026137,ENSGALG00000017068,ENSGALG00000010320
GO:0043066	negative regulation of apoptotic process	biological_process	0.020073	0.99106	17	321	464	15043	ENSGALG00000043603,ENSGALG00000041640,ENSGALG00000007785,ENSGALG00000009700,ENSGALG00000012885,ENSGALG00000014725,ENSGALG00000006992,ENSGALG00000043064,ENSGALG00000027786,ENSGALG00000035219,ENSGALG00000008901,ENSGALG00000013604,ENSGALG00000009050,ENSGALG00000012290,ENSGALG00000038848,ENSGALG00000000619,ENSGALG00000029819
GO:1901682	sulfur compound transmembrane transporter activity	molecular_function	0.020117	0.99106	3	321	28	15043	ENSGALG00000000745,ENSGALG00000008874,ENSGALG00000021158
GO:2000811	negative regulation of anoikis	biological_process	0.02015	0.99106	2	321	11	15043	ENSGALG00000009700,ENSGALG00000012885
GO:0030702	chromatin silencing at centromere	biological_process	0.02016	0.99106	1	321	1	15043	ENSGALG00000004859
GO:0031380	nuclear RNA-directed RNA polymerase complex	cellular_component	0.02016	0.99106	1	321	1	15043	ENSGALG00000004859
GO:0042710	biofilm formation	biological_process	0.020354	0.99106	1	321	1	15043	ENSGALG00000006453
GO:0044010	single-species biofilm formation	biological_process	0.020354	0.99106	1	321	1	15043	ENSGALG00000006453
GO:0044407	single-species biofilm formation in or on host organism	biological_process	0.020354	0.99106	1	321	1	15043	ENSGALG00000006453
GO:1900190	regulation of single-species biofilm formation	biological_process	0.020354	0.99106	1	321	1	15043	ENSGALG00000006453
GO:1900191	negative regulation of single-species biofilm formation	biological_process	0.020354	0.99106	1	321	1	15043	ENSGALG00000006453
GO:1900228	regulation of single-species biofilm formation in or on host organism	biological_process	0.020354	0.99106	1	321	1	15043	ENSGALG00000006453
GO:1900229	negative regulation of single-species biofilm formation in or on host organism	biological_process	0.020354	0.99106	1	321	1	15043	ENSGALG00000006453
GO:0002215	defense response to nematode	biological_process	0.020485	0.99106	1	321	1	15043	ENSGALG00000043254
GO:0072507	divalent inorganic cation homeostasis	biological_process	0.020702	0.99106	12	321	293	15043	ENSGALG00000006413,ENSGALG00000013123,ENSGALG00000000469,ENSGALG00000003849,ENSGALG00000012885,ENSGALG00000032282,ENSGALG00000008439,ENSGALG00000008901,ENSGALG00000000364,ENSGALG00000043603,ENSGALG00000017068,ENSGALG00000009050
GO:0008509	anion transmembrane transporter activity	molecular_function	0.020735	0.99106	10	321	232	15043	XLOC_108364,ENSGALG00000016483,ENSGALG00000012985,ENSGALG00000021158,ENSGALG00000011633,ENSGALG00000008874,ENSGALG00000009395,ENSGALG00000038042,ENSGALG00000013627,ENSGALG00000000745
GO:0002376	immune system process	biological_process	0.020861	0.99106	37	321	1241	15043	ENSGALG00000054196,ENSGALG00000012885,ENSGALG00000019696,ENSGALG00000043254,ENSGALG00000028341,ENSGALG00000016142,ENSGALG00000008439,ENSGALG00000008660,ENSGALG00000043603,ENSGALG00000045085,ENSGALG00000039480,ENSGALG00000012140,ENSGALG00000033520,ENSGALG00000027973,ENSGALG00000006453,ENSGALG00000011668,ENSGALG00000013627,ENSGALG00000029819,ENSGALG00000004120,ENSGALG00000003589,ENSGALG00000016788,…
GO:0043585	nose morphogenesis	biological_process	0.020914	0.99106	1	321	1	15043	ENSGALG00000001449
GO:0061143	alveolar primary septum development	biological_process	0.020914	0.99106	1	321	1	15043	ENSGALG00000001449
GO:0071938	vitamin A transport	biological_process	0.020914	0.99106	1	321	1	15043	ENSGALG00000001449
GO:0071939	vitamin A import	biological_process	0.020914	0.99106	1	321	1	15043	ENSGALG00000001449
GO:2000773	negative regulation of cellular senescence	biological_process	0.021028	0.99106	2	321	11	15043	ENSGALG00000041640,ENSGALG00000014725
GO:0006218	uridine catabolic process	biological_process	0.021229	0.99106	1	321	1	15043	ENSGALG00000013073
GO:0046108	uridine metabolic process	biological_process	0.021229	0.99106	1	321	1	15043	ENSGALG00000013073
GO:0030282	bone mineralization	biological_process	0.021475	0.99106	5	321	76	15043	ENSGALG00000041640,ENSGALG00000027791,ENSGALG00000017183,ENSGALG00000016375,ENSGALG00000017068
GO:0031315	extrinsic component of mitochondrial outer membrane	cellular_component	0.021505	0.99106	1	321	1	15043	ENSGALG00000012290
GO:0009986	cell surface	cellular_component	0.021544	0.99106	16	321	438	15043	ENSGALG00000010152,ENSGALG00000039480,ENSGALG00000044480,ENSGALG00000008439,ENSGALG00000000745,ENSGALG00000047025,ENSGALG00000051054,ENSGALG00000005360,ENSGALG00000039553,ENSGALG00000031410,ENSGALG00000008267,ENSGALG00000033520,ENSGALG00000045238,ENSGALG00000002987,ENSGALG00000030027,ENSGALG00000006453
GO:0072001	renal system development	biological_process	0.021576	0.99106	9	321	197	15043	ENSGALG00000031410,ENSGALG00000006992,ENSGALG00000039553,ENSGALG00000034346,ENSGALG00000012885,ENSGALG00000032282,ENSGALG00000043555,ENSGALG00000001449,ENSGALG00000041121
GO:0032634	interleukin-5 production	biological_process	0.021591	0.99106	2	321	12	15043	ENSGALG00000008267,ENSGALG00000043254
GO:0032674	regulation of interleukin-5 production	biological_process	0.021591	0.99106	2	321	12	15043	ENSGALG00000008267,ENSGALG00000043254
GO:0010877	lipid transport involved in lipid storage	biological_process	0.021803	0.99106	1	321	1	15043	ENSGALG00000000241
GO:0010879	cholesterol transport involved in cholesterol storage	biological_process	0.021803	0.99106	1	321	1	15043	ENSGALG00000000241
GO:0010878	cholesterol storage	biological_process	0.021807	0.99106	2	321	12	15043	ENSGALG00000008439,ENSGALG00000000241
GO:0050839	cell adhesion molecule binding	molecular_function	0.021964	0.99106	7	321	139	15043	ENSGALG00000033966,ENSGALG00000015630,ENSGALG00000028341,ENSGALG00000017046,ENSGALG00000043555,ENSGALG00000015056,ENSGALG00000003589
GO:1990755	mitotic spindle microtubule depolymerization	biological_process	0.022004	0.99106	1	321	1	15043	ENSGALG00000011084
GO:0010015	root morphogenesis	biological_process	0.022062	0.99106	1	321	1	15043	ENSGALG00000007047
GO:0010053	root epidermal cell differentiation	biological_process	0.022062	0.99106	1	321	1	15043	ENSGALG00000007047
GO:0010054	trichoblast differentiation	biological_process	0.022062	0.99106	1	321	1	15043	ENSGALG00000007047
GO:0022622	root system development	biological_process	0.022062	0.99106	1	321	1	15043	ENSGALG00000007047
GO:0031763	galanin receptor binding	molecular_function	0.022062	0.99106	1	321	1	15043	ENSGALG00000007047
GO:0031764	type 1 galanin receptor binding	molecular_function	0.022062	0.99106	1	321	1	15043	ENSGALG00000007047
GO:0031765	type 2 galanin receptor binding	molecular_function	0.022062	0.99106	1	321	1	15043	ENSGALG00000007047
GO:0031766	type 3 galanin receptor binding	molecular_function	0.022062	0.99106	1	321	1	15043	ENSGALG00000007047
GO:0048364	root development	biological_process	0.022062	0.99106	1	321	1	15043	ENSGALG00000007047
GO:0048764	trichoblast maturation	biological_process	0.022062	0.99106	1	321	1	15043	ENSGALG00000007047
GO:0048765	root hair cell differentiation	biological_process	0.022062	0.99106	1	321	1	15043	ENSGALG00000007047
GO:0048767	root hair elongation	biological_process	0.022062	0.99106	1	321	1	15043	ENSGALG00000007047
GO:0080147	root hair cell development	biological_process	0.022062	0.99106	1	321	1	15043	ENSGALG00000007047
GO:0090558	plant epidermis development	biological_process	0.022062	0.99106	1	321	1	15043	ENSGALG00000007047
GO:0090627	plant epidermal cell differentiation	biological_process	0.022062	0.99106	1	321	1	15043	ENSGALG00000007047
GO:0099402	plant organ development	biological_process	0.022062	0.99106	1	321	1	15043	ENSGALG00000007047
GO:1902890	regulation of root hair elongation	biological_process	0.022062	0.99106	1	321	1	15043	ENSGALG00000007047
GO:1902891	negative regulation of root hair elongation	biological_process	0.022062	0.99106	1	321	1	15043	ENSGALG00000007047
GO:1903888	regulation of plant epidermal cell differentiation	biological_process	0.022062	0.99106	1	321	1	15043	ENSGALG00000007047
GO:1903889	negative regulation of plant epidermal cell differentiation	biological_process	0.022062	0.99106	1	321	1	15043	ENSGALG00000007047
GO:1905392	plant organ morphogenesis	biological_process	0.022062	0.99106	1	321	1	15043	ENSGALG00000007047
GO:1905421	regulation of plant organ morphogenesis	biological_process	0.022062	0.99106	1	321	1	15043	ENSGALG00000007047
GO:1905422	negative regulation of plant organ morphogenesis	biological_process	0.022062	0.99106	1	321	1	15043	ENSGALG00000007047
GO:2000067	regulation of root morphogenesis	biological_process	0.022062	0.99106	1	321	1	15043	ENSGALG00000007047
GO:2000280	regulation of root development	biological_process	0.022062	0.99106	1	321	1	15043	ENSGALG00000007047
GO:0050996	positive regulation of lipid catabolic process	biological_process	0.022077	0.99106	2	321	11	15043	ENSGALG00000010364,ENSGALG00000041640
GO:0004620	phospholipase activity	molecular_function	0.022331	0.99106	5	321	77	15043	ENSGALG00000044307,ENSGALG00000043603,ENSGALG00000004230,ENSGALG00000013123,ENSGALG00000030512
GO:0010810	regulation of cell-substrate adhesion	biological_process	0.02235	0.99106	7	321	137	15043	ENSGALG00000026137,ENSGALG00000012885,ENSGALG00000008439,ENSGALG00000015630,ENSGALG00000013715,ENSGALG00000003589,ENSGALG00000043555
GO:0001655	urogenital system development	biological_process	0.022414	0.99106	10	321	231	15043	ENSGALG00000034346,ENSGALG00000012885,ENSGALG00000032282,ENSGALG00000039553,ENSGALG00000006992,ENSGALG00000031410,ENSGALG00000001449,ENSGALG00000041121,ENSGALG00000039990,ENSGALG00000043555
GO:0009730	detection of carbohydrate stimulus	biological_process	0.022433	0.99106	1	321	1	15043	ENSGALG00000031359
GO:0009732	detection of hexose stimulus	biological_process	0.022433	0.99106	1	321	1	15043	ENSGALG00000031359
GO:0034287	detection of monosaccharide stimulus	biological_process	0.022433	0.99106	1	321	1	15043	ENSGALG00000031359
GO:0051594	detection of glucose	biological_process	0.022433	0.99106	1	321	1	15043	ENSGALG00000031359
GO:0097205	renal filtration	biological_process	0.022456	0.99106	2	321	12	15043	ENSGALG00000039553,ENSGALG00000030027
GO:0006874	cellular calcium ion homeostasis	biological_process	0.022559	0.99106	11	321	262	15043	ENSGALG00000008439,ENSGALG00000000469,ENSGALG00000006413,ENSGALG00000013123,ENSGALG00000032282,ENSGALG00000003849,ENSGALG00000012885,ENSGALG00000009050,ENSGALG00000000364,ENSGALG00000043603,ENSGALG00000008901
GO:0005604	basement membrane	cellular_component	0.022591	0.99106	4	321	55	15043	ENSGALG00000043555,ENSGALG00000033671,ENSGALG00000015056,ENSGALG00000039990
GO:0003421	growth plate cartilage axis specification	biological_process	0.022699	0.99106	1	321	1	15043	ENSGALG00000000364
GO:0044722	renal phosphate excretion	biological_process	0.022699	0.99106	1	321	1	15043	ENSGALG00000000364
GO:1903402	regulation of renal phosphate excretion	biological_process	0.022699	0.99106	1	321	1	15043	ENSGALG00000000364
GO:1903403	negative regulation of renal phosphate excretion	biological_process	0.022699	0.99106	1	321	1	15043	ENSGALG00000000364
GO:0046930	pore complex	cellular_component	0.022966	0.99106	2	321	12	15043	ENSGALG00000012885,ENSGALG00000010850
GO:0031076	embryonic camera-type eye development	biological_process	0.022985	0.99106	3	321	30	15043	ENSGALG00000041640,ENSGALG00000034346,ENSGALG00000001449
GO:0030003	cellular cation homeostasis	biological_process	0.022999	0.99106	14	321	369	15043	ENSGALG00000008901,ENSGALG00000043603,ENSGALG00000000364,ENSGALG00000009050,ENSGALG00000034294,ENSGALG00000013123,ENSGALG00000004980,ENSGALG00000006413,ENSGALG00000000469,ENSGALG00000003849,ENSGALG00000012885,ENSGALG00000032282,ENSGALG00000008439,ENSGALG00000016169
GO:0043362	nucleate erythrocyte maturation	biological_process	0.023066	0.99106	1	321	1	15043	ENSGALG00000019553
GO:0043363	nucleate erythrocyte differentiation	biological_process	0.023066	0.99106	1	321	1	15043	ENSGALG00000019553
GO:0048823	nucleate erythrocyte development	biological_process	0.023066	0.99106	1	321	1	15043	ENSGALG00000019553
GO:0030326	embryonic limb morphogenesis	biological_process	0.023139	0.99106	6	321	104	15043	ENSGALG00000029393,ENSGALG00000033671,ENSGALG00000026631,ENSGALG00000038848,ENSGALG00000034346,ENSGALG00000041640
GO:0045667	regulation of osteoblast differentiation	biological_process	0.023165	0.99106	5	321	78	15043	ENSGALG00000043555,ENSGALG00000038848,ENSGALG00000027791,ENSGALG00000006453,ENSGALG00000041640
GO:0098868	bone growth	biological_process	0.023279	0.99106	3	321	30	15043	ENSGALG00000000364,ENSGALG00000038848,ENSGALG00000017183
GO:0045597	positive regulation of cell differentiation	biological_process	0.023315	0.99106	19	321	555	15043	ENSGALG00000023420,ENSGALG00000039633,ENSGALG00000041640,ENSGALG00000008733,ENSGALG00000008439,ENSGALG00000043064,ENSGALG00000027786,ENSGALG00000012885,ENSGALG00000043555,ENSGALG00000002792,ENSGALG00000010133,ENSGALG00000012290,ENSGALG00000002987,ENSGALG00000030461,ENSGALG00000006453,ENSGALG00000033966,ENSGALG00000010936,ENSGALG00000033520,ENSGALG00000038848
GO:0098640	integrin binding involved in cell-matrix adhesion	molecular_function	0.023371	0.99106	1	321	1	15043	ENSGALG00000028341
GO:0035115	embryonic forelimb morphogenesis	biological_process	0.023458	0.99106	3	321	29	15043	ENSGALG00000041640,ENSGALG00000034346,ENSGALG00000038848
GO:0009888	tissue development	biological_process	0.023462	0.99106	35	321	1182	15043	ENSGALG00000023420,ENSGALG00000017068,ENSGALG00000028595,ENSGALG00000041121,ENSGALG00000001449,ENSGALG00000006992,ENSGALG00000043064,ENSGALG00000000469,ENSGALG00000034346,ENSGALG00000043555,ENSGALG00000000364,ENSGALG00000011740,ENSGALG00000010133,ENSGALG00000012290,ENSGALG00000033966,ENSGALG00000003767,ENSGALG00000015015,ENSGALG00000038848,ENSGALG00000015056,ENSGALG00000039990,ENSGALG00000041640,…
GO:0033862	UMP kinase activity	molecular_function	0.023535	0.99106	1	321	1	15043	ENSGALG00000028982
GO:2000209	regulation of anoikis	biological_process	0.023633	0.99106	2	321	12	15043	ENSGALG00000012885,ENSGALG00000009700
GO:0097094	craniofacial suture morphogenesis	biological_process	0.023662	0.99106	2	321	11	15043	ENSGALG00000038848,ENSGALG00000041640
GO:0005215	transporter activity	molecular_function	0.023709	0.99106	29	321	947	15043	ENSGALG00000027702,ENSGALG00000000745,ENSGALG00000036964,ENSGALG00000012885,ENSGALG00000017216,ENSGALG00000003849,ENSGALG00000004980,ENSGALG00000034294,ENSGALG00000022696,ENSGALG00000011633,ENSGALG00000012985,ENSGALG00000016483,ENSGALG00000013007,ENSGALG00000001449,ENSGALG00000000695,ENSGALG00000001863,ENSGALG00000013627,ENSGALG00000038042,ENSGALG00000005083,ENSGALG00000034025,ENSGALG00000009395,…
GO:0035113	embryonic appendage morphogenesis	biological_process	0.024026	0.99106	6	321	105	15043	ENSGALG00000034346,ENSGALG00000038848,ENSGALG00000041640,ENSGALG00000029393,ENSGALG00000033671,ENSGALG00000026631
GO:0033002	muscle cell proliferation	biological_process	0.024051	0.99106	6	321	107	15043	ENSGALG00000002987,ENSGALG00000043603,ENSGALG00000033966,ENSGALG00000013604,ENSGALG00000006992,ENSGALG00000039553
GO:0042730	fibrinolysis	biological_process	0.024339	0.99106	2	321	12	15043	ENSGALG00000002987,ENSGALG00000004293
GO:0006953	acute-phase response	biological_process	0.024342	0.99106	2	321	11	15043	ENSGALG00000027716,ENSGALG00000043064
GO:0035306	positive regulation of dephosphorylation	biological_process	0.024363	0.99106	3	321	31	15043	ENSGALG00000013715,ENSGALG00000043555,ENSGALG00000038834
GO:0043069	negative regulation of programmed cell death	biological_process	0.024419	0.99106	17	321	475	15043	ENSGALG00000038848,ENSGALG00000012290,ENSGALG00000029819,ENSGALG00000000619,ENSGALG00000008901,ENSGALG00000035219,ENSGALG00000013604,ENSGALG00000009050,ENSGALG00000014725,ENSGALG00000012885,ENSGALG00000043064,ENSGALG00000027786,ENSGALG00000006992,ENSGALG00000007785,ENSGALG00000009700,ENSGALG00000043603,ENSGALG00000041640
GO:0044040	multi-organism carbohydrate metabolic process	biological_process	0.024433	0.99106	1	321	1	15043	ENSGALG00000009963
GO:0044041	multi-organism carbohydrate catabolic process	biological_process	0.024433	0.99106	1	321	1	15043	ENSGALG00000009963
GO:0044278	cell wall disruption in other organism	biological_process	0.024433	0.99106	1	321	1	15043	ENSGALG00000009963
GO:0051672	catabolism by organism of cell wall peptidoglycan in other organism	biological_process	0.024433	0.99106	1	321	1	15043	ENSGALG00000009963
GO:0008271	secondary active sulfate transmembrane transporter activity	molecular_function	0.024466	0.99106	2	321	12	15043	ENSGALG00000000745,ENSGALG00000008874
GO:0042369	vitamin D catabolic process	biological_process	0.024466	0.99106	1	321	1	15043	ENSGALG00000027791
GO:0061041	regulation of wound healing	biological_process	0.024629	0.99106	5	321	80	15043	ENSGALG00000002987,ENSGALG00000023521,ENSGALG00000009050,ENSGALG00000004293,ENSGALG00000008439
GO:0010185	regulation of cellular defense response	biological_process	0.024636	0.99106	1	321	1	15043	ENSGALG00000026098
GO:0010186	positive regulation of cellular defense response	biological_process	0.024636	0.99106	1	321	1	15043	ENSGALG00000026098
GO:0005310	dicarboxylic acid transmembrane transporter activity	molecular_function	0.024642	0.99106	3	321	31	15043	ENSGALG00000008874,ENSGALG00000000745,XLOC_108364
GO:0001894	tissue homeostasis	biological_process	0.024649	0.99106	7	321	136	15043	ENSGALG00000033520,ENSGALG00000015015,ENSGALG00000009700,ENSGALG00000051882,ENSGALG00000012885,ENSGALG00000002503,ENSGALG00000012140
GO:0045735	nutrient reservoir activity	molecular_function	0.024671	0.99106	1	321	1	15043	ENSGALG00000015134
GO:0070540	stearic acid binding	molecular_function	0.024704	0.99106	1	321	1	15043	ENSGALG00000043064
GO:0071399	cellular response to linoleic acid	biological_process	0.024704	0.99106	1	321	1	15043	ENSGALG00000043064
GO:0044703	multi-organism reproductive process	biological_process	0.024775	0.99106	15	321	410	15043	ENSGALG00000010152,ENSGALG00000009395,ENSGALG00000010402,ENSGALG00000013484,ENSGALG00000026631,ENSGALG00000013604,ENSGALG00000047578,ENSGALG00000007785,ENSGALG00000005215,ENSGALG00000016757,ENSGALG00000006992,ENSGALG00000013123,ENSGALG00000051843,ENSGALG00000033432,ENSGALG00000012885
GO:0090200	positive regulation of release of cytochrome c from mitochondria	biological_process	0.024808	0.99106	2	321	11	15043	ENSGALG00000009179,ENSGALG00000006992
GO:0044558	uterine smooth muscle relaxation	biological_process	0.024871	0.99106	1	321	1	15043	ENSGALG00000015028
GO:1900719	regulation of uterine smooth muscle relaxation	biological_process	0.024871	0.99106	1	321	1	15043	ENSGALG00000015028
GO:1900721	positive regulation of uterine smooth muscle relaxation	biological_process	0.024871	0.99106	1	321	1	15043	ENSGALG00000015028
GO:1901079	positive regulation of relaxation of muscle	biological_process	0.024871	0.99106	1	321	1	15043	ENSGALG00000015028
GO:1901080	regulation of relaxation of smooth muscle	biological_process	0.024871	0.99106	1	321	1	15043	ENSGALG00000015028
GO:1901082	positive regulation of relaxation of smooth muscle	biological_process	0.024871	0.99106	1	321	1	15043	ENSGALG00000015028
GO:0098552	side of membrane	cellular_component	0.02488	0.99106	12	321	302	15043	ENSGALG00000047025,ENSGALG00000051054,ENSGALG00000039480,ENSGALG00000044480,ENSGALG00000006522,ENSGALG00000045238,ENSGALG00000008267,ENSGALG00000030027,ENSGALG00000032506,ENSGALG00000008439,ENSGALG00000031410,ENSGALG00000005360
GO:0140049	regulation of endocardial cushion to mesenchymal transition	biological_process	0.025097	0.99106	1	321	1	15043	ENSGALG00000041640
GO:0140051	positive regulation of endocardial cushion to mesenchymal transition	biological_process	0.025097	0.99106	1	321	1	15043	ENSGALG00000041640
GO:2000800	regulation of endocardial cushion to mesenchymal transition involved in heart valve formation	biological_process	0.025097	0.99106	1	321	1	15043	ENSGALG00000041640
GO:2000802	positive regulation of endocardial cushion to mesenchymal transition involved in heart valve formation	biological_process	0.025097	0.99106	1	321	1	15043	ENSGALG00000041640
GO:0001730	2'-5'-oligoadenylate synthetase activity	molecular_function	0.025131	0.99106	1	321	1	15043	ENSGALG00000013723
GO:0009636	response to toxic substance	biological_process	0.025177	0.99106	9	321	198	15043	ENSGALG00000034025,ENSGALG00000043603,ENSGALG00000010320,ENSGALG00000008439,ENSGALG00000004980,ENSGALG00000043254,ENSGALG00000012885,ENSGALG00000018557,ENSGALG00000013094
GO:0043174	nucleoside salvage	biological_process	0.025323	0.99106	2	321	12	15043	ENSGALG00000045427,ENSGALG00000013073
GO:0030354	melanin-concentrating hormone activity	molecular_function	0.025355	0.99106	1	321	1	15043	ENSGALG00000012757
GO:0031776	melanin-concentrating hormone receptor binding	molecular_function	0.025355	0.99106	1	321	1	15043	ENSGALG00000012757
GO:0031777	type 1 melanin-concentrating hormone receptor binding	molecular_function	0.025355	0.99106	1	321	1	15043	ENSGALG00000012757
GO:0019433	triglyceride catabolic process	biological_process	0.025379	0.99106	2	321	12	15043	ENSGALG00000004230,ENSGALG00000010364
GO:0031696	alpha-2C adrenergic receptor binding	molecular_function	0.025407	0.99106	1	321	1	15043	ENSGALG00000023521
GO:0071882	phospholipase C-activating adrenergic receptor signaling pathway	biological_process	0.025407	0.99106	1	321	1	15043	ENSGALG00000023521
GO:0031726	CCR1 chemokine receptor binding	molecular_function	0.025452	0.99106	1	321	1	15043	ENSGALG00000043603
GO:0031729	CCR4 chemokine receptor binding	molecular_function	0.025452	0.99106	1	321	1	15043	ENSGALG00000043603
GO:0046817	chemokine receptor antagonist activity	molecular_function	0.025452	0.99106	1	321	1	15043	ENSGALG00000043603
GO:2000297	negative regulation of synapse maturation	biological_process	0.02551	0.99137	1	321	1	15043	ENSGALG00000039633
GO:0030194	positive regulation of blood coagulation	biological_process	0.025636	0.99239	2	321	12	15043	ENSGALG00000008439,ENSGALG00000002987
GO:1900048	positive regulation of hemostasis	biological_process	0.025636	0.99239	2	321	12	15043	ENSGALG00000002987,ENSGALG00000008439
GO:0005283	amino acid:sodium symporter activity	molecular_function	0.025705	0.99309	2	321	13	15043	ENSGALG00000012985,XLOC_108364
GO:0098660	inorganic ion transmembrane transport	biological_process	0.026151	1	20	321	603	15043	ENSGALG00000004980,ENSGALG00000003849,ENSGALG00000000745,ENSGALG00000027702,ENSGALG00000036964,ENSGALG00000009017,ENSGALG00000013007,ENSGALG00000041640,ENSGALG00000022696,ENSGALG00000034294,ENSGALG00000038042,ENSGALG00000006413,ENSGALG00000032506,ENSGALG00000005215,ENSGALG00000007047,ENSGALG00000034025,ENSGALG00000008874,ENSGALG00000009050,ENSGALG00000016896,ENSGALG00000009395
GO:0045069	regulation of viral genome replication	biological_process	0.026754	1	4	321	54	15043	ENSGALG00000013723,ENSGALG00000043603,ENSGALG00000012885,ENSGALG00000006453
GO:0005245	voltage-gated calcium channel activity	molecular_function	0.026762	1	3	321	33	15043	ENSGALG00000005215,ENSGALG00000013007,ENSGALG00000036964
GO:0055067	monovalent inorganic cation homeostasis	biological_process	0.02689	1	5	321	83	15043	ENSGALG00000012885,ENSGALG00000009700,ENSGALG00000004980,ENSGALG00000034294,ENSGALG00000016169
GO:0050877	nervous system process	biological_process	0.026943	1	21	321	629	15043	ENSGALG00000027702,ENSGALG00000008660,ENSGALG00000008439,ENSGALG00000029393,ENSGALG00000032282,ENSGALG00000003849,ENSGALG00000000469,ENSGALG00000014725,ENSGALG00000034346,ENSGALG00000039633,ENSGALG00000001449,ENSGALG00000016169,ENSGALG00000033966,ENSGALG00000038042,ENSGALG00000006413,ENSGALG00000013604,ENSGALG00000034025,ENSGALG00000009395,ENSGALG00000005215,ENSGALG00000015897,ENSGALG00000015126
GO:0009611	response to wounding	biological_process	0.027364	1	11	321	272	15043	ENSGALG00000009050,ENSGALG00000039990,ENSGALG00000004293,ENSGALG00000026098,ENSGALG00000008439,ENSGALG00000030027,ENSGALG00000012885,ENSGALG00000009266,ENSGALG00000002987,ENSGALG00000038848,ENSGALG00000023521
GO:0009130	pyrimidine nucleoside monophosphate biosynthetic process	biological_process	0.027461	1	2	321	12	15043	ENSGALG00000013073,ENSGALG00000045427
GO:0001503	ossification	biological_process	0.027611	1	10	321	235	15043	ENSGALG00000017068,ENSGALG00000043555,ENSGALG00000016375,ENSGALG00000041640,ENSGALG00000011740,ENSGALG00000017183,ENSGALG00000038848,ENSGALG00000027791,ENSGALG00000006453,ENSGALG00000012885
GO:0060572	morphogenesis of an epithelial bud	biological_process	0.027814	1	2	321	13	15043	ENSGALG00000039553,ENSGALG00000034346
GO:0015145	monosaccharide transmembrane transporter activity	molecular_function	0.028105	1	2	321	13	15043	ENSGALG00000005083,ENSGALG00000000695
GO:0051119	sugar transmembrane transporter activity	molecular_function	0.028105	1	2	321	13	15043	ENSGALG00000005083,ENSGALG00000000695
GO:0048592	eye morphogenesis	biological_process	0.028115	1	6	321	110	15043	ENSGALG00000001449,ENSGALG00000016067,ENSGALG00000032282,ENSGALG00000012885,ENSGALG00000003849,ENSGALG00000041640
GO:1903900	regulation of viral life cycle	biological_process	0.028265	1	5	321	81	15043	ENSGALG00000006453,ENSGALG00000012885,ENSGALG00000013723,ENSGALG00000043603,ENSGALG00000026594
GO:0060429	epithelium development	biological_process	0.028348	1	22	321	679	15043	ENSGALG00000012885,ENSGALG00000032282,ENSGALG00000034346,ENSGALG00000006992,ENSGALG00000041640,ENSGALG00000041121,ENSGALG00000028595,ENSGALG00000001449,ENSGALG00000015056,ENSGALG00000039990,ENSGALG00000012290,ENSGALG00000038848,ENSGALG00000010936,ENSGALG00000003767,ENSGALG00000039553,ENSGALG00000033671,ENSGALG00000010133,ENSGALG00000000364,ENSGALG00000043555,ENSGALG00000010036,ENSGALG00000007047,…
GO:0046503	glycerolipid catabolic process	biological_process	0.02853	1	3	321	33	15043	ENSGALG00000044307,ENSGALG00000004230,ENSGALG00000010364
GO:0004935	adrenergic receptor activity	molecular_function	0.028562	1	2	321	12	15043	ENSGALG00000023521,ENSGALG00000000469
GO:0031690	adrenergic receptor binding	molecular_function	0.028588	1	2	321	12	15043	ENSGALG00000038834,ENSGALG00000023521
GO:0006855	drug transmembrane transport	biological_process	0.028602	1	4	321	56	15043	ENSGALG00000008874,ENSGALG00000013627,ENSGALG00000001449,XLOC_108364
GO:0007204	positive regulation of cytosolic calcium ion concentration	biological_process	0.028736	1	8	321	170	15043	ENSGALG00000008439,ENSGALG00000003849,ENSGALG00000012885,ENSGALG00000000469,ENSGALG00000006413,ENSGALG00000013123,ENSGALG00000009050,ENSGALG00000008901
GO:0060349	bone morphogenesis	biological_process	0.029123	1	5	321	81	15043	ENSGALG00000017183,ENSGALG00000038848,ENSGALG00000000364,ENSGALG00000006453,ENSGALG00000041640
GO:0051797	regulation of hair follicle development	biological_process	0.029137	1	2	321	13	15043	ENSGALG00000007047,ENSGALG00000038848
GO:2001025	positive regulation of response to drug	biological_process	0.029161	1	2	321	13	15043	ENSGALG00000010320,ENSGALG00000007047
GO:1902495	transmembrane transporter complex	cellular_component	0.029199	1	9	321	210	15043	ENSGALG00000036964,ENSGALG00000027702,ENSGALG00000004980,ENSGALG00000038042,ENSGALG00000009395,ENSGALG00000022696,ENSGALG00000053449,ENSGALG00000005215,ENSGALG00000013007
GO:0034105	positive regulation of tissue remodeling	biological_process	0.029327	1	2	321	13	15043	ENSGALG00000012140,ENSGALG00000033520
GO:0050820	positive regulation of coagulation	biological_process	0.029472	1	2	321	13	15043	ENSGALG00000002987,ENSGALG00000008439
GO:0006940	regulation of smooth muscle contraction	biological_process	0.029578	1	3	321	32	15043	ENSGALG00000007785,ENSGALG00000000469,ENSGALG00000043555
GO:0048589	developmental growth	biological_process	0.029958	1	15	321	422	15043	ENSGALG00000034346,ENSGALG00000038848,ENSGALG00000003767,ENSGALG00000017183,ENSGALG00000000469,ENSGALG00000012885,ENSGALG00000033966,ENSGALG00000012290,ENSGALG00000008733,ENSGALG00000001449,ENSGALG00000041640,ENSGALG00000041121,ENSGALG00000000364,ENSGALG00000007047,ENSGALG00000009050
GO:0030234	enzyme regulator activity	molecular_function	0.029993	1	21	321	646	15043	ENSGALG00000041121,ENSGALG00000028595,ENSGALG00000043603,ENSGALG00000013715,ENSGALG00000012872,ENSGALG00000019554,ENSGALG00000019552,ENSGALG00000033535,ENSGALG00000053694,ENSGALG00000008660,ENSGALG00000052026,ENSGALG00000019553,ENSGALG00000008896,ENSGALG00000009825,ENSGALG00000009050,XLOC_030792,ENSGALG00000026137,ENSGALG00000015134,ENSGALG00000006453,ENSGALG00000002987,ENSGALG00000000619
GO:0006865	amino acid transport	biological_process	0.030118	1	5	321	86	15043	ENSGALG00000021158,ENSGALG00000013627,XLOC_108364,ENSGALG00000012985,ENSGALG00000016483
GO:0035987	endodermal cell differentiation	biological_process	0.030466	1	3	321	33	15043	ENSGALG00000006992,ENSGALG00000015056,ENSGALG00000003589
GO:0030162	regulation of proteolysis	biological_process	0.030553	1	15	321	419	15043	ENSGALG00000023521,ENSGALG00000012872,ENSGALG00000002987,ENSGALG00000006453,ENSGALG00000009179,ENSGALG00000019552,ENSGALG00000019554,ENSGALG00000038913,ENSGALG00000008660,ENSGALG00000053694,ENSGALG00000006992,ENSGALG00000019553,ENSGALG00000013715,ENSGALG00000003589,ENSGALG00000009050
GO:0016840	carbon-nitrogen lyase activity	molecular_function	0.030601	1	2	321	13	15043	ENSGALG00000002576,ENSGALG00000008317
GO:0022010	central nervous system myelination	biological_process	0.030816	1	2	321	13	15043	ENSGALG00000012290,ENSGALG00000033966
GO:0032291	axon ensheathment in central nervous system	biological_process	0.030816	1	2	321	13	15043	ENSGALG00000033966,ENSGALG00000012290
GO:0009653	anatomical structure morphogenesis	biological_process	0.030835	1	46	321	1681	15043	ENSGALG00000038848,ENSGALG00000003767,ENSGALG00000033966,ENSGALG00000002987,ENSGALG00000012290,ENSGALG00000031410,ENSGALG00000000619,ENSGALG00000016067,ENSGALG00000000364,ENSGALG00000043555,ENSGALG00000034346,ENSGALG00000003849,ENSGALG00000007242,ENSGALG00000026098,ENSGALG00000006992,ENSGALG00000001449,ENSGALG00000007785,ENSGALG00000041121,ENSGALG00000023420,ENSGALG00000010936,ENSGALG00000033520,…
GO:0034103	regulation of tissue remodeling	biological_process	0.031301	1	3	321	33	15043	ENSGALG00000012140,ENSGALG00000009700,ENSGALG00000033520
GO:0045940	positive regulation of steroid metabolic process	biological_process	0.03158	1	2	321	13	15043	ENSGALG00000012140,ENSGALG00000000241
GO:0051924	regulation of calcium ion transport	biological_process	0.031634	1	6	321	115	15043	ENSGALG00000012885,ENSGALG00000032506,ENSGALG00000043603,ENSGALG00000000364,ENSGALG00000006413,ENSGALG00000009050
GO:0015893	drug transport	biological_process	0.031769	1	7	321	141	15043	ENSGALG00000028273,ENSGALG00000001449,XLOC_108364,ENSGALG00000008874,ENSGALG00000013627,ENSGALG00000007047,ENSGALG00000011633
GO:0060143	positive regulation of syncytium formation by plasma membrane fusion	biological_process	0.032048	1	2	321	13	15043	ENSGALG00000010936,ENSGALG00000033520
GO:0005044	scavenger receptor activity	molecular_function	0.032073	1	5	321	80	15043	ENSGALG00000008439,ENSGALG00000003589,ENSGALG00000016169,ENSGALG00000015730,ENSGALG00000012119
GO:0043266	regulation of potassium ion transport	biological_process	0.032228	1	4	321	58	15043	ENSGALG00000031359,ENSGALG00000007047,ENSGALG00000022696,ENSGALG00000013604
GO:0009129	pyrimidine nucleoside monophosphate metabolic process	biological_process	0.032314	1	2	321	13	15043	ENSGALG00000013073,ENSGALG00000045427
GO:0004553	hydrolase activity, hydrolyzing O-glycosyl compounds	molecular_function	0.032369	1	5	321	83	15043	ENSGALG00000004393,ENSGALG00000017068,ENSGALG00000016761,ENSGALG00000006413,ENSGALG00000009963
GO:0009566	fertilization	biological_process	0.032536	1	5	321	84	15043	ENSGALG00000009395,ENSGALG00000026631,ENSGALG00000013484,ENSGALG00000013123,ENSGALG00000005215
GO:0019953	sexual reproduction	biological_process	0.032567	1	14	321	388	15043	ENSGALG00000016757,ENSGALG00000033432,ENSGALG00000013123,ENSGALG00000051843,ENSGALG00000012885,ENSGALG00000010152,ENSGALG00000009395,ENSGALG00000010402,ENSGALG00000026631,ENSGALG00000013484,ENSGALG00000013604,ENSGALG00000047578,ENSGALG00000007785,ENSGALG00000005215
GO:0001540	amyloid-beta binding	molecular_function	0.032893	1	3	321	34	15043	ENSGALG00000039411,ENSGALG00000038913,ENSGALG00000008439
GO:0031639	plasminogen activation	biological_process	0.033104	1	2	321	14	15043	ENSGALG00000005086,ENSGALG00000002987
GO:0005237	inhibitory extracellular ligand-gated ion channel activity	molecular_function	0.033259	1	2	321	15	15043	ENSGALG00000009395,ENSGALG00000038042
GO:0019430	removal of superoxide radicals	biological_process	0.033378	1	2	321	14	15043	ENSGALG00000018557,ENSGALG00000008439
GO:0001706	endoderm formation	biological_process	0.033382	1	3	321	34	15043	ENSGALG00000015056,ENSGALG00000003589,ENSGALG00000006992
GO:0003333	amino acid transmembrane transport	biological_process	0.033432	1	4	321	60	15043	ENSGALG00000013627,ENSGALG00000021158,ENSGALG00000016483,XLOC_108364
GO:0065008	regulation of biological quality	biological_process	0.033592	1	63	321	2425	15043	ENSGALG00000029393,ENSGALG00000008439,ENSGALG00000008733,ENSGALG00000007466,ENSGALG00000027702,ENSGALG00000014725,ENSGALG00000026214,ENSGALG00000051843,ENSGALG00000012834,ENSGALG00000012885,ENSGALG00000032282,ENSGALG00000013715,ENSGALG00000012140,ENSGALG00000034294,ENSGALG00000031359,ENSGALG00000009700,ENSGALG00000017405,ENSGALG00000043603,ENSGALG00000051882,ENSGALG00000013627,ENSGALG00000027791,…
GO:0015116	sulfate transmembrane transporter activity	molecular_function	0.033599	1	2	321	14	15043	ENSGALG00000000745,ENSGALG00000008874
GO:1902358	sulfate transmembrane transport	biological_process	0.033599	1	2	321	14	15043	ENSGALG00000008874,ENSGALG00000000745
GO:0048147	negative regulation of fibroblast proliferation	biological_process	0.033605	1	2	321	14	15043	ENSGALG00000026098,ENSGALG00000010320
GO:0045663	positive regulation of myoblast differentiation	biological_process	0.033735	1	2	321	14	15043	ENSGALG00000043064,ENSGALG00000010936
GO:1903429	regulation of cell maturation	biological_process	0.034097	1	2	321	14	15043	ENSGALG00000007047,ENSGALG00000012885
GO:0010830	regulation of myotube differentiation	biological_process	0.034127	1	3	321	33	15043	ENSGALG00000043064,ENSGALG00000012885,ENSGALG00000010936
GO:1990351	transporter complex	cellular_component	0.034127	1	9	321	215	15043	ENSGALG00000022696,ENSGALG00000009395,ENSGALG00000053449,ENSGALG00000013007,ENSGALG00000005215,ENSGALG00000036964,ENSGALG00000027702,ENSGALG00000004980,ENSGALG00000038042
GO:0015075	ion transmembrane transporter activity	molecular_function	0.034526	1	22	321	700	15043	ENSGALG00000034025,ENSGALG00000005083,ENSGALG00000008874,ENSGALG00000009395,ENSGALG00000021158,ENSGALG00000005215,XLOC_108364,ENSGALG00000015126,ENSGALG00000013627,ENSGALG00000038042,ENSGALG00000034294,ENSGALG00000022696,ENSGALG00000011633,ENSGALG00000016483,ENSGALG00000012985,ENSGALG00000013007,ENSGALG00000027702,ENSGALG00000000745,ENSGALG00000036964,ENSGALG00000003849,ENSGALG00000017216,ENSGALG…
GO:0072503	cellular divalent inorganic cation homeostasis	biological_process	0.034967	1	11	321	281	15043	ENSGALG00000032282,ENSGALG00000003849,ENSGALG00000012885,ENSGALG00000000469,ENSGALG00000013123,ENSGALG00000006413,ENSGALG00000008439,ENSGALG00000000364,ENSGALG00000043603,ENSGALG00000008901,ENSGALG00000009050
GO:0030004	cellular monovalent inorganic cation homeostasis	biological_process	0.034992	1	4	321	61	15043	ENSGALG00000034294,ENSGALG00000016169,ENSGALG00000004980,ENSGALG00000012885
GO:0048247	lymphocyte chemotaxis	biological_process	0.035111	1	3	321	32	15043	ENSGALG00000026098,ENSGALG00000054196,ENSGALG00000043603
GO:0045926	negative regulation of growth	biological_process	0.035204	1	7	321	148	15043	ENSGALG00000008439,ENSGALG00000007047,ENSGALG00000041121,ENSGALG00000012885,ENSGALG00000033520,ENSGALG00000003767,ENSGALG00000026137
GO:0045661	regulation of myoblast differentiation	biological_process	0.035357	1	3	321	34	15043	ENSGALG00000010936,ENSGALG00000043064,ENSGALG00000009050
GO:0060004	reflex	biological_process	0.03544	1	2	321	15	15043	ENSGALG00000009395,ENSGALG00000043555
GO:0016641	oxidoreductase activity, acting on the CH-NH2 group of donors, oxygen as acceptor	molecular_function	0.035734	1	2	321	14	15043	ENSGALG00000000081,XLOC_108364
GO:0051155	positive regulation of striated muscle cell differentiation	biological_process	0.035832	1	3	321	34	15043	ENSGALG00000010936,ENSGALG00000012885,ENSGALG00000043064
GO:0002009	morphogenesis of an epithelium	biological_process	0.03598	1	12	321	321	15043	ENSGALG00000041640,ENSGALG00000041121,ENSGALG00000039990,ENSGALG00000043555,ENSGALG00000015056,ENSGALG00000034346,ENSGALG00000038848,ENSGALG00000003767,ENSGALG00000012885,ENSGALG00000012290,ENSGALG00000039553,ENSGALG00000033671
GO:0001836	release of cytochrome c from mitochondria	biological_process	0.036004	1	3	321	33	15043	ENSGALG00000006992,ENSGALG00000009179,ENSGALG00000012885
GO:0060142	regulation of syncytium formation by plasma membrane fusion	biological_process	0.036236	1	2	321	14	15043	ENSGALG00000033520,ENSGALG00000010936
GO:0010224	response to UV-B	biological_process	0.036547	1	2	321	14	15043	ENSGALG00000012885,ENSGALG00000016067
GO:0060173	limb development	biological_process	0.036654	1	7	321	148	15043	ENSGALG00000034346,ENSGALG00000038848,ENSGALG00000041640,ENSGALG00000029393,ENSGALG00000039553,ENSGALG00000033671,ENSGALG00000026631
GO:0006221	pyrimidine nucleotide biosynthetic process	biological_process	0.036765	1	3	321	34	15043	ENSGALG00000045427,ENSGALG00000013073,ENSGALG00000028982
GO:0008207	C21-steroid hormone metabolic process	biological_process	0.037276	1	2	321	15	15043	ENSGALG00000012834,ENSGALG00000005215
GO:0045177	apical part of cell	cellular_component	0.037511	1	8	321	186	15043	ENSGALG00000031410,ENSGALG00000000745,ENSGALG00000005360,ENSGALG00000008439,ENSGALG00000004980,ENSGALG00000034294,ENSGALG00000021158,ENSGALG00000001936
GO:0042116	macrophage activation	biological_process	0.037588	1	3	321	35	15043	ENSGALG00000008660,ENSGALG00000013627,ENSGALG00000027973
GO:0048736	appendage development	biological_process	0.037699	1	7	321	149	15043	ENSGALG00000039553,ENSGALG00000026631,ENSGALG00000033671,ENSGALG00000029393,ENSGALG00000041640,ENSGALG00000038848,ENSGALG00000034346
GO:0072676	lymphocyte migration	biological_process	0.037805	1	4	321	58	15043	ENSGALG00000026098,ENSGALG00000028341,ENSGALG00000054196,ENSGALG00000043603
GO:0031697	beta-1 adrenergic receptor binding	molecular_function	0.037888	1	1	321	2	15043	ENSGALG00000038834
GO:0021823	cerebral cortex tangential migration using cell-cell interactions	biological_process	0.037889	1	1	321	2	15043	ENSGALG00000041121
GO:0021827	postnatal olfactory bulb interneuron migration	biological_process	0.037889	1	1	321	2	15043	ENSGALG00000041121
GO:0021836	chemorepulsion involved in postnatal olfactory bulb interneuron migration	biological_process	0.037889	1	1	321	2	15043	ENSGALG00000041121
GO:0060072	large conductance calcium-activated potassium channel activity	molecular_function	0.03789	1	1	321	2	15043	ENSGALG00000004980
GO:0097112	gamma-aminobutyric acid receptor clustering	biological_process	0.03789	1	1	321	2	15043	ENSGALG00000009395
GO:1902744	negative regulation of lamellipodium organization	biological_process	0.03789	1	1	321	2	15043	ENSGALG00000041121
GO:0008332	low voltage-gated calcium channel activity	molecular_function	0.03789	1	1	321	2	15043	ENSGALG00000005215
GO:0014042	positive regulation of neuron maturation	biological_process	0.03789	1	1	321	2	15043	ENSGALG00000012885
GO:0032029	myosin tail binding	molecular_function	0.03789	1	1	321	2	15043	ENSGALG00000008940
GO:0021747	cochlear nucleus development	biological_process	0.03789	1	1	321	2	15043	ENSGALG00000012885
GO:0006808	regulation of nitrogen utilization	biological_process	0.03789	1	1	321	2	15043	ENSGALG00000012885
GO:0019740	nitrogen utilization	biological_process	0.03789	1	1	321	2	15043	ENSGALG00000012885
GO:0098966	perisynaptic extracellular matrix	cellular_component	0.03789	1	1	321	2	15043	ENSGALG00000039990
GO:0099535	synapse-associated extracellular matrix	cellular_component	0.03789	1	1	321	2	15043	ENSGALG00000039990
GO:0099544	perisynaptic space	cellular_component	0.03789	1	1	321	2	15043	ENSGALG00000039990
GO:0016935	glycine-gated chloride channel complex	cellular_component	0.03789	1	1	321	2	15043	ENSGALG00000009395
GO:0005593	FACIT collagen trimer	cellular_component	0.03789	1	1	321	2	15043	ENSGALG00000015970
GO:0005594	collagen type IX trimer	cellular_component	0.03789	1	1	321	2	15043	ENSGALG00000015970
GO:0014846	esophagus smooth muscle contraction	biological_process	0.03789	1	1	321	2	15043	ENSGALG00000039553
GO:0061459	L-arginine transmembrane transporter activity	molecular_function	0.03789	1	1	321	2	15043	ENSGALG00000013627
GO:0071307	cellular response to vitamin K	biological_process	0.03789	1	1	321	2	15043	ENSGALG00000017046
GO:0090651	apical cytoplasm	cellular_component	0.03789	1	1	321	2	15043	ENSGALG00000001936
GO:0003373	dynamin family protein polymerization involved in membrane fission	biological_process	0.03789	1	1	321	2	15043	ENSGALG00000016142
GO:0003374	dynamin family protein polymerization involved in mitochondrial fission	biological_process	0.03789	1	1	321	2	15043	ENSGALG00000016142
GO:0005610	laminin-5 complex	cellular_component	0.037893	1	1	321	2	15043	ENSGALG00000015056
GO:1905206	positive regulation of hydrogen peroxide-induced cell death	biological_process	0.037893	1	1	321	2	15043	ENSGALG00000010320
GO:2001040	positive regulation of cellular response to drug	biological_process	0.037893	1	1	321	2	15043	ENSGALG00000010320
GO:0014012	peripheral nervous system axon regeneration	biological_process	0.037938	1	1	321	2	15043	ENSGALG00000039990
GO:0045092	interleukin-18 receptor complex	cellular_component	0.038172	1	1	321	2	15043	ENSGALG00000016788
GO:0001978	regulation of systemic arterial blood pressure by carotid sinus baroreceptor feedback	biological_process	0.038196	1	1	321	2	15043	ENSGALG00000000469
GO:0008015	blood circulation	biological_process	0.038219	1	10	321	249	15043	ENSGALG00000041121,ENSGALG00000000364,ENSGALG00000017405,ENSGALG00000002886,ENSGALG00000013604,ENSGALG00000022696,ENSGALG00000002987,ENSGALG00000000469,ENSGALG00000007466,ENSGALG00000031410
GO:0005119	smoothened binding	molecular_function	0.038237	1	1	321	2	15043	ENSGALG00000010133
GO:0021966	corticospinal neuron axon guidance	biological_process	0.038243	1	1	321	2	15043	ENSGALG00000041121
GO:0070699	type II activin receptor binding	molecular_function	0.038248	1	1	321	2	15043	ENSGALG00000038834
GO:0042445	hormone metabolic process	biological_process	0.038517	1	6	321	119	15043	ENSGALG00000004903,ENSGALG00000031410,ENSGALG00000034346,ENSGALG00000012834,ENSGALG00000017216,ENSGALG00000005215
GO:0008272	sulfate transport	biological_process	0.038524	1	2	321	15	15043	ENSGALG00000008874,ENSGALG00000000745
GO:0071450	cellular response to oxygen radical	biological_process	0.03854	1	2	321	15	15043	ENSGALG00000018557,ENSGALG00000008439
GO:0071451	cellular response to superoxide	biological_process	0.03854	1	2	321	15	15043	ENSGALG00000018557,ENSGALG00000008439
GO:0044057	regulation of system process	biological_process	0.038567	1	11	321	285	15043	ENSGALG00000000364,ENSGALG00000007785,ENSGALG00000002886,ENSGALG00000013604,ENSGALG00000043555,ENSGALG00000007047,ENSGALG00000022696,ENSGALG00000033966,ENSGALG00000000469,ENSGALG00000008660,ENSGALG00000015028
GO:0022890	inorganic cation transmembrane transporter activity	molecular_function	0.038585	1	16	321	473	15043	ENSGALG00000005083,ENSGALG00000034025,ENSGALG00000008874,ENSGALG00000005215,XLOC_108364,ENSGALG00000015126,ENSGALG00000034294,ENSGALG00000011633,ENSGALG00000022696,ENSGALG00000013007,ENSGALG00000012985,ENSGALG00000027702,ENSGALG00000036964,ENSGALG00000003849,ENSGALG00000017216,ENSGALG00000004980
GO:0098862	cluster of actin-based cell projections	cellular_component	0.038772	1	5	321	92	15043	ENSGALG00000031410,ENSGALG00000005360,ENSGALG00000008439,ENSGALG00000001936,ENSGALG00000021158
GO:0017090	meprin A complex	cellular_component	0.038789	1	1	321	2	15043	ENSGALG00000044606
GO:0034358	plasma lipoprotein particle	cellular_component	0.038808	1	2	321	14	15043	ENSGALG00000027716,ENSGALG00000015134
GO:1990777	lipoprotein particle	cellular_component	0.038808	1	2	321	14	15043	ENSGALG00000027716,ENSGALG00000015134
GO:0050915	sensory perception of sour taste	biological_process	0.038818	1	1	321	2	15043	ENSGALG00000034025
GO:0031379	RNA-directed RNA polymerase complex	cellular_component	0.038903	1	1	321	2	15043	ENSGALG00000004859
GO:0060405	regulation of penile erection	biological_process	0.039009	1	1	321	2	15043	ENSGALG00000013604
GO:0046320	regulation of fatty acid oxidation	biological_process	0.039157	1	2	321	15	15043	ENSGALG00000009700,ENSGALG00000041640
GO:0051090	regulation of DNA-binding transcription factor activity	biological_process	0.039289	1	9	321	216	15043	ENSGALG00000008439,ENSGALG00000006453,ENSGALG00000016788,ENSGALG00000015015,ENSGALG00000038848,ENSGALG00000026137,ENSGALG00000009050,ENSGALG00000039633,ENSGALG00000041640
GO:0005416	amino acid:cation symporter activity	molecular_function	0.039299	1	2	321	16	15043	XLOC_108364,ENSGALG00000012985
GO:0042060	wound healing	biological_process	0.039504	1	9	321	219	15043	ENSGALG00000030027,ENSGALG00000009266,ENSGALG00000002987,ENSGALG00000038848,ENSGALG00000023521,ENSGALG00000004293,ENSGALG00000026098,ENSGALG00000008439,ENSGALG00000009050
GO:0072348	sulfur compound transport	biological_process	0.039546	1	3	321	36	15043	ENSGALG00000008874,ENSGALG00000000745,ENSGALG00000021158
GO:0005307	choline:sodium symporter activity	molecular_function	0.039715	1	1	321	2	15043	ENSGALG00000017216
GO:0008292	acetylcholine biosynthetic process	biological_process	0.039715	1	1	321	2	15043	ENSGALG00000017216
GO:0033265	choline binding	molecular_function	0.039715	1	1	321	2	15043	ENSGALG00000017216
GO:1900620	acetate ester biosynthetic process	biological_process	0.039715	1	1	321	2	15043	ENSGALG00000017216
GO:0070588	calcium ion transmembrane transport	biological_process	0.039828	1	8	321	190	15043	ENSGALG00000006413,ENSGALG00000032506,ENSGALG00000003849,ENSGALG00000036964,ENSGALG00000013007,ENSGALG00000005215,ENSGALG00000034025,ENSGALG00000009050
GO:0043173	nucleotide salvage	biological_process	0.039841	1	2	321	15	15043	ENSGALG00000013073,ENSGALG00000045427
GO:0004457	lactate dehydrogenase activity	molecular_function	0.039969	1	1	321	2	15043	ENSGALG00000006300
GO:0004459	L-lactate dehydrogenase activity	molecular_function	0.039969	1	1	321	2	15043	ENSGALG00000006300
GO:1903995	regulation of non-membrane spanning protein tyrosine kinase activity	biological_process	0.040186	1	1	321	2	15043	ENSGALG00000000469
GO:1903997	positive regulation of non-membrane spanning protein tyrosine kinase activity	biological_process	0.040186	1	1	321	2	15043	ENSGALG00000000469
GO:0034239	regulation of macrophage fusion	biological_process	0.040288	1	1	321	2	15043	ENSGALG00000033520
GO:0034241	positive regulation of macrophage fusion	biological_process	0.040288	1	1	321	2	15043	ENSGALG00000033520
GO:0072359	circulatory system development	biological_process	0.04038	1	21	321	674	15043	ENSGALG00000014725,ENSGALG00000000469,ENSGALG00000026098,ENSGALG00000043064,ENSGALG00000007657,ENSGALG00000001449,ENSGALG00000007785,ENSGALG00000041640,ENSGALG00000041121,ENSGALG00000054080,ENSGALG00000038848,ENSGALG00000033966,ENSGALG00000030027,ENSGALG00000012290,ENSGALG00000002987,ENSGALG00000029819,ENSGALG00000031410,ENSGALG00000039553,ENSGALG00000033671,ENSGALG00000000619,ENSGALG00000002886
GO:0030197	extracellular matrix constituent, lubricant activity	molecular_function	0.040493	1	1	321	2	15043	ENSGALG00000051882
GO:0042133	neurotransmitter metabolic process	biological_process	0.040536	1	4	321	63	15043	ENSGALG00000017216,ENSGALG00000008439,ENSGALG00000013627,ENSGALG00000010645
GO:0006939	smooth muscle contraction	biological_process	0.040603	1	4	321	62	15043	ENSGALG00000043555,ENSGALG00000039553,ENSGALG00000007785,ENSGALG00000000469
GO:1905937	negative regulation of germ cell proliferation	biological_process	0.040604	1	1	321	2	15043	ENSGALG00000010402
GO:2000255	negative regulation of male germ cell proliferation	biological_process	0.040604	1	1	321	2	15043	ENSGALG00000010402
GO:0043903	regulation of symbiosis, encompassing mutualism through parasitism	biological_process	0.04063	1	6	321	119	15043	ENSGALG00000013723,ENSGALG00000043603,ENSGALG00000012885,ENSGALG00000006453,ENSGALG00000008439,ENSGALG00000026594
GO:0042446	hormone biosynthetic process	biological_process	0.040691	1	3	321	37	15043	ENSGALG00000017216,ENSGALG00000005215,ENSGALG00000004903
GO:0008543	fibroblast growth factor receptor signaling pathway	biological_process	0.040746	1	4	321	62	15043	ENSGALG00000027791,ENSGALG00000039553,ENSGALG00000052927,ENSGALG00000017068
GO:0002538	arachidonic acid metabolite production involved in inflammatory response	biological_process	0.040814	1	1	321	2	15043	ENSGALG00000005857
GO:0002540	leukotriene production involved in inflammatory response	biological_process	0.040814	1	1	321	2	15043	ENSGALG00000005857
GO:0043086	negative regulation of catalytic activity	biological_process	0.040922	1	15	321	431	15043	ENSGALG00000000619,ENSGALG00000008660,ENSGALG00000006992,ENSGALG00000053694,ENSGALG00000019552,ENSGALG00000019554,ENSGALG00000002987,ENSGALG00000006453,ENSGALG00000015134,ENSGALG00000012872,ENSGALG00000026137,ENSGALG00000003589,ENSGALG00000041121,ENSGALG00000008896,ENSGALG00000019553
GO:0008324	cation transmembrane transporter activity	molecular_function	0.041022	1	17	321	515	15043	ENSGALG00000004980,ENSGALG00000017216,ENSGALG00000003849,ENSGALG00000027702,ENSGALG00000036964,ENSGALG00000012985,ENSGALG00000013007,ENSGALG00000022696,ENSGALG00000011633,ENSGALG00000034294,ENSGALG00000013627,XLOC_108364,ENSGALG00000015126,ENSGALG00000005215,ENSGALG00000005083,ENSGALG00000034025,ENSGALG00000008874
GO:0048731	system development	biological_process	0.041046	1	70	321	2754	15043	ENSGALG00000006453,ENSGALG00000052653,ENSGALG00000027791,ENSGALG00000033520,ENSGALG00000038042,ENSGALG00000039553,ENSGALG00000009395,ENSGALG00000016375,ENSGALG00000003589,ENSGALG00000026631,ENSGALG00000010036,ENSGALG00000009007,ENSGALG00000002792,ENSGALG00000012885,ENSGALG00000032282,ENSGALG00000026214,ENSGALG00000014725,ENSGALG00000008660,ENSGALG00000041640,ENSGALG00000017405,ENSGALG00000038834,…
GO:0003018	vascular process in circulatory system	biological_process	0.041075	1	5	321	88	15043	ENSGALG00000000469,ENSGALG00000041121,ENSGALG00000002987,ENSGALG00000007466,ENSGALG00000013604
GO:0035988	chondrocyte proliferation	biological_process	0.041192	1	2	321	15	15043	ENSGALG00000006453,ENSGALG00000000364
GO:1903901	negative regulation of viral life cycle	biological_process	0.041348	1	3	321	36	15043	ENSGALG00000006453,ENSGALG00000043603,ENSGALG00000013723
GO:0015929	hexosaminidase activity	molecular_function	0.041618	1	2	321	15	15043	ENSGALG00000009963,ENSGALG00000006413
GO:0000720	pyrimidine dimer repair by nucleotide-excision repair	biological_process	0.041645	1	1	321	2	15043	ENSGALG00000016067
GO:0045778	positive regulation of ossification	biological_process	0.041854	1	4	321	63	15043	ENSGALG00000038848,ENSGALG00000006453,ENSGALG00000017068,ENSGALG00000043555
GO:0034196	acylglycerol transport	biological_process	0.042069	1	1	321	2	15043	ENSGALG00000008439
GO:0034197	triglyceride transport	biological_process	0.042069	1	1	321	2	15043	ENSGALG00000008439
GO:0061098	positive regulation of protein tyrosine kinase activity	biological_process	0.042108	1	3	321	38	15043	ENSGALG00000043603,ENSGALG00000023521,ENSGALG00000000469
GO:0002537	nitric oxide production involved in inflammatory response	biological_process	0.042152	1	1	321	2	15043	ENSGALG00000013627
GO:1900227	positive regulation of NLRP3 inflammasome complex assembly	biological_process	0.042152	1	1	321	2	15043	ENSGALG00000008439
GO:0071671	regulation of smooth muscle cell chemotaxis	biological_process	0.042308	1	1	321	2	15043	ENSGALG00000041121
GO:0071672	negative regulation of smooth muscle cell chemotaxis	biological_process	0.042308	1	1	321	2	15043	ENSGALG00000041121
GO:0060364	frontal suture morphogenesis	biological_process	0.042309	1	1	321	2	15043	ENSGALG00000038848
GO:0032493	response to bacterial lipoprotein	biological_process	0.042315	1	1	321	2	15043	ENSGALG00000008439
GO:0032413	negative regulation of ion transmembrane transporter activity	biological_process	0.042337	1	3	321	36	15043	ENSGALG00000032506,ENSGALG00000006992,ENSGALG00000022696
GO:0061448	connective tissue development	biological_process	0.042358	1	8	321	185	15043	ENSGALG00000023420,ENSGALG00000000364,ENSGALG00000011740,ENSGALG00000039553,ENSGALG00000043064,ENSGALG00000017183,ENSGALG00000038848,ENSGALG00000015015
GO:0052650	NADP-retinol dehydrogenase activity	molecular_function	0.042399	1	1	321	2	15043	ENSGALG00000034346
GO:0008289	lipid binding	molecular_function	0.042589	1	16	321	478	15043	ENSGALG00000013715,ENSGALG00000032453,ENSGALG00000043064,ENSGALG00000002637,ENSGALG00000008439,ENSGALG00000019696,ENSGALG00000032282,ENSGALG00000013123,ENSGALG00000034150,ENSGALG00000000241,ENSGALG00000035219,ENSGALG00000044307,ENSGALG00000002503,ENSGALG00000006453,ENSGALG00000027973,ENSGALG00000008940
GO:0004056	argininosuccinate lyase activity	molecular_function	0.042617	1	1	321	2	15043	ENSGALG00000002576
GO:0042597	periplasmic space	cellular_component	0.042624	1	1	321	2	15043	XLOC_108364
GO:0099510	calcium ion binding involved in regulation of cytosolic calcium ion concentration	molecular_function	0.042697	1	1	321	2	15043	ENSGALG00000032282
GO:0099534	calcium ion binding involved in regulation of presynaptic cytosolic calcium ion concentration	molecular_function	0.042697	1	1	321	2	15043	ENSGALG00000032282
GO:0019935	cyclic-nucleotide-mediated signaling	biological_process	0.042706	1	6	321	120	15043	ENSGALG00000000469,ENSGALG00000023521,ENSGALG00000008901,ENSGALG00000007047,ENSGALG00000008439,ENSGALG00000013604
GO:0048597	post-embryonic camera-type eye morphogenesis	biological_process	0.042784	1	1	321	2	15043	ENSGALG00000016067
GO:0015267	channel activity	molecular_function	0.042792	1	13	321	368	15043	ENSGALG00000022696,ENSGALG00000009395,ENSGALG00000034025,ENSGALG00000015126,ENSGALG00000005215,ENSGALG00000013007,ENSGALG00000036964,ENSGALG00000000745,ENSGALG00000027702,ENSGALG00000004980,ENSGALG00000038042,ENSGALG00000003849,ENSGALG00000012885
GO:0022803	passive transmembrane transporter activity	molecular_function	0.042792	1	13	321	368	15043	ENSGALG00000036964,ENSGALG00000027702,ENSGALG00000000745,ENSGALG00000004980,ENSGALG00000038042,ENSGALG00000003849,ENSGALG00000012885,ENSGALG00000022696,ENSGALG00000009395,ENSGALG00000034025,ENSGALG00000015126,ENSGALG00000013007,ENSGALG00000005215
GO:0046671	negative regulation of retinal cell programmed cell death	biological_process	0.042922	1	1	321	2	15043	ENSGALG00000012885
GO:0014717	regulation of satellite cell activation involved in skeletal muscle regeneration	biological_process	0.042952	1	1	321	2	15043	ENSGALG00000009050
GO:0070315	G1 to G0 transition involved in cell differentiation	biological_process	0.042965	1	1	321	2	15043	ENSGALG00000009050
GO:0046208	spermine catabolic process	biological_process	0.043009	1	1	321	2	15043	ENSGALG00000015977
GO:0046592	polyamine oxidase activity	molecular_function	0.043009	1	1	321	2	15043	ENSGALG00000015977
GO:0090344	negative regulation of cell aging	biological_process	0.043034	1	2	321	16	15043	ENSGALG00000041640,ENSGALG00000014725
GO:0044033	multi-organism metabolic process	biological_process	0.043094	1	1	321	2	15043	ENSGALG00000009963
GO:0044035	multi-organism catabolic process	biological_process	0.043094	1	1	321	2	15043	ENSGALG00000009963
GO:0016231	beta-N-acetylglucosaminidase activity	molecular_function	0.043094	1	1	321	2	15043	ENSGALG00000009963
GO:0005105	type 1 fibroblast growth factor receptor binding	molecular_function	0.043127	1	1	321	2	15043	ENSGALG00000027791
GO:0010979	regulation of vitamin D 24-hydroxylase activity	biological_process	0.043127	1	1	321	2	15043	ENSGALG00000027791
GO:0010980	positive regulation of vitamin D 24-hydroxylase activity	biological_process	0.043127	1	1	321	2	15043	ENSGALG00000027791
GO:0032792	negative regulation of CREB transcription factor activity	biological_process	0.043162	1	1	321	2	15043	ENSGALG00000038848
GO:0042699	follicle-stimulating hormone signaling pathway	biological_process	0.04323	1	1	321	2	15043	ENSGALG00000012140
GO:0051286	cell tip	cellular_component	0.043282	1	1	321	2	15043	ENSGALG00000003849
GO:0051281	positive regulation of release of sequestered calcium ion into cytosol	biological_process	0.043286	1	2	321	16	15043	ENSGALG00000006413,ENSGALG00000009050
GO:0032994	protein-lipid complex	cellular_component	0.043306	1	2	321	15	15043	ENSGALG00000015134,ENSGALG00000027716
GO:0016913	follicle-stimulating hormone activity	molecular_function	0.043312	1	1	321	2	15043	ENSGALG00000012140
GO:0016914	follicle-stimulating hormone complex	cellular_component	0.043312	1	1	321	2	15043	ENSGALG00000012140
GO:0061696	pituitary gonadotropin complex	cellular_component	0.043312	1	1	321	2	15043	ENSGALG00000012140
GO:0071396	cellular response to lipid	biological_process	0.043346	1	11	321	292	15043	ENSGALG00000009700,ENSGALG00000008901,ENSGALG00000043603,ENSGALG00000008362,ENSGALG00000043064,ENSGALG00000026098,ENSGALG00000028982,ENSGALG00000008439,ENSGALG00000038848,ENSGALG00000011668,ENSGALG00000006453
GO:0050542	icosanoid binding	molecular_function	0.04336	1	1	321	2	15043	ENSGALG00000043064
GO:0050543	icosatetraenoic acid binding	molecular_function	0.04336	1	1	321	2	15043	ENSGALG00000043064
GO:0050544	arachidonic acid binding	molecular_function	0.04336	1	1	321	2	15043	ENSGALG00000043064
GO:0071798	response to prostaglandin D	biological_process	0.043386	1	1	321	2	15043	ENSGALG00000008901
GO:0071799	cellular response to prostaglandin D stimulus	biological_process	0.043386	1	1	321	2	15043	ENSGALG00000008901
GO:0051239	regulation of multicellular organismal process	biological_process	0.043446	1	48	321	1801	15043	ENSGALG00000041640,ENSGALG00000009700,ENSGALG00000017405,ENSGALG00000015056,ENSGALG00000012140,ENSGALG00000043254,ENSGALG00000012885,ENSGALG00000026214,ENSGALG00000014725,ENSGALG00000008660,ENSGALG00000008733,ENSGALG00000008439,ENSGALG00000029393,ENSGALG00000002886,ENSGALG00000013604,ENSGALG00000010402,ENSGALG00000009050,ENSGALG00000007047,ENSGALG00000006453,ENSGALG00000023521,ENSGALG00000010936,…
GO:0031214	biomineral tissue development	biological_process	0.043466	1	5	321	91	15043	ENSGALG00000017183,ENSGALG00000027791,ENSGALG00000041640,ENSGALG00000017068,ENSGALG00000016375
GO:1990079	cartilage homeostasis	biological_process	0.043515	1	1	321	2	15043	ENSGALG00000015015
GO:0007275	multicellular organism development	biological_process	0.043534	1	74	321	2938	15043	ENSGALG00000015015,ENSGALG00000040532,ENSGALG00000033966,ENSGALG00000002987,ENSGALG00000010133,ENSGALG00000031410,ENSGALG00000011740,ENSGALG00000019553,ENSGALG00000011270,ENSGALG00000043555,ENSGALG00000013123,ENSGALG00000034346,ENSGALG00000003849,ENSGALG00000007242,ENSGALG00000043064,ENSGALG00000006992,ENSGALG00000007657,ENSGALG00000001449,ENSGALG00000047578,ENSGALG00000008635,ENSGALG00000054080,…
GO:0004794	L-threonine ammonia-lyase activity	molecular_function	0.043641	1	1	321	2	15043	ENSGALG00000008317
GO:0070539	linoleic acid binding	molecular_function	0.043735	1	1	321	2	15043	ENSGALG00000043064
GO:0060912	cardiac cell fate specification	biological_process	0.043923	1	1	321	2	15043	ENSGALG00000033966
GO:0001997	positive regulation of the force of heart contraction by epinephrine-norepinephrine	biological_process	0.043947	1	1	321	2	15043	ENSGALG00000000469
GO:0003099	positive regulation of the force of heart contraction by chemical signal	biological_process	0.043947	1	1	321	2	15043	ENSGALG00000000469
GO:0072025	distal convoluted tubule development	biological_process	0.044097	1	1	321	2	15043	ENSGALG00000032282
GO:0072221	metanephric distal convoluted tubule development	biological_process	0.044097	1	1	321	2	15043	ENSGALG00000032282
GO:0034112	positive regulation of homotypic cell-cell adhesion	biological_process	0.0441	1	1	321	2	15043	ENSGALG00000043603
GO:0035359	negative regulation of peroxisome proliferator activated receptor signaling pathway	biological_process	0.04412	1	1	321	2	15043	ENSGALG00000041640
GO:1901681	sulfur compound binding	molecular_function	0.044126	1	6	321	123	15043	ENSGALG00000039411,ENSGALG00000017046,ENSGALG00000012119,ENSGALG00000041121,ENSGALG00000006453,ENSGALG00000026214
GO:0048705	skeletal system morphogenesis	biological_process	0.044165	1	8	321	184	15043	ENSGALG00000006453,ENSGALG00000017183,ENSGALG00000038848,ENSGALG00000034346,ENSGALG00000039553,ENSGALG00000000364,ENSGALG00000041640,ENSGALG00000023420
GO:0003013	circulatory system process	biological_process	0.044185	1	10	321	256	15043	ENSGALG00000013604,ENSGALG00000022696,ENSGALG00000041121,ENSGALG00000000364,ENSGALG00000002886,ENSGALG00000017405,ENSGALG00000031410,ENSGALG00000007466,ENSGALG00000002987,ENSGALG00000000469
GO:0045569	TRAIL binding	molecular_function	0.04424	1	1	321	2	15043	ENSGALG00000009179
GO:0060700	regulation of ribonuclease activity	biological_process	0.044309	1	1	321	2	15043	ENSGALG00000013723
GO:0070374	positive regulation of ERK1 and ERK2 cascade	biological_process	0.044362	1	6	321	121	15043	ENSGALG00000043555,ENSGALG00000008439,ENSGALG00000054196,ENSGALG00000002987,ENSGALG00000043603,ENSGALG00000027791
GO:0032812	positive regulation of epinephrine secretion	biological_process	0.044455	1	1	321	2	15043	ENSGALG00000013604
GO:0002548	monocyte chemotaxis	biological_process	0.04447	1	3	321	35	15043	ENSGALG00000054196,ENSGALG00000043603,ENSGALG00000026098
GO:0072528	pyrimidine-containing compound biosynthetic process	biological_process	0.044489	1	3	321	37	15043	ENSGALG00000028982,ENSGALG00000045427,ENSGALG00000013073
GO:0034704	calcium channel complex	cellular_component	0.044572	1	3	321	40	15043	ENSGALG00000005215,ENSGALG00000013007,ENSGALG00000036964
GO:0016638	oxidoreductase activity, acting on the CH-NH2 group of donors	molecular_function	0.044628	1	2	321	16	15043	XLOC_108364,ENSGALG00000000081
GO:0006968	cellular defense response	biological_process	0.04476	1	1	321	2	15043	ENSGALG00000026098
GO:0043901	negative regulation of multi-organism process	biological_process	0.044845	1	5	321	90	15043	ENSGALG00000043603,ENSGALG00000013723,ENSGALG00000006453,ENSGALG00000010402,ENSGALG00000008439
GO:0019732	antifungal humoral response	biological_process	0.045071	1	1	321	2	15043	ENSGALG00000006453
GO:0022839	ion gated channel activity	molecular_function	0.04515	1	10	321	262	15043	ENSGALG00000038042,ENSGALG00000004980,ENSGALG00000027702,ENSGALG00000036964,ENSGALG00000015126,ENSGALG00000005215,ENSGALG00000013007,ENSGALG00000022696,ENSGALG00000034025,ENSGALG00000009395
GO:0032835	glomerulus development	biological_process	0.045236	1	3	321	39	15043	ENSGALG00000031410,ENSGALG00000039553,ENSGALG00000012885
GO:0007200	phospholipase C-activating G-protein coupled receptor signaling pathway	biological_process	0.045648	1	4	321	61	15043	ENSGALG00000027146,ENSGALG00000013604,ENSGALG00000000469,ENSGALG00000023521
GO:0060945	cardiac neuron differentiation	biological_process	0.04584	1	1	321	2	15043	ENSGALG00000012290
GO:0060959	cardiac neuron development	biological_process	0.04584	1	1	321	2	15043	ENSGALG00000012290
GO:0035136	forelimb morphogenesis	biological_process	0.04586	1	3	321	38	15043	ENSGALG00000034346,ENSGALG00000038848,ENSGALG00000041640
GO:0072330	monocarboxylic acid biosynthetic process	biological_process	0.045882	1	7	321	155	15043	ENSGALG00000000241,ENSGALG00000010402,ENSGALG00000004230,ENSGALG00000034346,ENSGALG00000031359,ENSGALG00000009700,ENSGALG00000012834
GO:0003199	endocardial cushion to mesenchymal transition involved in heart valve formation	biological_process	0.046004	1	1	321	2	15043	ENSGALG00000041640
GO:0099095	ligand-gated anion channel activity	molecular_function	0.046487	1	2	321	18	15043	ENSGALG00000009395,ENSGALG00000038042
GO:0006227	dUDP biosynthetic process	biological_process	0.046542	1	1	321	2	15043	ENSGALG00000028982
GO:0046077	dUDP metabolic process	biological_process	0.046542	1	1	321	2	15043	ENSGALG00000028982
GO:0015291	secondary active transmembrane transporter activity	molecular_function	0.046635	1	7	321	161	15043	XLOC_108364,ENSGALG00000012985,ENSGALG00000017216,ENSGALG00000011633,ENSGALG00000000745,ENSGALG00000005083,ENSGALG00000008874
GO:1902606	regulation of large conductance calcium-activated potassium channel activity	biological_process	0.046639	1	1	321	2	15043	ENSGALG00000007047
GO:1902608	positive regulation of large conductance calcium-activated potassium channel activity	biological_process	0.046639	1	1	321	2	15043	ENSGALG00000007047
GO:2000276	negative regulation of oxidative phosphorylation uncoupler activity	biological_process	0.046747	1	1	321	2	15043	ENSGALG00000041640
GO:0031730	CCR5 chemokine receptor binding	molecular_function	0.046898	1	1	321	2	15043	ENSGALG00000043603
GO:0046461	neutral lipid catabolic process	biological_process	0.047124	1	2	321	17	15043	ENSGALG00000010364,ENSGALG00000004230
GO:0046464	acylglycerol catabolic process	biological_process	0.047124	1	2	321	17	15043	ENSGALG00000004230,ENSGALG00000010364
GO:0010035	response to inorganic substance	biological_process	0.047159	1	9	321	225	15043	ENSGALG00000004980,ENSGALG00000018557,ENSGALG00000012885,ENSGALG00000008439,ENSGALG00000010320,ENSGALG00000006992,ENSGALG00000005215,ENSGALG00000039633,ENSGALG00000009050
GO:0050650	chondroitin sulfate proteoglycan biosynthetic process	biological_process	0.047298	1	2	321	17	15043	ENSGALG00000001611,ENSGALG00000015015
GO:0035747	natural killer cell chemotaxis	biological_process	0.047314	1	1	321	2	15043	ENSGALG00000043603
GO:2000501	regulation of natural killer cell chemotaxis	biological_process	0.047314	1	1	321	2	15043	ENSGALG00000043603
GO:2000503	positive regulation of natural killer cell chemotaxis	biological_process	0.047314	1	1	321	2	15043	ENSGALG00000043603
GO:0016702	oxidoreductase activity, acting on single donors with incorporation of molecular oxygen, incorporation of two atoms of oxygen	molecular_function	0.047449	1	2	321	17	15043	ENSGALG00000005857,ENSGALG00000044760
GO:0061302	smooth muscle cell-matrix adhesion	biological_process	0.047767	1	1	321	2	15043	ENSGALG00000003589
GO:0044425	membrane part	cellular_component	0.047827	1	112	321	4629	15043	ENSGALG00000008733,ENSGALG00000007466,ENSGALG00000008439,ENSGALG00000007727,ENSGALG00000044480,ENSGALG00000039480,ENSGALG00000011633,ENSGALG00000001611,ENSGALG00000013715,ENSGALG00000012119,ENSGALG00000033671,ENSGALG00000005360,ENSGALG00000030027,ENSGALG00000008940,ENSGALG00000034025,ENSGALG00000039411,ENSGALG00000016896,ENSGALG00000003433,ENSGALG00000008874,ENSGALG00000005215,ENSGALG00000008362,…
GO:0048546	digestive tract morphogenesis	biological_process	0.047931	1	3	321	38	15043	ENSGALG00000001449,ENSGALG00000012885,ENSGALG00000012290
GO:2001055	positive regulation of mesenchymal cell apoptotic process	biological_process	0.047983	1	1	321	2	15043	ENSGALG00000038848
GO:0019825	oxygen binding	molecular_function	0.048107	1	2	321	15	15043	ENSGALG00000028273,ENSGALG00000035219
GO:0045098	type III intermediate filament	cellular_component	0.048593	1	1	321	2	15043	ENSGALG00000045427
GO:0051092	positive regulation of NF-kappaB transcription factor activity	biological_process	0.048716	1	4	321	67	15043	ENSGALG00000009050,ENSGALG00000008439,ENSGALG00000006453,ENSGALG00000016788
GO:0051336	regulation of hydrolase activity	biological_process	0.048876	1	22	321	729	15043	ENSGALG00000012872,ENSGALG00000054196,ENSGALG00000013723,ENSGALG00000019554,ENSGALG00000009179,ENSGALG00000033535,ENSGALG00000019552,ENSGALG00000006992,ENSGALG00000053694,ENSGALG00000008660,ENSGALG00000038834,ENSGALG00000041121,ENSGALG00000043603,ENSGALG00000013715,ENSGALG00000006453,ENSGALG00000002987,ENSGALG00000000619,ENSGALG00000008896,ENSGALG00000009825,ENSGALG00000019553,ENSGALG00000043555,…
GO:0060548	negative regulation of cell death	biological_process	0.048966	1	17	321	518	15043	ENSGALG00000000619,ENSGALG00000029819,ENSGALG00000012290,ENSGALG00000038848,ENSGALG00000013604,ENSGALG00000009050,ENSGALG00000008901,ENSGALG00000035219,ENSGALG00000006992,ENSGALG00000043064,ENSGALG00000027786,ENSGALG00000012885,ENSGALG00000014725,ENSGALG00000043603,ENSGALG00000041640,ENSGALG00000007785,ENSGALG00000009700
GO:0000303	response to superoxide	biological_process	0.049037	1	2	321	17	15043	ENSGALG00000008439,ENSGALG00000018557
GO:0000305	response to oxygen radical	biological_process	0.049037	1	2	321	17	15043	ENSGALG00000018557,ENSGALG00000008439
GO:0035985	senescence-associated heterochromatin focus	cellular_component	0.049142	1	1	321	2	15043	ENSGALG00000026137
GO:0035986	senescence-associated heterochromatin focus assembly	biological_process	0.049142	1	1	321	2	15043	ENSGALG00000026137
GO:1903034	regulation of response to wounding	biological_process	0.049202	1	5	321	97	15043	ENSGALG00000023521,ENSGALG00000002987,ENSGALG00000008439,ENSGALG00000009050,ENSGALG00000004293
GO:0010922	positive regulation of phosphatase activity	biological_process	0.049221	1	2	321	18	15043	ENSGALG00000038834,ENSGALG00000043555
GO:0007588	excretion	biological_process	0.049349	1	2	321	17	15043	ENSGALG00000000364,ENSGALG00000004980
GO:0007610	behavior	biological_process	0.04935	1	13	321	373	15043	ENSGALG00000009395,ENSGALG00000034025,ENSGALG00000013604,ENSGALG00000012757,ENSGALG00000039633,ENSGALG00000001449,ENSGALG00000047578,ENSGALG00000012885,ENSGALG00000032282,ENSGALG00000014725,ENSGALG00000033432,ENSGALG00000040532,ENSGALG00000038042
GO:0019079	viral genome replication	biological_process	0.049376	1	4	321	66	15043	ENSGALG00000043603,ENSGALG00000013723,ENSGALG00000012885,ENSGALG00000006453
GO:0071881	adenylate cyclase-inhibiting adrenergic receptor signaling pathway	biological_process	0.049587	1	1	321	2	15043	ENSGALG00000023521
GO:0034702	ion channel complex	cellular_component	0.0497	1	8	321	197	15043	ENSGALG00000009395,ENSGALG00000022696,ENSGALG00000005215,ENSGALG00000013007,ENSGALG00000027702,ENSGALG00000036964,ENSGALG00000038042,ENSGALG00000004980
GO:0019725	cellular homeostasis	biological_process	0.049703	1	17	321	527	15043	ENSGALG00000016169,ENSGALG00000027791,ENSGALG00000006413,ENSGALG00000023521,ENSGALG00000009050,ENSGALG00000008901,ENSGALG00000000364,ENSGALG00000008439,ENSGALG00000012885,ENSGALG00000003849,ENSGALG00000032282,ENSGALG00000004980,ENSGALG00000013123,ENSGALG00000000469,ENSGALG00000034294,ENSGALG00000043603,ENSGALG00000031359
GO:0045453	bone resorption	biological_process	0.049719	1	3	321	39	15043	ENSGALG00000012140,ENSGALG00000009700,ENSGALG00000033520
GO:0022836	gated channel activity	molecular_function	0.050096	1	10	321	267	15043	ENSGALG00000027702,ENSGALG00000036964,ENSGALG00000038042,ENSGALG00000004980,ENSGALG00000022696,ENSGALG00000034025,ENSGALG00000009395,ENSGALG00000015126,ENSGALG00000005215,ENSGALG00000013007
GO:0034707	chloride channel complex	cellular_component	0.050312	1	2	321	18	15043	ENSGALG00000009395,ENSGALG00000038042
GO:0006699	bile acid biosynthetic process	biological_process	0.050833	1	2	321	17	15043	ENSGALG00000012834,ENSGALG00000000241
GO:0005216	ion channel activity	molecular_function	0.051475	1	12	321	342	15043	ENSGALG00000022696,ENSGALG00000034025,ENSGALG00000009395,ENSGALG00000015126,ENSGALG00000013007,ENSGALG00000005215,ENSGALG00000000745,ENSGALG00000027702,ENSGALG00000036964,ENSGALG00000038042,ENSGALG00000004980,ENSGALG00000003849
GO:0070888	E-box binding	molecular_function	0.05152	1	3	321	38	15043	ENSGALG00000010936,ENSGALG00000041640,ENSGALG00000039633
GO:0048729	tissue morphogenesis	biological_process	0.051827	1	14	321	415	15043	ENSGALG00000039990,ENSGALG00000015056,ENSGALG00000043555,ENSGALG00000000364,ENSGALG00000041121,ENSGALG00000041640,ENSGALG00000033671,ENSGALG00000039553,ENSGALG00000003767,ENSGALG00000010936,ENSGALG00000034346,ENSGALG00000038848,ENSGALG00000012290,ENSGALG00000012885
GO:0060065	uterus development	biological_process	0.052057	1	2	321	18	15043	ENSGALG00000026631,ENSGALG00000001449
GO:0033218	amide binding	molecular_function	0.0521	1	8	321	192	15043	ENSGALG00000039411,ENSGALG00000005242,ENSGALG00000017405,ENSGALG00000008362,ENSGALG00000038913,ENSGALG00000008439,ENSGALG00000031410,ENSGALG00000006413
GO:0042136	neurotransmitter biosynthetic process	biological_process	0.052143	1	3	321	41	15043	ENSGALG00000008439,ENSGALG00000013627,ENSGALG00000017216
GO:0003044	regulation of systemic arterial blood pressure mediated by a chemical signal	biological_process	0.052191	1	3	321	39	15043	ENSGALG00000000469,ENSGALG00000002987,ENSGALG00000031410
GO:0042634	regulation of hair cycle	biological_process	0.052689	1	2	321	18	15043	ENSGALG00000007047,ENSGALG00000038848
GO:0033293	monocarboxylic acid binding	molecular_function	0.052918	1	3	321	39	15043	ENSGALG00000032453,ENSGALG00000043064,ENSGALG00000035219
GO:2000403	positive regulation of lymphocyte migration	biological_process	0.053047	1	2	321	18	15043	ENSGALG00000028341,ENSGALG00000043603
GO:0019228	neuronal action potential	biological_process	0.053604	1	2	321	19	15043	ENSGALG00000005215,ENSGALG00000027702
GO:0052689	carboxylic ester hydrolase activity	molecular_function	0.053615	1	5	321	96	15043	ENSGALG00000023824,ENSGALG00000030512,ENSGALG00000010364,ENSGALG00000004230,ENSGALG00000044307
GO:0007618	mating	biological_process	0.053713	1	2	321	18	15043	ENSGALG00000033432,ENSGALG00000013604
GO:0016701	oxidoreductase activity, acting on single donors with incorporation of molecular oxygen	molecular_function	0.05373	1	2	321	18	15043	ENSGALG00000005857,ENSGALG00000044760
GO:2000241	regulation of reproductive process	biological_process	0.053757	1	5	321	96	15043	ENSGALG00000038848,ENSGALG00000005215,ENSGALG00000010402,ENSGALG00000039553,ENSGALG00000013604
GO:0060419	heart growth	biological_process	0.053775	1	3	321	42	15043	ENSGALG00000033966,ENSGALG00000041640,ENSGALG00000000469
GO:0010955	negative regulation of protein processing	biological_process	0.053897	1	2	321	18	15043	ENSGALG00000002987,ENSGALG00000008660
GO:1903318	negative regulation of protein maturation	biological_process	0.053897	1	2	321	18	15043	ENSGALG00000008660,ENSGALG00000002987
GO:0061138	morphogenesis of a branching epithelium	biological_process	0.053958	1	6	321	129	15043	ENSGALG00000039553,ENSGALG00000043555,ENSGALG00000034346,ENSGALG00000012290,ENSGALG00000041121,ENSGALG00000012885
GO:0038024	cargo receptor activity	molecular_function	0.054244	1	5	321	94	15043	ENSGALG00000012119,ENSGALG00000015730,ENSGALG00000003589,ENSGALG00000016169,ENSGALG00000008439
GO:0048641	regulation of skeletal muscle tissue development	biological_process	0.054601	1	3	321	41	15043	ENSGALG00000012885,ENSGALG00000041640,ENSGALG00000010936
GO:0022610	biological adhesion	biological_process	0.054681	1	23	321	782	15043	ENSGALG00000012885,ENSGALG00000028341,ENSGALG00000008439,ENSGALG00000051882,ENSGALG00000043603,ENSGALG00000013715,ENSGALG00000012481,ENSGALG00000015630,ENSGALG00000039990,ENSGALG00000023420,ENSGALG00000015056,ENSGALG00000052653,ENSGALG00000026137,ENSGALG00000033966,ENSGALG00000006453,ENSGALG00000010320,ENSGALG00000031430,ENSGALG00000039553,ENSGALG00000017229,ENSGALG00000015627,ENSGALG00000043555,…
GO:0043394	proteoglycan binding	molecular_function	0.054724	1	2	321	19	15043	ENSGALG00000039990,ENSGALG00000041121
GO:0043276	anoikis	biological_process	0.055358	1	2	321	19	15043	ENSGALG00000009700,ENSGALG00000012885
GO:0072006	nephron development	biological_process	0.055477	1	5	321	99	15043	ENSGALG00000012885,ENSGALG00000032282,ENSGALG00000043555,ENSGALG00000031410,ENSGALG00000039553
GO:0015672	monovalent inorganic cation transport	biological_process	0.055482	1	12	321	339	15043	ENSGALG00000004980,ENSGALG00000027702,ENSGALG00000031359,ENSGALG00000053449,ENSGALG00000041640,ENSGALG00000007047,ENSGALG00000022696,ENSGALG00000008874,ENSGALG00000034294,ENSGALG00000039756,ENSGALG00000013604,ENSGALG00000034025
GO:0015179	L-amino acid transmembrane transporter activity	molecular_function	0.055564	1	3	321	43	15043	ENSGALG00000016483,ENSGALG00000021158,ENSGALG00000013627
GO:0007166	cell surface receptor signaling pathway	biological_process	0.055568	1	43	321	1614	15043	ENSGALG00000023521,ENSGALG00000027791,ENSGALG00000006522,ENSGALG00000011668,ENSGALG00000006453,ENSGALG00000029819,ENSGALG00000039553,XLOC_108364,ENSGALG00000009395,ENSGALG00000017046,ENSGALG00000054196,ENSGALG00000012885,ENSGALG00000008439,ENSGALG00000028341,ENSGALG00000008554,ENSGALG00000038834,ENSGALG00000009700,ENSGALG00000043603,ENSGALG00000015056,ENSGALG00000039480,ENSGALG00000012140,ENSGALG…
GO:0001942	hair follicle development	biological_process	0.056129	1	2	321	19	15043	ENSGALG00000038848,ENSGALG00000007047
GO:0022405	hair cycle process	biological_process	0.056129	1	2	321	19	15043	ENSGALG00000038848,ENSGALG00000007047
GO:0015077	monovalent inorganic cation transmembrane transporter activity	molecular_function	0.056239	1	11	321	304	15043	ENSGALG00000027702,ENSGALG00000017216,ENSGALG00000004980,ENSGALG00000034025,ENSGALG00000005083,ENSGALG00000034294,ENSGALG00000008874,ENSGALG00000022696,ENSGALG00000011633,ENSGALG00000012985,XLOC_108364
GO:0045742	positive regulation of epidermal growth factor receptor signaling pathway	biological_process	0.056267	1	2	321	18	15043	ENSGALG00000006992,ENSGALG00000023521
GO:0097118	neuroligin clustering involved in postsynaptic membrane assembly	biological_process	0.056292	1	1	321	3	15043	ENSGALG00000038834
GO:0001554	luteolysis	biological_process	0.056294	1	1	321	3	15043	ENSGALG00000041121
GO:0061364	apoptotic process involved in luteolysis	biological_process	0.056294	1	1	321	3	15043	ENSGALG00000041121
GO:0005095	GTPase inhibitor activity	molecular_function	0.056295	1	1	321	3	15043	ENSGALG00000041121
GO:2000721	positive regulation of transcription from RNA polymerase II promoter involved in smooth muscle cell differentiation	biological_process	0.056295	1	1	321	3	15043	ENSGALG00000043555
GO:0015018	galactosylgalactosylxylosylprotein 3-beta-glucuronosyltransferase activity	molecular_function	0.056295	1	1	321	3	15043	ENSGALG00000001611
GO:0008449	N-acetylglucosamine-6-sulfatase activity	molecular_function	0.056296	1	1	321	3	15043	ENSGALG00000039553
GO:0001952	regulation of cell-matrix adhesion	biological_process	0.056314	1	4	321	71	15043	ENSGALG00000008439,ENSGALG00000013715,ENSGALG00000012885,ENSGALG00000026137
GO:0071880	adenylate cyclase-activating adrenergic receptor signaling pathway	biological_process	0.056319	1	2	321	18	15043	ENSGALG00000000469,ENSGALG00000023521
GO:0033181	plasma membrane proton-transporting V-type ATPase complex	cellular_component	0.056358	1	1	321	3	15043	ENSGALG00000034294
GO:0031088	platelet dense granule membrane	cellular_component	0.056416	1	1	321	3	15043	ENSGALG00000016896
GO:0055095	lipoprotein particle mediated signaling	biological_process	0.05643	1	1	321	3	15043	ENSGALG00000008439
GO:0055096	low-density lipoprotein particle mediated signaling	biological_process	0.05643	1	1	321	3	15043	ENSGALG00000008439
GO:0051149	positive regulation of muscle cell differentiation	biological_process	0.056593	1	3	321	41	15043	ENSGALG00000043064,ENSGALG00000010936,ENSGALG00000012885
GO:0003025	regulation of systemic arterial blood pressure by baroreceptor feedback	biological_process	0.056595	1	1	321	3	15043	ENSGALG00000000469
GO:0009957	epidermal cell fate specification	biological_process	0.056635	1	1	321	3	15043	ENSGALG00000010133
GO:0097108	hedgehog family protein binding	molecular_function	0.056635	1	1	321	3	15043	ENSGALG00000010133
GO:0004937	alpha1-adrenergic receptor activity	molecular_function	0.056694	1	1	321	3	15043	ENSGALG00000000469
GO:0033993	response to lipid	biological_process	0.057066	1	13	321	379	15043	ENSGALG00000028982,ENSGALG00000026098,ENSGALG00000043064,ENSGALG00000008439,ENSGALG00000011668,ENSGALG00000012885,ENSGALG00000006453,ENSGALG00000038848,ENSGALG00000008901,ENSGALG00000041121,ENSGALG00000008362,ENSGALG00000043603,ENSGALG00000009700
GO:0070613	regulation of protein processing	biological_process	0.057112	1	3	321	43	15043	ENSGALG00000002987,ENSGALG00000038913,ENSGALG00000008660
GO:0019695	choline metabolic process	biological_process	0.057175	1	1	321	3	15043	ENSGALG00000010645
GO:0051414	response to cortisol	biological_process	0.057251	1	1	321	3	15043	ENSGALG00000041121
GO:0043084	penile erection	biological_process	0.057393	1	1	321	3	15043	ENSGALG00000013604
GO:0019976	interleukin-2 binding	molecular_function	0.057596	1	1	321	3	15043	ENSGALG00000044480
GO:0032714	negative regulation of interleukin-5 production	biological_process	0.057601	1	1	321	3	15043	ENSGALG00000043254
GO:0042986	positive regulation of amyloid precursor protein biosynthetic process	biological_process	0.057603	1	1	321	3	15043	ENSGALG00000010320
GO:0004962	endothelin receptor activity	molecular_function	0.058081	1	1	321	3	15043	ENSGALG00000007466
GO:0070207	protein homotrimerization	biological_process	0.058226	1	2	321	19	15043	ENSGALG00000034025,ENSGALG00000002766
GO:0043410	positive regulation of MAPK cascade	biological_process	0.05839	1	11	321	307	15043	ENSGALG00000017068,ENSGALG00000043555,ENSGALG00000043603,ENSGALG00000008439,ENSGALG00000002766,ENSGALG00000008733,ENSGALG00000000469,ENSGALG00000023521,ENSGALG00000027791,ENSGALG00000002987,ENSGALG00000054196
GO:0034238	macrophage fusion	biological_process	0.058647	1	1	321	3	15043	ENSGALG00000033520
GO:0016324	apical plasma membrane	cellular_component	0.058654	1	6	321	135	15043	ENSGALG00000004980,ENSGALG00000031410,ENSGALG00000034294,ENSGALG00000005360,ENSGALG00000000745,ENSGALG00000021158
GO:0035864	response to potassium ion	biological_process	0.058969	1	1	321	3	15043	ENSGALG00000005215
GO:0035865	cellular response to potassium ion	biological_process	0.058969	1	1	321	3	15043	ENSGALG00000005215
GO:0032847	regulation of cellular pH reduction	biological_process	0.05932	1	1	321	3	15043	ENSGALG00000012885
GO:0003081	regulation of systemic arterial blood pressure by renin-angiotensin	biological_process	0.059496	1	2	321	19	15043	ENSGALG00000002987,ENSGALG00000031410
GO:0009220	pyrimidine ribonucleotide biosynthetic process	biological_process	0.059528	1	2	321	18	15043	ENSGALG00000045427,ENSGALG00000013073
GO:0046132	pyrimidine ribonucleoside biosynthetic process	biological_process	0.059528	1	2	321	18	15043	ENSGALG00000045427,ENSGALG00000013073
GO:0046134	pyrimidine nucleoside biosynthetic process	biological_process	0.059528	1	2	321	18	15043	ENSGALG00000013073,ENSGALG00000045427
GO:0050909	sensory perception of taste	biological_process	0.059583	1	2	321	18	15043	ENSGALG00000034025,ENSGALG00000008439
GO:2000352	negative regulation of endothelial cell apoptotic process	biological_process	0.059642	1	2	321	19	15043	ENSGALG00000029819,ENSGALG00000000619
GO:1901033	positive regulation of response to reactive oxygen species	biological_process	0.059665	1	1	321	3	15043	ENSGALG00000010320
GO:0002034	regulation of blood vessel diameter by renin-angiotensin	biological_process	0.059777	1	1	321	3	15043	ENSGALG00000002987
GO:0003072	renal control of peripheral vascular resistance involved in regulation of systemic arterial blood pressure	biological_process	0.059777	1	1	321	3	15043	ENSGALG00000002987
GO:0004465	lipoprotein lipase activity	molecular_function	0.059866	1	1	321	3	15043	ENSGALG00000004230
GO:0022898	regulation of transmembrane transporter activity	biological_process	0.060155	1	6	321	132	15043	ENSGALG00000007047,ENSGALG00000022696,ENSGALG00000006992,ENSGALG00000012885,ENSGALG00000041640,ENSGALG00000032506
GO:0051091	positive regulation of DNA-binding transcription factor activity	biological_process	0.060169	1	6	321	133	15043	ENSGALG00000008439,ENSGALG00000039633,ENSGALG00000009050,ENSGALG00000015015,ENSGALG00000006453,ENSGALG00000016788
GO:0008823	cupric reductase activity	molecular_function	0.060204	1	1	321	3	15043	ENSGALG00000009017
GO:0033216	ferric iron import	biological_process	0.060204	1	1	321	3	15043	ENSGALG00000009017
GO:0052851	ferric-chelate reductase (NADPH) activity	molecular_function	0.060204	1	1	321	3	15043	ENSGALG00000009017
GO:0098706	ferric iron import across plasma membrane	biological_process	0.060204	1	1	321	3	15043	ENSGALG00000009017
GO:0005499	vitamin D binding	molecular_function	0.060347	1	1	321	3	15043	ENSGALG00000032282
GO:0015184	L-cystine transmembrane transporter activity	molecular_function	0.060365	1	1	321	3	15043	ENSGALG00000021158
GO:0015811	L-cystine transport	biological_process	0.060365	1	1	321	3	15043	ENSGALG00000021158
GO:0030193	regulation of blood coagulation	biological_process	0.060386	1	3	321	44	15043	ENSGALG00000008439,ENSGALG00000004293,ENSGALG00000002987
GO:1900046	regulation of hemostasis	biological_process	0.060386	1	3	321	44	15043	ENSGALG00000008439,ENSGALG00000004293,ENSGALG00000002987
GO:0005184	neuropeptide hormone activity	molecular_function	0.060523	1	2	321	17	15043	ENSGALG00000013604,ENSGALG00000007047
GO:0017171	serine hydrolase activity	molecular_function	0.060612	1	6	321	129	15043	ENSGALG00000004293,ENSGALG00000016169,ENSGALG00000015730,ENSGALG00000035762,ENSGALG00000010364,ENSGALG00000005086
GO:0042008	interleukin-18 receptor activity	molecular_function	0.060613	1	1	321	3	15043	ENSGALG00000016788
GO:0071670	smooth muscle cell chemotaxis	biological_process	0.060629	1	1	321	3	15043	ENSGALG00000041121
GO:0034762	regulation of transmembrane transport	biological_process	0.060652	1	11	321	311	15043	ENSGALG00000007047,ENSGALG00000022696,ENSGALG00000009050,XLOC_108364,ENSGALG00000041640,ENSGALG00000027702,ENSGALG00000006992,ENSGALG00000006413,ENSGALG00000004980,ENSGALG00000032506,ENSGALG00000012885
GO:0051400	BH domain binding	molecular_function	0.060738	1	1	321	3	15043	ENSGALG00000012885
GO:0051434	BH3 domain binding	molecular_function	0.060738	1	1	321	3	15043	ENSGALG00000012885
GO:0060073	micturition	biological_process	0.06074	1	1	321	3	15043	ENSGALG00000004980
GO:0002326	B cell lineage commitment	biological_process	0.060779	1	1	321	3	15043	ENSGALG00000012885
GO:0035502	metanephric part of ureteric bud development	biological_process	0.060794	1	1	321	3	15043	ENSGALG00000032282
GO:0098982	GABA-ergic synapse	cellular_component	0.06082	1	3	321	45	15043	ENSGALG00000009395,ENSGALG00000032282,ENSGALG00000038042
GO:0004435	phosphatidylinositol phospholipase C activity	molecular_function	0.060897	1	2	321	20	15043	ENSGALG00000013123,ENSGALG00000043603
GO:0004629	phospholipase C activity	molecular_function	0.060897	1	2	321	20	15043	ENSGALG00000013123,ENSGALG00000043603
GO:0042450	arginine biosynthetic process via ornithine	biological_process	0.060932	1	1	321	3	15043	ENSGALG00000002576
GO:0021615	glossopharyngeal nerve morphogenesis	biological_process	0.060986	1	1	321	3	15043	ENSGALG00000023420
GO:0005227	calcium activated cation channel activity	molecular_function	0.061026	1	2	321	20	15043	ENSGALG00000015126,ENSGALG00000004980
GO:1903317	regulation of protein maturation	biological_process	0.061182	1	3	321	44	15043	ENSGALG00000038913,ENSGALG00000008660,ENSGALG00000002987
GO:0006784	heme a biosynthetic process	biological_process	0.061267	1	1	321	3	15043	XLOC_077874
GO:0046160	heme a metabolic process	biological_process	0.061267	1	1	321	3	15043	XLOC_077874
GO:0007340	acrosome reaction	biological_process	0.061309	1	2	321	19	15043	ENSGALG00000009395,ENSGALG00000005215
GO:1900245	positive regulation of MDA-5 signaling pathway	biological_process	0.061346	1	1	321	3	15043	ENSGALG00000009639
GO:0014901	satellite cell activation involved in skeletal muscle regeneration	biological_process	0.061363	1	1	321	3	15043	ENSGALG00000009050
GO:0004127	cytidylate kinase activity	molecular_function	0.061464	1	1	321	3	15043	ENSGALG00000028982
GO:0071420	cellular response to histamine	biological_process	0.061505	1	1	321	3	15043	ENSGALG00000038042
GO:0060011	Sertoli cell proliferation	biological_process	0.061533	1	1	321	3	15043	ENSGALG00000012140
GO:0022838	substrate-specific channel activity	molecular_function	0.061535	1	12	321	352	15043	ENSGALG00000013007,ENSGALG00000005215,ENSGALG00000015126,ENSGALG00000034025,ENSGALG00000009395,ENSGALG00000022696,ENSGALG00000003849,ENSGALG00000038042,ENSGALG00000004980,ENSGALG00000000745,ENSGALG00000027702,ENSGALG00000036964
GO:0034097	response to cytokine	biological_process	0.061585	1	16	321	492	15043	ENSGALG00000043555,ENSGALG00000011668,ENSGALG00000033520,ENSGALG00000008267,ENSGALG00000015209,ENSGALG00000043603,ENSGALG00000041121,ENSGALG00000052192,ENSGALG00000044480,ENSGALG00000012885,ENSGALG00000054196,ENSGALG00000016788,ENSGALG00000008554,ENSGALG00000026098,ENSGALG00000043064,ENSGALG00000027786
GO:0042592	homeostatic process	biological_process	0.061611	1	31	321	1117	15043	ENSGALG00000006453,ENSGALG00000027791,ENSGALG00000015015,ENSGALG00000006413,ENSGALG00000033520,ENSGALG00000004230,ENSGALG00000023521,ENSGALG00000016169,ENSGALG00000002503,ENSGALG00000000619,ENSGALG00000019553,ENSGALG00000008901,ENSGALG00000000364,ENSGALG00000009050,ENSGALG00000003849,ENSGALG00000012885,ENSGALG00000032282,ENSGALG00000004980,ENSGALG00000013123,ENSGALG00000000469,ENSGALG00000043064,…
GO:0003298	physiological muscle hypertrophy	biological_process	0.061633	1	1	321	3	15043	ENSGALG00000000469
GO:0003301	physiological cardiac muscle hypertrophy	biological_process	0.061633	1	1	321	3	15043	ENSGALG00000000469
GO:0061049	cell growth involved in cardiac muscle cell development	biological_process	0.061633	1	1	321	3	15043	ENSGALG00000000469
GO:0098655	cation transmembrane transport	biological_process	0.06164	1	18	321	581	15043	ENSGALG00000004980,ENSGALG00000003849,ENSGALG00000027702,ENSGALG00000006992,ENSGALG00000036964,ENSGALG00000009017,ENSGALG00000013007,ENSGALG00000041640,ENSGALG00000022696,ENSGALG00000034294,ENSGALG00000006413,ENSGALG00000032506,ENSGALG00000013627,ENSGALG00000015126,ENSGALG00000005215,ENSGALG00000007047,ENSGALG00000034025,ENSGALG00000009050
GO:0046394	carboxylic acid biosynthetic process	biological_process	0.061777	1	9	321	237	15043	ENSGALG00000010402,ENSGALG00000000241,ENSGALG00000005857,ENSGALG00000031359,ENSGALG00000009700,ENSGALG00000002576,ENSGALG00000012834,ENSGALG00000034346,ENSGALG00000004230
GO:0046923	ER retention sequence binding	molecular_function	0.06183	1	1	321	3	15043	ENSGALG00000006413
GO:0016798	hydrolase activity, acting on glycosyl bonds	molecular_function	0.06196	1	5	321	99	15043	ENSGALG00000016761,ENSGALG00000006413,ENSGALG00000009963,ENSGALG00000004393,ENSGALG00000017068
GO:0062042	regulation of cardiac epithelial to mesenchymal transition	biological_process	0.062039	1	1	321	3	15043	ENSGALG00000041640
GO:0062043	positive regulation of cardiac epithelial to mesenchymal transition	biological_process	0.062039	1	1	321	3	15043	ENSGALG00000041640
GO:0022404	molting cycle process	biological_process	0.062062	1	2	321	20	15043	ENSGALG00000038848,ENSGALG00000007047
GO:0001994	norepinephrine-epinephrine vasoconstriction involved in regulation of systemic arterial blood pressure	biological_process	0.062123	1	1	321	3	15043	ENSGALG00000000469
GO:0090259	regulation of retinal ganglion cell axon guidance	biological_process	0.062223	1	1	321	3	15043	ENSGALG00000041121
GO:0008158	hedgehog receptor activity	molecular_function	0.062254	1	1	321	3	15043	ENSGALG00000010133
GO:0001996	positive regulation of heart rate by epinephrine-norepinephrine	biological_process	0.062256	1	1	321	3	15043	ENSGALG00000000469
GO:0015665	alcohol transmembrane transporter activity	molecular_function	0.062339	1	1	321	3	15043	ENSGALG00000001449
GO:0034632	retinol transmembrane transporter activity	molecular_function	0.062339	1	1	321	3	15043	ENSGALG00000001449
GO:0034633	retinol transport	biological_process	0.062339	1	1	321	3	15043	ENSGALG00000001449
GO:0046864	isoprenoid transport	biological_process	0.062339	1	1	321	3	15043	ENSGALG00000001449
GO:0046865	terpenoid transport	biological_process	0.062339	1	1	321	3	15043	ENSGALG00000001449
GO:0098661	inorganic anion transmembrane transport	biological_process	0.062358	1	4	321	74	15043	ENSGALG00000000745,ENSGALG00000009395,ENSGALG00000008874,ENSGALG00000038042
GO:0010510	regulation of acetyl-CoA biosynthetic process from pyruvate	biological_process	0.062437	1	1	321	3	15043	ENSGALG00000009700
GO:0016004	phospholipase activator activity	molecular_function	0.062475	1	1	321	3	15043	ENSGALG00000043603
GO:0006936	muscle contraction	biological_process	0.062606	1	7	321	168	15043	ENSGALG00000022696,ENSGALG00000043555,ENSGALG00000039553,ENSGALG00000000469,ENSGALG00000007785,ENSGALG00000002886,ENSGALG00000000364
GO:0016485	protein processing	biological_process	0.062655	1	6	321	136	15043	ENSGALG00000002987,ENSGALG00000005086,XLOC_108364,ENSGALG00000008660,ENSGALG00000031410,ENSGALG00000038913
GO:0001887	selenium compound metabolic process	biological_process	0.062995	1	1	321	3	15043	ENSGALG00000047578
GO:0002003	angiotensin maturation	biological_process	0.0631	1	1	321	3	15043	ENSGALG00000031410
GO:0061476	response to anticoagulant	biological_process	0.063131	1	1	321	3	15043	ENSGALG00000041121
GO:0071503	response to heparin	biological_process	0.063131	1	1	321	3	15043	ENSGALG00000041121
GO:0071504	cellular response to heparin	biological_process	0.063131	1	1	321	3	15043	ENSGALG00000041121
GO:0051225	spindle assembly	biological_process	0.063144	1	4	321	72	15043	ENSGALG00000011084,ENSGALG00000007447,ENSGALG00000041471,ENSGALG00000020253
GO:0051005	negative regulation of lipoprotein lipase activity	biological_process	0.063234	1	1	321	3	15043	ENSGALG00000000619
GO:0001657	ureteric bud development	biological_process	0.063415	1	4	321	72	15043	ENSGALG00000043555,ENSGALG00000032282,ENSGALG00000041121,ENSGALG00000012885
GO:0045807	positive regulation of endocytosis	biological_process	0.063499	1	4	321	72	15043	ENSGALG00000038834,ENSGALG00000008439,ENSGALG00000003589,ENSGALG00000002503
GO:0051607	defense response to virus	biological_process	0.063652	1	5	321	98	15043	ENSGALG00000013723,ENSGALG00000012885,ENSGALG00000045085,ENSGALG00000016142,ENSGALG00000009639
GO:0008081	phosphoric diester hydrolase activity	molecular_function	0.063674	1	4	321	74	15043	ENSGALG00000004339,ENSGALG00000010645,ENSGALG00000013123,ENSGALG00000043603
GO:0008217	regulation of blood pressure	biological_process	0.064042	1	5	321	101	15043	ENSGALG00000031410,ENSGALG00000007466,ENSGALG00000000469,ENSGALG00000017405,ENSGALG00000002987
GO:0050731	positive regulation of peptidyl-tyrosine phosphorylation	biological_process	0.0641	1	5	321	104	15043	ENSGALG00000023521,ENSGALG00000000469,ENSGALG00000043603,ENSGALG00000008439,ENSGALG00000003589
GO:0043267	negative regulation of potassium ion transport	biological_process	0.064156	1	2	321	20	15043	ENSGALG00000013604,ENSGALG00000022696
GO:1901664	regulation of NAD+ ADP-ribosyltransferase activity	biological_process	0.064278	1	1	321	3	15043	ENSGALG00000016067
GO:1901666	positive regulation of NAD+ ADP-ribosyltransferase activity	biological_process	0.064278	1	1	321	3	15043	ENSGALG00000016067
GO:0090500	endocardial cushion to mesenchymal transition	biological_process	0.064314	1	1	321	3	15043	ENSGALG00000041640
GO:0033128	negative regulation of histone phosphorylation	biological_process	0.064466	1	1	321	3	15043	ENSGALG00000041640
GO:1905936	regulation of germ cell proliferation	biological_process	0.064544	1	1	321	3	15043	ENSGALG00000010402
GO:2000254	regulation of male germ cell proliferation	biological_process	0.064544	1	1	321	3	15043	ENSGALG00000010402
GO:0048525	negative regulation of viral process	biological_process	0.064607	1	3	321	43	15043	ENSGALG00000013723,ENSGALG00000043603,ENSGALG00000006453
GO:0035296	regulation of tube diameter	biological_process	0.064735	1	4	321	70	15043	ENSGALG00000007466,ENSGALG00000013604,ENSGALG00000000469,ENSGALG00000002987
GO:0097746	regulation of blood vessel diameter	biological_process	0.064735	1	4	321	70	15043	ENSGALG00000002987,ENSGALG00000000469,ENSGALG00000013604,ENSGALG00000007466
GO:0048609	multicellular organismal reproductive process	biological_process	0.064758	1	12	321	353	15043	ENSGALG00000041121,ENSGALG00000007785,ENSGALG00000012140,ENSGALG00000010402,ENSGALG00000013484,ENSGALG00000026631,ENSGALG00000013604,ENSGALG00000010152,ENSGALG00000012885,ENSGALG00000051843,ENSGALG00000033432,ENSGALG00000016757
GO:0098992	neuronal dense core vesicle	cellular_component	0.064819	1	1	321	3	15043	ENSGALG00000029819
GO:1904645	response to amyloid-beta	biological_process	0.064848	1	2	321	21	15043	ENSGALG00000008439,ENSGALG00000006992
GO:0000302	response to reactive oxygen species	biological_process	0.064895	1	5	321	103	15043	ENSGALG00000018557,ENSGALG00000012885,ENSGALG00000010320,ENSGALG00000008439,ENSGALG00000006992
GO:0006565	L-serine catabolic process	biological_process	0.064984	1	1	321	3	15043	ENSGALG00000008317
GO:0048871	multicellular organismal homeostasis	biological_process	0.065168	1	10	321	276	15043	ENSGALG00000051882,ENSGALG00000017405,ENSGALG00000009700,ENSGALG00000012140,ENSGALG00000012885,ENSGALG00000033520,ENSGALG00000015015,ENSGALG00000002503,ENSGALG00000008439,ENSGALG00000029393
GO:0044194	cytolytic granule	cellular_component	0.065243	1	1	321	3	15043	ENSGALG00000006323
GO:0071865	regulation of apoptotic process in bone marrow	biological_process	0.065254	1	1	321	3	15043	ENSGALG00000014725
GO:0071866	negative regulation of apoptotic process in bone marrow	biological_process	0.065254	1	1	321	3	15043	ENSGALG00000014725
GO:0070509	calcium ion import	biological_process	0.065448	1	3	321	44	15043	ENSGALG00000005215,ENSGALG00000000364,ENSGALG00000031359
GO:0009041	uridylate kinase activity	molecular_function	0.065689	1	1	321	3	15043	ENSGALG00000028982
GO:0016053	organic acid biosynthetic process	biological_process	0.065855	1	9	321	240	15043	ENSGALG00000034346,ENSGALG00000004230,ENSGALG00000012834,ENSGALG00000031359,ENSGALG00000009700,ENSGALG00000002576,ENSGALG00000005857,ENSGALG00000000241,ENSGALG00000010402
GO:0046660	female sex differentiation	biological_process	0.065872	1	4	321	75	15043	ENSGALG00000012140,ENSGALG00000041121,ENSGALG00000012885,ENSGALG00000001449
GO:0048643	positive regulation of skeletal muscle tissue development	biological_process	0.065903	1	2	321	20	15043	ENSGALG00000012885,ENSGALG00000010936
GO:0019221	cytokine-mediated signaling pathway	biological_process	0.066076	1	9	321	234	15043	ENSGALG00000011668,ENSGALG00000016788,ENSGALG00000054196,ENSGALG00000008267,ENSGALG00000008554,ENSGALG00000026098,ENSGALG00000043603,ENSGALG00000041121,ENSGALG00000044480
GO:0090427	activation of meiosis	biological_process	0.066195	1	1	321	3	15043	ENSGALG00000038848
GO:0035880	embryonic nail plate morphogenesis	biological_process	0.066195	1	1	321	3	15043	ENSGALG00000038848
GO:0042165	neurotransmitter binding	molecular_function	0.06633	1	3	321	44	15043	ENSGALG00000017216,ENSGALG00000012985,ENSGALG00000009395
GO:0033605	positive regulation of catecholamine secretion	biological_process	0.066375	1	1	321	3	15043	ENSGALG00000013604
GO:0055090	acylglycerol homeostasis	biological_process	0.06645	1	2	321	20	15043	ENSGALG00000000619,ENSGALG00000004230
GO:0070328	triglyceride homeostasis	biological_process	0.06645	1	2	321	20	15043	ENSGALG00000000619,ENSGALG00000004230
GO:0045669	positive regulation of osteoblast differentiation	biological_process	0.066628	1	3	321	45	15043	ENSGALG00000043555,ENSGALG00000038848,ENSGALG00000006453
GO:1901186	positive regulation of ERBB signaling pathway	biological_process	0.066644	1	2	321	20	15043	ENSGALG00000023521,ENSGALG00000006992
GO:0016647	oxidoreductase activity, acting on the CH-NH group of donors, oxygen as acceptor	molecular_function	0.066735	1	1	321	3	15043	ENSGALG00000015977
GO:0006598	polyamine catabolic process	biological_process	0.066757	1	1	321	3	15043	ENSGALG00000015977
GO:0032504	multicellular organism reproduction	biological_process	0.066859	1	12	321	355	15043	ENSGALG00000007785,ENSGALG00000041121,ENSGALG00000010152,ENSGALG00000026631,ENSGALG00000013484,ENSGALG00000013604,ENSGALG00000012140,ENSGALG00000010402,ENSGALG00000051843,ENSGALG00000033432,ENSGALG00000012885,ENSGALG00000016757
GO:2000697	negative regulation of epithelial cell differentiation involved in kidney development	biological_process	0.066898	1	1	321	3	15043	ENSGALG00000006992
GO:0032000	positive regulation of fatty acid beta-oxidation	biological_process	0.067177	1	1	321	3	15043	ENSGALG00000041640
GO:0044092	negative regulation of molecular function	biological_process	0.067383	1	19	321	618	15043	ENSGALG00000003589,ENSGALG00000008896,ENSGALG00000019553,ENSGALG00000000619,ENSGALG00000015134,ENSGALG00000026137,ENSGALG00000038848,ENSGALG00000002987,ENSGALG00000032506,ENSGALG00000006453,ENSGALG00000022696,ENSGALG00000041121,ENSGALG00000041640,ENSGALG00000019552,ENSGALG00000019554,ENSGALG00000008660,ENSGALG00000006992,ENSGALG00000053694,ENSGALG00000012872
GO:0048608	reproductive structure development	biological_process	0.067481	1	8	321	207	15043	ENSGALG00000034346,ENSGALG00000012885,ENSGALG00000039553,ENSGALG00000001449,ENSGALG00000041121,ENSGALG00000039990,ENSGALG00000012140,ENSGALG00000026631
GO:1905314	semi-lunar valve development	biological_process	0.067693	1	2	321	21	15043	ENSGALG00000041640,ENSGALG00000001449
GO:0003941	L-serine ammonia-lyase activity	molecular_function	0.067799	1	1	321	3	15043	ENSGALG00000008317
GO:0070538	oleic acid binding	molecular_function	0.067861	1	1	321	3	15043	ENSGALG00000043064
GO:0060384	innervation	biological_process	0.068032	1	2	321	21	15043	ENSGALG00000039553,ENSGALG00000039411
GO:0048145	regulation of fibroblast proliferation	biological_process	0.068114	1	3	321	45	15043	ENSGALG00000026098,ENSGALG00000010320,ENSGALG00000010036
GO:0072163	mesonephric epithelium development	biological_process	0.06828	1	4	321	74	15043	ENSGALG00000012885,ENSGALG00000041121,ENSGALG00000032282,ENSGALG00000043555
GO:0072164	mesonephric tubule development	biological_process	0.06828	1	4	321	74	15043	ENSGALG00000043555,ENSGALG00000032282,ENSGALG00000012885,ENSGALG00000041121
GO:0032502	developmental process	biological_process	0.068293	1	85	321	3508	15043	ENSGALG00000039553,ENSGALG00000030461,ENSGALG00000006453,ENSGALG00000033520,ENSGALG00000038042,ENSGALG00000052653,ENSGALG00000006522,ENSGALG00000027791,ENSGALG00000010036,ENSGALG00000003589,ENSGALG00000026631,ENSGALG00000009050,ENSGALG00000016375,ENSGALG00000009395,ENSGALG00000002792,ENSGALG00000009007,ENSGALG00000005968,ENSGALG00000008660,ENSGALG00000032282,ENSGALG00000012885,ENSGALG00000014725,…
GO:0030298	receptor signaling protein tyrosine kinase activator activity	molecular_function	0.068371	1	1	321	3	15043	ENSGALG00000043603
GO:1901842	negative regulation of high voltage-gated calcium channel activity	biological_process	0.06841	1	1	321	3	15043	ENSGALG00000032506
GO:0006235	dTTP biosynthetic process	biological_process	0.068439	1	1	321	3	15043	ENSGALG00000028982
GO:0009212	pyrimidine deoxyribonucleoside triphosphate biosynthetic process	biological_process	0.068439	1	1	321	3	15043	ENSGALG00000028982
GO:0046075	dTTP metabolic process	biological_process	0.068439	1	1	321	3	15043	ENSGALG00000028982
GO:0070859	positive regulation of bile acid biosynthetic process	biological_process	0.068681	1	1	321	3	15043	ENSGALG00000000241
GO:1904253	positive regulation of bile acid metabolic process	biological_process	0.068681	1	1	321	3	15043	ENSGALG00000000241
GO:0014060	regulation of epinephrine secretion	biological_process	0.068863	1	1	321	3	15043	ENSGALG00000013604
GO:0048241	epinephrine transport	biological_process	0.068863	1	1	321	3	15043	ENSGALG00000013604
GO:0048242	epinephrine secretion	biological_process	0.068863	1	1	321	3	15043	ENSGALG00000013604
GO:1903979	negative regulation of microglial cell activation	biological_process	0.068882	1	1	321	3	15043	ENSGALG00000008660
GO:0002227	innate immune response in mucosa	biological_process	0.069025	1	1	321	3	15043	ENSGALG00000006453
GO:0004949	cannabinoid receptor activity	molecular_function	0.069158	1	1	321	3	15043	ENSGALG00000004120
GO:0004798	thymidylate kinase activity	molecular_function	0.069218	1	1	321	3	15043	ENSGALG00000028982
GO:0006233	dTDP biosynthetic process	biological_process	0.069218	1	1	321	3	15043	ENSGALG00000028982
GO:0009139	pyrimidine nucleoside diphosphate biosynthetic process	biological_process	0.069218	1	1	321	3	15043	ENSGALG00000028982
GO:0009186	deoxyribonucleoside diphosphate metabolic process	biological_process	0.069218	1	1	321	3	15043	ENSGALG00000028982
GO:0009189	deoxyribonucleoside diphosphate biosynthetic process	biological_process	0.069218	1	1	321	3	15043	ENSGALG00000028982
GO:0009196	pyrimidine deoxyribonucleoside diphosphate metabolic process	biological_process	0.069218	1	1	321	3	15043	ENSGALG00000028982
GO:0009197	pyrimidine deoxyribonucleoside diphosphate biosynthetic process	biological_process	0.069218	1	1	321	3	15043	ENSGALG00000028982
GO:0046072	dTDP metabolic process	biological_process	0.069218	1	1	321	3	15043	ENSGALG00000028982
GO:0050792	regulation of viral process	biological_process	0.069359	1	5	321	104	15043	ENSGALG00000026594,ENSGALG00000012885,ENSGALG00000006453,ENSGALG00000043603,ENSGALG00000013723
GO:0060048	cardiac muscle contraction	biological_process	0.069363	1	4	321	74	15043	ENSGALG00000022696,ENSGALG00000002886,ENSGALG00000000469,ENSGALG00000000364
GO:0050817	coagulation	biological_process	0.069413	1	5	321	106	15043	ENSGALG00000004293,ENSGALG00000008439,ENSGALG00000026594,ENSGALG00000002987,ENSGALG00000009266
GO:0030279	negative regulation of ossification	biological_process	0.06965	1	3	321	46	15043	ENSGALG00000027791,ENSGALG00000041640,ENSGALG00000012885
GO:0060571	morphogenesis of an epithelial fold	biological_process	0.06975	1	2	321	21	15043	ENSGALG00000039553,ENSGALG00000034346
GO:0033627	cell adhesion mediated by integrin	biological_process	0.069849	1	3	321	47	15043	ENSGALG00000043555,ENSGALG00000003589,ENSGALG00000043603
GO:0071875	adrenergic receptor signaling pathway	biological_process	0.069981	1	2	321	20	15043	ENSGALG00000000469,ENSGALG00000023521
GO:0014031	mesenchymal cell development	biological_process	0.069989	1	4	321	74	15043	ENSGALG00000034346,ENSGALG00000041640,ENSGALG00000012885,ENSGALG00000012290
GO:0015701	bicarbonate transport	biological_process	0.069991	1	2	321	22	15043	ENSGALG00000000745,ENSGALG00000005360
GO:0051452	intracellular pH reduction	biological_process	0.070391	1	2	321	21	15043	ENSGALG00000012885,ENSGALG00000034294
GO:0040017	positive regulation of locomotion	biological_process	0.070446	1	11	321	323	15043	ENSGALG00000003589,ENSGALG00000041121,ENSGALG00000041640,ENSGALG00000043603,ENSGALG00000006992,ENSGALG00000028341,ENSGALG00000029819,ENSGALG00000012885,ENSGALG00000014725,ENSGALG00000006413,ENSGALG00000023521
GO:0061458	reproductive system development	biological_process	0.070479	1	8	321	209	15043	ENSGALG00000039553,ENSGALG00000034346,ENSGALG00000012885,ENSGALG00000039990,ENSGALG00000012140,ENSGALG00000026631,ENSGALG00000001449,ENSGALG00000041121
GO:0032409	regulation of transporter activity	biological_process	0.070687	1	6	321	138	15043	ENSGALG00000032506,ENSGALG00000041640,ENSGALG00000012885,ENSGALG00000007047,ENSGALG00000022696,ENSGALG00000006992
GO:0048596	embryonic camera-type eye morphogenesis	biological_process	0.07077	1	2	321	21	15043	ENSGALG00000001449,ENSGALG00000041640
GO:0009218	pyrimidine ribonucleotide metabolic process	biological_process	0.070934	1	2	321	20	15043	ENSGALG00000045427,ENSGALG00000013073
GO:0042981	regulation of apoptotic process	biological_process	0.071382	1	23	321	787	15043	ENSGALG00000013715,ENSGALG00000007785,ENSGALG00000009700,ENSGALG00000043603,ENSGALG00000041121,ENSGALG00000041640,ENSGALG00000009179,ENSGALG00000027786,ENSGALG00000043064,ENSGALG00000006992,ENSGALG00000014725,ENSGALG00000004980,ENSGALG00000012885,ENSGALG00000002792,ENSGALG00000013604,ENSGALG00000009050,ENSGALG00000035219,ENSGALG00000008901,ENSGALG00000029819,ENSGALG00000010320,ENSGALG00000000619,…
GO:0048144	fibroblast proliferation	biological_process	0.071458	1	3	321	46	15043	ENSGALG00000010036,ENSGALG00000026098,ENSGALG00000010320
GO:0007611	learning or memory	biological_process	0.071587	1	6	321	141	15043	ENSGALG00000032282,ENSGALG00000014725,ENSGALG00000001449,ENSGALG00000013604,ENSGALG00000034025,ENSGALG00000039633
GO:0045087	innate immune response	biological_process	0.071886	1	10	321	274	15043	ENSGALG00000016142,ENSGALG00000008439,ENSGALG00000027973,ENSGALG00000016788,ENSGALG00000006453,ENSGALG00000054196,ENSGALG00000019696,ENSGALG00000009639,ENSGALG00000034150,ENSGALG00000043603
GO:0006220	pyrimidine nucleotide metabolic process	biological_process	0.071975	1	3	321	45	15043	ENSGALG00000028982,ENSGALG00000013073,ENSGALG00000045427
GO:0001508	action potential	biological_process	0.072126	1	4	321	77	15043	ENSGALG00000027702,ENSGALG00000008439,ENSGALG00000022696,ENSGALG00000005215
GO:0030308	negative regulation of cell growth	biological_process	0.072279	1	5	321	106	15043	ENSGALG00000026137,ENSGALG00000033520,ENSGALG00000012885,ENSGALG00000041121,ENSGALG00000007047
GO:0009887	animal organ morphogenesis	biological_process	0.072479	1	20	321	670	15043	ENSGALG00000034346,ENSGALG00000003849,ENSGALG00000012885,ENSGALG00000032282,ENSGALG00000001449,ENSGALG00000041640,ENSGALG00000039990,ENSGALG00000015056,ENSGALG00000023420,ENSGALG00000038848,ENSGALG00000010936,ENSGALG00000003767,ENSGALG00000017183,ENSGALG00000006453,ENSGALG00000039553,ENSGALG00000035157,ENSGALG00000016067,ENSGALG00000000364,ENSGALG00000043555,ENSGALG00000016375
GO:0030318	melanocyte differentiation	biological_process	0.072556	1	2	321	22	15043	ENSGALG00000012290,ENSGALG00000012885
GO:0043588	skin development	biological_process	0.072746	1	5	321	109	15043	ENSGALG00000038848,ENSGALG00000010036,ENSGALG00000035157,ENSGALG00000007047,ENSGALG00000010133
GO:0018120	peptidyl-arginine ADP-ribosylation	biological_process	0.072891	1	1	321	3	15043	ENSGALG00000032614
GO:0009791	post-embryonic development	biological_process	0.072929	1	4	321	76	15043	ENSGALG00000012885,ENSGALG00000016067,ENSGALG00000047578,ENSGALG00000038042
GO:0048598	embryonic morphogenesis	biological_process	0.073009	1	14	321	429	15043	ENSGALG00000038848,ENSGALG00000034346,ENSGALG00000033966,ENSGALG00000029393,ENSGALG00000035157,ENSGALG00000033671,ENSGALG00000006992,ENSGALG00000039553,ENSGALG00000001449,ENSGALG00000041640,ENSGALG00000023420,ENSGALG00000015056,ENSGALG00000003589,ENSGALG00000026631
GO:0071622	regulation of granulocyte chemotaxis	biological_process	0.073021	1	2	321	21	15043	ENSGALG00000041121,ENSGALG00000043603
GO:0002232	leukocyte chemotaxis involved in inflammatory response	biological_process	0.07337	1	1	321	3	15043	ENSGALG00000026098
GO:0002269	leukocyte activation involved in inflammatory response	biological_process	0.07337	1	1	321	3	15043	ENSGALG00000026098
GO:0098773	skin epidermis development	biological_process	0.073456	1	2	321	22	15043	ENSGALG00000038848,ENSGALG00000007047
GO:0032103	positive regulation of response to external stimulus	biological_process	0.07381	1	6	321	140	15043	ENSGALG00000041121,ENSGALG00000002987,ENSGALG00000043603,ENSGALG00000009639,ENSGALG00000026098,ENSGALG00000029819
GO:0045834	positive regulation of lipid metabolic process	biological_process	0.073915	1	4	321	77	15043	ENSGALG00000012140,ENSGALG00000000241,ENSGALG00000041640,ENSGALG00000010364
GO:2000243	positive regulation of reproductive process	biological_process	0.074048	1	3	321	46	15043	ENSGALG00000038848,ENSGALG00000005215,ENSGALG00000013604
GO:1901701	cellular response to oxygen-containing compound	biological_process	0.074173	1	17	321	556	15043	ENSGALG00000011668,ENSGALG00000006453,ENSGALG00000023521,ENSGALG00000038848,ENSGALG00000010320,ENSGALG00000028982,ENSGALG00000008901,ENSGALG00000018557,ENSGALG00000006992,ENSGALG00000008439,ENSGALG00000026098,ENSGALG00000043064,ENSGALG00000027786,ENSGALG00000043603,ENSGALG00000041121,ENSGALG00000009700,ENSGALG00000017068
GO:0004938	alpha2-adrenergic receptor activity	molecular_function	0.074205	1	1	321	3	15043	ENSGALG00000023521
GO:0033555	multicellular organismal response to stress	biological_process	0.074343	1	3	321	47	15043	ENSGALG00000012885,ENSGALG00000034025,ENSGALG00000039633
GO:0050923	regulation of negative chemotaxis	biological_process	0.074347	1	1	321	4	15043	ENSGALG00000041121
GO:0045636	positive regulation of melanocyte differentiation	biological_process	0.074349	1	1	321	4	15043	ENSGALG00000012885
GO:0048087	positive regulation of developmental pigmentation	biological_process	0.074349	1	1	321	4	15043	ENSGALG00000012885
GO:0050942	positive regulation of pigment cell differentiation	biological_process	0.074349	1	1	321	4	15043	ENSGALG00000012885
GO:0015501	glutamate:sodium symporter activity	molecular_function	0.074349	1	1	321	4	15043	XLOC_108364
GO:0005041	low-density lipoprotein particle receptor activity	molecular_function	0.074349	1	1	321	4	15043	ENSGALG00000008439
GO:0030485	smooth muscle contractile fiber	cellular_component	0.074349	1	1	321	4	15043	ENSGALG00000043555
GO:0007614	short-term memory	biological_process	0.074396	1	1	321	4	15043	ENSGALG00000032282
GO:0016627	oxidoreductase activity, acting on the CH-CH group of donors	molecular_function	0.074709	1	3	321	47	15043	ENSGALG00000012834,XLOC_077874,ENSGALG00000008040
GO:0045794	negative regulation of cell volume	biological_process	0.075248	1	1	321	4	15043	ENSGALG00000004980
GO:0031103	axon regeneration	biological_process	0.075341	1	2	321	23	15043	ENSGALG00000039990,ENSGALG00000012885
GO:0016787	hydrolase activity	molecular_function	0.075391	1	55	321	2149	15043	ENSGALG00000016169,ENSGALG00000031410,ENSGALG00000004393,ENSGALG00000047968,XLOC_077874,ENSGALG00000006138,ENSGALG00000004293,ENSGALG00000032506,ENSGALG00000006413,ENSGALG00000027323,ENSGALG00000004230,ENSGALG00000001936,ENSGALG00000004252,ENSGALG00000044307,ENSGALG00000010854,ENSGALG00000009963,ENSGALG00000008048,ENSGALG00000010645,ENSGALG00000006992,ENSGALG00000033498,ENSGALG00000013123,ENSGALG…
GO:0010524	positive regulation of calcium ion transport into cytosol	biological_process	0.075502	1	2	321	22	15043	ENSGALG00000009050,ENSGALG00000006413
GO:0001763	morphogenesis of a branching structure	biological_process	0.075541	1	6	321	141	15043	ENSGALG00000041121,ENSGALG00000012885,ENSGALG00000012290,ENSGALG00000034346,ENSGALG00000039553,ENSGALG00000043555
GO:0005412	glucose:sodium symporter activity	molecular_function	0.075598	1	1	321	4	15043	ENSGALG00000005083
GO:0034614	cellular response to reactive oxygen species	biological_process	0.07567	1	4	321	77	15043	ENSGALG00000018557,ENSGALG00000006992,ENSGALG00000008439,ENSGALG00000010320
GO:0050808	synapse organization	biological_process	0.075768	1	9	321	251	15043	ENSGALG00000039633,ENSGALG00000039990,ENSGALG00000009395,ENSGALG00000038834,ENSGALG00000041471,ENSGALG00000038042,ENSGALG00000026214,ENSGALG00000008888,ENSGALG00000007242
GO:0042827	platelet dense granule	cellular_component	0.07577	1	1	321	4	15043	ENSGALG00000016896
GO:0001401	mitochondrial sorting and assembly machinery complex	cellular_component	0.076036	1	1	321	4	15043	ENSGALG00000014807
GO:0019933	cAMP-mediated signaling	biological_process	0.076051	1	5	321	106	15043	ENSGALG00000008901,ENSGALG00000000469,ENSGALG00000023521,ENSGALG00000013604,ENSGALG00000007047
GO:0031641	regulation of myelination	biological_process	0.076308	1	2	321	22	15043	ENSGALG00000008660,ENSGALG00000033966
GO:0000978	RNA polymerase II proximal promoter sequence-specific DNA binding	molecular_function	0.076408	1	13	321	390	15043	ENSGALG00000041640,ENSGALG00000002886,ENSGALG00000010036,ENSGALG00000023420,ENSGALG00000026631,ENSGALG00000039633,ENSGALG00000012290,ENSGALG00000010936,ENSGALG00000040532,ENSGALG00000033432,ENSGALG00000015209,ENSGALG00000007657,ENSGALG00000035157
GO:0008422	beta-glucosidase activity	molecular_function	0.07651	1	1	321	4	15043	ENSGALG00000017068
GO:0008188	neuropeptide receptor activity	molecular_function	0.076749	1	3	321	45	15043	ENSGALG00000007047,ENSGALG00000027146,ENSGALG00000008362
GO:0005176	ErbB-2 class receptor binding	molecular_function	0.076853	1	1	321	4	15043	ENSGALG00000051882
GO:0004896	cytokine receptor activity	molecular_function	0.076866	1	4	321	75	15043	ENSGALG00000044480,ENSGALG00000008554,ENSGALG00000008267,ENSGALG00000016788
GO:0006842	tricarboxylic acid transport	biological_process	0.07689	1	1	321	4	15043	ENSGALG00000008874
GO:0015137	citrate transmembrane transporter activity	molecular_function	0.07689	1	1	321	4	15043	ENSGALG00000008874
GO:0015142	tricarboxylic acid transmembrane transporter activity	molecular_function	0.07689	1	1	321	4	15043	ENSGALG00000008874
GO:0015746	citrate transport	biological_process	0.07689	1	1	321	4	15043	ENSGALG00000008874
GO:0008202	steroid metabolic process	biological_process	0.076942	1	6	321	139	15043	ENSGALG00000005215,ENSGALG00000012834,ENSGALG00000004230,ENSGALG00000027791,ENSGALG00000012140,ENSGALG00000000241
GO:0003012	muscle system process	biological_process	0.077167	1	8	321	213	15043	ENSGALG00000015028,ENSGALG00000039553,ENSGALG00000000469,ENSGALG00000022696,ENSGALG00000043555,ENSGALG00000007785,ENSGALG00000002886,ENSGALG00000000364
GO:0048246	macrophage chemotaxis	biological_process	0.077168	1	2	321	21	15043	ENSGALG00000026098,ENSGALG00000043603
GO:0086100	endothelin receptor signaling pathway	biological_process	0.077192	1	1	321	4	15043	ENSGALG00000007466
GO:0010694	positive regulation of alkaline phosphatase activity	biological_process	0.077213	1	1	321	4	15043	ENSGALG00000043555
GO:0070459	prolactin secretion	biological_process	0.077319	1	1	321	4	15043	ENSGALG00000013604
GO:0016941	natriuretic peptide receptor activity	molecular_function	0.077445	1	1	321	4	15043	ENSGALG00000017405
GO:0030170	pyridoxal phosphate binding	molecular_function	0.077481	1	3	321	48	15043	ENSGALG00000035219,ENSGALG00000013094,ENSGALG00000008317
GO:0070279	vitamin B6 binding	molecular_function	0.077481	1	3	321	48	15043	ENSGALG00000008317,ENSGALG00000035219,ENSGALG00000013094
GO:0008283	cell proliferation	biological_process	0.077527	1	30	321	1093	15043	ENSGALG00000041640,ENSGALG00000043603,ENSGALG00000017405,ENSGALG00000007785,ENSGALG00000012140,ENSGALG00000054080,ENSGALG00000013715,ENSGALG00000039990,ENSGALG00000012885,ENSGALG00000016788,ENSGALG00000006992,ENSGALG00000026098,ENSGALG00000043064,ENSGALG00000008901,ENSGALG00000000364,ENSGALG00000016067,ENSGALG00000010402,ENSGALG00000003589,ENSGALG00000013604,ENSGALG00000010036,ENSGALG00000033966,…
GO:0016459	myosin complex	cellular_component	0.077533	1	3	321	50	15043	ENSGALG00000001936,ENSGALG00000042257,ENSGALG00000027323
GO:0015643	toxic substance binding	molecular_function	0.077557	1	1	321	4	15043	ENSGALG00000035219
GO:0045851	pH reduction	biological_process	0.077579	1	2	321	22	15043	ENSGALG00000034294,ENSGALG00000012885
GO:0010757	negative regulation of plasminogen activation	biological_process	0.077688	1	1	321	4	15043	ENSGALG00000002987
GO:0032036	myosin heavy chain binding	molecular_function	0.077851	1	1	321	4	15043	ENSGALG00000008940
GO:0060740	prostate gland epithelium morphogenesis	biological_process	0.078055	1	2	321	22	15043	ENSGALG00000039553,ENSGALG00000039990
GO:1904888	cranial skeletal system development	biological_process	0.078162	1	3	321	48	15043	ENSGALG00000041640,ENSGALG00000038848,ENSGALG00000034346
GO:0005244	voltage-gated ion channel activity	molecular_function	0.078523	1	6	321	144	15043	ENSGALG00000005215,ENSGALG00000013007,ENSGALG00000004980,ENSGALG00000027702,ENSGALG00000036964,ENSGALG00000022696
GO:0022832	voltage-gated channel activity	molecular_function	0.078523	1	6	321	144	15043	ENSGALG00000004980,ENSGALG00000005215,ENSGALG00000013007,ENSGALG00000022696,ENSGALG00000036964,ENSGALG00000027702
GO:0010038	response to metal ion	biological_process	0.078547	1	6	321	142	15043	ENSGALG00000039633,ENSGALG00000006992,ENSGALG00000009050,ENSGALG00000004980,ENSGALG00000005215,ENSGALG00000012885
GO:0070915	lysophosphatidic acid receptor activity	molecular_function	0.078705	1	1	321	4	15043	ENSGALG00000008733
GO:0033765	steroid dehydrogenase activity, acting on the CH-CH group of donors	molecular_function	0.078707	1	1	321	4	15043	ENSGALG00000012834
GO:0090257	regulation of muscle system process	biological_process	0.078886	1	5	321	110	15043	ENSGALG00000015028,ENSGALG00000043555,ENSGALG00000000469,ENSGALG00000007785,ENSGALG00000000364
GO:1904062	regulation of cation transmembrane transport	biological_process	0.078939	1	7	321	177	15043	ENSGALG00000022696,ENSGALG00000007047,ENSGALG00000006992,ENSGALG00000009050,ENSGALG00000006413,ENSGALG00000041640,ENSGALG00000032506
GO:0021563	glossopharyngeal nerve development	biological_process	0.07895	1	1	321	4	15043	ENSGALG00000023420
GO:0015373	anion:sodium symporter activity	molecular_function	0.078997	1	1	321	4	15043	ENSGALG00000008874
GO:0070697	activin receptor binding	molecular_function	0.079091	1	1	321	4	15043	ENSGALG00000038834
GO:0008215	spermine metabolic process	biological_process	0.079504	1	1	321	4	15043	ENSGALG00000015977
GO:0097381	photoreceptor disc membrane	cellular_component	0.079591	1	1	321	4	15043	ENSGALG00000008940
GO:0007416	synapse assembly	biological_process	0.079685	1	5	321	111	15043	ENSGALG00000007242,ENSGALG00000008888,ENSGALG00000026214,ENSGALG00000038042,ENSGALG00000038834
GO:2000793	cell proliferation involved in heart valve development	biological_process	0.079983	1	1	321	4	15043	ENSGALG00000041640
GO:0031077	post-embryonic camera-type eye development	biological_process	0.079991	1	1	321	4	15043	ENSGALG00000016067
GO:0031048	chromatin silencing by small RNA	biological_process	0.080019	1	1	321	4	15043	ENSGALG00000004859
GO:0001823	mesonephros development	biological_process	0.08002	1	4	321	78	15043	ENSGALG00000032282,ENSGALG00000012885,ENSGALG00000041121,ENSGALG00000043555
GO:0008291	acetylcholine metabolic process	biological_process	0.080042	1	1	321	4	15043	ENSGALG00000017216
GO:1900619	acetate ester metabolic process	biological_process	0.080042	1	1	321	4	15043	ENSGALG00000017216
GO:0035744	T-helper 1 cell cytokine production	biological_process	0.080267	1	1	321	4	15043	ENSGALG00000016788
GO:0071472	cellular response to salt stress	biological_process	0.080291	1	1	321	4	15043	ENSGALG00000009050
GO:0030368	interleukin-17 receptor activity	molecular_function	0.080307	1	1	321	4	15043	ENSGALG00000008554
GO:0035358	regulation of peroxisome proliferator activated receptor signaling pathway	biological_process	0.080344	1	1	321	4	15043	ENSGALG00000041640
GO:0050812	regulation of acyl-CoA biosynthetic process	biological_process	0.080374	1	1	321	4	15043	ENSGALG00000009700
GO:0015220	choline transmembrane transporter activity	molecular_function	0.080494	1	1	321	4	15043	ENSGALG00000017216
GO:0005201	extracellular matrix structural constituent	molecular_function	0.080609	1	3	321	51	15043	ENSGALG00000012119,ENSGALG00000051882,ENSGALG00000039411
GO:0071855	neuropeptide receptor binding	molecular_function	0.080699	1	2	321	21	15043	ENSGALG00000007047,ENSGALG00000012757
GO:0072235	metanephric distal tubule development	biological_process	0.080733	1	1	321	4	15043	ENSGALG00000032282
GO:0061827	sperm head	cellular_component	0.080935	1	1	321	4	15043	ENSGALG00000013123
GO:0060686	negative regulation of prostatic bud formation	biological_process	0.080956	1	1	321	4	15043	ENSGALG00000039553
GO:0002002	regulation of angiotensin levels in blood	biological_process	0.081024	1	1	321	4	15043	ENSGALG00000031410
GO:0003417	growth plate cartilage development	biological_process	0.081032	1	2	321	23	15043	ENSGALG00000000364,ENSGALG00000017183
GO:0036446	myofibroblast differentiation	biological_process	0.081083	1	1	321	4	15043	ENSGALG00000026098
GO:0098711	iron ion import across plasma membrane	biological_process	0.081238	1	1	321	4	15043	ENSGALG00000009017
GO:0007155	cell adhesion	biological_process	0.081325	1	22	321	777	15043	ENSGALG00000033966,ENSGALG00000026137,ENSGALG00000052653,ENSGALG00000039553,ENSGALG00000031430,ENSGALG00000010320,ENSGALG00000015627,ENSGALG00000017229,ENSGALG00000003589,ENSGALG00000017046,ENSGALG00000043555,ENSGALG00000012885,ENSGALG00000008439,ENSGALG00000028341,ENSGALG00000043603,ENSGALG00000051882,ENSGALG00000023420,ENSGALG00000015056,ENSGALG00000039990,ENSGALG00000012481,ENSGALG00000013715,…
GO:0008235	metalloexopeptidase activity	molecular_function	0.081459	1	3	321	50	15043	ENSGALG00000008048,ENSGALG00000003433,ENSGALG00000031410
GO:1900019	regulation of protein kinase C activity	biological_process	0.081478	1	1	321	4	15043	ENSGALG00000006413
GO:1900020	positive regulation of protein kinase C activity	biological_process	0.081478	1	1	321	4	15043	ENSGALG00000006413
GO:0030513	positive regulation of BMP signaling pathway	biological_process	0.081532	1	2	321	22	15043	ENSGALG00000038848,ENSGALG00000039553
GO:0040008	regulation of growth	biological_process	0.081542	1	12	321	365	15043	ENSGALG00000012885,ENSGALG00000033520,ENSGALG00000003767,ENSGALG00000026137,ENSGALG00000008733,ENSGALG00000008439,ENSGALG00000010133,ENSGALG00000041121,ENSGALG00000041640,ENSGALG00000047578,ENSGALG00000009050,ENSGALG00000007047
GO:0005771	multivesicular body	cellular_component	0.081568	1	2	321	22	15043	ENSGALG00000002503,ENSGALG00000008660
GO:1904970	brush border assembly	biological_process	0.081569	1	1	321	4	15043	ENSGALG00000001936
GO:0050654	chondroitin sulfate proteoglycan metabolic process	biological_process	0.081722	1	2	321	23	15043	ENSGALG00000015015,ENSGALG00000001611
GO:0005104	fibroblast growth factor receptor binding	molecular_function	0.081805	1	2	321	22	15043	ENSGALG00000027791,ENSGALG00000017068
GO:0006477	protein sulfation	biological_process	0.081901	1	1	321	4	15043	ENSGALG00000026594
GO:0071675	regulation of mononuclear cell migration	biological_process	0.081935	1	2	321	22	15043	ENSGALG00000043603,ENSGALG00000041121
GO:0022804	active transmembrane transporter activity	molecular_function	0.082008	1	9	321	257	15043	XLOC_108364,ENSGALG00000012985,ENSGALG00000011633,ENSGALG00000034294,ENSGALG00000008874,ENSGALG00000016896,ENSGALG00000005083,ENSGALG00000017216,ENSGALG00000000745
GO:0086010	membrane depolarization during action potential	biological_process	0.082017	1	2	321	24	15043	ENSGALG00000005215,ENSGALG00000027702
GO:2000117	negative regulation of cysteine-type endopeptidase activity	biological_process	0.082262	1	3	321	48	15043	ENSGALG00000006453,ENSGALG00000008660,ENSGALG00000006992
GO:0008035	high-density lipoprotein particle binding	molecular_function	0.082292	1	1	321	4	15043	ENSGALG00000008439
GO:0097427	microtubule bundle	cellular_component	0.082339	1	1	321	4	15043	ENSGALG00000002103
GO:0061205	paramesonephric duct development	biological_process	0.082386	1	1	321	4	15043	ENSGALG00000001449
GO:0051918	negative regulation of fibrinolysis	biological_process	0.08239	1	1	321	4	15043	ENSGALG00000002987
GO:0043067	regulation of programmed cell death	biological_process	0.082577	1	23	321	801	15043	ENSGALG00000002792,ENSGALG00000013604,ENSGALG00000009050,ENSGALG00000008901,ENSGALG00000035219,ENSGALG00000029819,ENSGALG00000010320,ENSGALG00000000619,ENSGALG00000038848,ENSGALG00000012290,ENSGALG00000013715,ENSGALG00000007785,ENSGALG00000009700,ENSGALG00000043603,ENSGALG00000041121,ENSGALG00000041640,ENSGALG00000009179,ENSGALG00000043064,ENSGALG00000027786,ENSGALG00000006992,ENSGALG00000004980,…
GO:0051385	response to mineralocorticoid	biological_process	0.082686	1	1	321	4	15043	ENSGALG00000043064
GO:0051412	response to corticosterone	biological_process	0.082686	1	1	321	4	15043	ENSGALG00000043064
GO:0035239	tube morphogenesis	biological_process	0.082687	1	16	321	529	15043	ENSGALG00000043555,ENSGALG00000031410,ENSGALG00000039553,ENSGALG00000000619,ENSGALG00000029819,ENSGALG00000030027,ENSGALG00000002987,ENSGALG00000012290,ENSGALG00000041121,ENSGALG00000041640,ENSGALG00000001449,ENSGALG00000007785,ENSGALG00000026098,ENSGALG00000012885,ENSGALG00000014725,ENSGALG00000034346
GO:0002158	osteoclast proliferation	biological_process	0.082934	1	1	321	4	15043	ENSGALG00000017405
GO:0035634	response to stilbenoid	biological_process	0.082966	1	1	321	4	15043	ENSGALG00000008439
GO:0000981	RNA polymerase II transcription factor activity, sequence-specific DNA binding	molecular_function	0.08306	1	16	321	507	15043	ENSGALG00000035157,ENSGALG00000010936,ENSGALG00000015209,ENSGALG00000038848,ENSGALG00000040532,ENSGALG00000012290,ENSGALG00000002792,ENSGALG00000026631,ENSGALG00000010036,ENSGALG00000029022,ENSGALG00000029393,ENSGALG00000007657,ENSGALG00000033432,ENSGALG00000039633,ENSGALG00000032289,ENSGALG00000041640
GO:0050730	regulation of peptidyl-tyrosine phosphorylation	biological_process	0.083096	1	6	321	146	15043	ENSGALG00000023521,ENSGALG00000000469,ENSGALG00000043603,ENSGALG00000008439,ENSGALG00000027786,ENSGALG00000003589
GO:0050880	regulation of blood vessel size	biological_process	0.083099	1	4	321	76	15043	ENSGALG00000013604,ENSGALG00000007466,ENSGALG00000002987,ENSGALG00000000469
GO:0071839	apoptotic process in bone marrow	biological_process	0.083184	1	1	321	4	15043	ENSGALG00000014725
GO:1903431	positive regulation of cell maturation	biological_process	0.083207	1	1	321	4	15043	ENSGALG00000012885
GO:0045617	negative regulation of keratinocyte differentiation	biological_process	0.083571	1	1	321	4	15043	ENSGALG00000038848
GO:0010522	regulation of calcium ion transport into cytosol	biological_process	0.083694	1	3	321	50	15043	ENSGALG00000012885,ENSGALG00000006413,ENSGALG00000009050
GO:0060229	lipase activator activity	molecular_function	0.08382	1	1	321	4	15043	ENSGALG00000043603
GO:0060512	prostate gland morphogenesis	biological_process	0.083935	1	2	321	23	15043	ENSGALG00000039553,ENSGALG00000039990
GO:0010455	positive regulation of cell fate commitment	biological_process	0.083941	1	1	321	4	15043	ENSGALG00000002792
GO:0031646	positive regulation of neurological system process	biological_process	0.083949	1	2	321	24	15043	ENSGALG00000008660,ENSGALG00000033966
GO:0004252	serine-type endopeptidase activity	molecular_function	0.083971	1	5	321	107	15043	ENSGALG00000005086,ENSGALG00000035762,ENSGALG00000015730,ENSGALG00000016169,ENSGALG00000004293
GO:0031253	cell projection membrane	cellular_component	0.084005	1	6	321	150	15043	ENSGALG00000005360,ENSGALG00000013715,ENSGALG00000021158,ENSGALG00000008439,ENSGALG00000008940,ENSGALG00000038042
GO:0032571	response to vitamin K	biological_process	0.084209	1	1	321	4	15043	ENSGALG00000017046
GO:0001653	peptide receptor activity	molecular_function	0.084269	1	6	321	138	15043	ENSGALG00000005242,ENSGALG00000027146,ENSGALG00000007466,ENSGALG00000007047,ENSGALG00000008362,ENSGALG00000017405
GO:0009615	response to virus	biological_process	0.084357	1	6	321	140	15043	ENSGALG00000043603,ENSGALG00000013723,ENSGALG00000012885,ENSGALG00000016142,ENSGALG00000045085,ENSGALG00000009639
GO:0003203	endocardial cushion morphogenesis	biological_process	0.084427	1	2	321	23	15043	ENSGALG00000041640,ENSGALG00000038848
GO:1904036	negative regulation of epithelial cell apoptotic process	biological_process	0.084625	1	2	321	23	15043	ENSGALG00000029819,ENSGALG00000000619
GO:0035938	estradiol secretion	biological_process	0.084678	1	1	321	4	15043	ENSGALG00000012140
GO:0043522	leucine zipper domain binding	molecular_function	0.084695	1	1	321	4	15043	ENSGALG00000010320
GO:0033634	positive regulation of cell-cell adhesion mediated by integrin	biological_process	0.084738	1	1	321	4	15043	ENSGALG00000043603
GO:0042633	hair cycle	biological_process	0.084838	1	2	321	24	15043	ENSGALG00000038848,ENSGALG00000007047
GO:0065009	regulation of molecular function	biological_process	0.084842	1	45	321	1755	15043	ENSGALG00000041121,ENSGALG00000028595,ENSGALG00000039633,ENSGALG00000022696,ENSGALG00000000469,ENSGALG00000016788,ENSGALG00000013723,ENSGALG00000009179,ENSGALG00000006992,ENSGALG00000053694,ENSGALG00000002766,ENSGALG00000016067,ENSGALG00000008896,ENSGALG00000019553,ENSGALG00000043555,ENSGALG00000006413,ENSGALG00000038848,ENSGALG00000015015,ENSGALG00000015134,ENSGALG00000032506,ENSGALG00000002987,…
GO:0046456	icosanoid biosynthetic process	biological_process	0.084843	1	2	321	23	15043	ENSGALG00000005857,ENSGALG00000010402
GO:0010811	positive regulation of cell-substrate adhesion	biological_process	0.084897	1	4	321	81	15043	ENSGALG00000008439,ENSGALG00000015630,ENSGALG00000003589,ENSGALG00000043555
GO:0046668	regulation of retinal cell programmed cell death	biological_process	0.085	1	1	321	4	15043	ENSGALG00000012885
GO:0043415	positive regulation of skeletal muscle tissue regeneration	biological_process	0.085051	1	1	321	4	15043	ENSGALG00000009050
GO:0036022	limb joint morphogenesis	biological_process	0.085275	1	1	321	4	15043	ENSGALG00000039553
GO:2001268	negative regulation of cysteine-type endopeptidase activity involved in apoptotic signaling pathway	biological_process	0.085401	1	1	321	4	15043	ENSGALG00000006992
GO:0043123	positive regulation of I-kappaB kinase/NF-kappaB signaling	biological_process	0.085436	1	4	321	80	15043	ENSGALG00000006453,ENSGALG00000008439,ENSGALG00000009179,ENSGALG00000024272
GO:0000987	proximal promoter sequence-specific DNA binding	molecular_function	0.085515	1	13	321	398	15043	ENSGALG00000023420,ENSGALG00000010036,ENSGALG00000026631,ENSGALG00000039633,ENSGALG00000041640,ENSGALG00000002886,ENSGALG00000035157,ENSGALG00000007657,ENSGALG00000012290,ENSGALG00000033432,ENSGALG00000040532,ENSGALG00000015209,ENSGALG00000010936
GO:0001941	postsynaptic membrane organization	biological_process	0.085532	1	2	321	24	15043	ENSGALG00000038834,ENSGALG00000009395
GO:0044459	plasma membrane part	cellular_component	0.085627	1	41	321	1598	15043	ENSGALG00000047025,ENSGALG00000051054,ENSGALG00000021158,ENSGALG00000010850,ENSGALG00000043555,ENSGALG00000008267,ENSGALG00000045238,ENSGALG00000032506,ENSGALG00000033966,ENSGALG00000031410,ENSGALG00000001449,ENSGALG00000012985,ENSGALG00000053449,ENSGALG00000022696,ENSGALG00000044606,ENSGALG00000010152,ENSGALG00000000469,ENSGALG00000004980,ENSGALG00000016788,ENSGALG00000000745,ENSGALG00000008362,…
GO:0035307	positive regulation of protein dephosphorylation	biological_process	0.085751	1	2	321	24	15043	ENSGALG00000013715,ENSGALG00000038834
GO:0035150	regulation of tube size	biological_process	0.085911	1	4	321	77	15043	ENSGALG00000002987,ENSGALG00000000469,ENSGALG00000007466,ENSGALG00000013604
GO:0006937	regulation of muscle contraction	biological_process	0.085953	1	4	321	80	15043	ENSGALG00000043555,ENSGALG00000000469,ENSGALG00000007785,ENSGALG00000000364
GO:0031584	activation of phospholipase D activity	biological_process	0.086077	1	1	321	4	15043	ENSGALG00000043603
GO:0006835	dicarboxylic acid transport	biological_process	0.086098	1	3	321	51	15043	ENSGALG00000000745,ENSGALG00000008874,XLOC_108364
GO:0043122	regulation of I-kappaB kinase/NF-kappaB signaling	biological_process	0.086137	1	5	321	114	15043	ENSGALG00000009050,ENSGALG00000008439,ENSGALG00000024272,ENSGALG00000009179,ENSGALG00000006453
GO:2000275	regulation of oxidative phosphorylation uncoupler activity	biological_process	0.086226	1	1	321	4	15043	ENSGALG00000041640
GO:1901841	regulation of high voltage-gated calcium channel activity	biological_process	0.086232	1	1	321	4	15043	ENSGALG00000032506
GO:0009202	deoxyribonucleoside triphosphate biosynthetic process	biological_process	0.086261	1	1	321	4	15043	ENSGALG00000028982
GO:0016841	ammonia-lyase activity	molecular_function	0.086449	1	1	321	4	15043	ENSGALG00000008317
GO:0005254	chloride channel activity	molecular_function	0.086474	1	3	321	52	15043	ENSGALG00000038042,ENSGALG00000009395,ENSGALG00000000745
GO:0060480	lung goblet cell differentiation	biological_process	0.086558	1	1	321	4	15043	ENSGALG00000002792
GO:0043094	cellular metabolic compound salvage	biological_process	0.086596	1	2	321	23	15043	ENSGALG00000013073,ENSGALG00000045427
GO:0045682	regulation of epidermis development	biological_process	0.086598	1	3	321	49	15043	ENSGALG00000038848,ENSGALG00000010133,ENSGALG00000007047
GO:0031644	regulation of neurological system process	biological_process	0.086667	1	3	321	52	15043	ENSGALG00000013604,ENSGALG00000008660,ENSGALG00000033966
GO:0001953	negative regulation of cell-matrix adhesion	biological_process	0.086838	1	2	321	24	15043	ENSGALG00000026137,ENSGALG00000013715
GO:0043008	ATP-dependent protein binding	molecular_function	0.086911	1	1	321	4	15043	ENSGALG00000014725
GO:0007051	spindle organization	biological_process	0.087513	1	5	321	114	15043	ENSGALG00000011084,ENSGALG00000007447,ENSGALG00000014725,ENSGALG00000020253,ENSGALG00000041471
GO:0043030	regulation of macrophage activation	biological_process	0.087956	1	2	321	24	15043	ENSGALG00000013627,ENSGALG00000008660
GO:0030301	cholesterol transport	biological_process	0.088188	1	3	321	51	15043	ENSGALG00000000241,ENSGALG00000008439,ENSGALG00000004230
GO:0051464	positive regulation of cortisol secretion	biological_process	0.088824	1	1	321	4	15043	ENSGALG00000007047
GO:2000848	positive regulation of corticosteroid hormone secretion	biological_process	0.088824	1	1	321	4	15043	ENSGALG00000007047
GO:2000851	positive regulation of glucocorticoid secretion	biological_process	0.088824	1	1	321	4	15043	ENSGALG00000007047
GO:0032795	heterotrimeric G-protein binding	molecular_function	0.089044	1	1	321	4	15043	ENSGALG00000023521
GO:0007218	neuropeptide signaling pathway	biological_process	0.089162	1	4	321	76	15043	ENSGALG00000009395,ENSGALG00000027146,ENSGALG00000007047,ENSGALG00000008362
GO:0061312	BMP signaling pathway involved in heart development	biological_process	0.089362	1	1	321	4	15043	ENSGALG00000038848
GO:0010873	positive regulation of cholesterol esterification	biological_process	0.089523	1	1	321	4	15043	ENSGALG00000000241
GO:0009138	pyrimidine nucleoside diphosphate metabolic process	biological_process	0.089622	1	1	321	4	15043	ENSGALG00000028982
GO:0070234	positive regulation of T cell apoptotic process	biological_process	0.089834	1	1	321	4	15043	ENSGALG00000043603
GO:0042391	regulation of membrane potential	biological_process	0.089971	1	9	321	262	15043	ENSGALG00000005215,ENSGALG00000022696,ENSGALG00000009395,ENSGALG00000034025,ENSGALG00000004980,ENSGALG00000038042,ENSGALG00000012885,ENSGALG00000008439,ENSGALG00000027702
GO:0050793	regulation of developmental process	biological_process	0.090313	1	40	321	1549	15043	ENSGALG00000041121,ENSGALG00000039633,ENSGALG00000017068,ENSGALG00000023420,ENSGALG00000007242,ENSGALG00000008888,ENSGALG00000027786,ENSGALG00000043064,ENSGALG00000006992,ENSGALG00000016067,ENSGALG00000043555,ENSGALG00000003767,ENSGALG00000038848,ENSGALG00000012290,ENSGALG00000002987,ENSGALG00000033966,ENSGALG00000010320,ENSGALG00000010133,ENSGALG00000041640,ENSGALG00000013715,ENSGALG00000015056,…
GO:1901700	response to oxygen-containing compound	biological_process	0.090612	1	21	321	735	15043	ENSGALG00000008901,ENSGALG00000009395,ENSGALG00000038848,ENSGALG00000023521,ENSGALG00000006453,ENSGALG00000011668,ENSGALG00000028982,ENSGALG00000010320,ENSGALG00000031359,ENSGALG00000009700,ENSGALG00000041121,ENSGALG00000043603,ENSGALG00000017068,ENSGALG00000004980,ENSGALG00000012885,ENSGALG00000018557,ENSGALG00000026098,ENSGALG00000043064,ENSGALG00000027786,ENSGALG00000008439,ENSGALG00000006992
GO:0030312	external encapsulating structure	cellular_component	0.090699	1	1	321	4	15043	XLOC_043606
GO:0030500	regulation of bone mineralization	biological_process	0.090838	1	3	321	51	15043	ENSGALG00000017068,ENSGALG00000027791,ENSGALG00000041640
GO:0042733	embryonic digit morphogenesis	biological_process	0.09092	1	3	321	50	15043	ENSGALG00000033671,ENSGALG00000038848,ENSGALG00000041640
GO:0008206	bile acid metabolic process	biological_process	0.091389	1	2	321	24	15043	ENSGALG00000000241,ENSGALG00000012834
GO:0006814	sodium ion transport	biological_process	0.091428	1	5	321	118	15043	ENSGALG00000053449,ENSGALG00000039756,ENSGALG00000008874,ENSGALG00000027702,ENSGALG00000034025
GO:0042303	molting cycle	biological_process	0.091604	1	2	321	25	15043	ENSGALG00000007047,ENSGALG00000038848
GO:0001228	transcriptional activator activity, RNA polymerase II transcription regulatory region sequence-specific DNA binding	molecular_function	0.091683	1	10	321	287	15043	ENSGALG00000007657,ENSGALG00000035157,ENSGALG00000029393,ENSGALG00000012290,ENSGALG00000010936,ENSGALG00000040532,ENSGALG00000033432,ENSGALG00000026631,ENSGALG00000010036,ENSGALG00000039633
GO:0034765	regulation of ion transmembrane transport	biological_process	0.091795	1	9	321	258	15043	ENSGALG00000041640,ENSGALG00000009050,ENSGALG00000022696,ENSGALG00000007047,ENSGALG00000032506,ENSGALG00000006413,ENSGALG00000004980,ENSGALG00000027702,ENSGALG00000006992
GO:0035624	receptor transactivation	biological_process	0.091917	1	1	321	4	15043	ENSGALG00000023521
GO:0060426	lung vasculature development	biological_process	0.092005	1	1	321	4	15043	ENSGALG00000001449
GO:0021825	substrate-dependent cerebral cortex tangential migration	biological_process	0.092058	1	1	321	5	15043	ENSGALG00000041121
GO:0005332	gamma-aminobutyric acid:sodium symporter activity	molecular_function	0.092061	1	1	321	5	15043	ENSGALG00000012985
GO:0035385	Roundabout signaling pathway	biological_process	0.092094	1	1	321	5	15043	ENSGALG00000041121
GO:0010744	positive regulation of macrophage derived foam cell differentiation	biological_process	0.092192	1	1	321	5	15043	ENSGALG00000008439
GO:0004784	superoxide dismutase activity	molecular_function	0.092299	1	1	321	4	15043	ENSGALG00000018557
GO:0016721	oxidoreductase activity, acting on superoxide radicals as acceptor	molecular_function	0.092299	1	1	321	4	15043	ENSGALG00000018557
GO:0045634	regulation of melanocyte differentiation	biological_process	0.09238	1	1	321	5	15043	ENSGALG00000012885
GO:0050932	regulation of pigment cell differentiation	biological_process	0.09238	1	1	321	5	15043	ENSGALG00000012885
GO:0010886	positive regulation of cholesterol storage	biological_process	0.092399	1	1	321	5	15043	ENSGALG00000008439
GO:0005579	membrane attack complex	cellular_component	0.092492	1	1	321	5	15043	ENSGALG00000010850
GO:0030336	negative regulation of cell migration	biological_process	0.092914	1	6	321	151	15043	ENSGALG00000000364,ENSGALG00000012885,ENSGALG00000041121,ENSGALG00000009825,ENSGALG00000013715,ENSGALG00000039553
GO:0005261	cation channel activity	molecular_function	0.093081	1	9	321	261	15043	ENSGALG00000015126,ENSGALG00000013007,ENSGALG00000005215,ENSGALG00000022696,ENSGALG00000034025,ENSGALG00000004980,ENSGALG00000003849,ENSGALG00000027702,ENSGALG00000036964
GO:0034651	cortisol biosynthetic process	biological_process	0.093179	1	1	321	5	15043	ENSGALG00000005215
GO:1902645	tertiary alcohol biosynthetic process	biological_process	0.093179	1	1	321	5	15043	ENSGALG00000005215
GO:0031638	zymogen activation	biological_process	0.093405	1	2	321	25	15043	ENSGALG00000002987,ENSGALG00000005086
GO:0042297	vocal learning	biological_process	0.09371	1	1	321	5	15043	ENSGALG00000001449
GO:0098596	imitative learning	biological_process	0.09371	1	1	321	5	15043	ENSGALG00000001449
GO:0032101	regulation of response to external stimulus	biological_process	0.093944	1	13	321	415	15043	ENSGALG00000009639,ENSGALG00000012481,ENSGALG00000009050,ENSGALG00000041121,ENSGALG00000043603,ENSGALG00000013627,ENSGALG00000027786,ENSGALG00000026098,ENSGALG00000029819,ENSGALG00000008439,ENSGALG00000004293,ENSGALG00000006453,ENSGALG00000002987
GO:0031402	sodium ion binding	molecular_function	0.094006	1	1	321	5	15043	ENSGALG00000009050
GO:0061038	uterus morphogenesis	biological_process	0.094024	1	1	321	5	15043	ENSGALG00000001449
GO:0043237	laminin-1 binding	molecular_function	0.09403	1	1	321	5	15043	ENSGALG00000041121
GO:0035637	multicellular organismal signaling	biological_process	0.094061	1	4	321	84	15043	ENSGALG00000005215,ENSGALG00000002886,ENSGALG00000027702,ENSGALG00000022696
GO:0072675	osteoclast fusion	biological_process	0.094319	1	1	321	5	15043	ENSGALG00000033520
GO:0022602	ovulation cycle process	biological_process	0.094328	1	2	321	26	15043	ENSGALG00000012140,ENSGALG00000041121
GO:0030195	negative regulation of blood coagulation	biological_process	0.094383	1	2	321	26	15043	ENSGALG00000002987,ENSGALG00000004293
GO:1900047	negative regulation of hemostasis	biological_process	0.094383	1	2	321	26	15043	ENSGALG00000002987,ENSGALG00000004293
GO:0032693	negative regulation of interleukin-10 production	biological_process	0.094391	1	1	321	5	15043	ENSGALG00000043254
GO:0022843	voltage-gated cation channel activity	molecular_function	0.09445	1	5	321	116	15043	ENSGALG00000036964,ENSGALG00000022696,ENSGALG00000005215,ENSGALG00000013007,ENSGALG00000004980
GO:0010559	regulation of glycoprotein biosynthetic process	biological_process	0.094486	1	2	321	26	15043	ENSGALG00000010320,ENSGALG00000012885
GO:1905517	macrophage migration	biological_process	0.094525	1	2	321	24	15043	ENSGALG00000026098,ENSGALG00000043603
GO:0004999	vasoactive intestinal polypeptide receptor activity	molecular_function	0.09488	1	1	321	5	15043	ENSGALG00000005242
GO:0016933	extracellularly glycine-gated ion channel activity	molecular_function	0.095427	1	1	321	5	15043	ENSGALG00000009395
GO:0016934	extracellularly glycine-gated chloride channel activity	molecular_function	0.095427	1	1	321	5	15043	ENSGALG00000009395
GO:0006707	cholesterol catabolic process	biological_process	0.095585	1	1	321	5	15043	ENSGALG00000012834
GO:0016127	sterol catabolic process	biological_process	0.095585	1	1	321	5	15043	ENSGALG00000012834
GO:0006283	transcription-coupled nucleotide-excision repair	biological_process	0.095748	1	1	321	5	15043	ENSGALG00000016067
GO:0015677	copper ion import	biological_process	0.09582	1	1	321	5	15043	ENSGALG00000009017
GO:2001257	regulation of cation channel activity	biological_process	0.09588	1	4	321	82	15043	ENSGALG00000006992,ENSGALG00000007047,ENSGALG00000022696,ENSGALG00000032506
GO:0098634	cell-matrix adhesion mediator activity	molecular_function	0.095987	1	1	321	5	15043	ENSGALG00000028341
GO:0034703	cation channel complex	cellular_component	0.096181	1	6	321	154	15043	ENSGALG00000013007,ENSGALG00000005215,ENSGALG00000004980,ENSGALG00000036964,ENSGALG00000027702,ENSGALG00000022696
GO:0035655	interleukin-18-mediated signaling pathway	biological_process	0.09632	1	1	321	5	15043	ENSGALG00000016788
GO:0071351	cellular response to interleukin-18	biological_process	0.09632	1	1	321	5	15043	ENSGALG00000016788
GO:0048856	anatomical structure development	biological_process	0.096499	1	79	321	3301	15043	ENSGALG00000043555,ENSGALG00000011270,ENSGALG00000019553,ENSGALG00000031410,ENSGALG00000011740,ENSGALG00000010133,ENSGALG00000033966,ENSGALG00000002987,ENSGALG00000040532,ENSGALG00000015015,ENSGALG00000054080,ENSGALG00000008635,ENSGALG00000047578,ENSGALG00000001449,ENSGALG00000006992,ENSGALG00000007657,ENSGALG00000043064,ENSGALG00000003849,ENSGALG00000007242,ENSGALG00000034346,ENSGALG00000013123,…
GO:0006526	arginine biosynthetic process	biological_process	0.096521	1	1	321	5	15043	ENSGALG00000002576
GO:0014041	regulation of neuron maturation	biological_process	0.096625	1	1	321	5	15043	ENSGALG00000012885
GO:1900246	positive regulation of RIG-I signaling pathway	biological_process	0.096919	1	1	321	5	15043	ENSGALG00000009639
GO:0050786	RAGE receptor binding	molecular_function	0.096949	1	1	321	4	15043	ENSGALG00000024272
GO:2000809	positive regulation of synaptic vesicle clustering	biological_process	0.096954	1	1	321	5	15043	ENSGALG00000038834
GO:0035810	positive regulation of urine volume	biological_process	0.097094	1	1	321	5	15043	ENSGALG00000017405
GO:0061303	cornea development in camera-type eye	biological_process	0.097235	1	1	321	5	15043	ENSGALG00000011270
GO:1900119	positive regulation of execution phase of apoptosis	biological_process	0.097305	1	1	321	5	15043	ENSGALG00000013715
GO:0060346	bone trabecula formation	biological_process	0.097759	1	1	321	5	15043	ENSGALG00000038848
GO:0001537	N-acetylgalactosamine 4-O-sulfotransferase activity	molecular_function	0.097856	1	1	321	5	15043	ENSGALG00000004903
GO:0090199	regulation of release of cytochrome c from mitochondria	biological_process	0.097882	1	2	321	24	15043	ENSGALG00000009179,ENSGALG00000006992
GO:0015698	inorganic anion transport	biological_process	0.097947	1	5	321	119	15043	ENSGALG00000000745,ENSGALG00000009395,ENSGALG00000008874,ENSGALG00000038042,ENSGALG00000027791
GO:0021891	olfactory bulb interneuron development	biological_process	0.097992	1	1	321	5	15043	ENSGALG00000041121
GO:0006809	nitric oxide biosynthetic process	biological_process	0.097998	1	2	321	26	15043	ENSGALG00000013627,ENSGALG00000008439
GO:0044793	negative regulation by host of viral process	biological_process	0.098073	1	1	321	5	15043	ENSGALG00000006453
GO:0015015	heparan sulfate proteoglycan biosynthetic process, enzymatic modification	biological_process	0.098093	1	1	321	5	15043	ENSGALG00000026594
GO:0015141	succinate transmembrane transporter activity	molecular_function	0.09833	1	1	321	5	15043	ENSGALG00000008874
GO:0015744	succinate transport	biological_process	0.09833	1	1	321	5	15043	ENSGALG00000008874
GO:0071422	succinate transmembrane transport	biological_process	0.09833	1	1	321	5	15043	ENSGALG00000008874
GO:0004340	glucokinase activity	molecular_function	0.098438	1	1	321	5	15043	ENSGALG00000031359
GO:0004396	hexokinase activity	molecular_function	0.098438	1	1	321	5	15043	ENSGALG00000031359
GO:0060431	primary lung bud formation	biological_process	0.098486	1	1	321	5	15043	ENSGALG00000034346
GO:0070391	response to lipoteichoic acid	biological_process	0.098756	1	1	321	5	15043	ENSGALG00000008439
GO:0071223	cellular response to lipoteichoic acid	biological_process	0.098756	1	1	321	5	15043	ENSGALG00000008439
GO:1901298	regulation of hydrogen peroxide-mediated programmed cell death	biological_process	0.098812	1	1	321	5	15043	ENSGALG00000010320
GO:0010459	negative regulation of heart rate	biological_process	0.098862	1	1	321	5	15043	ENSGALG00000000469
GO:1901031	regulation of response to reactive oxygen species	biological_process	0.098877	1	2	321	26	15043	ENSGALG00000008439,ENSGALG00000010320
GO:0006928	movement of cell or subcellular component	biological_process	0.098915	1	33	321	1260	15043	ENSGALG00000027716,ENSGALG00000029819,ENSGALG00000039553,ENSGALG00000016669,ENSGALG00000023521,ENSGALG00000011668,ENSGALG00000027973,ENSGALG00000003589,ENSGALG00000004120,ENSGALG00000009825,ENSGALG00000028341,ENSGALG00000014725,ENSGALG00000026214,ENSGALG00000012885,ENSGALG00000054196,ENSGALG00000043254,ENSGALG00000013715,ENSGALG00000047285,ENSGALG00000015056,ENSGALG00000041640,ENSGALG00000043603,…
GO:0097070	ductus arteriosus closure	biological_process	0.099001	1	1	321	5	15043	ENSGALG00000001449
GO:0015144	carbohydrate transmembrane transporter activity	molecular_function	0.099069	1	2	321	26	15043	ENSGALG00000005083,ENSGALG00000000695
GO:0007343	egg activation	biological_process	0.099126	1	1	321	5	15043	ENSGALG00000013123
GO:0003401	axis elongation	biological_process	0.099182	1	2	321	25	15043	ENSGALG00000003767,ENSGALG00000034346
GO:0000099	sulfur amino acid transmembrane transporter activity	molecular_function	0.099222	1	1	321	5	15043	ENSGALG00000021158
GO:0032808	lacrimal gland development	biological_process	0.099488	1	1	321	5	15043	ENSGALG00000012290
GO:0045545	syndecan binding	molecular_function	0.099843	1	1	321	5	15043	ENSGALG00000039990
GO:0097340	inhibition of cysteine-type endopeptidase activity	biological_process	0.099885	1	1	321	5	15043	ENSGALG00000008660
GO:0097341	zymogen inhibition	biological_process	0.099885	1	1	321	5	15043	ENSGALG00000008660
GO:0005509	calcium ion binding	molecular_function	0.099974	1	16	321	541	15043	ENSGALG00000009050,ENSGALG00000043555,ENSGALG00000010402,ENSGALG00000017229,ENSGALG00000037625,ENSGALG00000044307,ENSGALG00000039553,ENSGALG00000011740,ENSGALG00000052653,ENSGALG00000003767,ENSGALG00000017183,ENSGALG00000015630,ENSGALG00000041121,ENSGALG00000001793,ENSGALG00000024272,ENSGALG00000032282
GO:0050995	negative regulation of lipid catabolic process	biological_process	0.10006	1	1	321	5	15043	ENSGALG00000023521
GO:0001654	eye development	biological_process	0.10012	1	9	321	262	15043	ENSGALG00000041640,ENSGALG00000016067,ENSGALG00000001449,ENSGALG00000011270,ENSGALG00000012885,ENSGALG00000003849,ENSGALG00000032282,ENSGALG00000034346,ENSGALG00000033671
GO:0051917	regulation of fibrinolysis	biological_process	0.10041	1	1	321	5	15043	ENSGALG00000002987
GO:0060385	axonogenesis involved in innervation	biological_process	0.10045	1	1	321	5	15043	ENSGALG00000039411
GO:0004706	JUN kinase kinase kinase activity	molecular_function	0.10071	1	1	321	5	15043	ENSGALG00000002766
GO:0005328	neurotransmitter:sodium symporter activity	molecular_function	0.10084	1	2	321	27	15043	ENSGALG00000017216,ENSGALG00000012985
GO:0002176	male germ cell proliferation	biological_process	0.10089	1	1	321	5	15043	ENSGALG00000010402
GO:0036093	germ cell proliferation	biological_process	0.10089	1	1	321	5	15043	ENSGALG00000010402
GO:0048260	positive regulation of receptor-mediated endocytosis	biological_process	0.10105	1	2	321	26	15043	ENSGALG00000038834,ENSGALG00000003589
GO:0014003	oligodendrocyte development	biological_process	0.10119	1	2	321	25	15043	ENSGALG00000012290,ENSGALG00000033966
GO:0051454	intracellular pH elevation	biological_process	0.10122	1	1	321	5	15043	ENSGALG00000012885
GO:0048050	post-embryonic eye morphogenesis	biological_process	0.1014	1	1	321	5	15043	ENSGALG00000016067
GO:0010896	regulation of triglyceride catabolic process	biological_process	0.10157	1	1	321	5	15043	ENSGALG00000010364
GO:0010898	positive regulation of triglyceride catabolic process	biological_process	0.10157	1	1	321	5	15043	ENSGALG00000010364
GO:1903546	protein localization to photoreceptor outer segment	biological_process	0.1018	1	1	321	5	15043	ENSGALG00000009007
GO:0003057	regulation of the force of heart contraction by chemical signal	biological_process	0.10184	1	1	321	5	15043	ENSGALG00000000469
GO:0072205	metanephric collecting duct development	biological_process	0.10193	1	1	321	5	15043	ENSGALG00000032282
GO:0071257	cellular response to electrical stimulus	biological_process	0.10199	1	1	321	5	15043	ENSGALG00000039633
GO:0044546	NLRP3 inflammasome complex assembly	biological_process	0.10201	1	1	321	5	15043	ENSGALG00000008439
GO:1900225	regulation of NLRP3 inflammasome complex assembly	biological_process	0.10201	1	1	321	5	15043	ENSGALG00000008439
GO:0014831	gastro-intestinal system smooth muscle contraction	biological_process	0.1022	1	1	321	5	15043	ENSGALG00000039553
GO:0060348	bone development	biological_process	0.1025	1	6	321	154	15043	ENSGALG00000017183,ENSGALG00000038848,ENSGALG00000000364,ENSGALG00000041640,ENSGALG00000006453,ENSGALG00000039553
GO:0061179	negative regulation of insulin secretion involved in cellular response to glucose stimulus	biological_process	0.10274	1	1	321	5	15043	ENSGALG00000023521
GO:0044218	other organism cell membrane	cellular_component	0.10279	1	1	321	5	15043	ENSGALG00000006453
GO:0044279	other organism membrane	cellular_component	0.10279	1	1	321	5	15043	ENSGALG00000006453
GO:0005262	calcium channel activity	molecular_function	0.10281	1	4	321	89	15043	ENSGALG00000013007,ENSGALG00000005215,ENSGALG00000003849,ENSGALG00000036964
GO:0031665	negative regulation of lipopolysaccharide-mediated signaling pathway	biological_process	0.10296	1	1	321	5	15043	ENSGALG00000006453
GO:0003321	positive regulation of blood pressure by epinephrine-norepinephrine	biological_process	0.10308	1	1	321	5	15043	ENSGALG00000000469
GO:0046131	pyrimidine ribonucleoside metabolic process	biological_process	0.10328	1	2	321	25	15043	ENSGALG00000045427,ENSGALG00000013073
GO:0016763	transferase activity, transferring pentosyl groups	molecular_function	0.10339	1	3	321	53	15043	ENSGALG00000045427,ENSGALG00000013073,ENSGALG00000032614
GO:0071676	negative regulation of mononuclear cell migration	biological_process	0.10361	1	1	321	5	15043	ENSGALG00000041121
GO:0060481	lobar bronchus epithelium development	biological_process	0.10404	1	1	321	5	15043	ENSGALG00000002792
GO:0060482	lobar bronchus development	biological_process	0.10404	1	1	321	5	15043	ENSGALG00000002792
GO:0046209	nitric oxide metabolic process	biological_process	0.10406	1	2	321	27	15043	ENSGALG00000008439,ENSGALG00000013627
GO:0031432	titin binding	molecular_function	0.10412	1	1	321	5	15043	ENSGALG00000009050
GO:0030643	cellular phosphate ion homeostasis	biological_process	0.10444	1	1	321	5	15043	ENSGALG00000027791
GO:0072501	cellular divalent inorganic anion homeostasis	biological_process	0.10444	1	1	321	5	15043	ENSGALG00000027791
GO:0072502	cellular trivalent inorganic anion homeostasis	biological_process	0.10444	1	1	321	5	15043	ENSGALG00000027791
GO:1902732	positive regulation of chondrocyte proliferation	biological_process	0.10446	1	1	321	5	15043	ENSGALG00000006453
GO:0006694	steroid biosynthetic process	biological_process	0.10448	1	4	321	84	15043	ENSGALG00000000241,ENSGALG00000012140,ENSGALG00000012834,ENSGALG00000005215
GO:0007492	endoderm development	biological_process	0.10515	1	3	321	54	15043	ENSGALG00000006992,ENSGALG00000003589,ENSGALG00000015056
GO:0002199	zona pellucida receptor complex	cellular_component	0.10517	1	1	321	5	15043	ENSGALG00000013484
GO:0010941	regulation of cell death	biological_process	0.10519	1	24	321	868	15043	ENSGALG00000013604,ENSGALG00000009050,ENSGALG00000002792,ENSGALG00000008901,ENSGALG00000035219,ENSGALG00000000619,ENSGALG00000029819,ENSGALG00000010320,ENSGALG00000012290,ENSGALG00000038848,ENSGALG00000013715,ENSGALG00000043603,ENSGALG00000041121,ENSGALG00000041640,ENSGALG00000007785,ENSGALG00000009700,ENSGALG00000006992,ENSGALG00000009179,ENSGALG00000008439,ENSGALG00000043064,ENSGALG00000027786,…
GO:0042288	MHC class I protein binding	molecular_function	0.10536	1	1	321	5	15043	ENSGALG00000041471
GO:0007628	adult walking behavior	biological_process	0.10556	1	2	321	27	15043	ENSGALG00000040532,ENSGALG00000009395
GO:0008131	primary amine oxidase activity	molecular_function	0.10567	1	1	321	5	15043	XLOC_108364
GO:0006970	response to osmotic stress	biological_process	0.10577	1	2	321	28	15043	ENSGALG00000009050,ENSGALG00000004980
GO:0004623	phospholipase A2 activity	molecular_function	0.10583	1	2	321	26	15043	ENSGALG00000030512,ENSGALG00000044307
GO:0008499	UDP-galactose:beta-N-acetylglucosamine beta-1,3-galactosyltransferase activity	molecular_function	0.10606	1	1	321	5	15043	ENSGALG00000001611
GO:0051462	regulation of cortisol secretion	biological_process	0.10626	1	1	321	5	15043	ENSGALG00000007047
GO:0048593	camera-type eye morphogenesis	biological_process	0.1064	1	4	321	86	15043	ENSGALG00000032282,ENSGALG00000041640,ENSGALG00000001449,ENSGALG00000016067
GO:0004190	aspartic-type endopeptidase activity	molecular_function	0.10655	1	4	321	76	15043	ENSGALG00000047968,ENSGALG00000039242,ENSGALG00000049520,ENSGALG00000047196
GO:0008150	biological_process	biological_process	0.10706	1	277	321	12637	15043	ENSGALG00000054180,ENSGALG00000004230,ENSGALG00000015134,ENSGALG00000015015,ENSGALG00000004393,ENSGALG00000019843,ENSGALG00000020253,ENSGALG00000034337,ENSGALG00000000081,ENSGALG00000009963,ENSGALG00000003849,ENSGALG00000004980,ENSGALG00000024272,ENSGALG00000008040,ENSGALG00000054080,ENSGALG00000051203,ENSGALG00000027791,ENSGALG00000024138,ENSGALG00000041471,ENSGALG00000013073,ENSGALG00000044760,…
GO:0042363	fat-soluble vitamin catabolic process	biological_process	0.10712	1	1	321	5	15043	ENSGALG00000027791
GO:0055114	oxidation-reduction process	biological_process	0.10722	1	21	321	733	15043	ENSGALG00000044760,ENSGALG00000000081,ENSGALG00000054210,XLOC_108364,ENSGALG00000015977,ENSGALG00000006300,XLOC_077874,ENSGALG00000047421,ENSGALG00000017068,ENSGALG00000031360,ENSGALG00000031359,ENSGALG00000009700,ENSGALG00000041640,ENSGALG00000005857,ENSGALG00000008040,ENSGALG00000009017,ENSGALG00000034346,ENSGALG00000007727,ENSGALG00000043254,ENSGALG00000012834,ENSGALG00000018557
GO:0046666	retinal cell programmed cell death	biological_process	0.10724	1	1	321	5	15043	ENSGALG00000012885
GO:0090596	sensory organ morphogenesis	biological_process	0.10778	1	7	321	189	15043	ENSGALG00000001449,ENSGALG00000016067,ENSGALG00000012885,ENSGALG00000003849,ENSGALG00000041640,ENSGALG00000032282,ENSGALG00000035157
GO:0043277	apoptotic cell clearance	biological_process	0.10808	1	2	321	28	15043	ENSGALG00000008439,ENSGALG00000012119
GO:0048048	embryonic eye morphogenesis	biological_process	0.10818	1	2	321	27	15043	ENSGALG00000001449,ENSGALG00000041640
GO:1903018	regulation of glycoprotein metabolic process	biological_process	0.10822	1	2	321	28	15043	ENSGALG00000012885,ENSGALG00000010320
GO:0007613	memory	biological_process	0.10869	1	3	321	56	15043	ENSGALG00000034025,ENSGALG00000032282,ENSGALG00000014725
GO:0016247	channel regulator activity	molecular_function	0.10892	1	4	321	86	15043	ENSGALG00000032506,ENSGALG00000012885,ENSGALG00000016169,ENSGALG00000022696
GO:0071345	cellular response to cytokine stimulus	biological_process	0.10907	1	14	321	455	15043	ENSGALG00000041121,ENSGALG00000043603,ENSGALG00000052192,ENSGALG00000044480,ENSGALG00000043555,ENSGALG00000016788,ENSGALG00000054196,ENSGALG00000011668,ENSGALG00000015209,ENSGALG00000008267,ENSGALG00000033520,ENSGALG00000008554,ENSGALG00000027786,ENSGALG00000026098
GO:0006566	threonine metabolic process	biological_process	0.10922	1	1	321	5	15043	ENSGALG00000008317
GO:0006567	threonine catabolic process	biological_process	0.10922	1	1	321	5	15043	ENSGALG00000008317
GO:1901077	regulation of relaxation of muscle	biological_process	0.10927	1	1	321	5	15043	ENSGALG00000015028
GO:0031102	neuron projection regeneration	biological_process	0.10939	1	2	321	28	15043	ENSGALG00000039990,ENSGALG00000012885
GO:0038031	non-canonical Wnt signaling pathway via JNK cascade	biological_process	0.10939	1	1	321	5	15043	ENSGALG00000003767
GO:2000096	positive regulation of Wnt signaling pathway, planar cell polarity pathway	biological_process	0.10943	1	1	321	6	15043	ENSGALG00000003767
GO:0032836	glomerular basement membrane development	biological_process	0.10943	1	1	321	6	15043	ENSGALG00000039553
GO:0032355	response to estradiol	biological_process	0.10962	1	2	321	26	15043	ENSGALG00000008901,ENSGALG00000038848
GO:0044557	relaxation of smooth muscle	biological_process	0.10966	1	1	321	5	15043	ENSGALG00000015028
GO:0021957	corticospinal tract morphogenesis	biological_process	0.10976	1	1	321	6	15043	ENSGALG00000041121
GO:0070001	aspartic-type peptidase activity	molecular_function	0.10985	1	4	321	77	15043	ENSGALG00000047196,ENSGALG00000049520,ENSGALG00000039242,ENSGALG00000047968
GO:0010628	positive regulation of gene expression	biological_process	0.10995	1	34	321	1301	15043	ENSGALG00000026098,ENSGALG00000007657,ENSGALG00000000745,ENSGALG00000039633,ENSGALG00000023420,ENSGALG00000015209,ENSGALG00000015015,ENSGALG00000040532,ENSGALG00000002987,ENSGALG00000012290,ENSGALG00000010320,ENSGALG00000006138,ENSGALG00000029022,ENSGALG00000043555,ENSGALG00000033432,ENSGALG00000029393,ENSGALG00000008439,ENSGALG00000041640,ENSGALG00000032289,ENSGALG00000039990,ENSGALG00000041630,…
GO:0004869	cysteine-type endopeptidase inhibitor activity	molecular_function	0.11006	1	2	321	27	15043	ENSGALG00000008660,ENSGALG00000006453
GO:0035860	glial cell-derived neurotrophic factor receptor signaling pathway	biological_process	0.11015	1	1	321	6	15043	ENSGALG00000039553
GO:0033689	negative regulation of osteoblast proliferation	biological_process	0.11088	1	1	321	6	15043	ENSGALG00000012885
GO:0098597	observational learning	biological_process	0.11105	1	1	321	6	15043	ENSGALG00000001449
GO:0070206	protein trimerization	biological_process	0.11109	1	2	321	27	15043	ENSGALG00000034025,ENSGALG00000002766
GO:0002138	retinoic acid biosynthetic process	biological_process	0.11115	1	1	321	6	15043	ENSGALG00000034346
GO:0016102	diterpenoid biosynthetic process	biological_process	0.11115	1	1	321	6	15043	ENSGALG00000034346
GO:0072578	neurotransmitter-gated ion channel clustering	biological_process	0.11135	1	1	321	6	15043	ENSGALG00000009395
GO:0072674	multinuclear osteoclast differentiation	biological_process	0.11165	1	1	321	6	15043	ENSGALG00000033520
GO:0090659	walking behavior	biological_process	0.11174	1	2	321	28	15043	ENSGALG00000040532,ENSGALG00000009395
GO:2000146	negative regulation of cell motility	biological_process	0.11205	1	6	321	159	15043	ENSGALG00000013715,ENSGALG00000039553,ENSGALG00000012885,ENSGALG00000041121,ENSGALG00000009825,ENSGALG00000000364
GO:0007600	sensory perception	biological_process	0.11213	1	11	321	335	15043	ENSGALG00000034346,ENSGALG00000006413,ENSGALG00000032282,ENSGALG00000003849,ENSGALG00000008439,ENSGALG00000016169,ENSGALG00000015126,ENSGALG00000015897,ENSGALG00000013604,ENSGALG00000034025,ENSGALG00000009395
GO:0098797	plasma membrane protein complex	cellular_component	0.11213	1	12	321	390	15043	ENSGALG00000053449,ENSGALG00000005215,ENSGALG00000013007,ENSGALG00000022696,ENSGALG00000043555,ENSGALG00000009395,ENSGALG00000034294,ENSGALG00000010850,ENSGALG00000004980,ENSGALG00000016788,ENSGALG00000036964,ENSGALG00000027702
GO:0010692	regulation of alkaline phosphatase activity	biological_process	0.11219	1	1	321	6	15043	ENSGALG00000043555
GO:0006705	mineralocorticoid biosynthetic process	biological_process	0.11222	1	1	321	6	15043	ENSGALG00000005215
GO:0008212	mineralocorticoid metabolic process	biological_process	0.11222	1	1	321	6	15043	ENSGALG00000005215
GO:0032341	aldosterone metabolic process	biological_process	0.11222	1	1	321	6	15043	ENSGALG00000005215
GO:0032342	aldosterone biosynthetic process	biological_process	0.11222	1	1	321	6	15043	ENSGALG00000005215
GO:0007189	adenylate cyclase-activating G-protein coupled receptor signaling pathway	biological_process	0.11231	1	4	321	87	15043	ENSGALG00000013604,ENSGALG00000008901,ENSGALG00000000469,ENSGALG00000023521
GO:0097264	self proteolysis	biological_process	0.11235	1	1	321	6	15043	ENSGALG00000009050
GO:0098662	inorganic cation transmembrane transport	biological_process	0.11235	1	15	321	509	15043	ENSGALG00000004980,ENSGALG00000006413,ENSGALG00000003849,ENSGALG00000032506,ENSGALG00000036964,ENSGALG00000009017,ENSGALG00000027702,ENSGALG00000041640,ENSGALG00000005215,ENSGALG00000013007,ENSGALG00000007047,ENSGALG00000022696,ENSGALG00000009050,ENSGALG00000034294,ENSGALG00000034025
GO:0030203	glycosaminoglycan metabolic process	biological_process	0.11242	1	3	321	55	15043	ENSGALG00000016761,ENSGALG00000006413,ENSGALG00000009963
GO:0002062	chondrocyte differentiation	biological_process	0.11266	1	4	321	89	15043	ENSGALG00000043064,ENSGALG00000039553,ENSGALG00000015015,ENSGALG00000038848
GO:0005198	structural molecule activity	molecular_function	0.11267	1	18	321	577	15043	XLOC_049389,ENSGALG00000024138,XLOC_043606,ENSGALG00000039411,ENSGALG00000009050,ENSGALG00000023191,ENSGALG00000002576,XLOC_108364,ENSGALG00000019114,ENSGALG00000007447,ENSGALG00000041471,XLOC_016787,ENSGALG00000047911,ENSGALG00000038834,ENSGALG00000052192,XLOC_039071,ENSGALG00000051882,ENSGALG00000012119
GO:0043270	positive regulation of ion transport	biological_process	0.11285	1	5	321	123	15043	ENSGALG00000000364,ENSGALG00000043603,ENSGALG00000006413,ENSGALG00000009050,ENSGALG00000007047
GO:0051380	norepinephrine binding	molecular_function	0.11285	1	1	321	5	15043	ENSGALG00000023521
GO:0060012	synaptic transmission, glycinergic	biological_process	0.11312	1	1	321	6	15043	ENSGALG00000009395
GO:0031663	lipopolysaccharide-mediated signaling pathway	biological_process	0.11318	1	2	321	28	15043	ENSGALG00000043603,ENSGALG00000006453
GO:0045657	positive regulation of monocyte differentiation	biological_process	0.11343	1	1	321	5	15043	ENSGALG00000033520
GO:0070513	death domain binding	molecular_function	0.11363	1	1	321	6	15043	ENSGALG00000012885
GO:0044764	multi-organism cellular process	biological_process	0.11368	1	2	321	27	15043	ENSGALG00000009639,ENSGALG00000006453
GO:0015682	ferric iron transport	biological_process	0.11392	1	1	321	6	15043	ENSGALG00000009017
GO:0072512	trivalent inorganic cation transport	biological_process	0.11392	1	1	321	6	15043	ENSGALG00000009017
GO:0071447	cellular response to hydroperoxide	biological_process	0.11412	1	1	321	6	15043	ENSGALG00000008439
GO:0140052	cellular response to oxidised low-density lipoprotein particle stimulus	biological_process	0.11419	1	1	321	6	15043	ENSGALG00000008439
GO:0014719	skeletal muscle satellite cell activation	biological_process	0.11421	1	1	321	6	15043	ENSGALG00000009050
GO:0042308	negative regulation of protein import into nucleus	biological_process	0.11442	1	1	321	6	15043	ENSGALG00000008439
GO:1904590	negative regulation of protein import	biological_process	0.11442	1	1	321	6	15043	ENSGALG00000008439
GO:0030334	regulation of cell migration	biological_process	0.11459	1	15	321	517	15043	ENSGALG00000023521,ENSGALG00000006413,ENSGALG00000014725,ENSGALG00000012885,ENSGALG00000028341,ENSGALG00000039553,ENSGALG00000006992,ENSGALG00000043603,ENSGALG00000000364,ENSGALG00000041640,ENSGALG00000009825,ENSGALG00000041121,ENSGALG00000013715,ENSGALG00000015056,ENSGALG00000003589
GO:0045668	negative regulation of osteoblast differentiation	biological_process	0.1147	1	2	321	28	15043	ENSGALG00000041640,ENSGALG00000027791
GO:0008239	dipeptidyl-peptidase activity	molecular_function	0.1147	1	1	321	6	15043	ENSGALG00000003433
GO:0015129	lactate transmembrane transporter activity	molecular_function	0.11481	1	1	321	6	15043	ENSGALG00000011633
GO:0015727	lactate transport	biological_process	0.11481	1	1	321	6	15043	ENSGALG00000011633
GO:0035873	lactate transmembrane transport	biological_process	0.11481	1	1	321	6	15043	ENSGALG00000011633
GO:0050890	cognition	biological_process	0.11482	1	6	321	161	15043	ENSGALG00000001449,ENSGALG00000014725,ENSGALG00000032282,ENSGALG00000039633,ENSGALG00000034025,ENSGALG00000013604
GO:0046849	bone remodeling	biological_process	0.11498	1	3	321	56	15043	ENSGALG00000012140,ENSGALG00000009700,ENSGALG00000033520
GO:0034650	cortisol metabolic process	biological_process	0.11512	1	1	321	6	15043	ENSGALG00000005215
GO:0004994	somatostatin receptor activity	molecular_function	0.11523	1	1	321	5	15043	ENSGALG00000008362
GO:0038169	somatostatin receptor signaling pathway	biological_process	0.11523	1	1	321	5	15043	ENSGALG00000008362
GO:0038170	somatostatin signaling pathway	biological_process	0.11523	1	1	321	5	15043	ENSGALG00000008362
GO:0015871	choline transport	biological_process	0.11534	1	1	321	6	15043	ENSGALG00000017216
GO:1901136	carbohydrate derivative catabolic process	biological_process	0.11583	1	4	321	87	15043	ENSGALG00000009963,ENSGALG00000006413,ENSGALG00000016761,ENSGALG00000013073
GO:0032310	prostaglandin secretion	biological_process	0.11584	1	1	321	6	15043	ENSGALG00000016896
GO:1903400	L-arginine transmembrane transport	biological_process	0.11585	1	1	321	6	15043	ENSGALG00000013627
GO:0022028	tangential migration from the subventricular zone to the olfactory bulb	biological_process	0.11645	1	1	321	6	15043	ENSGALG00000041121
GO:1904427	positive regulation of calcium ion transmembrane transport	biological_process	0.1167	1	2	321	29	15043	ENSGALG00000006413,ENSGALG00000009050
GO:0098598	learned vocalization behavior or vocal learning	biological_process	0.1167	1	1	321	6	15043	ENSGALG00000001449
GO:0007620	copulation	biological_process	0.11692	1	1	321	6	15043	ENSGALG00000013604
GO:0010421	hydrogen peroxide-mediated programmed cell death	biological_process	0.11714	1	1	321	6	15043	ENSGALG00000010320
GO:0097468	programmed cell death in response to reactive oxygen species	biological_process	0.11714	1	1	321	6	15043	ENSGALG00000010320
GO:0048565	digestive tract development	biological_process	0.1174	1	4	321	88	15043	ENSGALG00000012885,ENSGALG00000012290,ENSGALG00000001449,ENSGALG00000002792
GO:0043116	negative regulation of vascular permeability	biological_process	0.11743	1	1	321	6	15043	ENSGALG00000041121
GO:1903251	multi-ciliated epithelial cell differentiation	biological_process	0.11746	1	1	321	6	15043	ENSGALG00000028595
GO:0050931	pigment cell differentiation	biological_process	0.11751	1	2	321	29	15043	ENSGALG00000012885,ENSGALG00000012290
GO:0005536	glucose binding	molecular_function	0.11756	1	1	321	6	15043	ENSGALG00000031359
GO:0060685	regulation of prostatic bud formation	biological_process	0.11771	1	1	321	6	15043	ENSGALG00000039553
GO:0015280	ligand-gated sodium channel activity	molecular_function	0.11777	1	1	321	6	15043	ENSGALG00000034025
GO:0000101	sulfur amino acid transport	biological_process	0.11788	1	1	321	6	15043	ENSGALG00000021158
GO:0033033	negative regulation of myeloid cell apoptotic process	biological_process	0.11824	1	1	321	6	15043	ENSGALG00000012885
GO:0045852	pH elevation	biological_process	0.11869	1	1	321	6	15043	ENSGALG00000012885
GO:0005890	sodium:potassium-exchanging ATPase complex	cellular_component	0.11889	1	1	321	6	15043	ENSGALG00000053449
GO:0070314	G1 to G0 transition	biological_process	0.11908	1	1	321	6	15043	ENSGALG00000009050
GO:2001057	reactive nitrogen species metabolic process	biological_process	0.11923	1	2	321	29	15043	ENSGALG00000013627,ENSGALG00000008439
GO:0060907	positive regulation of macrophage cytokine production	biological_process	0.11928	1	1	321	6	15043	ENSGALG00000008439
GO:0035845	photoreceptor cell outer segment organization	biological_process	0.11958	1	1	321	6	15043	ENSGALG00000009007
GO:0006290	pyrimidine dimer repair	biological_process	0.11965	1	1	321	6	15043	ENSGALG00000016067
GO:2000401	regulation of lymphocyte migration	biological_process	0.11973	1	2	321	29	15043	ENSGALG00000028341,ENSGALG00000043603
GO:0034374	low-density lipoprotein particle remodeling	biological_process	0.11991	1	1	321	6	15043	ENSGALG00000004230
GO:0034776	response to histamine	biological_process	0.11995	1	1	321	6	15043	ENSGALG00000038042
GO:0043583	ear development	biological_process	0.12004	1	6	321	158	15043	ENSGALG00000012885,ENSGALG00000001449,ENSGALG00000015015,ENSGALG00000034346,ENSGALG00000035157,ENSGALG00000033671
GO:0060402	calcium ion transport into cytosol	biological_process	0.12038	1	4	321	92	15043	ENSGALG00000003849,ENSGALG00000012885,ENSGALG00000006413,ENSGALG00000009050
GO:0061042	vascular wound healing	biological_process	0.12043	1	1	321	6	15043	ENSGALG00000030027
GO:0007548	sex differentiation	biological_process	0.12053	1	6	321	162	15043	ENSGALG00000026631,ENSGALG00000012140,ENSGALG00000012885,ENSGALG00000041121,ENSGALG00000034346,ENSGALG00000001449
GO:0045445	myoblast differentiation	biological_process	0.12056	1	3	321	57	15043	ENSGALG00000010936,ENSGALG00000009050,ENSGALG00000043064
GO:1903430	negative regulation of cell maturation	biological_process	0.12067	1	1	321	6	15043	ENSGALG00000007047
GO:0030299	intestinal cholesterol absorption	biological_process	0.12119	1	1	321	6	15043	ENSGALG00000008439
GO:0034754	cellular hormone metabolic process	biological_process	0.12123	1	3	321	58	15043	ENSGALG00000012834,ENSGALG00000005215,ENSGALG00000034346
GO:0030002	cellular anion homeostasis	biological_process	0.12158	1	1	321	6	15043	ENSGALG00000027791
GO:0030320	cellular monovalent inorganic anion homeostasis	biological_process	0.12158	1	1	321	6	15043	ENSGALG00000027791
GO:0071248	cellular response to metal ion	biological_process	0.12166	1	4	321	90	15043	ENSGALG00000005215,ENSGALG00000039633,ENSGALG00000009050,ENSGALG00000006992
GO:2000351	regulation of endothelial cell apoptotic process	biological_process	0.12167	1	2	321	29	15043	ENSGALG00000029819,ENSGALG00000000619
GO:0043249	erythrocyte maturation	biological_process	0.12179	1	1	321	6	15043	ENSGALG00000019553
GO:0008406	gonad development	biological_process	0.12204	1	5	321	126	15043	ENSGALG00000034346,ENSGALG00000012885,ENSGALG00000041121,ENSGALG00000012140,ENSGALG00000026631
GO:0048771	tissue remodeling	biological_process	0.12209	1	4	321	92	15043	ENSGALG00000009700,ENSGALG00000033520,ENSGALG00000012140,ENSGALG00000004293
GO:0015245	fatty acid transmembrane transporter activity	molecular_function	0.12214	1	1	321	6	15043	ENSGALG00000011633
GO:0051923	sulfation	biological_process	0.12223	1	1	321	6	15043	ENSGALG00000026594
GO:0004563	beta-N-acetylhexosaminidase activity	molecular_function	0.12227	1	1	321	6	15043	ENSGALG00000009963
GO:0061097	regulation of protein tyrosine kinase activity	biological_process	0.12241	1	3	321	59	15043	ENSGALG00000043603,ENSGALG00000023521,ENSGALG00000000469
GO:0051179	localization	biological_process	0.12243	1	95	321	4097	15043	ENSGALG00000012985,ENSGALG00000053449,ENSGALG00000041121,ENSGALG00000017216,ENSGALG00000052061,ENSGALG00000026098,ENSGALG00000000364,ENSGALG00000042193,ENSGALG00000016668,ENSGALG00000015126,ENSGALG00000021158,ENSGALG00000012290,ENSGALG00000006413,ENSGALG00000038848,ENSGALG00000012119,ENSGALG00000015056,ENSGALG00000011633,ENSGALG00000047285,ENSGALG00000013715,ENSGALG00000054196,ENSGALG00000008439,…
GO:0008637	apoptotic mitochondrial changes	biological_process	0.12254	1	3	321	56	15043	ENSGALG00000012885,ENSGALG00000009179,ENSGALG00000006992
GO:0061673	mitotic spindle astral microtubule	cellular_component	0.12301	1	1	321	6	15043	ENSGALG00000011084
GO:0008585	female gonad development	biological_process	0.1232	1	3	321	60	15043	ENSGALG00000012885,ENSGALG00000041121,ENSGALG00000012140
GO:0097286	iron ion import	biological_process	0.12323	1	1	321	6	15043	ENSGALG00000009017
GO:2000833	positive regulation of steroid hormone secretion	biological_process	0.12336	1	1	321	6	15043	ENSGALG00000007047
GO:0044130	negative regulation of growth of symbiont in host	biological_process	0.12345	1	1	321	6	15043	ENSGALG00000008439
GO:0044146	negative regulation of growth of symbiont involved in interaction with host	biological_process	0.12345	1	1	321	6	15043	ENSGALG00000008439
GO:0006941	striated muscle contraction	biological_process	0.12354	1	4	321	91	15043	ENSGALG00000022696,ENSGALG00000000364,ENSGALG00000000469,ENSGALG00000002886
GO:1901618	organic hydroxy compound transmembrane transporter activity	molecular_function	0.12365	1	2	321	30	15043	ENSGALG00000001449,ENSGALG00000011633
GO:0004955	prostaglandin receptor activity	molecular_function	0.12385	1	1	321	6	15043	ENSGALG00000008901
GO:0071639	positive regulation of monocyte chemotactic protein-1 production	biological_process	0.12388	1	1	321	6	15043	ENSGALG00000041640
GO:0038171	cannabinoid signaling pathway	biological_process	0.12395	1	1	321	6	15043	ENSGALG00000004120
GO:0035051	cardiocyte differentiation	biological_process	0.12408	1	4	321	92	15043	ENSGALG00000000469,ENSGALG00000012290,ENSGALG00000033966,ENSGALG00000041640
GO:0006213	pyrimidine nucleoside metabolic process	biological_process	0.12412	1	2	321	28	15043	ENSGALG00000013073,ENSGALG00000045427
GO:0006885	regulation of pH	biological_process	0.12412	1	3	321	60	15043	ENSGALG00000012885,ENSGALG00000009700,ENSGALG00000034294
GO:0051153	regulation of striated muscle cell differentiation	biological_process	0.12422	1	3	321	57	15043	ENSGALG00000043064,ENSGALG00000012885,ENSGALG00000010936
GO:0055089	fatty acid homeostasis	biological_process	0.12436	1	1	321	6	15043	ENSGALG00000043064
GO:0044282	small molecule catabolic process	biological_process	0.12441	1	7	321	198	15043	ENSGALG00000000081,ENSGALG00000027791,ENSGALG00000006413,ENSGALG00000008317,ENSGALG00000013073,ENSGALG00000041640,ENSGALG00000012834
GO:0060449	bud elongation involved in lung branching	biological_process	0.12444	1	1	321	6	15043	ENSGALG00000034346
GO:0031998	regulation of fatty acid beta-oxidation	biological_process	0.12476	1	1	321	6	15043	ENSGALG00000041640
GO:0015918	sterol transport	biological_process	0.12483	1	3	321	60	15043	ENSGALG00000008439,ENSGALG00000000241,ENSGALG00000004230
GO:0051004	regulation of lipoprotein lipase activity	biological_process	0.12485	1	1	321	6	15043	ENSGALG00000000619
GO:0030214	hyaluronan catabolic process	biological_process	0.1251	1	1	321	6	15043	ENSGALG00000006413
GO:0043416	regulation of skeletal muscle tissue regeneration	biological_process	0.12523	1	1	321	6	15043	ENSGALG00000009050
GO:0039533	regulation of MDA-5 signaling pathway	biological_process	0.12534	1	1	321	6	15043	ENSGALG00000009639
GO:0032780	negative regulation of ATPase activity	biological_process	0.12535	1	1	321	6	15043	ENSGALG00000006453
GO:0051050	positive regulation of transport	biological_process	0.12564	1	14	321	477	15043	ENSGALG00000002503,ENSGALG00000008439,ENSGALG00000006413,ENSGALG00000040532,ENSGALG00000009050,ENSGALG00000003589,ENSGALG00000013604,ENSGALG00000007047,ENSGALG00000041640,ENSGALG00000043603,ENSGALG00000005215,ENSGALG00000000364,ENSGALG00000031359,ENSGALG00000038834
GO:2000543	positive regulation of gastrulation	biological_process	0.12567	1	1	321	6	15043	ENSGALG00000033966
GO:0021548	pons development	biological_process	0.12603	1	1	321	6	15043	ENSGALG00000012885
GO:0010604	positive regulation of macromolecule metabolic process	biological_process	0.12604	1	52	321	2120	15043	ENSGALG00000014725,ENSGALG00000033432,ENSGALG00000054196,ENSGALG00000012885,ENSGALG00000029393,ENSGALG00000008439,ENSGALG00000008733,ENSGALG00000031359,ENSGALG00000038834,ENSGALG00000041640,ENSGALG00000043603,ENSGALG00000013715,ENSGALG00000032289,ENSGALG00000041630,ENSGALG00000039990,ENSGALG00000012140,ENSGALG00000027791,ENSGALG00000010936,ENSGALG00000023521,ENSGALG00000027973,ENSGALG00000006453,…
GO:0044062	regulation of excretion	biological_process	0.12625	1	1	321	6	15043	ENSGALG00000000364
GO:0032309	icosanoid secretion	biological_process	0.12641	1	2	321	29	15043	ENSGALG00000016896,ENSGALG00000030512
GO:0018243	protein O-linked glycosylation via threonine	biological_process	0.12647	1	1	321	7	15043	ENSGALG00000009452
GO:0060013	righting reflex	biological_process	0.12647	1	1	321	7	15043	ENSGALG00000009395
GO:2000116	regulation of cysteine-type endopeptidase activity	biological_process	0.12657	1	5	321	125	15043	ENSGALG00000006453,ENSGALG00000008660,ENSGALG00000006992,ENSGALG00000009179,ENSGALG00000013715
GO:0032050	clathrin heavy chain binding	molecular_function	0.12682	1	1	321	7	15043	ENSGALG00000006413
GO:0090148	membrane fission	biological_process	0.12694	1	1	321	7	15043	ENSGALG00000016142
GO:0048519	negative regulation of biological process	biological_process	0.12723	1	75	321	3168	15043	ENSGALG00000019553,ENSGALG00000004859,XLOC_043606,ENSGALG00000034150,ENSGALG00000032506,ENSGALG00000002987,ENSGALG00000008635,ENSGALG00000022696,ENSGALG00000054080,ENSGALG00000043064,ENSGALG00000006992,ENSGALG00000007657,ENSGALG00000025941,ENSGALG00000005968,ENSGALG00000008901,ENSGALG00000002792,ENSGALG00000009050,ENSGALG00000003589,ENSGALG00000027791,ENSGALG00000033520,ENSGALG00000023521,ENSGALG…
GO:0010966	regulation of phosphate transport	biological_process	0.12734	1	1	321	6	15043	ENSGALG00000027791
GO:0038030	non-canonical Wnt signaling pathway via MAPK cascade	biological_process	0.12751	1	1	321	6	15043	ENSGALG00000003767
GO:0043209	myelin sheath	cellular_component	0.12764	1	2	321	30	15043	ENSGALG00000032453,ENSGALG00000012885
GO:0008467	[heparan sulfate]-glucosamine 3-sulfotransferase 1 activity	molecular_function	0.12779	1	1	321	7	15043	ENSGALG00000026594
GO:1902476	chloride transmembrane transport	biological_process	0.12798	1	3	321	62	15043	ENSGALG00000009395,ENSGALG00000000745,ENSGALG00000038042
GO:0010872	regulation of cholesterol esterification	biological_process	0.12809	1	1	321	6	15043	ENSGALG00000000241
GO:0030201	heparan sulfate proteoglycan metabolic process	biological_process	0.12831	1	2	321	31	15043	ENSGALG00000026594,ENSGALG00000039553
GO:0048514	blood vessel morphogenesis	biological_process	0.12837	1	11	321	361	15043	ENSGALG00000039553,ENSGALG00000031410,ENSGALG00000000619,ENSGALG00000026098,ENSGALG00000029819,ENSGALG00000030027,ENSGALG00000002987,ENSGALG00000014725,ENSGALG00000041121,ENSGALG00000001449,ENSGALG00000007785
GO:0009725	response to hormone	biological_process	0.12845	1	13	321	437	15043	ENSGALG00000017068,ENSGALG00000012140,ENSGALG00000009700,ENSGALG00000041121,ENSGALG00000008901,ENSGALG00000008362,ENSGALG00000005215,ENSGALG00000043064,ENSGALG00000027786,ENSGALG00000009017,ENSGALG00000038848,ENSGALG00000023521,ENSGALG00000012885
GO:0030857	negative regulation of epithelial cell differentiation	biological_process	0.12853	1	2	321	29	15043	ENSGALG00000038848,ENSGALG00000006992
GO:0044420	extracellular matrix component	cellular_component	0.12867	1	2	321	32	15043	ENSGALG00000039990,ENSGALG00000015056
GO:0002251	organ or tissue specific immune response	biological_process	0.1288	1	1	321	6	15043	ENSGALG00000006453
GO:0002385	mucosal immune response	biological_process	0.1288	1	1	321	6	15043	ENSGALG00000006453
GO:0007249	I-kappaB kinase/NF-kappaB signaling	biological_process	0.12881	1	5	321	129	15043	ENSGALG00000006453,ENSGALG00000008439,ENSGALG00000009179,ENSGALG00000024272,ENSGALG00000009050
GO:0043400	cortisol secretion	biological_process	0.12886	1	1	321	6	15043	ENSGALG00000007047
GO:0009133	nucleoside diphosphate biosynthetic process	biological_process	0.12892	1	1	321	6	15043	ENSGALG00000028982
GO:0001960	negative regulation of cytokine-mediated signaling pathway	biological_process	0.12904	1	2	321	30	15043	ENSGALG00000041121,ENSGALG00000043603
GO:0060761	negative regulation of response to cytokine stimulus	biological_process	0.12904	1	2	321	30	15043	ENSGALG00000041121,ENSGALG00000043603
GO:0009111	vitamin catabolic process	biological_process	0.12906	1	1	321	6	15043	ENSGALG00000027791
GO:1901386	negative regulation of voltage-gated calcium channel activity	biological_process	0.12943	1	1	321	6	15043	ENSGALG00000032506
GO:0099566	regulation of postsynaptic cytosolic calcium ion concentration	biological_process	0.12961	1	1	321	7	15043	ENSGALG00000032282
GO:0010755	regulation of plasminogen activation	biological_process	0.12976	1	1	321	7	15043	ENSGALG00000002987
GO:0005253	anion channel activity	molecular_function	0.12988	1	3	321	62	15043	ENSGALG00000038042,ENSGALG00000009395,ENSGALG00000000745
GO:2000121	regulation of removal of superoxide radicals	biological_process	0.12988	1	1	321	7	15043	ENSGALG00000008439
GO:0005496	steroid binding	molecular_function	0.13001	1	3	321	60	15043	ENSGALG00000000241,ENSGALG00000032453,ENSGALG00000032282
GO:0031404	chloride ion binding	molecular_function	0.13028	1	1	321	7	15043	ENSGALG00000017405
GO:0099509	regulation of presynaptic cytosolic calcium ion concentration	biological_process	0.13084	1	1	321	7	15043	ENSGALG00000032282
GO:0004065	arylsulfatase activity	molecular_function	0.13084	1	1	321	7	15043	ENSGALG00000039553
GO:0021800	cerebral cortex tangential migration	biological_process	0.13099	1	1	321	7	15043	ENSGALG00000041121
GO:2000807	regulation of synaptic vesicle clustering	biological_process	0.13118	1	1	321	7	15043	ENSGALG00000038834
GO:0015185	gamma-aminobutyric acid transmembrane transporter activity	molecular_function	0.13137	1	1	321	7	15043	ENSGALG00000012985
GO:0035809	regulation of urine volume	biological_process	0.13159	1	1	321	7	15043	ENSGALG00000017405
GO:1904659	glucose transmembrane transport	biological_process	0.13165	1	3	321	62	15043	ENSGALG00000005083,ENSGALG00000000695,XLOC_108364
GO:0050807	regulation of synapse organization	biological_process	0.13178	1	5	321	129	15043	ENSGALG00000039633,ENSGALG00000026214,ENSGALG00000008888,ENSGALG00000041471,ENSGALG00000007242
GO:0070167	regulation of biomineral tissue development	biological_process	0.13197	1	3	321	60	15043	ENSGALG00000017068,ENSGALG00000041640,ENSGALG00000027791
GO:0051930	regulation of sensory perception of pain	biological_process	0.13224	1	1	321	7	15043	ENSGALG00000013604
GO:0051931	regulation of sensory perception	biological_process	0.13224	1	1	321	7	15043	ENSGALG00000013604
GO:0060099	regulation of phagocytosis, engulfment	biological_process	0.1324	1	1	321	7	15043	ENSGALG00000008439
GO:0060100	positive regulation of phagocytosis, engulfment	biological_process	0.1324	1	1	321	7	15043	ENSGALG00000008439
GO:1905153	regulation of membrane invagination	biological_process	0.1324	1	1	321	7	15043	ENSGALG00000008439
GO:1905155	positive regulation of membrane invagination	biological_process	0.1324	1	1	321	7	15043	ENSGALG00000008439
GO:0019058	viral life cycle	biological_process	0.13241	1	5	321	128	15043	ENSGALG00000006453,ENSGALG00000012885,ENSGALG00000043603,ENSGALG00000013723,ENSGALG00000026594
GO:0042762	regulation of sulfur metabolic process	biological_process	0.13242	1	1	321	7	15043	ENSGALG00000009700
GO:1904064	positive regulation of cation transmembrane transport	biological_process	0.13245	1	3	321	61	15043	ENSGALG00000007047,ENSGALG00000009050,ENSGALG00000006413
GO:0008553	proton-exporting ATPase activity, phosphorylative mechanism	molecular_function	0.13257	1	1	321	7	15043	ENSGALG00000034294
GO:0051241	negative regulation of multicellular organismal process	biological_process	0.13276	1	19	321	689	15043	ENSGALG00000006992,ENSGALG00000029393,ENSGALG00000012885,ENSGALG00000043254,ENSGALG00000014725,ENSGALG00000000469,ENSGALG00000026594,ENSGALG00000039633,ENSGALG00000041640,ENSGALG00000041121,ENSGALG00000017405,ENSGALG00000039553,ENSGALG00000004293,ENSGALG00000002987,ENSGALG00000027791,ENSGALG00000038848,ENSGALG00000010402,ENSGALG00000007047,ENSGALG00000000364
GO:0002532	production of molecular mediator involved in inflammatory response	biological_process	0.13291	1	2	321	31	15043	ENSGALG00000005857,ENSGALG00000013627
GO:0090399	replicative senescence	biological_process	0.13295	1	1	321	7	15043	ENSGALG00000026137
GO:0010819	regulation of T cell chemotaxis	biological_process	0.13328	1	1	321	7	15043	ENSGALG00000043603
GO:0010820	positive regulation of T cell chemotaxis	biological_process	0.13328	1	1	321	7	15043	ENSGALG00000043603
GO:0008236	serine-type peptidase activity	molecular_function	0.13361	1	5	321	125	15043	ENSGALG00000015730,ENSGALG00000035762,ENSGALG00000005086,ENSGALG00000004293,ENSGALG00000016169
GO:0009651	response to salt stress	biological_process	0.13375	1	1	321	7	15043	ENSGALG00000009050
GO:0014015	positive regulation of gliogenesis	biological_process	0.13376	1	2	321	30	15043	ENSGALG00000012290,ENSGALG00000033966
GO:0045137	development of primary sexual characteristics	biological_process	0.13377	1	5	321	130	15043	ENSGALG00000012140,ENSGALG00000026631,ENSGALG00000012885,ENSGALG00000041121,ENSGALG00000034346
GO:0045944	positive regulation of transcription by RNA polymerase II	biological_process	0.13404	1	22	321	812	15043	ENSGALG00000006138,ENSGALG00000035157,ENSGALG00000002987,ENSGALG00000012290,ENSGALG00000015015,ENSGALG00000040532,ENSGALG00000010936,ENSGALG00000043555,ENSGALG00000026631,ENSGALG00000010036,ENSGALG00000002792,ENSGALG00000007047,ENSGALG00000029022,ENSGALG00000002886,ENSGALG00000007657,ENSGALG00000029393,ENSGALG00000033432,ENSGALG00000023420,ENSGALG00000032289,ENSGALG00000039633,ENSGALG00000041630,…
GO:0030007	cellular potassium ion homeostasis	biological_process	0.13413	1	1	321	7	15043	ENSGALG00000004980
GO:0005791	rough endoplasmic reticulum	cellular_component	0.13421	1	2	321	30	15043	ENSGALG00000002503,ENSGALG00000005360
GO:0003725	double-stranded RNA binding	molecular_function	0.13447	1	3	321	61	15043	ENSGALG00000052192,ENSGALG00000013723,ENSGALG00000009639
GO:0072577	endothelial cell apoptotic process	biological_process	0.13457	1	2	321	31	15043	ENSGALG00000000619,ENSGALG00000029819
GO:0034145	positive regulation of toll-like receptor 4 signaling pathway	biological_process	0.13463	1	1	321	7	15043	ENSGALG00000006453
GO:0007256	activation of JNKK activity	biological_process	0.13479	1	1	321	7	15043	ENSGALG00000002766
GO:0010596	negative regulation of endothelial cell migration	biological_process	0.13502	1	2	321	31	15043	ENSGALG00000000364,ENSGALG00000041121
GO:0070673	response to interleukin-18	biological_process	0.13509	1	1	321	7	15043	ENSGALG00000016788
GO:0004177	aminopeptidase activity	molecular_function	0.13512	1	2	321	32	15043	ENSGALG00000003433,ENSGALG00000031410
GO:0015926	glucosidase activity	molecular_function	0.13561	1	1	321	7	15043	ENSGALG00000017068
GO:0001541	ovarian follicle development	biological_process	0.13582	1	2	321	31	15043	ENSGALG00000012885,ENSGALG00000012140
GO:0046548	retinal rod cell development	biological_process	0.13588	1	1	321	7	15043	ENSGALG00000003849
GO:1900122	positive regulation of receptor binding	biological_process	0.13602	1	1	321	7	15043	ENSGALG00000006992
GO:0010523	negative regulation of calcium ion transport into cytosol	biological_process	0.13607	1	1	321	7	15043	ENSGALG00000012885
GO:0046545	development of primary female sexual characteristics	biological_process	0.13613	1	3	321	63	15043	ENSGALG00000012140,ENSGALG00000041121,ENSGALG00000012885
GO:0060317	cardiac epithelial to mesenchymal transition	biological_process	0.13617	1	2	321	31	15043	ENSGALG00000038848,ENSGALG00000041640
GO:0033234	negative regulation of protein sumoylation	biological_process	0.13643	1	1	321	7	15043	ENSGALG00000009050
GO:0048520	positive regulation of behavior	biological_process	0.13653	1	1	321	7	15043	ENSGALG00000001449
GO:0008645	hexose transmembrane transport	biological_process	0.1366	1	3	321	63	15043	XLOC_108364,ENSGALG00000005083,ENSGALG00000000695
GO:0044539	long-chain fatty acid import	biological_process	0.13661	1	1	321	7	15043	ENSGALG00000008439
GO:0001819	positive regulation of cytokine production	biological_process	0.13666	1	7	321	203	15043	ENSGALG00000023521,ENSGALG00000002987,ENSGALG00000043254,ENSGALG00000041640,ENSGALG00000008439,ENSGALG00000009639,ENSGALG00000039553
GO:0033632	regulation of cell-cell adhesion mediated by integrin	biological_process	0.13708	1	1	321	7	15043	ENSGALG00000043603
GO:1902023	L-arginine transport	biological_process	0.1371	1	1	321	7	15043	ENSGALG00000013627
GO:0060249	anatomical structure homeostasis	biological_process	0.13712	1	8	321	245	15043	ENSGALG00000009700,ENSGALG00000051882,ENSGALG00000012140,ENSGALG00000015015,ENSGALG00000033520,ENSGALG00000012885,ENSGALG00000032282,ENSGALG00000002503
GO:0003183	mitral valve morphogenesis	biological_process	0.1372	1	1	321	7	15043	ENSGALG00000041640
GO:0098690	glycinergic synapse	cellular_component	0.13724	1	1	321	7	15043	ENSGALG00000009395
GO:0042461	photoreceptor cell development	biological_process	0.13746	1	2	321	31	15043	ENSGALG00000009007,ENSGALG00000003849
GO:0090129	positive regulation of synapse maturation	biological_process	0.13754	1	1	321	7	15043	ENSGALG00000039633
GO:0045741	positive regulation of epidermal growth factor-activated receptor activity	biological_process	0.13762	1	1	321	7	15043	ENSGALG00000023521
GO:0006813	potassium ion transport	biological_process	0.13785	1	6	321	169	15043	ENSGALG00000022696,ENSGALG00000007047,ENSGALG00000013604,ENSGALG00000031359,ENSGALG00000004980,ENSGALG00000053449
GO:0097006	regulation of plasma lipoprotein particle levels	biological_process	0.1379	1	2	321	31	15043	ENSGALG00000004230,ENSGALG00000008439
GO:2000677	regulation of transcription regulatory region DNA binding	biological_process	0.138	1	2	321	31	15043	ENSGALG00000038848,ENSGALG00000041640
GO:1902260	negative regulation of delayed rectifier potassium channel activity	biological_process	0.13809	1	1	321	6	15043	ENSGALG00000022696
GO:0060430	lung saccule development	biological_process	0.13817	1	1	321	7	15043	ENSGALG00000001449
GO:0008106	alcohol dehydrogenase (NADP+) activity	molecular_function	0.1383	1	1	321	7	15043	ENSGALG00000034346
GO:0036005	response to macrophage colony-stimulating factor	biological_process	0.1383	1	1	321	7	15043	ENSGALG00000033520
GO:0036006	cellular response to macrophage colony-stimulating factor stimulus	biological_process	0.1383	1	1	321	7	15043	ENSGALG00000033520
GO:0048563	post-embryonic animal organ morphogenesis	biological_process	0.13835	1	1	321	7	15043	ENSGALG00000016067
GO:0021675	nerve development	biological_process	0.1384	1	3	321	61	15043	ENSGALG00000023420,ENSGALG00000039553,ENSGALG00000039411
GO:0043129	surfactant homeostasis	biological_process	0.1384	1	1	321	7	15043	ENSGALG00000002503
GO:0035116	embryonic hindlimb morphogenesis	biological_process	0.13865	1	2	321	31	15043	ENSGALG00000041640,ENSGALG00000038848
GO:0070372	regulation of ERK1 and ERK2 cascade	biological_process	0.13892	1	6	321	165	15043	ENSGALG00000054196,ENSGALG00000002987,ENSGALG00000043603,ENSGALG00000027791,ENSGALG00000043555,ENSGALG00000008439
GO:0035325	Toll-like receptor binding	molecular_function	0.13913	1	1	321	7	15043	ENSGALG00000008439
GO:0060576	intestinal epithelial cell development	biological_process	0.13945	1	1	321	7	15043	ENSGALG00000002792
GO:1902725	negative regulation of satellite cell differentiation	biological_process	0.13948	1	1	321	7	15043	ENSGALG00000041640
GO:0060028	convergent extension involved in axis elongation	biological_process	0.13952	1	1	321	7	15043	ENSGALG00000003767
GO:0007186	G-protein coupled receptor signaling pathway	biological_process	0.13953	1	20	321	698	15043	ENSGALG00000008733,ENSGALG00000007466,ENSGALG00000033535,ENSGALG00000054196,ENSGALG00000003849,ENSGALG00000000469,ENSGALG00000012140,ENSGALG00000005242,ENSGALG00000051203,ENSGALG00000043603,ENSGALG00000027407,ENSGALG00000027146,ENSGALG00000023521,ENSGALG00000038042,ENSGALG00000013604,ENSGALG00000009395,ENSGALG00000007047,ENSGALG00000008362,ENSGALG00000008901,ENSGALG00000004120
GO:0050766	positive regulation of phagocytosis	biological_process	0.13976	1	2	321	31	15043	ENSGALG00000002503,ENSGALG00000008439
GO:0044283	small molecule biosynthetic process	biological_process	0.13988	1	13	321	442	15043	ENSGALG00000013073,ENSGALG00000005857,ENSGALG00000005215,ENSGALG00000031359,ENSGALG00000009700,ENSGALG00000002576,ENSGALG00000010402,ENSGALG00000000241,ENSGALG00000012834,ENSGALG00000045427,ENSGALG00000013123,ENSGALG00000034346,ENSGALG00000004230
GO:0003073	regulation of systemic arterial blood pressure	biological_process	0.13998	1	3	321	61	15043	ENSGALG00000031410,ENSGALG00000000469,ENSGALG00000002987
GO:0048678	response to axon injury	biological_process	0.14027	1	2	321	32	15043	ENSGALG00000039990,ENSGALG00000012885
GO:0009163	nucleoside biosynthetic process	biological_process	0.14055	1	2	321	31	15043	ENSGALG00000045427,ENSGALG00000013073
GO:0042455	ribonucleoside biosynthetic process	biological_process	0.14055	1	2	321	31	15043	ENSGALG00000013073,ENSGALG00000045427
GO:0016723	oxidoreductase activity, oxidizing metal ions, NAD or NADP as acceptor	molecular_function	0.14059	1	1	321	7	15043	ENSGALG00000009017
GO:0035295	tube development	biological_process	0.14059	1	18	321	660	15043	ENSGALG00000001449,ENSGALG00000007785,ENSGALG00000041121,ENSGALG00000041640,ENSGALG00000026098,ENSGALG00000034346,ENSGALG00000014725,ENSGALG00000012885,ENSGALG00000032282,ENSGALG00000002792,ENSGALG00000043555,ENSGALG00000029819,ENSGALG00000039553,ENSGALG00000031410,ENSGALG00000000619,ENSGALG00000030027,ENSGALG00000012290,ENSGALG00000002987
GO:0061156	pulmonary artery morphogenesis	biological_process	0.14065	1	1	321	7	15043	ENSGALG00000001449
GO:0046133	pyrimidine ribonucleoside catabolic process	biological_process	0.14073	1	1	321	7	15043	ENSGALG00000013073
GO:0043031	negative regulation of macrophage activation	biological_process	0.14073	1	1	321	7	15043	ENSGALG00000008660
GO:0009954	proximal/distal pattern formation	biological_process	0.14107	1	2	321	29	15043	ENSGALG00000029393,ENSGALG00000026631
GO:0015103	inorganic anion transmembrane transporter activity	molecular_function	0.1414	1	4	321	99	15043	ENSGALG00000038042,ENSGALG00000008874,ENSGALG00000009395,ENSGALG00000000745
GO:0043113	receptor clustering	biological_process	0.14183	1	2	321	33	15043	ENSGALG00000038834,ENSGALG00000009395
GO:0031233	intrinsic component of external side of plasma membrane	cellular_component	0.14195	1	1	321	7	15043	ENSGALG00000005360
GO:0031362	anchored component of external side of plasma membrane	cellular_component	0.14195	1	1	321	7	15043	ENSGALG00000005360
GO:0045595	regulation of cell differentiation	biological_process	0.14199	1	27	321	1044	15043	ENSGALG00000041121,ENSGALG00000041640,ENSGALG00000023420,ENSGALG00000012140,ENSGALG00000039633,ENSGALG00000012885,ENSGALG00000008733,ENSGALG00000006992,ENSGALG00000008439,ENSGALG00000027786,ENSGALG00000043064,ENSGALG00000005968,ENSGALG00000009050,ENSGALG00000043555,ENSGALG00000002792,ENSGALG00000007047,ENSGALG00000002987,ENSGALG00000012290,ENSGALG00000030461,ENSGALG00000033966,ENSGALG00000006453,…
GO:0039530	MDA-5 signaling pathway	biological_process	0.14208	1	1	321	7	15043	ENSGALG00000009639
GO:0001649	osteoblast differentiation	biological_process	0.14234	1	5	321	130	15043	ENSGALG00000006453,ENSGALG00000041640,ENSGALG00000027791,ENSGALG00000038848,ENSGALG00000043555
GO:0048741	skeletal muscle fiber development	biological_process	0.1425	1	2	321	30	15043	ENSGALG00000012885,ENSGALG00000010936
GO:0001101	response to acid chemical	biological_process	0.14253	1	5	321	134	15043	ENSGALG00000008901,ENSGALG00000009700,ENSGALG00000009395,ENSGALG00000008439,ENSGALG00000043064
GO:0001816	cytokine production	biological_process	0.14259	1	11	321	366	15043	ENSGALG00000039553,ENSGALG00000008439,ENSGALG00000010320,ENSGALG00000043254,ENSGALG00000002987,ENSGALG00000006453,ENSGALG00000016788,ENSGALG00000008267,ENSGALG00000023521,ENSGALG00000009639,ENSGALG00000041640
GO:0004415	hyalurononglucosaminidase activity	molecular_function	0.1426	1	1	321	7	15043	ENSGALG00000006413
GO:0001993	regulation of systemic arterial blood pressure by norepinephrine-epinephrine	biological_process	0.14262	1	1	321	7	15043	ENSGALG00000000469
GO:0003334	keratinocyte development	biological_process	0.14276	1	1	321	7	15043	ENSGALG00000010036
GO:0048709	oligodendrocyte differentiation	biological_process	0.14292	1	3	321	61	15043	ENSGALG00000003589,ENSGALG00000012290,ENSGALG00000033966
GO:0060351	cartilage development involved in endochondral bone morphogenesis	biological_process	0.14321	1	2	321	32	15043	ENSGALG00000000364,ENSGALG00000017183
GO:1901570	fatty acid derivative biosynthetic process	biological_process	0.14324	1	2	321	32	15043	ENSGALG00000005857,ENSGALG00000010402
GO:0055123	digestive system development	biological_process	0.1435	1	4	321	95	15043	ENSGALG00000012885,ENSGALG00000012290,ENSGALG00000001449,ENSGALG00000002792
GO:0044110	growth involved in symbiotic interaction	biological_process	0.14373	1	1	321	7	15043	ENSGALG00000008439
GO:0044116	growth of symbiont involved in interaction with host	biological_process	0.14373	1	1	321	7	15043	ENSGALG00000008439
GO:0044117	growth of symbiont in host	biological_process	0.14373	1	1	321	7	15043	ENSGALG00000008439
GO:0044126	regulation of growth of symbiont in host	biological_process	0.14373	1	1	321	7	15043	ENSGALG00000008439
GO:0044144	modulation of growth of symbiont involved in interaction with host	biological_process	0.14373	1	1	321	7	15043	ENSGALG00000008439
GO:0015085	calcium ion transmembrane transporter activity	molecular_function	0.14387	1	4	321	101	15043	ENSGALG00000005215,ENSGALG00000013007,ENSGALG00000003849,ENSGALG00000036964
GO:0030228	lipoprotein particle receptor activity	molecular_function	0.14411	1	1	321	8	15043	ENSGALG00000008439
GO:0014067	negative regulation of phosphatidylinositol 3-kinase signaling	biological_process	0.14418	1	1	321	7	15043	ENSGALG00000041640
GO:0004954	prostanoid receptor activity	molecular_function	0.14452	1	1	321	7	15043	ENSGALG00000008901
GO:0045599	negative regulation of fat cell differentiation	biological_process	0.14452	1	2	321	32	15043	ENSGALG00000038848,ENSGALG00000005968
GO:0048584	positive regulation of response to stimulus	biological_process	0.14455	1	32	321	1255	15043	ENSGALG00000017068,ENSGALG00000009639,ENSGALG00000039633,ENSGALG00000041121,ENSGALG00000006992,ENSGALG00000002766,ENSGALG00000026098,ENSGALG00000024272,ENSGALG00000009179,ENSGALG00000016788,ENSGALG00000000469,ENSGALG00000043555,ENSGALG00000010850,ENSGALG00000010320,ENSGALG00000002987,ENSGALG00000038848,ENSGALG00000003767,ENSGALG00000039480,ENSGALG00000043603,ENSGALG00000038834,ENSGALG00000008733,…
GO:0008284	positive regulation of cell proliferation	biological_process	0.14455	1	14	321	486	15043	ENSGALG00000012885,ENSGALG00000006453,ENSGALG00000012290,ENSGALG00000002987,ENSGALG00000043064,ENSGALG00000029819,ENSGALG00000039553,ENSGALG00000006992,ENSGALG00000008901,ENSGALG00000041640,ENSGALG00000043603,ENSGALG00000039990,ENSGALG00000013604,ENSGALG00000010036
GO:0120163	negative regulation of cold-induced thermogenesis	biological_process	0.14471	1	2	321	33	15043	ENSGALG00000017405,ENSGALG00000029393
GO:0072527	pyrimidine-containing compound metabolic process	biological_process	0.14475	1	3	321	62	15043	ENSGALG00000013073,ENSGALG00000045427,ENSGALG00000028982
GO:0004908	interleukin-1 receptor activity	molecular_function	0.14485	1	1	321	8	15043	ENSGALG00000016788
GO:0035878	nail development	biological_process	0.14495	1	1	321	7	15043	ENSGALG00000038848
GO:0031915	positive regulation of synaptic plasticity	biological_process	0.1452	1	1	321	7	15043	ENSGALG00000039633
GO:0003179	heart valve morphogenesis	biological_process	0.14525	1	2	321	33	15043	ENSGALG00000041640,ENSGALG00000001449
GO:0019731	antibacterial humoral response	biological_process	0.14539	1	1	321	7	15043	ENSGALG00000006453
GO:0016903	oxidoreductase activity, acting on the aldehyde or oxo group of donors	molecular_function	0.14541	1	2	321	32	15043	XLOC_108364,ENSGALG00000047421
GO:2000344	positive regulation of acrosome reaction	biological_process	0.14583	1	1	321	7	15043	ENSGALG00000005215
GO:0043922	negative regulation by host of viral transcription	biological_process	0.14585	1	1	321	7	15043	ENSGALG00000043603
GO:0071715	icosanoid transport	biological_process	0.14603	1	2	321	32	15043	ENSGALG00000016896,ENSGALG00000030512
GO:1901571	fatty acid derivative transport	biological_process	0.14603	1	2	321	32	15043	ENSGALG00000030512,ENSGALG00000016896
GO:0001990	regulation of systemic arterial blood pressure by hormone	biological_process	0.14606	1	2	321	31	15043	ENSGALG00000002987,ENSGALG00000031410
GO:1901654	response to ketone	biological_process	0.14641	1	3	321	64	15043	ENSGALG00000041121,ENSGALG00000008901,ENSGALG00000043064
GO:0021700	developmental maturation	biological_process	0.14643	1	6	321	170	15043	ENSGALG00000012885,ENSGALG00000019553,ENSGALG00000012290,ENSGALG00000038848,ENSGALG00000007047,ENSGALG00000039633
GO:0004966	galanin receptor activity	molecular_function	0.1467	1	1	321	7	15043	ENSGALG00000007047
GO:0048531	beta-1,3-galactosyltransferase activity	molecular_function	0.14674	1	1	321	7	15043	ENSGALG00000001611
GO:0015749	monosaccharide transmembrane transport	biological_process	0.14677	1	3	321	65	15043	ENSGALG00000005083,ENSGALG00000000695,XLOC_108364
GO:0070230	positive regulation of lymphocyte apoptotic process	biological_process	0.14708	1	1	321	7	15043	ENSGALG00000043603
GO:1901016	regulation of potassium ion transmembrane transporter activity	biological_process	0.14739	1	2	321	32	15043	ENSGALG00000022696,ENSGALG00000007047
GO:0034370	triglyceride-rich lipoprotein particle remodeling	biological_process	0.14768	1	1	321	7	15043	ENSGALG00000004230
GO:0034372	very-low-density lipoprotein particle remodeling	biological_process	0.14768	1	1	321	7	15043	ENSGALG00000004230
GO:1904862	inhibitory synapse assembly	biological_process	0.14781	1	1	321	8	15043	ENSGALG00000038042
GO:1901616	organic hydroxy compound catabolic process	biological_process	0.14789	1	2	321	33	15043	ENSGALG00000012834,ENSGALG00000027791
GO:0003253	cardiac neural crest cell migration involved in outflow tract morphogenesis	biological_process	0.14793	1	1	321	7	15043	ENSGALG00000041640
GO:0048703	embryonic viscerocranium morphogenesis	biological_process	0.14802	1	1	321	8	15043	ENSGALG00000034346
GO:0006883	cellular sodium ion homeostasis	biological_process	0.14819	1	1	321	8	15043	ENSGALG00000016169
GO:0061430	bone trabecula morphogenesis	biological_process	0.14857	1	1	321	8	15043	ENSGALG00000038848
GO:0060638	mesenchymal-epithelial cell signaling	biological_process	0.14884	1	1	321	8	15043	ENSGALG00000039990
GO:0034309	primary alcohol biosynthetic process	biological_process	0.14892	1	1	321	8	15043	ENSGALG00000005215
GO:1902282	voltage-gated potassium channel activity involved in ventricular cardiac muscle cell action potential repolarization	molecular_function	0.14902	1	1	321	7	15043	ENSGALG00000022696
GO:0048513	animal organ development	biological_process	0.14906	1	48	321	1970	15043	ENSGALG00000054080,ENSGALG00000023420,ENSGALG00000017068,ENSGALG00000039633,ENSGALG00000041121,ENSGALG00000001449,ENSGALG00000047578,ENSGALG00000006992,ENSGALG00000026098,ENSGALG00000043064,ENSGALG00000003849,ENSGALG00000034346,ENSGALG00000000469,ENSGALG00000043555,ENSGALG00000011270,ENSGALG00000019553,ENSGALG00000000364,ENSGALG00000016067,ENSGALG00000031410,ENSGALG00000011740,ENSGALG00000010133,…
GO:0001886	endothelial cell morphogenesis	biological_process	0.14908	1	1	321	8	15043	ENSGALG00000000364
GO:0072017	distal tubule development	biological_process	0.1491	1	1	321	8	15043	ENSGALG00000032282
GO:0050803	regulation of synapse structure or activity	biological_process	0.14926	1	5	321	135	15043	ENSGALG00000041471,ENSGALG00000008888,ENSGALG00000007242,ENSGALG00000026214,ENSGALG00000039633
GO:0015732	prostaglandin transport	biological_process	0.14935	1	1	321	8	15043	ENSGALG00000016896
GO:0060401	cytosolic calcium ion transport	biological_process	0.14965	1	4	321	100	15043	ENSGALG00000003849,ENSGALG00000012885,ENSGALG00000006413,ENSGALG00000009050
GO:0010759	positive regulation of macrophage chemotaxis	biological_process	0.14978	1	1	321	7	15043	ENSGALG00000043603
GO:1905523	positive regulation of macrophage migration	biological_process	0.14978	1	1	321	7	15043	ENSGALG00000043603
GO:0003810	protein-glutamine gamma-glutamyltransferase activity	molecular_function	0.15005	1	1	321	8	15043	ENSGALG00000004804
GO:0001568	blood vessel development	biological_process	0.15024	1	12	321	415	15043	ENSGALG00000001449,ENSGALG00000007785,ENSGALG00000041121,ENSGALG00000026098,ENSGALG00000029819,ENSGALG00000031410,ENSGALG00000039553,ENSGALG00000007657,ENSGALG00000000619,ENSGALG00000014725,ENSGALG00000030027,ENSGALG00000002987
GO:0019213	deacetylase activity	molecular_function	0.15033	1	2	321	33	15043	ENSGALG00000010364,ENSGALG00000010854
GO:0005787	signal peptidase complex	cellular_component	0.15066	1	1	321	7	15043	XLOC_108364
GO:0071636	positive regulation of transforming growth factor beta production	biological_process	0.15071	1	1	321	8	15043	ENSGALG00000002987
GO:0042627	chylomicron	cellular_component	0.15086	1	1	321	7	15043	ENSGALG00000015134
GO:0060513	prostatic bud formation	biological_process	0.15115	1	1	321	8	15043	ENSGALG00000039553
GO:0046929	negative regulation of neurotransmitter secretion	biological_process	0.1512	1	1	321	8	15043	ENSGALG00000034025
GO:0019842	vitamin binding	molecular_function	0.15123	1	4	321	98	15043	ENSGALG00000013094,ENSGALG00000035219,ENSGALG00000032282,ENSGALG00000008317
GO:0002020	protease binding	molecular_function	0.15124	1	3	321	65	15043	ENSGALG00000002987,ENSGALG00000012885,ENSGALG00000030502
GO:0072132	mesenchyme morphogenesis	biological_process	0.15172	1	2	321	33	15043	ENSGALG00000041640,ENSGALG00000038848
GO:1902644	tertiary alcohol metabolic process	biological_process	0.15178	1	1	321	8	15043	ENSGALG00000005215
GO:0008430	selenium binding	molecular_function	0.15179	1	1	321	7	15043	ENSGALG00000047578
GO:0042953	lipoprotein transport	biological_process	0.15233	1	1	321	8	15043	ENSGALG00000008439
GO:0044872	lipoprotein localization	biological_process	0.15233	1	1	321	8	15043	ENSGALG00000008439
GO:0002523	leukocyte migration involved in inflammatory response	biological_process	0.15304	1	1	321	7	15043	ENSGALG00000026098
GO:0030335	positive regulation of cell migration	biological_process	0.15327	1	9	321	295	15043	ENSGALG00000012885,ENSGALG00000014725,ENSGALG00000006413,ENSGALG00000023521,ENSGALG00000006992,ENSGALG00000028341,ENSGALG00000041640,ENSGALG00000043603,ENSGALG00000003589
GO:0006591	ornithine metabolic process	biological_process	0.15329	1	1	321	8	15043	ENSGALG00000002576
GO:2000145	regulation of cell motility	biological_process	0.15356	1	15	321	543	15043	ENSGALG00000012885,ENSGALG00000006413,ENSGALG00000014725,ENSGALG00000023521,ENSGALG00000039553,ENSGALG00000006992,ENSGALG00000028341,ENSGALG00000009825,ENSGALG00000041121,ENSGALG00000041640,ENSGALG00000000364,ENSGALG00000043603,ENSGALG00000003589,ENSGALG00000015056,ENSGALG00000013715
GO:0003197	endocardial cushion development	biological_process	0.15367	1	2	321	33	15043	ENSGALG00000038848,ENSGALG00000041640
GO:0003174	mitral valve development	biological_process	0.15373	1	1	321	8	15043	ENSGALG00000041640
GO:0071241	cellular response to inorganic substance	biological_process	0.15381	1	4	321	99	15043	ENSGALG00000039633,ENSGALG00000009050,ENSGALG00000006992,ENSGALG00000005215
GO:0010562	positive regulation of phosphorus metabolic process	biological_process	0.15381	1	18	321	660	15043	ENSGALG00000006453,ENSGALG00000002987,ENSGALG00000027791,ENSGALG00000006413,ENSGALG00000023521,ENSGALG00000043555,ENSGALG00000003589,ENSGALG00000008733,ENSGALG00000006992,ENSGALG00000002766,ENSGALG00000008439,ENSGALG00000012885,ENSGALG00000054196,ENSGALG00000000469,ENSGALG00000013715,ENSGALG00000017068,ENSGALG00000043603,ENSGALG00000038834
GO:0045937	positive regulation of phosphate metabolic process	biological_process	0.15381	1	18	321	660	15043	ENSGALG00000023521,ENSGALG00000027791,ENSGALG00000006413,ENSGALG00000002987,ENSGALG00000006453,ENSGALG00000003589,ENSGALG00000043555,ENSGALG00000000469,ENSGALG00000012885,ENSGALG00000054196,ENSGALG00000008439,ENSGALG00000002766,ENSGALG00000008733,ENSGALG00000006992,ENSGALG00000038834,ENSGALG00000043603,ENSGALG00000013715,ENSGALG00000017068
GO:0050930	induction of positive chemotaxis	biological_process	0.15397	1	1	321	8	15043	ENSGALG00000029819
GO:0034364	high-density lipoprotein particle	cellular_component	0.15413	1	1	321	7	15043	ENSGALG00000027716
GO:0001675	acrosome assembly	biological_process	0.15431	1	1	321	8	15043	ENSGALG00000013484
GO:0060192	negative regulation of lipase activity	biological_process	0.15506	1	1	321	8	15043	ENSGALG00000000619
GO:0015181	arginine transmembrane transporter activity	molecular_function	0.15509	1	1	321	8	15043	ENSGALG00000013627
GO:1903826	arginine transmembrane transport	biological_process	0.15509	1	1	321	8	15043	ENSGALG00000013627
GO:1990822	basic amino acid transmembrane transport	biological_process	0.15509	1	1	321	8	15043	ENSGALG00000013627
GO:0031223	auditory behavior	biological_process	0.15521	1	1	321	8	15043	ENSGALG00000001449
GO:0042532	negative regulation of tyrosine phosphorylation of STAT protein	biological_process	0.1553	1	1	321	8	15043	ENSGALG00000027786
GO:0033127	regulation of histone phosphorylation	biological_process	0.15534	1	1	321	8	15043	ENSGALG00000041640
GO:0002526	acute inflammatory response	biological_process	0.1555	1	2	321	33	15043	ENSGALG00000027716,ENSGALG00000043064
GO:0050790	regulation of catalytic activity	biological_process	0.1555	1	34	321	1363	15043	ENSGALG00000019553,ENSGALG00000008896,ENSGALG00000016067,ENSGALG00000043555,ENSGALG00000002987,ENSGALG00000006413,ENSGALG00000015134,ENSGALG00000000619,ENSGALG00000041121,ENSGALG00000028595,ENSGALG00000013723,ENSGALG00000000469,ENSGALG00000006992,ENSGALG00000053694,ENSGALG00000002766,ENSGALG00000009179,ENSGALG00000009825,ENSGALG00000009050,ENSGALG00000003589,ENSGALG00000006453,ENSGALG00000026137,…
GO:0002363	alpha-beta T cell lineage commitment	biological_process	0.15553	1	1	321	8	15043	ENSGALG00000012885
GO:0032926	negative regulation of activin receptor signaling pathway	biological_process	0.15564	1	1	321	8	15043	ENSGALG00000038834
GO:0031668	cellular response to extracellular stimulus	biological_process	0.15566	1	5	321	137	15043	XLOC_043606,ENSGALG00000017046,ENSGALG00000009700,ENSGALG00000035219,ENSGALG00000012885
GO:0051044	positive regulation of membrane protein ectodomain proteolysis	biological_process	0.15579	1	1	321	8	15043	ENSGALG00000023521
GO:0046321	positive regulation of fatty acid oxidation	biological_process	0.15593	1	1	321	8	15043	ENSGALG00000041640
GO:2001015	negative regulation of skeletal muscle cell differentiation	biological_process	0.15594	1	1	321	8	15043	ENSGALG00000041640
GO:0042493	response to drug	biological_process	0.15616	1	13	321	452	15043	XLOC_108364,ENSGALG00000001449,ENSGALG00000028273,ENSGALG00000041121,ENSGALG00000007047,ENSGALG00000011633,ENSGALG00000034025,ENSGALG00000008874,ENSGALG00000004980,ENSGALG00000012885,ENSGALG00000010320,ENSGALG00000013627,ENSGALG00000043064
GO:0042509	regulation of tyrosine phosphorylation of STAT protein	biological_process	0.15636	1	2	321	33	15043	ENSGALG00000043603,ENSGALG00000027786
GO:0051549	positive regulation of keratinocyte migration	biological_process	0.15642	1	1	321	8	15043	ENSGALG00000006992
GO:0032680	regulation of tumor necrosis factor production	biological_process	0.15661	1	3	321	66	15043	ENSGALG00000006453,ENSGALG00000041640,ENSGALG00000008439
GO:0003188	heart valve formation	biological_process	0.15662	1	1	321	8	15043	ENSGALG00000041640
GO:0051049	regulation of transport	biological_process	0.15663	1	26	321	1012	15043	ENSGALG00000005215,ENSGALG00000000364,XLOC_108364,ENSGALG00000019114,ENSGALG00000013604,ENSGALG00000034025,ENSGALG00000003589,ENSGALG00000009050,ENSGALG00000007047,ENSGALG00000032506,ENSGALG00000023521,ENSGALG00000006413,ENSGALG00000040532,ENSGALG00000027791,ENSGALG00000002503,ENSGALG00000043603,ENSGALG00000041640,ENSGALG00000038834,ENSGALG00000031359,ENSGALG00000039756,ENSGALG00000022696,ENSGALG…
GO:0071695	anatomical structure maturation	biological_process	0.15697	1	4	321	100	15043	ENSGALG00000012885,ENSGALG00000019553,ENSGALG00000038848,ENSGALG00000007047
GO:0060911	cardiac cell fate commitment	biological_process	0.15704	1	1	321	8	15043	ENSGALG00000033966
GO:0000082	G1/S transition of mitotic cell cycle	biological_process	0.15718	1	4	321	101	15043	ENSGALG00000027407,ENSGALG00000026137,ENSGALG00000014725,ENSGALG00000012885
GO:0097499	protein localization to non-motile cilium	biological_process	0.15728	1	1	321	8	15043	ENSGALG00000009007
GO:0016842	amidine-lyase activity	molecular_function	0.15749	1	1	321	8	15043	ENSGALG00000002576
GO:0048701	embryonic cranial skeleton morphogenesis	biological_process	0.15766	1	2	321	34	15043	ENSGALG00000041640,ENSGALG00000034346
GO:0016491	oxidoreductase activity	molecular_function	0.1579	1	17	321	605	15043	ENSGALG00000015977,ENSGALG00000000081,ENSGALG00000054210,XLOC_108364,ENSGALG00000044760,XLOC_077874,ENSGALG00000006300,ENSGALG00000005857,ENSGALG00000031360,ENSGALG00000047421,ENSGALG00000012834,ENSGALG00000018557,ENSGALG00000043254,ENSGALG00000034346,ENSGALG00000007727,ENSGALG00000009017,ENSGALG00000008040
GO:0046883	regulation of hormone secretion	biological_process	0.15795	1	5	321	135	15043	ENSGALG00000013604,ENSGALG00000007047,ENSGALG00000043603,ENSGALG00000023521,ENSGALG00000031359
GO:0090533	cation-transporting ATPase complex	cellular_component	0.15813	1	1	321	8	15043	ENSGALG00000053449
GO:0007512	adult heart development	biological_process	0.15816	1	1	321	8	15043	ENSGALG00000000469
GO:0030275	LRR domain binding	molecular_function	0.15818	1	1	321	8	15043	ENSGALG00000010320
GO:0044406	adhesion of symbiont to host	biological_process	0.15818	1	1	321	8	15043	ENSGALG00000006453
GO:0090280	positive regulation of calcium ion import	biological_process	0.15851	1	1	321	8	15043	ENSGALG00000000364
GO:0005272	sodium channel activity	molecular_function	0.15869	1	2	321	35	15043	ENSGALG00000034025,ENSGALG00000027702
GO:0000235	astral microtubule	cellular_component	0.15872	1	1	321	8	15043	ENSGALG00000011084
GO:0005818	aster	cellular_component	0.15872	1	1	321	8	15043	ENSGALG00000011084
GO:0008329	signaling pattern recognition receptor activity	molecular_function	0.15875	1	1	321	8	15043	ENSGALG00000008439
GO:0038187	pattern recognition receptor activity	molecular_function	0.15875	1	1	321	8	15043	ENSGALG00000008439
GO:0015238	drug transmembrane transporter activity	molecular_function	0.15887	1	3	321	66	15043	ENSGALG00000011633,ENSGALG00000013627,ENSGALG00000008874
GO:0044241	lipid digestion	biological_process	0.15888	1	1	321	8	15043	ENSGALG00000008439
GO:0046887	positive regulation of hormone secretion	biological_process	0.15915	1	3	321	65	15043	ENSGALG00000013604,ENSGALG00000007047,ENSGALG00000031359
GO:0098856	intestinal lipid absorption	biological_process	0.15935	1	1	321	8	15043	ENSGALG00000008439
GO:0021889	olfactory bulb interneuron differentiation	biological_process	0.15942	1	1	321	8	15043	ENSGALG00000041121
GO:0001558	regulation of cell growth	biological_process	0.15953	1	7	321	214	15043	ENSGALG00000008733,ENSGALG00000007047,ENSGALG00000010133,ENSGALG00000041121,ENSGALG00000012885,ENSGALG00000033520,ENSGALG00000026137
GO:0005605	basal lamina	cellular_component	0.15959	1	1	321	9	15043	ENSGALG00000015056
GO:0043256	laminin complex	cellular_component	0.15959	1	1	321	9	15043	ENSGALG00000015056
GO:0034452	dynactin binding	molecular_function	0.1597	1	1	321	9	15043	ENSGALG00000008940
GO:0004033	aldo-keto reductase (NADP) activity	molecular_function	0.15979	1	1	321	8	15043	ENSGALG00000034346
GO:0001525	angiogenesis	biological_process	0.1599	1	9	321	295	15043	ENSGALG00000041121,ENSGALG00000007785,ENSGALG00000000619,ENSGALG00000031410,ENSGALG00000039553,ENSGALG00000029819,ENSGALG00000026098,ENSGALG00000030027,ENSGALG00000014725
GO:0030502	negative regulation of bone mineralization	biological_process	0.16	1	1	321	8	15043	ENSGALG00000027791
GO:0042359	vitamin D metabolic process	biological_process	0.16004	1	1	321	8	15043	ENSGALG00000027791
GO:0098869	cellular oxidant detoxification	biological_process	0.16027	1	3	321	63	15043	ENSGALG00000043254,ENSGALG00000018557,ENSGALG00000008439
GO:0046325	negative regulation of glucose import	biological_process	0.16065	1	1	321	9	15043	XLOC_108364
GO:0015108	chloride transmembrane transporter activity	molecular_function	0.16091	1	3	321	69	15043	ENSGALG00000000745,ENSGALG00000009395,ENSGALG00000038042
GO:0032640	tumor necrosis factor production	biological_process	0.16122	1	3	321	67	15043	ENSGALG00000041640,ENSGALG00000006453,ENSGALG00000008439
GO:0040012	regulation of locomotion	biological_process	0.16139	1	16	321	590	15043	ENSGALG00000006992,ENSGALG00000028341,ENSGALG00000012885,ENSGALG00000014725,ENSGALG00000015056,ENSGALG00000013715,ENSGALG00000043603,ENSGALG00000041121,ENSGALG00000041640,ENSGALG00000039553,ENSGALG00000029819,ENSGALG00000023521,ENSGALG00000006413,ENSGALG00000003589,ENSGALG00000000364,ENSGALG00000009825
GO:0000768	syncytium formation by plasma membrane fusion	biological_process	0.16145	1	2	321	34	15043	ENSGALG00000010936,ENSGALG00000033520
GO:0006949	syncytium formation	biological_process	0.16145	1	2	321	34	15043	ENSGALG00000010936,ENSGALG00000033520
GO:0009952	anterior/posterior pattern specification	biological_process	0.16161	1	6	321	166	15043	ENSGALG00000038848,ENSGALG00000010936,ENSGALG00000023420,ENSGALG00000007657,ENSGALG00000026631,ENSGALG00000029393
GO:1903978	regulation of microglial cell activation	biological_process	0.16169	1	1	321	8	15043	ENSGALG00000008660
GO:1903555	regulation of tumor necrosis factor superfamily cytokine production	biological_process	0.16189	1	3	321	67	15043	ENSGALG00000008439,ENSGALG00000006453,ENSGALG00000041640
GO:0010942	positive regulation of cell death	biological_process	0.16233	1	10	321	332	15043	ENSGALG00000004980,ENSGALG00000038848,ENSGALG00000006992,ENSGALG00000008439,ENSGALG00000009179,ENSGALG00000010320,ENSGALG00000041121,ENSGALG00000043603,ENSGALG00000013715,ENSGALG00000002792
GO:0002063	chondrocyte development	biological_process	0.16233	1	2	321	35	15043	ENSGALG00000038848,ENSGALG00000039553
GO:0060046	regulation of acrosome reaction	biological_process	0.16246	1	1	321	8	15043	ENSGALG00000005215
GO:0030159	receptor signaling complex scaffold activity	molecular_function	0.16248	1	1	321	9	15043	ENSGALG00000038834
GO:0032060	bleb assembly	biological_process	0.1625	1	1	321	9	15043	ENSGALG00000008733
GO:0034219	carbohydrate transmembrane transport	biological_process	0.16251	1	3	321	68	15043	XLOC_108364,ENSGALG00000005083,ENSGALG00000000695
GO:0051602	response to electrical stimulus	biological_process	0.16255	1	1	321	8	15043	ENSGALG00000039633
GO:0071356	cellular response to tumor necrosis factor	biological_process	0.1629	1	4	321	99	15043	ENSGALG00000054196,ENSGALG00000043603,ENSGALG00000033520,ENSGALG00000043555
GO:0008219	cell death	biological_process	0.16309	1	27	321	1052	15043	ENSGALG00000009700,ENSGALG00000007785,ENSGALG00000041640,ENSGALG00000041121,ENSGALG00000043603,ENSGALG00000013715,ENSGALG00000004980,ENSGALG00000014725,ENSGALG00000012885,ENSGALG00000019696,ENSGALG00000027786,ENSGALG00000043064,ENSGALG00000009179,ENSGALG00000008439,ENSGALG00000006992,ENSGALG00000002766,ENSGALG00000035219,ENSGALG00000008901,ENSGALG00000002792,ENSGALG00000009050,ENSGALG00000013604,…
GO:0009211	pyrimidine deoxyribonucleoside triphosphate metabolic process	biological_process	0.16349	1	1	321	8	15043	ENSGALG00000028982
GO:0008286	insulin receptor signaling pathway	biological_process	0.16352	1	3	321	68	15043	ENSGALG00000017068,ENSGALG00000027786,ENSGALG00000009700
GO:1902533	positive regulation of intracellular signal transduction	biological_process	0.16359	1	16	321	578	15043	ENSGALG00000043603,ENSGALG00000009639,ENSGALG00000017068,ENSGALG00000039633,ENSGALG00000000469,ENSGALG00000054196,ENSGALG00000008439,ENSGALG00000024272,ENSGALG00000009179,ENSGALG00000008733,ENSGALG00000002766,ENSGALG00000043555,ENSGALG00000027791,ENSGALG00000023521,ENSGALG00000006453,ENSGALG00000002987
GO:0018242	protein O-linked glycosylation via serine	biological_process	0.16372	1	1	321	9	15043	ENSGALG00000009452
GO:0034433	steroid esterification	biological_process	0.16433	1	1	321	8	15043	ENSGALG00000000241
GO:0034434	sterol esterification	biological_process	0.16433	1	1	321	8	15043	ENSGALG00000000241
GO:0034435	cholesterol esterification	biological_process	0.16433	1	1	321	8	15043	ENSGALG00000000241
GO:0008528	G-protein coupled peptide receptor activity	molecular_function	0.16503	1	5	321	131	15043	ENSGALG00000008362,ENSGALG00000007047,ENSGALG00000005242,ENSGALG00000007466,ENSGALG00000027146
GO:0034767	positive regulation of ion transmembrane transport	biological_process	0.16513	1	3	321	68	15043	ENSGALG00000009050,ENSGALG00000007047,ENSGALG00000006413
GO:0015296	anion:cation symporter activity	molecular_function	0.16517	1	1	321	9	15043	ENSGALG00000008874
GO:1901741	positive regulation of myoblast fusion	biological_process	0.16535	1	1	321	8	15043	ENSGALG00000010936
GO:0035357	peroxisome proliferator activated receptor signaling pathway	biological_process	0.16564	1	1	321	9	15043	ENSGALG00000041640
GO:0010565	regulation of cellular ketone metabolic process	biological_process	0.16578	1	3	321	67	15043	ENSGALG00000009700,ENSGALG00000041640,ENSGALG00000000241
GO:0009221	pyrimidine deoxyribonucleotide biosynthetic process	biological_process	0.16593	1	1	321	8	15043	ENSGALG00000028982
GO:0034361	very-low-density lipoprotein particle	cellular_component	0.16617	1	1	321	8	15043	ENSGALG00000015134
GO:0034385	triglyceride-rich plasma lipoprotein particle	cellular_component	0.16617	1	1	321	8	15043	ENSGALG00000015134
GO:0046879	hormone secretion	biological_process	0.16652	1	6	321	175	15043	ENSGALG00000031359,ENSGALG00000023521,ENSGALG00000043603,ENSGALG00000007047,ENSGALG00000012140,ENSGALG00000013604
GO:0071706	tumor necrosis factor superfamily cytokine production	biological_process	0.16655	1	3	321	68	15043	ENSGALG00000006453,ENSGALG00000041640,ENSGALG00000008439
GO:0030667	secretory granule membrane	cellular_component	0.16676	1	2	321	36	15043	ENSGALG00000016896,ENSGALG00000005360
GO:0003964	RNA-directed DNA polymerase activity	molecular_function	0.16678	1	2	321	31	15043	ENSGALG00000049534,ENSGALG00000047196
GO:0010818	T cell chemotaxis	biological_process	0.16735	1	1	321	9	15043	ENSGALG00000043603
GO:0097104	postsynaptic membrane assembly	biological_process	0.16795	1	1	321	9	15043	ENSGALG00000038834
GO:0006690	icosanoid metabolic process	biological_process	0.16803	1	2	321	35	15043	ENSGALG00000010402,ENSGALG00000005857
GO:0000977	RNA polymerase II regulatory region sequence-specific DNA binding	molecular_function	0.16805	1	16	321	572	15043	ENSGALG00000035157,ENSGALG00000012290,ENSGALG00000010936,ENSGALG00000015209,ENSGALG00000038848,ENSGALG00000040532,ENSGALG00000010036,ENSGALG00000026631,ENSGALG00000002886,ENSGALG00000007657,ENSGALG00000029393,ENSGALG00000033432,ENSGALG00000023420,ENSGALG00000039633,ENSGALG00000032289,ENSGALG00000041640
GO:0032460	negative regulation of protein oligomerization	biological_process	0.16805	1	1	321	9	15043	ENSGALG00000035219
GO:0015485	cholesterol binding	molecular_function	0.16836	1	2	321	35	15043	ENSGALG00000000241,ENSGALG00000032453
GO:0060191	regulation of lipase activity	biological_process	0.16847	1	2	321	35	15043	ENSGALG00000000619,ENSGALG00000043603
GO:0019915	lipid storage	biological_process	0.16872	1	2	321	37	15043	ENSGALG00000008439,ENSGALG00000000241
GO:0042127	regulation of cell proliferation	biological_process	0.16873	1	23	321	885	15043	ENSGALG00000026098,ENSGALG00000043064,ENSGALG00000006992,ENSGALG00000012885,ENSGALG00000039990,ENSGALG00000013715,ENSGALG00000054080,ENSGALG00000017405,ENSGALG00000043603,ENSGALG00000041640,ENSGALG00000010320,ENSGALG00000029819,ENSGALG00000039553,ENSGALG00000038848,ENSGALG00000026137,ENSGALG00000002987,ENSGALG00000012290,ENSGALG00000006453,ENSGALG00000010036,ENSGALG00000013604,ENSGALG00000010402,…
GO:0006022	aminoglycan metabolic process	biological_process	0.16887	1	3	321	66	15043	ENSGALG00000006413,ENSGALG00000009963,ENSGALG00000016761
GO:0036041	long-chain fatty acid binding	molecular_function	0.16906	1	1	321	8	15043	ENSGALG00000043064
GO:0060428	lung epithelium development	biological_process	0.16931	1	2	321	35	15043	ENSGALG00000001449,ENSGALG00000002792
GO:0042306	regulation of protein import into nucleus	biological_process	0.16937	1	2	321	36	15043	ENSGALG00000008439,ENSGALG00000040532
GO:0014904	myotube cell development	biological_process	0.16943	1	2	321	34	15043	ENSGALG00000012885,ENSGALG00000010936
GO:0072044	collecting duct development	biological_process	0.16967	1	1	321	9	15043	ENSGALG00000032282
GO:0140131	positive regulation of lymphocyte chemotaxis	biological_process	0.16975	1	1	321	9	15043	ENSGALG00000043603
GO:0050901	leukocyte tethering or rolling	biological_process	0.1698	1	1	321	9	15043	ENSGALG00000028341
GO:0050921	positive regulation of chemotaxis	biological_process	0.1699	1	3	321	68	15043	ENSGALG00000043603,ENSGALG00000041121,ENSGALG00000029819
GO:0048706	embryonic skeletal system development	biological_process	0.16996	1	4	321	100	15043	ENSGALG00000023420,ENSGALG00000039553,ENSGALG00000034346,ENSGALG00000041640
GO:0016114	terpenoid biosynthetic process	biological_process	0.17002	1	1	321	9	15043	ENSGALG00000034346
GO:0007596	blood coagulation	biological_process	0.17021	1	4	321	104	15043	ENSGALG00000002987,ENSGALG00000009266,ENSGALG00000004293,ENSGALG00000008439
GO:0072073	kidney epithelium development	biological_process	0.17039	1	4	321	104	15043	ENSGALG00000012885,ENSGALG00000041121,ENSGALG00000032282,ENSGALG00000043555
GO:0010225	response to UV-C	biological_process	0.17078	1	1	321	9	15043	ENSGALG00000016067
GO:0048875	chemical homeostasis within a tissue	biological_process	0.17107	1	1	321	9	15043	ENSGALG00000002503
GO:1903817	negative regulation of voltage-gated potassium channel activity	biological_process	0.17107	1	1	321	8	15043	ENSGALG00000022696
GO:0060601	lateral sprouting from an epithelium	biological_process	0.17148	1	1	321	9	15043	ENSGALG00000039553
GO:0070371	ERK1 and ERK2 cascade	biological_process	0.17172	1	6	321	176	15043	ENSGALG00000008439,ENSGALG00000043555,ENSGALG00000027791,ENSGALG00000054196,ENSGALG00000043603,ENSGALG00000002987
GO:0048029	monosaccharide binding	molecular_function	0.17213	1	2	321	36	15043	ENSGALG00000002503,ENSGALG00000031359
GO:0032635	interleukin-6 production	biological_process	0.17239	1	3	321	68	15043	ENSGALG00000016788,ENSGALG00000041640,ENSGALG00000008439
GO:0001012	RNA polymerase II regulatory region DNA binding	molecular_function	0.17252	1	16	321	575	15043	ENSGALG00000035157,ENSGALG00000012290,ENSGALG00000038848,ENSGALG00000015209,ENSGALG00000040532,ENSGALG00000010936,ENSGALG00000010036,ENSGALG00000026631,ENSGALG00000002886,ENSGALG00000007657,ENSGALG00000029393,ENSGALG00000033432,ENSGALG00000023420,ENSGALG00000032289,ENSGALG00000039633,ENSGALG00000041640
GO:0051547	regulation of keratinocyte migration	biological_process	0.17257	1	1	321	9	15043	ENSGALG00000006992
GO:0016048	detection of temperature stimulus	biological_process	0.17257	1	1	321	9	15043	ENSGALG00000015126
GO:0032760	positive regulation of tumor necrosis factor production	biological_process	0.17261	1	2	321	36	15043	ENSGALG00000008439,ENSGALG00000041640
GO:0001708	cell fate specification	biological_process	0.17261	1	3	321	64	15043	ENSGALG00000029393,ENSGALG00000010133,ENSGALG00000033966
GO:1901659	glycosyl compound biosynthetic process	biological_process	0.17269	1	2	321	35	15043	ENSGALG00000045427,ENSGALG00000013073
GO:2000849	regulation of glucocorticoid secretion	biological_process	0.17294	1	1	321	9	15043	ENSGALG00000007047
GO:0030199	collagen fibril organization	biological_process	0.17312	1	2	321	36	15043	ENSGALG00000005968,ENSGALG00000002987
GO:0051379	epinephrine binding	molecular_function	0.17341	1	1	321	8	15043	ENSGALG00000023521
GO:0006825	copper ion transport	biological_process	0.17351	1	1	321	9	15043	ENSGALG00000009017
GO:0045604	regulation of epidermal cell differentiation	biological_process	0.17362	1	2	321	35	15043	ENSGALG00000010133,ENSGALG00000038848
GO:0046135	pyrimidine nucleoside catabolic process	biological_process	0.17383	1	1	321	9	15043	ENSGALG00000013073
GO:0004745	retinol dehydrogenase activity	molecular_function	0.17394	1	1	321	9	15043	ENSGALG00000034346
GO:0070181	small ribosomal subunit rRNA binding	molecular_function	0.17398	1	1	321	8	15043	ENSGALG00000023191
GO:0048019	receptor antagonist activity	molecular_function	0.17415	1	1	321	8	15043	ENSGALG00000043603
GO:0071295	cellular response to vitamin	biological_process	0.17462	1	1	321	9	15043	ENSGALG00000017046
GO:0050919	negative chemotaxis	biological_process	0.17501	1	2	321	37	15043	ENSGALG00000041121,ENSGALG00000026214
GO:0090208	positive regulation of triglyceride metabolic process	biological_process	0.17502	1	1	321	9	15043	ENSGALG00000010364
GO:0006704	glucocorticoid biosynthetic process	biological_process	0.17533	1	1	321	9	15043	ENSGALG00000005215
GO:0015809	arginine transport	biological_process	0.1754	1	1	321	9	15043	ENSGALG00000013627
GO:0006691	leukotriene metabolic process	biological_process	0.17557	1	1	321	9	15043	ENSGALG00000005857
GO:0019370	leukotriene biosynthetic process	biological_process	0.17557	1	1	321	9	15043	ENSGALG00000005857
GO:0008503	benzodiazepine receptor activity	molecular_function	0.17567	1	1	321	10	15043	ENSGALG00000038042
GO:0006563	L-serine metabolic process	biological_process	0.176	1	1	321	9	15043	ENSGALG00000008317
GO:0090026	positive regulation of monocyte chemotaxis	biological_process	0.17619	1	1	321	9	15043	ENSGALG00000043603
GO:0050860	negative regulation of T cell receptor signaling pathway	biological_process	0.17626	1	1	321	9	15043	ENSGALG00000010320
GO:0010885	regulation of cholesterol storage	biological_process	0.1763	1	1	321	10	15043	ENSGALG00000008439
GO:0007260	tyrosine phosphorylation of STAT protein	biological_process	0.17679	1	2	321	36	15043	ENSGALG00000043603,ENSGALG00000027786
GO:2000147	positive regulation of cell motility	biological_process	0.17681	1	9	321	305	15043	ENSGALG00000003589,ENSGALG00000041640,ENSGALG00000043603,ENSGALG00000028341,ENSGALG00000006992,ENSGALG00000006413,ENSGALG00000014725,ENSGALG00000023521,ENSGALG00000012885
GO:0031996	thioesterase binding	molecular_function	0.17697	1	1	321	9	15043	ENSGALG00000023521
GO:0090100	positive regulation of transmembrane receptor protein serine/threonine kinase signaling pathway	biological_process	0.17728	1	3	321	69	15043	ENSGALG00000039553,ENSGALG00000043555,ENSGALG00000038848
GO:0045725	positive regulation of glycogen biosynthetic process	biological_process	0.17794	1	1	321	9	15043	ENSGALG00000031359
GO:0022612	gland morphogenesis	biological_process	0.17808	1	3	321	71	15043	ENSGALG00000039553,ENSGALG00000039990,ENSGALG00000012885
GO:1905516	positive regulation of fertilization	biological_process	0.17821	1	1	321	9	15043	ENSGALG00000005215
GO:0048714	positive regulation of oligodendrocyte differentiation	biological_process	0.17829	1	1	321	9	15043	ENSGALG00000033966
GO:0051851	modification by host of symbiont morphology or physiology	biological_process	0.17831	1	2	321	37	15043	ENSGALG00000043603,ENSGALG00000006453
GO:0072080	nephron tubule development	biological_process	0.17846	1	3	321	69	15043	ENSGALG00000043555,ENSGALG00000012885,ENSGALG00000032282
GO:0007599	hemostasis	biological_process	0.17881	1	4	321	106	15043	ENSGALG00000008439,ENSGALG00000004293,ENSGALG00000009266,ENSGALG00000002987
GO:0045605	negative regulation of epidermal cell differentiation	biological_process	0.17942	1	1	321	9	15043	ENSGALG00000038848
GO:0003956	NAD(P)+-protein-arginine ADP-ribosyltransferase activity	molecular_function	0.17962	1	1	321	8	15043	ENSGALG00000032614
GO:0010743	regulation of macrophage derived foam cell differentiation	biological_process	0.17991	1	1	321	10	15043	ENSGALG00000008439
GO:0050886	endocrine process	biological_process	0.1802	1	3	321	68	15043	ENSGALG00000002987,ENSGALG00000031410,ENSGALG00000007047
GO:1903557	positive regulation of tumor necrosis factor superfamily cytokine production	biological_process	0.18047	1	2	321	37	15043	ENSGALG00000008439,ENSGALG00000041640
GO:0044093	positive regulation of molecular function	biological_process	0.18063	1	26	321	1036	15043	ENSGALG00000015015,ENSGALG00000027791,ENSGALG00000006413,ENSGALG00000023521,ENSGALG00000006453,ENSGALG00000016067,ENSGALG00000009825,ENSGALG00000007047,ENSGALG00000009050,ENSGALG00000043555,ENSGALG00000003589,ENSGALG00000000469,ENSGALG00000016788,ENSGALG00000012885,ENSGALG00000054196,ENSGALG00000033535,ENSGALG00000009179,ENSGALG00000008439,ENSGALG00000006992,ENSGALG00000008733,ENSGALG00000002766,…
GO:0004115	3',5'-cyclic-AMP phosphodiesterase activity	molecular_function	0.18067	1	1	321	10	15043	ENSGALG00000004339
GO:1900409	positive regulation of cellular response to oxidative stress	biological_process	0.18089	1	1	321	9	15043	ENSGALG00000010320
GO:1903209	positive regulation of oxidative stress-induced cell death	biological_process	0.18089	1	1	321	9	15043	ENSGALG00000010320
GO:0005833	hemoglobin complex	cellular_component	0.18095	1	1	321	8	15043	ENSGALG00000028273
GO:0030850	prostate gland development	biological_process	0.18109	1	2	321	37	15043	ENSGALG00000039990,ENSGALG00000039553
GO:0002042	cell migration involved in sprouting angiogenesis	biological_process	0.18115	1	2	321	38	15043	ENSGALG00000041121,ENSGALG00000014725
GO:1901739	regulation of myoblast fusion	biological_process	0.18134	1	1	321	9	15043	ENSGALG00000010936
GO:0001934	positive regulation of protein phosphorylation	biological_process	0.18153	1	16	321	592	15043	ENSGALG00000017068,ENSGALG00000043603,ENSGALG00000008439,ENSGALG00000002766,ENSGALG00000006992,ENSGALG00000008733,ENSGALG00000000469,ENSGALG00000012885,ENSGALG00000054196,ENSGALG00000003589,ENSGALG00000043555,ENSGALG00000023521,ENSGALG00000027791,ENSGALG00000006413,ENSGALG00000002987,ENSGALG00000006453
GO:0009790	embryo development	biological_process	0.18165	1	16	321	591	15043	ENSGALG00000015056,ENSGALG00000023420,ENSGALG00000054080,ENSGALG00000001449,ENSGALG00000041640,ENSGALG00000029393,ENSGALG00000006992,ENSGALG00000034346,ENSGALG00000026631,ENSGALG00000003589,ENSGALG00000033671,ENSGALG00000035157,ENSGALG00000039553,ENSGALG00000010936,ENSGALG00000038848,ENSGALG00000033966
GO:2001267	regulation of cysteine-type endopeptidase activity involved in apoptotic signaling pathway	biological_process	0.18166	1	1	321	9	15043	ENSGALG00000006992
GO:0055062	phosphate ion homeostasis	biological_process	0.18172	1	1	321	9	15043	ENSGALG00000027791
GO:0072505	divalent inorganic anion homeostasis	biological_process	0.18172	1	1	321	9	15043	ENSGALG00000027791
GO:0072506	trivalent inorganic anion homeostasis	biological_process	0.18172	1	1	321	9	15043	ENSGALG00000027791
GO:0007601	visual perception	biological_process	0.18182	1	4	321	103	15043	ENSGALG00000009395,ENSGALG00000034346,ENSGALG00000015897,ENSGALG00000003849
GO:0048483	autonomic nervous system development	biological_process	0.18187	1	2	321	36	15043	ENSGALG00000007466,ENSGALG00000012290
GO:1903779	regulation of cardiac conduction	biological_process	0.18193	1	1	321	10	15043	ENSGALG00000002886
GO:0014032	neural crest cell development	biological_process	0.18203	1	3	321	70	15043	ENSGALG00000041640,ENSGALG00000012290,ENSGALG00000034346
GO:0002717	positive regulation of natural killer cell mediated immunity	biological_process	0.18223	1	1	321	10	15043	ENSGALG00000016788
GO:0045954	positive regulation of natural killer cell mediated cytotoxicity	biological_process	0.18223	1	1	321	10	15043	ENSGALG00000016788
GO:0035313	wound healing, spreading of epidermal cells	biological_process	0.1827	1	1	321	10	15043	ENSGALG00000038848
GO:0043011	myeloid dendritic cell differentiation	biological_process	0.18274	1	1	321	10	15043	ENSGALG00000033520
GO:0034663	endoplasmic reticulum chaperone complex	cellular_component	0.18296	1	1	321	9	15043	ENSGALG00000033498
GO:0004953	icosanoid receptor activity	molecular_function	0.18308	1	1	321	9	15043	ENSGALG00000008901
GO:0051271	negative regulation of cellular component movement	biological_process	0.18318	1	6	321	185	15043	ENSGALG00000012885,ENSGALG00000009825,ENSGALG00000041121,ENSGALG00000000364,ENSGALG00000039553,ENSGALG00000013715
GO:0051782	negative regulation of cell division	biological_process	0.18322	1	1	321	10	15043	XLOC_043606
GO:0050840	extracellular matrix binding	molecular_function	0.18326	1	2	321	37	15043	ENSGALG00000041121,ENSGALG00000003589
GO:0017046	peptide hormone binding	molecular_function	0.18327	1	2	321	38	15043	ENSGALG00000017405,ENSGALG00000005242
GO:0003170	heart valve development	biological_process	0.18331	1	2	321	38	15043	ENSGALG00000041640,ENSGALG00000001449
GO:0001656	metanephros development	biological_process	0.18338	1	3	321	69	15043	ENSGALG00000032282,ENSGALG00000012885,ENSGALG00000034346
GO:0001944	vasculature development	biological_process	0.18371	1	12	321	433	15043	ENSGALG00000007785,ENSGALG00000001449,ENSGALG00000041121,ENSGALG00000029819,ENSGALG00000026098,ENSGALG00000007657,ENSGALG00000000619,ENSGALG00000031410,ENSGALG00000039553,ENSGALG00000014725,ENSGALG00000002987,ENSGALG00000030027
GO:0048066	developmental pigmentation	biological_process	0.18376	1	2	321	38	15043	ENSGALG00000012290,ENSGALG00000012885
GO:0031507	heterochromatin assembly	biological_process	0.1838	1	1	321	9	15043	ENSGALG00000026137
GO:0035743	CD4-positive, alpha-beta T cell cytokine production	biological_process	0.18385	1	1	321	10	15043	ENSGALG00000016788
GO:0045125	bioactive lipid receptor activity	molecular_function	0.18402	1	1	321	9	15043	ENSGALG00000008733
GO:0061045	negative regulation of wound healing	biological_process	0.18417	1	2	321	39	15043	ENSGALG00000004293,ENSGALG00000002987
GO:0051962	positive regulation of nervous system development	biological_process	0.18417	1	9	321	305	15043	ENSGALG00000039633,ENSGALG00000023420,ENSGALG00000026214,ENSGALG00000007242,ENSGALG00000012290,ENSGALG00000012885,ENSGALG00000033966,ENSGALG00000008660,ENSGALG00000008733
GO:0034185	apolipoprotein binding	molecular_function	0.18433	1	1	321	10	15043	ENSGALG00000004230
GO:0097091	synaptic vesicle clustering	biological_process	0.18451	1	1	321	10	15043	ENSGALG00000038834
GO:0048672	positive regulation of collateral sprouting	biological_process	0.18486	1	1	321	10	15043	ENSGALG00000008733
GO:0048639	positive regulation of developmental growth	biological_process	0.18491	1	4	321	108	15043	ENSGALG00000008733,ENSGALG00000009050,ENSGALG00000041640,ENSGALG00000012885
GO:0048070	regulation of developmental pigmentation	biological_process	0.18504	1	1	321	10	15043	ENSGALG00000012885
GO:2001053	regulation of mesenchymal cell apoptotic process	biological_process	0.18507	1	1	321	9	15043	ENSGALG00000038848
GO:0098915	membrane repolarization during ventricular cardiac muscle cell action potential	biological_process	0.18509	1	1	321	9	15043	ENSGALG00000022696
GO:0061309	cardiac neural crest cell development involved in outflow tract morphogenesis	biological_process	0.18545	1	1	321	9	15043	ENSGALG00000041640
GO:0042094	interleukin-2 biosynthetic process	biological_process	0.18549	1	1	321	10	15043	ENSGALG00000010320
GO:0051657	maintenance of organelle location	biological_process	0.18571	1	1	321	10	15043	ENSGALG00000035219
GO:0055017	cardiac muscle tissue growth	biological_process	0.18598	1	2	321	39	15043	ENSGALG00000000469,ENSGALG00000033966
GO:0090128	regulation of synapse maturation	biological_process	0.18612	1	1	321	10	15043	ENSGALG00000039633
GO:0051272	positive regulation of cellular component movement	biological_process	0.18626	1	9	321	309	15043	ENSGALG00000003589,ENSGALG00000043603,ENSGALG00000041640,ENSGALG00000006992,ENSGALG00000028341,ENSGALG00000012885,ENSGALG00000023521,ENSGALG00000006413,ENSGALG00000014725
GO:0016538	cyclin-dependent protein serine/threonine kinase regulator activity	molecular_function	0.1863	1	2	321	36	15043	ENSGALG00000028595,ENSGALG00000026137
GO:0016471	vacuolar proton-transporting V-type ATPase complex	cellular_component	0.18637	1	1	321	10	15043	ENSGALG00000034294
GO:0019531	oxalate transmembrane transporter activity	molecular_function	0.18666	1	1	321	10	15043	ENSGALG00000000745
GO:0055117	regulation of cardiac muscle contraction	biological_process	0.18674	1	2	321	39	15043	ENSGALG00000000364,ENSGALG00000000469
GO:0060993	kidney morphogenesis	biological_process	0.18678	1	3	321	70	15043	ENSGALG00000043555,ENSGALG00000032282,ENSGALG00000012885
GO:0015909	long-chain fatty acid transport	biological_process	0.18686	1	2	321	37	15043	ENSGALG00000008439,ENSGALG00000030512
GO:0007638	mechanosensory behavior	biological_process	0.18724	1	1	321	10	15043	ENSGALG00000001449
GO:1904589	regulation of protein import	biological_process	0.18726	1	2	321	38	15043	ENSGALG00000008439,ENSGALG00000040532
GO:0006700	C21-steroid hormone biosynthetic process	biological_process	0.18729	1	1	321	10	15043	ENSGALG00000005215
GO:0008016	regulation of heart contraction	biological_process	0.18743	1	4	321	108	15043	ENSGALG00000002886,ENSGALG00000000469,ENSGALG00000000364,ENSGALG00000022696
GO:1990748	cellular detoxification	biological_process	0.18759	1	3	321	68	15043	ENSGALG00000008439,ENSGALG00000043254,ENSGALG00000018557
GO:1901623	regulation of lymphocyte chemotaxis	biological_process	0.18768	1	1	321	10	15043	ENSGALG00000043603
GO:0015556	C4-dicarboxylate transmembrane transporter activity	molecular_function	0.18768	1	1	321	10	15043	ENSGALG00000008874
GO:0009914	hormone transport	biological_process	0.1877	1	6	321	182	15043	ENSGALG00000007047,ENSGALG00000013604,ENSGALG00000012140,ENSGALG00000023521,ENSGALG00000031359,ENSGALG00000043603
GO:0010812	negative regulation of cell-substrate adhesion	biological_process	0.18771	1	2	321	39	15043	ENSGALG00000013715,ENSGALG00000026137
GO:0001976	neurological system process involved in regulation of systemic arterial blood pressure	biological_process	0.18797	1	1	321	10	15043	ENSGALG00000000469
GO:0009893	positive regulation of metabolic process	biological_process	0.18802	1	54	321	2285	15043	ENSGALG00000002987,ENSGALG00000012290,ENSGALG00000006413,ENSGALG00000015015,ENSGALG00000015209,ENSGALG00000040532,ENSGALG00000003767,ENSGALG00000006138,ENSGALG00000010320,ENSGALG00000029022,ENSGALG00000043555,ENSGALG00000010364,ENSGALG00000000469,ENSGALG00000006992,ENSGALG00000002766,ENSGALG00000007657,ENSGALG00000000745,ENSGALG00000026098,ENSGALG00000009179,ENSGALG00000023420,ENSGALG00000017068,…
GO:0050951	sensory perception of temperature stimulus	biological_process	0.18804	1	1	321	10	15043	ENSGALG00000015126
GO:0010039	response to iron ion	biological_process	0.1881	1	1	321	10	15043	ENSGALG00000012885
GO:0042574	retinal metabolic process	biological_process	0.18813	1	1	321	10	15043	ENSGALG00000034346
GO:0048469	cell maturation	biological_process	0.18882	1	4	321	106	15043	ENSGALG00000012290,ENSGALG00000012885,ENSGALG00000019553,ENSGALG00000007047
GO:0004861	cyclin-dependent protein serine/threonine kinase inhibitor activity	molecular_function	0.18904	1	1	321	9	15043	ENSGALG00000026137
GO:0060026	convergent extension	biological_process	0.18932	1	1	321	10	15043	ENSGALG00000003767
GO:0043369	CD4-positive or CD8-positive, alpha-beta T cell lineage commitment	biological_process	0.18932	1	1	321	10	15043	ENSGALG00000012885
GO:0050810	regulation of steroid biosynthetic process	biological_process	0.18953	1	2	321	38	15043	ENSGALG00000000241,ENSGALG00000012140
GO:0046889	positive regulation of lipid biosynthetic process	biological_process	0.18981	1	2	321	38	15043	ENSGALG00000000241,ENSGALG00000012140
GO:0061081	positive regulation of myeloid leukocyte cytokine production involved in immune response	biological_process	0.18995	1	1	321	10	15043	ENSGALG00000008439
GO:0031099	regeneration	biological_process	0.19038	1	3	321	73	15043	ENSGALG00000012885,ENSGALG00000039990,ENSGALG00000009050
GO:0005581	collagen trimer	cellular_component	0.19058	1	2	321	38	15043	ENSGALG00000014515,ENSGALG00000015970
GO:0090286	cytoskeletal anchoring at nuclear membrane	biological_process	0.19079	1	1	321	10	15043	ENSGALG00000051843
GO:0005901	caveola	cellular_component	0.1909	1	2	321	40	15043	ENSGALG00000013715,ENSGALG00000004980
GO:0033194	response to hydroperoxide	biological_process	0.19096	1	1	321	10	15043	ENSGALG00000008439
GO:0060055	angiogenesis involved in wound healing	biological_process	0.191	1	1	321	10	15043	ENSGALG00000030027
GO:0034121	regulation of toll-like receptor signaling pathway	biological_process	0.19114	1	2	321	38	15043	ENSGALG00000008439,ENSGALG00000006453
GO:0072358	cardiovascular system development	biological_process	0.19115	1	12	321	437	15043	ENSGALG00000001449,ENSGALG00000007785,ENSGALG00000041121,ENSGALG00000026098,ENSGALG00000029819,ENSGALG00000039553,ENSGALG00000031410,ENSGALG00000007657,ENSGALG00000000619,ENSGALG00000014725,ENSGALG00000030027,ENSGALG00000002987
GO:0004653	polypeptide N-acetylgalactosaminyltransferase activity	molecular_function	0.19145	1	1	321	11	15043	ENSGALG00000009452
GO:0055002	striated muscle cell development	biological_process	0.19149	1	4	321	108	15043	ENSGALG00000009050,ENSGALG00000012885,ENSGALG00000000469,ENSGALG00000010936
GO:0072593	reactive oxygen species metabolic process	biological_process	0.192	1	5	321	144	15043	ENSGALG00000012885,ENSGALG00000018557,ENSGALG00000009700,ENSGALG00000013627,ENSGALG00000008439
GO:0010829	negative regulation of glucose transmembrane transport	biological_process	0.19264	1	1	321	11	15043	XLOC_108364
GO:0030888	regulation of B cell proliferation	biological_process	0.19271	1	2	321	39	15043	ENSGALG00000010320,ENSGALG00000012885
GO:1901018	positive regulation of potassium ion transmembrane transporter activity	biological_process	0.19275	1	1	321	10	15043	ENSGALG00000007047
GO:2000846	regulation of corticosteroid hormone secretion	biological_process	0.19276	1	1	321	10	15043	ENSGALG00000007047
GO:0048754	branching morphogenesis of an epithelial tube	biological_process	0.19311	1	4	321	108	15043	ENSGALG00000043555,ENSGALG00000034346,ENSGALG00000041121,ENSGALG00000012885
[truncated: 2,852 more rows]
