# Supplementary material for: Long noncoding RNAs and mRNAs profiling in ovary during laying and broodiness in Taihe Black-Bone Silky Fowls (Gallus gallus Domesticus Brisson)
Source: BMC Genomics. 2024 Apr 10;25:357. doi: 10.1186/s12864-024-10281-7 (PMC11005167; doi:10.1186/s12864-024-10281-7)
Supplement: Supplementary file 5 — Supplementary Material 5. [file 12864_2024_10281_MOESM5_ESM.xls]

Table S5. KEGG pathway enrichment result of DE mRNAs
#Term	Database	ID	Input number	Background number	P-Value	Corrected P-Value	Input	Hyperlink
ECM-receptor interaction	KEGG PATHWAY	gga04512	9	83	6.74E-06	0.000633156	ENSGALG00000015056|ENSGALG00000043555|ENSGALG00000008439|ENSGALG00000015970|ENSGALG00000050830|ENSGALG00000005022|ENSGALG00000003589|ENSGALG00000033671|ENSGALG00000039990	http://www.genome.jp/kegg-bin/show_pathway?gga04512/gga:101748017%09red/gga:396440%09red/gga:418893%09red/gga:428524%09red/gga:107051576%09red/gga:395935%09red/gga:422535%09red/gga:771873%09red/gga:417730%09red
Neuroactive ligand-receptor interaction	KEGG PATHWAY	gga04080	17	333	1.29E-05	0.000633156	ENSGALG00000038042|ENSGALG00000012757|ENSGALG00000008362|ENSGALG00000008901|ENSGALG00000007047|ENSGALG00000015028|ENSGALG00000004120|ENSGALG00000013604|ENSGALG00000023521|ENSGALG00000043860|ENSGALG00000009395|ENSGALG00000000469|ENSGALG00000012140|ENSGALG00000008733|ENSGALG00000005242|ENSGALG00000004293|ENSGALG00000007466	http://www.genome.jp/kegg-bin/show_pathway?gga04080/gga:771215%09red/gga:396323%09red/gga:428980%09red/gga:423117%09red/gga:423134%09red/gga:418091%09red/gga:427223%09red/gga:428547%09red/gga:424548%09red/gga:421580%09red/gga:373909%09red/gga:428397%09red/gga:428203%09red/gga:422411%09red/gga:396289%09red/gga:374108%09red/gga:428232%09red
Arachidonic acid metabolism	KEGG PATHWAY	gga00590	6	49	0.000129412	0.004227443	ENSGALG00000010402|ENSGALG00000044307|ENSGALG00000030512|ENSGALG00000005857|ENSGALG00000030886|ENSGALG00000044760	http://www.genome.jp/kegg-bin/show_pathway?gga00590/gga:100858782%09red/gga:423769%09red/gga:771552%09red/gga:374110%09red/gga:425997%09red/gga:395863%09red
Phagosome	KEGG PATHWAY	gga04145	9	132	0.000197207	0.00483158	ENSGALG00000008439|ENSGALG00000041471|ENSGALG00000052192|ENSGALG00000004252|ENSGALG00000012119|ENSGALG00000034294|ENSGALG00000043254|ENSGALG00000002503|ENSGALG00000007447	http://www.genome.jp/kegg-bin/show_pathway?gga04145/gga:420210%09red/gga:396254%09red/gga:420160%09red/gga:395488%09red/gga:417467%09red/gga:395308%09red/gga:100859737%09red/gga:396427%09red/gga:417730%09red
Cytokine-cytokine receptor interaction	KEGG PATHWAY	gga04060	9	202	0.003416215	0.066957806	ENSGALG00000016788|ENSGALG00000008267|ENSGALG00000044480|XLOC_030792|ENSGALG00000026098|ENSGALG00000006106|ENSGALG00000009179|ENSGALG00000011668|ENSGALG00000043603	http://www.genome.jp/kegg-bin/show_pathway?gga04060/gga:422230%09red/gga:396495%09red/gga:427718%09red/gga:378894%09red/gga:101750396%09red/gga:417465%09red/gga:395872%09red/gga:395096%09red/gga:771801%09red
Influenza A	KEGG PATHWAY	gga05164	7	135	0.00434487	0.070966213	ENSGALG00000027786|ENSGALG00000016142|ENSGALG00000026098|ENSGALG00000004293|ENSGALG00000009179|ENSGALG00000011668|ENSGALG00000043603	http://www.genome.jp/kegg-bin/show_pathway?gga05164/gga:395299%09red/gga:395313%09red/gga:421580%09red/gga:396495%09red/gga:378894%09red/gga:417465%09red/gga:395872%09red
NOD-like receptor signaling pathway	KEGG PATHWAY	gga04621	6	124	0.01096635	0.1535289	ENSGALG00000026098|ENSGALG00000012885|ENSGALG00000016669|ENSGALG00000019696|ENSGALG00000011668|ENSGALG00000043603	http://www.genome.jp/kegg-bin/show_pathway?gga04621/gga:396495%09red/gga:417465%09red/gga:420407%09red/gga:395872%09red/gga:396282%09red/gga:395840%09red
Metabolic pathways	KEGG PATHWAY	gga01100	29	1290	0.014097806	0.17269813	ENSGALG00000004903|ENSGALG00000006300|ENSGALG00000044307|ENSGALG00000015977|ENSGALG00000034346|ENSGALG00000008317|ENSGALG00000004230|ENSGALG00000010402|ENSGALG00000054210|ENSGALG00000009452|ENSGALG00000028982|ENSGALG00000030512|ENSGALG00000030886|ENSGALG00000013123|ENSGALG00000013033|ENSGALG00000012834|ENSGALG00000005857|ENSGALG00000045427|ENSGALG00000005360|ENSGALG00000031359|ENSGALG00000013094|…	http://www.genome.jp/kegg-bin/show_pathway?gga01100/gga:422934%09red/gga:424326%09red/gga:374110%09red/gga:418909%09red/gga:423263%09red/gga:427495%09red/gga:417039%09red/gga:417030%09red/gga:421921%09red/gga:420183%09red/gga:418107%09red/gga:395863%09red/gga:425997%09red/gga:423769%09red/gga:417545%09red/gga:100858782%09red/gga:420947%09red/gga:418182%09red/gga:420942%09red/gga:373949%09red/gga:…
Phenylalanine metabolism	KEGG PATHWAY	gga00360	2	14	0.021316604	0.222908445	ENSGALG00000013094|ENSGALG00000000081	http://www.genome.jp/kegg-bin/show_pathway?gga00360/gga:420947%09red/gga:417039%09red
Focal adhesion	KEGG PATHWAY	gga04510	7	189	0.02274576	0.222908445	ENSGALG00000015056|ENSGALG00000001793|ENSGALG00000015970|ENSGALG00000034605|ENSGALG00000003589|ENSGALG00000012885|ENSGALG00000039990	http://www.genome.jp/kegg-bin/show_pathway?gga04510/gga:396440%09red/gga:428524%09red/gga:417506%09red/gga:395935%09red/gga:771873%09red/gga:396282%09red/gga:428837%09red
Cysteine and methionine metabolism	KEGG PATHWAY	gga00270	3	43	0.027770214	0.239764346	ENSGALG00000006300|ENSGALG00000008317|ENSGALG00000000081	http://www.genome.jp/kegg-bin/show_pathway?gga00270/gga:417030%09red/gga:417039%09red/gga:396221%09red
Ether lipid metabolism	KEGG PATHWAY	gga00565	3	44	0.0293589	0.239764346	ENSGALG00000030512|ENSGALG00000010645|ENSGALG00000044307	http://www.genome.jp/kegg-bin/show_pathway?gga00565/gga:100858782%09red/gga:771552%09red/gga:422551%09red
Cell adhesion molecules (CAMs)	KEGG PATHWAY	gga04514	5	122	0.035617982	0.268504787	ENSGALG00000028341|ENSGALG00000047207|ENSGALG00000019114|ENSGALG00000031430|ENSGALG00000051068	http://www.genome.jp/kegg-bin/show_pathway?gga04514/gga:418790%09red/gga:424402%09red/gga:776920%09red/gga:100858236%09red
Pentose and glucuronate interconversions	KEGG PATHWAY	gga00040	2	20	0.038805231	0.271636614	ENSGALG00000054210|ENSGALG00000017068	http://www.genome.jp/kegg-bin/show_pathway?gga00040/gga:418909%09red/gga:772271%09red
Adrenergic signaling in cardiomyocytes	KEGG PATHWAY	gga04261	5	128	0.042090004	0.274988029	ENSGALG00000013007|ENSGALG00000053449|ENSGALG00000000469|ENSGALG00000036964|ENSGALG00000012885	http://www.genome.jp/kegg-bin/show_pathway?gga04261/gga:428203%09red/gga:396282%09red/gga:107050378%09red/gga:100858946%09red
AGE-RAGE signaling pathway in diabetic complications	KEGG PATHWAY	gga04933	4	90	0.045620709	0.279426843	ENSGALG00000026098|ENSGALG00000011668|ENSGALG00000031430|ENSGALG00000012885	http://www.genome.jp/kegg-bin/show_pathway?gga04933/gga:395872%09red/gga:424402%09red/gga:396282%09red/gga:396495%09red
Calcium signaling pathway	KEGG PATHWAY	gga04020	6	180	0.050950009	0.287673128	ENSGALG00000005215|ENSGALG00000008901|ENSGALG00000043860|ENSGALG00000000469|ENSGALG00000007466|ENSGALG00000013123	http://www.genome.jp/kegg-bin/show_pathway?gga04020/gga:416526%09red/gga:423134%09red/gga:424548%09red/gga:418182%09red/gga:428203%09red/gga:373909%09red
Drug metabolism - other enzymes	KEGG PATHWAY	gga00983	3	57	0.054215931	0.287673128	ENSGALG00000013073|ENSGALG00000045427|ENSGALG00000043254	http://www.genome.jp/kegg-bin/show_pathway?gga00983/gga:424326%09red/gga:417467%09red/gga:420942%09red
alpha-Linolenic acid metabolism	KEGG PATHWAY	gga00592	2	25	0.056299861	0.287673128	ENSGALG00000030512|ENSGALG00000044307	http://www.genome.jp/kegg-bin/show_pathway?gga00592/gga:100858782%09red/gga:771552%09red
Pyrimidine metabolism	KEGG PATHWAY	gga00240	3	59	0.058708802	0.287673128	ENSGALG00000013073|ENSGALG00000045427|ENSGALG00000028982	http://www.genome.jp/kegg-bin/show_pathway?gga00240/gga:424326%09red/gga:420942%09red/gga:421921%09red
Linoleic acid metabolism	KEGG PATHWAY	gga00591	2	28	0.06787394	0.311188846	ENSGALG00000030512|ENSGALG00000044307	http://www.genome.jp/kegg-bin/show_pathway?gga00591/gga:100858782%09red/gga:771552%09red
PPAR signaling pathway	KEGG PATHWAY	gga03320	3	64	0.070674639	0.311188846	ENSGALG00000008439|ENSGALG00000000619|ENSGALG00000015090	http://www.genome.jp/kegg-bin/show_pathway?gga03320/gga:427237%09red/gga:769087%09red/gga:417730%09red
Cardiac muscle contraction	KEGG PATHWAY	gga04260	3	66	0.075744406	0.311188846	ENSGALG00000013007|ENSGALG00000053449|ENSGALG00000036964	http://www.genome.jp/kegg-bin/show_pathway?gga04260/gga:107050378%09red/gga:100858946%09red
Ribosome biogenesis in eukaryotes	KEGG PATHWAY	gga03008	3	67	0.078338003	0.311188846	ENSGALG00000049023|ENSGALG00000052411|ENSGALG00000054416	http://www.genome.jp/kegg-bin/show_pathway?gga03008/gga:420876%09red
Phenylalanine, tyrosine and tryptophan biosynthesis	KEGG PATHWAY	gga00400	1	5	0.082560306	0.311188846	ENSGALG00000000081	http://www.genome.jp/kegg-bin/show_pathway?gga00400/gga:417039%09red
Neomycin, kanamycin and gentamicin biosynthesis	KEGG PATHWAY	gga00524	1	5	0.082560306	0.311188846	ENSGALG00000031359	http://www.genome.jp/kegg-bin/show_pathway?gga00524/gga:430370%09red
Tyrosine metabolism	KEGG PATHWAY	gga00350	2	34	0.093050489	0.318421529	ENSGALG00000013094|ENSGALG00000000081	http://www.genome.jp/kegg-bin/show_pathway?gga00350/gga:420947%09red/gga:417039%09red
Alanine, aspartate and glutamate metabolism	KEGG PATHWAY	gga00250	2	34	0.093050489	0.318421529	ENSGALG00000000081|ENSGALG00000002576	http://www.genome.jp/kegg-bin/show_pathway?gga00250/gga:417545%09red/gga:417039%09red
Vascular smooth muscle contraction	KEGG PATHWAY	gga04270	4	117	0.095091281	0.318421529	ENSGALG00000030512|ENSGALG00000004980|ENSGALG00000044307|ENSGALG00000000469	http://www.genome.jp/kegg-bin/show_pathway?gga04270/gga:374065%09red/gga:100858782%09red/gga:428203%09red/gga:771552%09red
Galactose metabolism	KEGG PATHWAY	gga00052	2	35	0.097475978	0.318421529	ENSGALG00000031359|ENSGALG00000054210	http://www.genome.jp/kegg-bin/show_pathway?gga00052/gga:430370%09red/gga:772271%09red
FoxO signaling pathway	KEGG PATHWAY	gga04068	4	123	0.108528275	0.338634652	ENSGALG00000009179|XLOC_103820|ENSGALG00000026137|ENSGALG00000014725	http://www.genome.jp/kegg-bin/show_pathway?gga04068/gga:378894%09red/gga:427150%09red/gga:395076%09red/gga:415400%09red
Tryptophan metabolism	KEGG PATHWAY	gga00380	2	39	0.115736322	0.338634652	ENSGALG00000013094|ENSGALG00000000081	http://www.genome.jp/kegg-bin/show_pathway?gga00380/gga:420947%09red/gga:417039%09red
Apoptosis	KEGG PATHWAY	gga04210	4	127	0.117933921	0.338634652	ENSGALG00000009179|ENSGALG00000004252|ENSGALG00000012885|ENSGALG00000052192	http://www.genome.jp/kegg-bin/show_pathway?gga04210/gga:420160%09red/gga:100859737%09red/gga:378894%09red/gga:396282%09red
Hedgehog signaling pathway	KEGG PATHWAY	gga04340	2	41	0.125167264	0.338634652	ENSGALG00000010133|ENSGALG00000012885	http://www.genome.jp/kegg-bin/show_pathway?gga04340/gga:374187%09red/gga:396282%09red
Necroptosis	KEGG PATHWAY	gga04217	4	131	0.127680391	0.338634652	ENSGALG00000009179|ENSGALG00000044307|ENSGALG00000012885|ENSGALG00000002766	http://www.genome.jp/kegg-bin/show_pathway?gga04217/gga:378894%09red/gga:415686%09red/gga:771552%09red/gga:396282%09red
Gap junction	KEGG PATHWAY	gga04540	3	84	0.127851859	0.338634652	ENSGALG00000041471|ENSGALG00000052192|ENSGALG00000007447	http://www.genome.jp/kegg-bin/show_pathway?gga04540/gga:100859737%09red/gga:396427%09red/gga:396254%09red
Toll-like receptor signaling pathway	KEGG PATHWAY	gga04620	3	84	0.127851859	0.338634652	ENSGALG00000026098|ENSGALG00000011668|ENSGALG00000043603	http://www.genome.jp/kegg-bin/show_pathway?gga04620/gga:396495%09red/gga:417465%09red/gga:395872%09red
Cellular senescence	KEGG PATHWAY	gga04218	4	143	0.158803886	0.409546863	ENSGALG00000026137|XLOC_103820|ENSGALG00000026098|ENSGALG00000011668	http://www.genome.jp/kegg-bin/show_pathway?gga04218/gga:395872%09red/gga:396495%09red/gga:395076%09red/gga:415400%09red
Glycolysis / Gluconeogenesis	KEGG PATHWAY	gga00010	2	53	0.18486307	0.464527715	ENSGALG00000006300|ENSGALG00000031359	http://www.genome.jp/kegg-bin/show_pathway?gga00010/gga:430370%09red/gga:396221%09red
Tight junction	KEGG PATHWAY	gga04530	4	156	0.195287871	0.465183697	ENSGALG00000019114|ENSGALG00000052192|ENSGALG00000027323|ENSGALG00000042257	http://www.genome.jp/kegg-bin/show_pathway?gga04530/gga:418790%09red/gga:100859737%09red/gga:417306%09red/gga:768566%09red
Primary bile acid biosynthesis	KEGG PATHWAY	gga00120	1	15	0.205331683	0.465183697	ENSGALG00000012834	http://www.genome.jp/kegg-bin/show_pathway?gga00120/gga:418107%09red
RIG-I-like receptor signaling pathway	KEGG PATHWAY	gga04622	2	57	0.205580624	0.465183697	ENSGALG00000026098|ENSGALG00000011668	http://www.genome.jp/kegg-bin/show_pathway?gga04622/gga:396495%09red/gga:395872%09red
Lysosome	KEGG PATHWAY	gga04142	3	110	0.218528358	0.465183697	ENSGALG00000023824|ENSGALG00000004252|ENSGALG00000034294	http://www.genome.jp/kegg-bin/show_pathway?gga04142/gga:420160%09red/gga:420210%09red/gga:428958%09red
Biosynthesis of amino acids	KEGG PATHWAY	gga01230	2	60	0.221276737	0.465183697	ENSGALG00000008317|ENSGALG00000002576	http://www.genome.jp/kegg-bin/show_pathway?gga01230/gga:417030%09red/gga:417545%09red
Glycerolipid metabolism	KEGG PATHWAY	gga00561	2	60	0.221276737	0.465183697	ENSGALG00000054210|ENSGALG00000004230	http://www.genome.jp/kegg-bin/show_pathway?gga00561/gga:427495%09red/gga:772271%09red
Steroid biosynthesis	KEGG PATHWAY	gga00100	1	17	0.227845076	0.465183697	ENSGALG00000023824	http://www.genome.jp/kegg-bin/show_pathway?gga00100/gga:428958%09red
Arginine biosynthesis	KEGG PATHWAY	gga00220	1	17	0.227845076	0.465183697	ENSGALG00000002576	http://www.genome.jp/kegg-bin/show_pathway?gga00220/gga:417545%09red
Nitrogen metabolism	KEGG PATHWAY	gga00910	1	17	0.227845076	0.465183697	ENSGALG00000005360	http://www.genome.jp/kegg-bin/show_pathway?gga00910/gga:417647%09red
Adipocytokine signaling pathway	KEGG PATHWAY	gga04920	2	64	0.242342134	0.484684269	ENSGALG00000008439|ENSGALG00000027786	http://www.genome.jp/kegg-bin/show_pathway?gga04920/gga:395299%09red/gga:417730%09red
p53 signaling pathway	KEGG PATHWAY	gga04115	2	66	0.252910103	0.495703802	XLOC_103820|ENSGALG00000012885	http://www.genome.jp/kegg-bin/show_pathway?gga04115/gga:396282%09red/gga:415400%09red
Salmonella infection	KEGG PATHWAY	gga05132	2	70	0.274068732	0.526641877	ENSGALG00000026098|ENSGALG00000011668	http://www.genome.jp/kegg-bin/show_pathway?gga05132/gga:396495%09red/gga:395872%09red
Protein export	KEGG PATHWAY	gga03060	1	23	0.291640328	0.539259475	ENSGALG00000033498	http://www.genome.jp/kegg-bin/show_pathway?gga03060/gga:396487%09red
Mannose type O-glycan biosynthesis	KEGG PATHWAY	gga00515	1	23	0.291640328	0.539259475	ENSGALG00000001611	http://www.genome.jp/kegg-bin/show_pathway?gga00515/gga:373949%09red
Glycosaminoglycan biosynthesis - heparan sulfate / heparin	KEGG PATHWAY	gga00534	1	24	0.301749676	0.539428906	ENSGALG00000026594	http://www.genome.jp/kegg-bin/show_pathway?gga00534/gga:428621%09red
RNA transport	KEGG PATHWAY	gga03013	3	132	0.302740712	0.539428906	ENSGALG00000049023|ENSGALG00000052411|ENSGALG00000054416	http://www.genome.jp/kegg-bin/show_pathway?gga03013/gga:420876%09red
MAPK signaling pathway	KEGG PATHWAY	gga04010	5	261	0.330150111	0.568232957	ENSGALG00000013007|ENSGALG00000005215|ENSGALG00000044307|ENSGALG00000036964|ENSGALG00000027791	http://www.genome.jp/kegg-bin/show_pathway?gga04010/gga:416526%09red/gga:771552%09red/gga:428104%09red/gga:100858946%09red
Folate biosynthesis	KEGG PATHWAY	gga00790	1	28	0.340768718	0.568232957	ENSGALG00000054210	http://www.genome.jp/kegg-bin/show_pathway?gga00790/gga:772271%09red
Mucin type O-glycan biosynthesis	KEGG PATHWAY	gga00512	1	28	0.340768718	0.568232957	ENSGALG00000009452	http://www.genome.jp/kegg-bin/show_pathway?gga00512/gga:423263%09red
GnRH signaling pathway	KEGG PATHWAY	gga04912	2	84	0.347512739	0.568232957	ENSGALG00000044307|ENSGALG00000012140	http://www.genome.jp/kegg-bin/show_pathway?gga04912/gga:374108%09red/gga:771552%09red
beta-Alanine metabolism	KEGG PATHWAY	gga00410	1	29	0.350178883	0.568232957	ENSGALG00000015977	http://www.genome.jp/kegg-bin/show_pathway?gga00410/gga:422934%09red
Herpes simplex virus 1 infection	KEGG PATHWAY	gga05168	3	150	0.372775537	0.568232957	ENSGALG00000027786|ENSGALG00000012885|ENSGALG00000043603	http://www.genome.jp/kegg-bin/show_pathway?gga05168/gga:395299%09red/gga:417465%09red/gga:396282%09red
Propanoate metabolism	KEGG PATHWAY	gga00640	1	32	0.377613314	0.568232957	ENSGALG00000006300	http://www.genome.jp/kegg-bin/show_pathway?gga00640/gga:396221%09red
Pyruvate metabolism	KEGG PATHWAY	gga00620	1	32	0.377613314	0.568232957	ENSGALG00000006300	http://www.genome.jp/kegg-bin/show_pathway?gga00620/gga:396221%09red
Starch and sucrose metabolism	KEGG PATHWAY	gga00500	1	33	0.386499017	0.568232957	ENSGALG00000031359	http://www.genome.jp/kegg-bin/show_pathway?gga00500/gga:430370%09red
Drug metabolism - cytochrome P450	KEGG PATHWAY	gga00982	1	34	0.395258225	0.568232957	ENSGALG00000010402	http://www.genome.jp/kegg-bin/show_pathway?gga00982/gga:395863%09red
Ferroptosis	KEGG PATHWAY	gga04216	1	34	0.395258225	0.568232957	ENSGALG00000006453	http://www.genome.jp/kegg-bin/show_pathway?gga04216/gga:396241%09red
Glycerophospholipid metabolism	KEGG PATHWAY	gga00564	2	94	0.398482173	0.568232957	ENSGALG00000030512|ENSGALG00000044307	http://www.genome.jp/kegg-bin/show_pathway?gga00564/gga:100858782%09red/gga:771552%09red
Fructose and mannose metabolism	KEGG PATHWAY	gga00051	1	35	0.403892731	0.568232957	ENSGALG00000054210	http://www.genome.jp/kegg-bin/show_pathway?gga00051/gga:772271%09red
Intestinal immune network for IgA production	KEGG PATHWAY	gga04672	1	36	0.412404308	0.568232957	ENSGALG00000028341	http://www.genome.jp/kegg-bin/show_pathway?gga04672/gga:100858236%09red
Metabolism of xenobiotics by cytochrome P450	KEGG PATHWAY	gga00980	1	36	0.412404308	0.568232957	ENSGALG00000010402	http://www.genome.jp/kegg-bin/show_pathway?gga00980/gga:395863%09red
Glycine, serine and threonine metabolism	KEGG PATHWAY	gga00260	1	37	0.420794699	0.568232957	ENSGALG00000008317	http://www.genome.jp/kegg-bin/show_pathway?gga00260/gga:417030%09red
Steroid hormone biosynthesis	KEGG PATHWAY	gga00140	1	37	0.420794699	0.568232957	ENSGALG00000012834	http://www.genome.jp/kegg-bin/show_pathway?gga00140/gga:418107%09red
Oocyte meiosis	KEGG PATHWAY	gga04114	2	99	0.42327557	0.568232957	XLOC_103820|ENSGALG00000013123	http://www.genome.jp/kegg-bin/show_pathway?gga04114/gga:418182%09red/gga:415400%09red
Retinol metabolism	KEGG PATHWAY	gga00830	1	39	0.437218784	0.57218517	ENSGALG00000034346	http://www.genome.jp/kegg-bin/show_pathway?gga00830/gga:420183%09red
Carbon metabolism	KEGG PATHWAY	gga01200	2	102	0.437896814	0.57218517	ENSGALG00000031359|ENSGALG00000008317	http://www.genome.jp/kegg-bin/show_pathway?gga01200/gga:430370%09red/gga:417030%09red
ABC transporters	KEGG PATHWAY	gga02010	1	40	0.445255845	0.574145695	ENSGALG00000016896	http://www.genome.jp/kegg-bin/show_pathway?gga02010/gga:418791%09red
Arginine and proline metabolism	KEGG PATHWAY	gga00330	1	42	0.460988249	0.586712317	ENSGALG00000015977	http://www.genome.jp/kegg-bin/show_pathway?gga00330/gga:422934%09red
Cytosolic DNA-sensing pathway	KEGG PATHWAY	gga04623	1	44	0.476275746	0.590823078	ENSGALG00000043603	http://www.genome.jp/kegg-bin/show_pathway?gga04623/gga:417465%09red
Valine, leucine and isoleucine degradation	KEGG PATHWAY	gga00280	1	44	0.476275746	0.590823078	ENSGALG00000000081	http://www.genome.jp/kegg-bin/show_pathway?gga00280/gga:417039%09red
Cell cycle	KEGG PATHWAY	gga04110	2	114	0.49426257	0.599556788	XLOC_103820|ENSGALG00000026137	http://www.genome.jp/kegg-bin/show_pathway?gga04110/gga:395076%09red/gga:415400%09red
Glutathione metabolism	KEGG PATHWAY	gga00480	1	47	0.49840014	0.599556788	ENSGALG00000010402	http://www.genome.jp/kegg-bin/show_pathway?gga00480/gga:395863%09red
Amino sugar and nucleotide sugar metabolism	KEGG PATHWAY	gga00520	1	48	0.505565852	0.599556788	ENSGALG00000031359	http://www.genome.jp/kegg-bin/show_pathway?gga00520/gga:430370%09red
Autophagy - animal	KEGG PATHWAY	gga04140	2	117	0.507787892	0.599556788	ENSGALG00000004252|ENSGALG00000012885	http://www.genome.jp/kegg-bin/show_pathway?gga04140/gga:420160%09red/gga:396282%09red
Regulation of actin cytoskeleton	KEGG PATHWAY	gga04810	3	190	0.520969263	0.605814517	ENSGALG00000001793|ENSGALG00000027791|ENSGALG00000034605	http://www.genome.jp/kegg-bin/show_pathway?gga04810/gga:417506%09red/gga:428837%09red/gga:428104%09red
Insulin signaling pathway	KEGG PATHWAY	gga04910	2	121	0.525451367	0.605814517	ENSGALG00000031359|ENSGALG00000027786	http://www.genome.jp/kegg-bin/show_pathway?gga04910/gga:430370%09red/gga:395299%09red
VEGF signaling pathway	KEGG PATHWAY	gga04370	1	58	0.571841486	0.651633321	ENSGALG00000044307	http://www.genome.jp/kegg-bin/show_pathway?gga04370/gga:771552%09red
Inositol phosphate metabolism	KEGG PATHWAY	gga00562	1	71	0.644932898	0.724840697	ENSGALG00000013123	http://www.genome.jp/kegg-bin/show_pathway?gga00562/gga:418182%09red
Protein processing in endoplasmic reticulum	KEGG PATHWAY	gga04141	2	153	0.650877361	0.724840697	ENSGALG00000012885|ENSGALG00000033498	http://www.genome.jp/kegg-bin/show_pathway?gga04141/gga:396487%09red/gga:396282%09red
Progesterone-mediated oocyte maturation	KEGG PATHWAY	gga04914	1	78	0.678990169	0.739344851	XLOC_103820	http://www.genome.jp/kegg-bin/show_pathway?gga04914/gga:415400%09red
ErbB signaling pathway	KEGG PATHWAY	gga04012	1	78	0.678990169	0.739344851	ENSGALG00000034605	http://www.genome.jp/kegg-bin/show_pathway?gga04012/gga:428837%09red
TGF-beta signaling pathway	KEGG PATHWAY	gga04350	1	90	0.72996735	0.773285186	ENSGALG00000026137	http://www.genome.jp/kegg-bin/show_pathway?gga04350/gga:395076%09red
Phosphatidylinositol signaling system	KEGG PATHWAY	gga04070	1	91	0.73383186	0.773285186	ENSGALG00000013123	http://www.genome.jp/kegg-bin/show_pathway?gga04070/gga:418182%09red
Melanogenesis	KEGG PATHWAY	gga04916	1	91	0.73383186	0.773285186	ENSGALG00000007466	http://www.genome.jp/kegg-bin/show_pathway?gga04916/gga:373909%09red
Oxidative phosphorylation	KEGG PATHWAY	gga00190	1	113	0.806194963	0.840501132	ENSGALG00000034294	http://www.genome.jp/kegg-bin/show_pathway?gga00190/gga:420210%09red
Ribosome	KEGG PATHWAY	gga03010	1	120	0.82481545	0.850328429	ENSGALG00000023191	http://www.genome.jp/kegg-bin/show_pathway?gga03010/gga:770813%09red
Purine metabolism	KEGG PATHWAY	gga00230	1	125	0.83701309	0.850328429	ENSGALG00000004339	http://www.genome.jp/kegg-bin/show_pathway?gga00230/gga:427645%09red
Ubiquitin mediated proteolysis	KEGG PATHWAY	gga04120	1	127	0.841651608	0.850328429	ENSGALG00000027786	http://www.genome.jp/kegg-bin/show_pathway?gga04120/gga:395299%09red
Wnt signaling pathway	KEGG PATHWAY	gga04310	1	141	0.870636821	0.870636821	ENSGALG00000003767	http://www.genome.jp/kegg-bin/show_pathway?gga04310/gga:415729%09red
