# Supplementary material for: Long noncoding RNAs and mRNAs profiling in ovary during laying and broodiness in Taihe Black-Bone Silky Fowls (Gallus gallus Domesticus Brisson)
Source: BMC Genomics. 2024 Apr 10;25:357. doi: 10.1186/s12864-024-10281-7 (PMC11005167; doi:10.1186/s12864-024-10281-7)
Supplement: Supplementary file 6 — Supplementary Material 6. [file 12864_2024_10281_MOESM6_ESM.xls]

Table S6. Cis-regulated target genes of DE lncRNAs
Target_mRNA_geneID	Target_mRNA_genename	Diff_lncRNA_ID
ENSGALG00000029480	TMEM138	TCONS_00147658
ENSGALG00000019844	AvBD8	TCONS_00125565
ENSGALG00000028023	LRRC74B	TCONS_00053690
ENSGALG00000050833	--	TCONS_00015245
ENSGALG00000040805	RNF212	TCONS_00146889
ENSGALG00000003345	--	TCONS_00103200
ENSGALG00000037332	IGFBP7	TCONS_00134919
ENSGALG00000048592	--	TCONS_00127978
ENSGALG00000043363	KIAA0556	TCONS_00051607
ENSGALG00000040006	TBL1X	TCONS_00025144,TCONS_00025147
ENSGALG00000008207	FBXW8	TCONS_00055779
ENSGALG00000011442	TGFBR2	TCONS_00068357
ENSGALG00000038059	NR1H3	TCONS_00155919
ENSGALG00000005247	--	TCONS_00050702,TCONS_00050704,TCONS_00050712,TCONS_00050710
ENSGALG00000047488	--	TCONS_00073348
ENSGALG00000007217	BEST1	ENSGALT00000080216
ENSGALG00000016676	MCM3	TCONS_00125565
ENSGALG00000002813	RPS10	TCONS_00101041
ENSGALG00000012273	SOS2	TCONS_00153372
ENSGALG00000047403	PIH1D2	TCONS_00098727
ENSGALG00000041972	POP4	TCONS_00035939
ENSGALG00000004921	SLC6A1	TCONS_00039975
ENSGALG00000015306	OSTM1	ENSGALT00000105766
ENSGALG00000008485	CCNYL1	TCONS_00173101
ENSGALG00000052227	--	TCONS_00122784
ENSGALG00000042088	ATG2B	TCONS_00158350
ENSGALG00000003978	CIB3	ENSGALT00000108004
ENSGALG00000029915	RBM34	TCONS_00110086
ENSGALG00000009456	EXD2	TCONS_00156497
ENSGALG00000037426	DYM	TCONS_00191333
ENSGALG00000000802	DHODH	ENSGALT00000092657
ENSGALG00000013356	IKBKE	TCONS_00101737
ENSGALG00000048671	--	TCONS_00044459,TCONS_00044460,TCONS_00044473
ENSGALG00000000820	--	TCONS_00095094,TCONS_00095091,TCONS_00095090
ENSGALG00000013881	C22H2ORF42	ENSGALT00000107131
ENSGALG00000043018	DLG5	TCONS_00165179
ENSGALG00000032975	UBE2QL1	TCONS_00071716
ENSGALG00000008795	GPAM	TCONS_00166916
ENSGALG00000000911	IL19	TCONS_00101737
ENSGALG00000031821	C15H12orf49	TCONS_00055779
ENSGALG00000051456	--	TCONS_00127978
ENSGALG00000011878	TCF20	TCONS_00018453
ENSGALG00000034438	GNB3	TCONS_00020998,TCONS_00020995
ENSGALG00000005679	CDX1	TCONS_00047280
ENSGALG00000009830	MGAT4D	TCONS_00141928
ENSGALG00000004581	NDST1	TCONS_00047280
ENSGALG00000008934	PIK3CA	ENSGALT00000094649
XLOC_001217	XLOC_001217	TCONS_00017091
ENSGALG00000032398	ASPM	TCONS_00175574
ENSGALG00000042333	DDB1	TCONS_00147658
ENSGALG00000000436	RABIF	TCONS_00100333
ENSGALG00000011555	QKI	TCONS_00120446,TCONS_00120448
ENSGALG00000008835	SAMD13	TCONS_00177050,TCONS_00177069
ENSGALG00000036238	LUC7L2	ENSGALT00000107419,TCONS_00018453
ENSGALG00000017327	P2RY6	TCONS_00015001
ENSGALG00000013493	SPTLC1	TCONS_00198722
ENSGALG00000013294	CYP19A1	ENSGALT00000106610
ENSGALG00000032365	CEBPG	ENSGALT00000093487
ENSGALG00000005855	CA5B	TCONS_00039153
ENSGALG00000047127	--	TCONS_00103524
ENSGALG00000047596	SMKR1	TCONS_00000230
ENSGALG00000003691	RNF145	TCONS_00044874,TCONS_00044877
ENSGALG00000012119	MARCO	TCONS_00174469
ENSGALG00000038209	TRIM39.1	TCONS_00056160,TCONS_00056758
ENSGALG00000015025	VANGL1	TCONS_00006523
ENSGALG00000054655	--	TCONS_00195873
ENSGALG00000005623	TFIP11	TCONS_00055003
ENSGALG00000048063	--	TCONS_00056119
ENSGALG00000008635	--	TCONS_00016384
ENSGALG00000011296	--	TCONS_00110588
ENSGALG00000011855	RHOJ	ENSGALT00000099530
ENSGALG00000045634	XKR5	TCONS_00125565
ENSGALG00000009884	SYT14	TCONS_00118480
ENSGALG00000012300	RAB32	TCONS_00111092
ENSGALG00000004040	MFAP3	TCONS_00044996
ENSGALG00000002478	MATR3	TCONS_00044052
ENSGALG00000011076	SYNE3	ENSGALT00000097358
ENSGALG00000009844	ACTC1	ENSGALT00000090728
ENSGALG00000013697	CNDP1	TCONS_00083702
ENSGALG00000048007	--	ENSGALT00000090981
ENSGALG00000007178	FADS2	ENSGALT00000080216
ENSGALG00000003891	ZNF423	TCONS_00037956
ENSGALG00000004270	ALDH1A2	TCONS_00030531
ENSGALG00000042079	NID1	TCONS_00110009,TCONS_00110007
ENSGALG00000013342	GBX2	TCONS_00172392
ENSGALG00000012336	--	ENSGALT00000104348
ENSGALG00000014233	FBLN1	TCONS_00005223,TCONS_00005225
ENSGALG00000012953	IPO8	ENSGALT00000092942
ENSGALG00000023419	HOXD4	TCONS_00169553
ENSGALG00000037395	UBTD2	TCONS_00044559
ENSGALG00000000441	KCNA10	TCONS_00101524
ENSGALG00000037712	FCHO1	TCONS_00105018
ENSGALG00000049402	--	TCONS_00101737
ENSGALG00000019300	--	TCONS_00019097
ENSGALG00000008760	WDR92	TCONS_00117182,TCONS_00117188
ENSGALG00000010677	NRDE2	ENSGALT00000091549
ENSGALG00000042365	CARD10	ENSGALT00000101085
ENSGALG00000004661	SHISA5	TCONS_00042101
ENSGALG00000009293	CHN1	TCONS_00169653
ENSGALG00000009463	DCAF5	TCONS_00156497
ENSGALG00000014736	--	TCONS_00006278,TCONS_00006262
ENSGALG00000050948	TMEM115	TCONS_00039570
ENSGALG00000009278	RBM46	ENSGALT00000102714
ENSGALG00000029664	SAMD12	TCONS_00086730
ENSGALG00000002632	CALCRL	TCONS_00171990
ENSGALG00000011379	SLC44A5	TCONS_00181936
ENSGALG00000014701	RAP1GAP1	TCONS_00006219,TCONS_00006222,TCONS_00006221
ENSGALG00000010921	PKD2	TCONS_00134547
ENSGALG00000037315	KLHDC4	TCONS_00039153
ENSGALG00000041897	--	TCONS_00105018
ENSGALG00000002886	NKX2-5	TCONS_00044627
ENSGALG00000040925	RNF215	TCONS_00055664
ENSGALG00000053713	--	TCONS_00159057
ENSGALG00000017048	EXOSC8	TCONS_00027779
ENSGALG00000008359	CD93	TCONS_00106626
ENSGALG00000033099	PAPOLA	TCONS_00158350
ENSGALG00000037299	LYRM7	TCONS_00198728,TCONS_00198722
ENSGALG00000048285	TCN2	TCONS_00055664
ENSGALG00000039903	VSIG10	TCONS_00053690
ENSGALG00000010582	PPA2	TCONS_00133873
ENSGALG00000015422	NRG1	TCONS_00194499
ENSGALG00000031411	KCNN1	TCONS_00105018
ENSGALG00000038728	--	ENSGALT00000091012
ENSGALG00000042449	--	TCONS_00188180
ENSGALG00000007155	RMI2	TCONS_00049253
ENSGALG00000039242	PGA5	TCONS_00147658
ENSGALG00000011859	GBE	ENSGALT00000107419,TCONS_00018453
ENSGALG00000049124	--	TCONS_00143054,TCONS_00143055,TCONS_00143057
ENSGALG00000048441	--	TCONS_00099723
ENSGALG00000036101	ARHGAP35	ENSGALT00000107654,TCONS_00127978
ENSGALG00000014680	--	TCONS_00006192,TCONS_00006193
ENSGALG00000008850	TTLL7	TCONS_00177069
ENSGALG00000009847	STXBP6	TCONS_00156918
ENSGALG00000028354	METRNL	ENSGALT00000104390
ENSGALG00000012241	KLHDC1	TCONS_00153372
ENSGALG00000038678	EPB41L3	TCONS_00073202,TCONS_00073208
ENSGALG00000027688	NDUFB4	TCONS_00006437
ENSGALG00000009510	PIGH	TCONS_00156591
ENSGALG00000052330	--	TCONS_00127978
ENSGALG00000053196	--	TCONS_00128486
ENSGALG00000008802	TECTB	TCONS_00166916
ENSGALG00000034003	ARID4B	TCONS_00110086
ENSGALG00000016662	GATA4	TCONS_00125565
ENSGALG00000042664	CBLN1	TCONS_00037968,ENSGALT00000107369
ENSGALG00000012550	HMOX1	TCONS_00003817
ENSGALG00000009519	ARG2	TCONS_00156591
ENSGALG00000048698	--	TCONS_00110086
ENSGALG00000012992	WNK1	TCONS_00019584
ENSGALG00000041401	SDHB	TCONS_00091261
ENSGALG00000007653	RAE1	TCONS_00090948
ENSGALG00000007668	BMP7	TCONS_00090948
ENSGALG00000013022	CACNA1C	TCONS_00019606
ENSGALG00000001550	RBM39	TCONS_00089673
ENSGALG00000007253	IL1RAP	TCONS_00186323
ENSGALG00000012947	CAPRIN2	ENSGALT00000092942
XLOC_096011	XLOC_096011	TCONS_00176324
ENSGALG00000049174	--	TCONS_00056160,TCONS_00056758
ENSGALG00000031262	--	TCONS_00114237
ENSGALG00000011865	SMTN	TCONS_00053690
ENSGALG00000003213	LGALS2	ENSGALT00000101085
ENSGALG00000036582	--	TCONS_00049755,TCONS_00049758
ENSGALG00000005128	PTPDC1	TCONS_00040218
ENSGALG00000011392	MSH4	TCONS_00181936
ENSGALG00000012117	STEAP3	TCONS_00174469,TCONS_00174445
ENSGALG00000013723	OASL	TCONS_00042101
ENSGALG00000008753	FBXO48	ENSGALT00000102512
ENSGALG00000021143	RGS18	TCONS_00175651
ENSGALG00000010909	PRKG2	TCONS_00134547
ENSGALG00000001117	PFKFB2	TCONS_00101737
ENSGALG00000027565	--	TCONS_00178215
ENSGALG00000032247	ATP1A1	ENSGALT00000103934
ENSGALG00000012256	UTRN	TCONS_00110979
ENSGALG00000050877	--	TCONS_00103524
ENSGALG00000027909	GPN2	TCONS_00096244
ENSGALG00000048460	--	TCONS_00198688
ENSGALG00000044849	--	TCONS_00163406
ENSGALG00000035104	HAND1	TCONS_00047113
ENSGALG00000033277	PPM1M	TCONS_00039799
ENSGALG00000019843	AvBD4	TCONS_00125565
ENSGALG00000007555	CCND1	TCONS_00149324,ENSGALT00000071117,TCONS_00149318
ENSGALG00000018946	LMOD3	TCONS_00043270
ENSGALG00000053981	--	TCONS_00103524
ENSGALG00000045736	--	TCONS_00096719
ENSGALG00000051759	--	TCONS_00114157
ENSGALG00000036484	NCAN	TCONS_00105018
ENSGALG00000012885	BCL2	TCONS_00081838
ENSGALG00000006056	--	TCONS_00040555
ENSGALG00000005369	BTBD10	ENSGALT00000101870
ENSGALG00000010208	CAPS2	TCONS_00017504,TCONS_00002400
ENSGALG00000012295	CDKL1	TCONS_00153372
ENSGALG00000003826	ANAPC7	TCONS_00054583
ENSGALG00000013657	ZNF236	ENSGALT00000104866
ENSGALG00000010352	ARHGEF26	TCONS_00184721
ENSGALG00000016995	MED4	TCONS_00013093
ENSGALG00000010399	SELENOT	ENSGALT00000091597
ENSGALG00000041845	ZNF692	TCONS_00056160,TCONS_00056758
ENSGALG00000017276	--	TCONS_00005784,TCONS_00005781
ENSGALG00000027416	ROMO1	TCONS_00089673
ENSGALG00000048069	LIX1L	TCONS_00098982,TCONS_00098987,TCONS_00099723
ENSGALG00000048002	CCS	ENSGALT00000098265
ENSGALG00000014329	FOXJ2	TCONS_00005912
ENSGALG00000007476	VAMP7	TCONS_00140047
ENSGALG00000033561	DGKB	ENSGALT00000097161
ENSGALG00000010222	--	TCONS_00017504,TCONS_00002400
ENSGALG00000008937	PPP1R21	TCONS_00107117
ENSGALG00000009747	ATP23	TCONS_00017035
ENSGALG00000008127	SPI1	TCONS_00155919
ENSGALG00000042269	METTL25	TCONS_00002656
ENSGALG00000052411	--	TCONS_00082309,TCONS_00082308
ENSGALG00000007448	SPRY3	TCONS_00140047
ENSGALG00000035923	MTMR11	TCONS_00098982,TCONS_00098987,TCONS_00099723
ENSGALG00000010768	PIGM	TCONS_00109945,TCONS_00109938
ENSGALG00000031511	HIP1R	TCONS_00054583
ENSGALG00000010154	GEMIN2	TCONS_00157372
ENSGALG00000043681	DAPP1	TCONS_00144789
ENSGALG00000008094	HSPD1	TCONS_00172838
ENSGALG00000042476	TEX9	ENSGALT00000056397
ENSGALG00000044521	--	TCONS_00126603,TCONS_00127175
ENSGALG00000013661	MICU3	ENSGALT00000097127
ENSGALG00000027454	CENPW	TCONS_00121951
ENSGALG00000014910	COLEC12	TCONS_00073348
ENSGALG00000002840	GRM4	TCONS_00101041
ENSGALG00000010469	CYP4B7	TCONS_00177574
ENSGALG00000010473	PDZK1IP1	TCONS_00177574
ENSGALG00000013813	NMBR	TCONS_00121186
ENSGALG00000005283	SLC25A36	TCONS_00182833,TCONS_00182834
ENSGALG00000009654	MLF1	TCONS_00184620
ENSGALG00000050131	--	TCONS_00056160
ENSGALG00000000401	RBM15	TCONS_00101524
ENSGALG00000014582	CADM1	TCONS_00098452
ENSGALG00000008490	TRH	TCONS_00041582,ENSGALT00000091657
ENSGALG00000010842	UBR7	TCONS_00152087
ENSGALG00000035217	--	TCONS_00114157
ENSGALG00000034964	SYTL1	TCONS_00096244
ENSGALG00000038834	MAGI2	TCONS_00015930,TCONS_00015931
ENSGALG00000042684	--	TCONS_00056119
ENSGALG00000009355	--	ENSGALT00000097310,TCONS_00187101,TCONS_00187100,TCONS_00187099
ENSGALG00000014967	SV2C	TCONS_00192730
ENSGALG00000004684	IPPK	TCONS_00042101
ENSGALG00000011013	PCNX2	TCONS_00110180
ENSGALG00000010150	SEC23A	TCONS_00157372
ENSGALG00000009304	RAB11FIP2	TCONS_00167217,TCONS_00167216
ENSGALG00000014998	CABLES1	ENSGALT00000101904
ENSGALG00000014561	PTPN6	TCONS_00020998
ENSGALG00000043139	SYT7	TCONS_00147658
ENSGALG00000002489	PPP1R26	TCONS_00057928
ENSGALG00000003939	KLF2	ENSGALT00000108004
ENSGALG00000035013	WDR11	ENSGALT00000101691
ENSGALG00000015391	--	TCONS_00194499
ENSGALG00000017195	PGR	TCONS_00028609
ENSGALG00000000234	EPB41L4A	TCONS_00194147
ENSGALG00000025858	LUZP1	TCONS_00095094,TCONS_00095091,TCONS_00095090
ENSGALG00000050830	SV2A	TCONS_00098982,TCONS_00098987,TCONS_00099723
ENSGALG00000050897	TNIK	ENSGALT00000097310,TCONS_00187101,TCONS_00187100,TCONS_00187099
ENSGALG00000002437	DIPK1B	TCONS_00057928
ENSGALG00000012827	RIPK1	TCONS_00070702
ENSGALG00000015103	CCDC171	TCONS_00193252
ENSGALG00000051088	--	TCONS_00056119
ENSGALG00000036378	TBR1	ENSGALT00000108003
ENSGALG00000026303	MRPS2	TCONS_00057928
ENSGALG00000010224	GLIPR1L	TCONS_00017504,TCONS_00002400
ENSGALG00000002287	CRB1	TCONS_00175574
ENSGALG00000028561	SZT2	ENSGALT00000103448
ENSGALG00000026137	CDKN2B	TCONS_00200588
ENSGALG00000040269	--	TCONS_00090221,TCONS_00090219
ENSGALG00000035384	TMEM241	ENSGALT00000101904
ENSGALG00000032278	ATF6	TCONS_00175651
ENSGALG00000049009	--	TCONS_00159251
ENSGALG00000005215	CACNA1H	TCONS_00050702,TCONS_00050704,TCONS_00050712,TCONS_00050710
ENSGALG00000044734	--	TCONS_00190692,TCONS_00190144
ENSGALG00000012446	ELFN2	ENSGALT00000101085
ENSGALG00000044388	--	TCONS_00044874,TCONS_00044877
ENSGALG00000014904	CLUL1	TCONS_00073348
ENSGALG00000014688	ZYX	TCONS_00006219,TCONS_00006192,TCONS_00006193,TCONS_00006222,TCONS_00006221
ENSGALG00000008840	ACSL5	TCONS_00166916
ENSGALG00000010401	EIF2A	ENSGALT00000091597
ENSGALG00000016267	PHF3	TCONS_00114237
ENSGALG00000017049	ALG5	TCONS_00027779
ENSGALG00000016266	PRRG1	TCONS_00024314,TCONS_00024312
ENSGALG00000012422	--	ENSGALT00000101085
ENSGALG00000054270	--	TCONS_00041544
ENSGALG00000030853	--	TCONS_00018143
ENSGALG00000051008	--	TCONS_00055664
ENSGALG00000016618	PNPLA4	ENSGALT00000092630
ENSGALG00000044177	FAN1	TCONS_00032890
ENSGALG00000014513	CDCA3	TCONS_00020998,TCONS_00020995
ENSGALG00000050269	--	TCONS_00146949,TCONS_00146945
ENSGALG00000013112	RERGL	TCONS_00004663
ENSGALG00000007698	--	TCONS_00053690
ENSGALG00000003135	ANK3	TCONS_00160542
ENSGALG00000041052	--	TCONS_00195902
ENSGALG00000044569	--	TCONS_00056119
ENSGALG00000052537	--	TCONS_00175651
ENSGALG00000007299	THOC7	TCONS_00043072
ENSGALG00000005815	TMEM41B	TCONS_00154589
ENSGALG00000047968	--	TCONS_00137234
XLOC_039071	XLOC_039071	TCONS_00082057
ENSGALG00000003670	MAFB	TCONS_00089977
ENSGALG00000000573	PER3	TCONS_00091261,ENSGALT00000104845
ENSGALG00000053475	--	TCONS_00005658
ENSGALG00000029020	PLPP4	ENSGALT00000101691
ENSGALG00000010457	--	ENSGALT00000091781
ENSGALG00000016673	TRAM2	TCONS_00125565
ENSGALG00000016732	--	TCONS_00116128
ENSGALG00000033720	CA7	TCONS_00038510
ENSGALG00000009791	PROX1	ENSGALT00000107889
ENSGALG00000050377	--	TCONS_00103524
ENSGALG00000006728	SLC5A1	TCONS_00055286
ENSGALG00000033677	AHCY	TCONS_00087801,TCONS_00087803,TCONS_00087802,TCONS_00087807,TCONS_00087806
ENSGALG00000000811	IST1	ENSGALT00000092657
ENSGALG00000003475	ACLY	TCONS_00103200
ENSGALG00000032039	HOXD13	TCONS_00169553
ENSGALG00000052376	--	TCONS_00056119
ENSGALG00000006871	SLCO3A1	TCONS_00031412
ENSGALG00000003937	GEMIN5	TCONS_00047113
ENSGALG00000010195	--	TCONS_00133382
ENSGALG00000042458	ACTN1	TCONS_00156497
ENSGALG00000009158	CDC42BPA	TCONS_00117229
ENSGALG00000045668	--	TCONS_00093528
ENSGALG00000012457	SSTR3	ENSGALT00000101085
ENSGALG00000053640	GZF1	TCONS_00106626
ENSGALG00000007976	--	ENSGALT00000093698
ENSGALG00000031163	ZNRF2	TCONS_00068491
ENSGALG00000047680	--	TCONS_00127175
ENSGALG00000048394	AP2S1	ENSGALT00000107654,TCONS_00127978
ENSGALG00000003457	CNP	TCONS_00103200
ENSGALG00000026948	ADD2	ENSGALT00000107131
ENSGALG00000029659	BPHL	TCONS_00070702
ENSGALG00000036297	ABHD8	TCONS_00105018
ENSGALG00000005845	SLC7A5	TCONS_00039153
ENSGALG00000052450	--	TCONS_00126603,TCONS_00127175
ENSGALG00000037262	HOXC8	TCONS_00128900,TCONS_00128898
ENSGALG00000009520	1-Mar	TCONS_00132463
ENSGALG00000043904	SH3RF2	TCONS_00047875,ENSGALT00000098375,TCONS_00045775
ENSGALG00000010874	UNC79	TCONS_00152087
ENSGALG00000006635	RHCG	TCONS_00033684
ENSGALG00000029724	MTURN	TCONS_00068491
ENSGALG00000053757	--	TCONS_00195873
ENSGALG00000039337	SH3BP5	TCONS_00068491
ENSGALG00000048517	--	TCONS_00056432,TCONS_00055969
ENSGALG00000007815	ANKK1	ENSGALT00000096110
ENSGALG00000041731	CAPN7	TCONS_00068491
ENSGALG00000010016	SOCS5	TCONS_00118806,ENSGALT00000100254
ENSGALG00000008469	--	TCONS_00150012
ENSGALG00000016148	C2CD2	ENSGALT00000092440
ENSGALG00000042259	DOCK1	TCONS_00163406
ENSGALG00000050091	--	TCONS_00056119
ENSGALG00000046724	PRRG3	TCONS_00131094,TCONS_00131096
ENSGALG00000022815	AvBD1	TCONS_00125565
ENSGALG00000004588	RPS14	TCONS_00047280
ENSGALG00000033186	LRRC58	TCONS_00006437
ENSGALG00000016262	XK	TCONS_00024314,TCONS_00024312
ENSGALG00000010201	ABHD18	TCONS_00133382
ENSGALG00000004048	PTPRS	TCONS_00106188
ENSGALG00000027397	--	TCONS_00070702
ENSGALG00000030802	SHROOM2	TCONS_00025144,TCONS_00025147
ENSGALG00000006782	MRPL46	TCONS_00031351
ENSGALG00000008763	SSX2IP	TCONS_00177050
ENSGALG00000037316	OCLN	TCONS_00105018
ENSGALG00000033260	ST3GAL5	TCONS_00146949,TCONS_00146945
ENSGALG00000047835	--	TCONS_00175574
ENSGALG00000038202	PWWP2A	TCONS_00044385
ENSGALG00000010680	TTC7B	ENSGALT00000091549
ENSGALG00000031071	--	TCONS_00182399,TCONS_00182375
ENSGALG00000039629	HOXD11	TCONS_00169553
ENSGALG00000000400	KCNC4	TCONS_00101524
ENSGALG00000003854	IFT81	TCONS_00054583
ENSGALG00000006376	TMC3	TCONS_00031178
ENSGALG00000013575	IFI6	ENSGALT00000102260
ENSGALG00000047083	--	TCONS_00082057
ENSGALG00000008107	IRS4	TCONS_00140436,TCONS_00140435
ENSGALG00000040030	PHLDB1	ENSGALT00000096110
ENSGALG00000010721	GLIS1	TCONS_00181348
ENSGALG00000049067	--	TCONS_00123607
ENSGALG00000008784	--	TCONS_00177050
ENSGALG00000050755	HOXC11	TCONS_00128900,TCONS_00128898
ENSGALG00000005857	ALOX5	TCONS_00161565,TCONS_00161556,TCONS_00161553
ENSGALG00000050125	--	ENSGALT00000107654,TCONS_00127978
ENSGALG00000041373	ARAP2	ENSGALT00000102204
ENSGALG00000047741	--	TCONS_00133598
ENSGALG00000030677	ABCG2	TCONS_00161565,TCONS_00161556,TCONS_00161553
ENSGALG00000001475	STMN1	TCONS_00096504
ENSGALG00000048320	chPKCI	TCONS_00198728,TCONS_00198722
ENSGALG00000038721	MAP1LC3A	TCONS_00087801,TCONS_00087803,TCONS_00087802,TCONS_00087807,TCONS_00087806
ENSGALG00000002253	HEMK1	TCONS_00041854,TCONS_00039607
ENSGALG00000005630	CRYBB1	TCONS_00055003
ENSGALG00000010157	TRAPPC6B	TCONS_00157372
ENSGALG00000000881	GPATCH3	TCONS_00096244
ENSGALG00000042949	MGMT	TCONS_00163531
ENSGALG00000005750	SWAP70	TCONS_00154589
ENSGALG00000028047	RHOV	TCONS_00150012
ENSGALG00000002131	NPRL2	TCONS_00039570
ENSGALG00000007781	GAL3ST1	TCONS_00055664
ENSGALG00000004174	VPS26A	ENSGALT00000006627
ENSGALG00000034107	TRIM63	TCONS_00096504
ENSGALG00000015254	ST18	TCONS_00085056
ENSGALG00000009845	GJD2	ENSGALT00000090728
ENSGALG00000017207	CWC15	TCONS_00028722
ENSGALG00000012275	EPM2A	TCONS_00120632,TCONS_00120634,TCONS_00120629,TCONS_00120628
ENSGALG00000044598	Y-LEC1	TCONS_00056119
ENSGALG00000005754	--	TCONS_00036822
ENSGALG00000005757	IRF8	TCONS_00036822
ENSGALG00000011041	DNAJC6	TCONS_00178215
ENSGALG00000013720	FBXO15	TCONS_00072598
ENSGALG00000014988	POPDC2	ENSGALT00000103934
XLOC_090774	XLOC_090774	ENSGALT00000103551
ENSGALG00000049664	--	TCONS_00092024,TCONS_00092030
ENSGALG00000014754	--	TCONS_00006278
ENSGALG00000039212	NDUFA13	TCONS_00105018
ENSGALG00000016675	PAQR8	TCONS_00125565
ENSGALG00000006724	--	TCONS_00182375
ENSGALG00000044510	C18orf63	TCONS_00072598,TCONS_00083702
ENSGALG00000012994	ERC1	TCONS_00019584
ENSGALG00000007127	--	ENSGALT00000080216
ENSGALG00000030016	CTSB	TCONS_00125565
ENSGALG00000006469	ATP12A	ENSGALT00000103205
ENSGALG00000031170	ADCY1	TCONS_00080614
ENSGALG00000010370	MED12L	ENSGALT00000091597
ENSGALG00000007967	FDXACB1	TCONS_00098727,TCONS_00097785
ENSGALG00000041338	--	TCONS_00039570
ENSGALG00000035365	--	TCONS_00128486
ENSGALG00000000394	SLC6A17	TCONS_00101524
ENSGALG00000017217	VSTM5	TCONS_00014377
ENSGALG00000035557	BARX1	TCONS_00040242,TCONS_00040243,TCONS_00040218
ENSGALG00000049722	NAA80	TCONS_00042101
ENSGALG00000054217	--	TCONS_00134919
ENSGALG00000015388	PRDM1	ENSGALT00000099891
ENSGALG00000011361	CRYZ	TCONS_00181936
ENSGALG00000005840	DENND5A	TCONS_00154589
ENSGALG00000008176	ASB3	TCONS_00116495
ENSGALG00000013061	PAPD7	TCONS_00071716
ENSGALG00000009526	VTI1B	TCONS_00156591
ENSGALG00000011866	RRP7A	ENSGALT00000107419,TCONS_00018453
ENSGALG00000011994	SYNPO2	ENSGALT00000094687
ENSGALG00000007556	LTO1	TCONS_00149324,ENSGALT00000071117,TCONS_00149318
ENSGALG00000002369	F13B	TCONS_00175574
ENSGALG00000051916	--	TCONS_00114212
ENSGALG00000003682	ARL6IP4	TCONS_00054583
ENSGALG00000002594	TFPI	TCONS_00171990
ENSGALG00000041253	MYRF	TCONS_00147658
ENSGALG00000014749	EPHB6	TCONS_00006278,TCONS_00006262
ENSGALG00000054778	--	TCONS_00082057
ENSGALG00000013594	PARD6G	ENSGALT00000102260
ENSGALG00000038189	--	TCONS_00105018
ENSGALG00000020884	--	TCONS_00176324
ENSGALG00000036373	GSG1L	TCONS_00051607,TCONS_00051602
ENSGALG00000036831	--	TCONS_00127978
ENSGALG00000052997	--	TCONS_00190692,TCONS_00190144
ENSGALG00000029102	PXYLP1	TCONS_00182833,TCONS_00182834
ENSGALG00000032415	SEZ6L	TCONS_00055003
ENSGALG00000004129	SPP2	ENSGALT00000105591
ENSGALG00000035029	--	TCONS_00049755,TCONS_00049758
ENSGALG00000051213	DUSP21	TCONS_00055664
ENSGALG00000024379	--	TCONS_00044052
ENSGALG00000041500	--	TCONS_00190692,TCONS_00190144
ENSGALG00000008195	NPHP1	TCONS_00116495
ENSGALG00000011131	TANK	ENSGALT00000108003
ENSGALG00000021031	ACKR3	TCONS_00172392
ENSGALG00000009890	MRPS10	TCONS_00118480
ENSGALG00000054998	--	TCONS_00144789
ENSGALG00000011369	LHX8	TCONS_00181936
ENSGALG00000003839	GRM2	TCONS_00039799
ENSGALG00000004949	KIAA0355	TCONS_00038436
ENSGALG00000000568	LGR6	TCONS_00100333
ENSGALG00000003464	--	TCONS_00103200
ENSGALG00000033170	GMDS	TCONS_00081798
ENSGALG00000048236	--	ENSGALT00000098265
ENSGALG00000008780	CTBS	TCONS_00177050
ENSGALG00000049137	SHLD1	TCONS_00107909
ENSGALG00000009020	JAG1	TCONS_00117464,TCONS_00107511
ENSGALG00000032549	TYW3	TCONS_00181936
ENSGALG00000053406	--	TCONS_00056432,TCONS_00055969
ENSGALG00000027269	GUCA2A	TCONS_00093122
ENSGALG00000002659	WDR5	ENSGALT00000107897
ENSGALG00000038585	NOA1	TCONS_00134919
ENSGALG00000014983	F2R	TCONS_00192730
ENSGALG00000011388	RABGGTB	TCONS_00181936
ENSGALG00000050537	--	TCONS_00082057
ENSGALG00000030824	SF3B5	TCONS_00110979,ENSGALT00000092417
ENSGALG00000003333	GHDC	TCONS_00103200
ENSGALG00000050497	--	TCONS_00198722
ENSGALG00000012814	PXDC1	TCONS_00070653,TCONS_00070651
ENSGALG00000009743	RPAP3	TCONS_00017035
ENSGALG00000004248	TACR2	ENSGALT00000006627
ENSGALG00000045520	--	TCONS_00044874,TCONS_00044877
ENSGALG00000024024	TGFA	ENSGALT00000107131
ENSGALG00000033512	CPEB4	TCONS_00044627,TCONS_00044643
ENSGALG00000020392	PRIMA1	TCONS_00152127
ENSGALG00000032402	VSTM2B	TCONS_00035939
ENSGALG00000052666	--	TCONS_00159057
ENSGALG00000011128	PSMD14	ENSGALT00000108003
ENSGALG00000008741	PROKR2	ENSGALT00000102512
ENSGALG00000043916	--	TCONS_00005784,TCONS_00005781
ENSGALG00000054198	--	TCONS_00134919
ENSGALG00000031067	TMEM132A	TCONS_00147658
ENSGALG00000002375	NOTCH1	TCONS_00057928
ENSGALG00000031182	FANCM	TCONS_00159758
ENSGALG00000050390	CYB561D2	TCONS_00039570
ENSGALG00000004758	KCNB1	TCONS_00090221,TCONS_00090219
ENSGALG00000016382	MBTPS2	TCONS_00024697
ENSGALG00000050329	--	TCONS_00056119
ENSGALG00000008475	ARRDC1	TCONS_00057046
ENSGALG00000010090	FAM160A1	TCONS_00133203
ENSGALG00000017219	C1H11ORF54	TCONS_00014377
ENSGALG00000004230	LIPC	TCONS_00030531
ENSGALG00000007904	DLAT	TCONS_00098727
ENSGALG00000049360	PPP1R10	TCONS_00056160
ENSGALG00000014026	DNAJB14	TCONS_00144789
ENSGALG00000037307	IQCD	TCONS_00055664
ENSGALG00000039572	PADI1	TCONS_00091261
ENSGALG00000003883	MTMR10	TCONS_00032890
ENSGALG00000008188	TRIM36	TCONS_00200588
ENSGALG00000005208	S1PR1	TCONS_00176324
ENSGALG00000039741	TNFRSF8	TCONS_00092024
ENSGALG00000004534	DCTN4	TCONS_00047280
ENSGALG00000008734	PCSK2	ENSGALT00000102512,TCONS_00117229
ENSGALG00000012263	NEMF	TCONS_00153372
ENSGALG00000000122	GNB2L1	TCONS_00056160,TCONS_00056758
ENSGALG00000047025	--	TCONS_00056119
ENSGALG00000052796	--	TCONS_00191333
ENSGALG00000046738	--	TCONS_00102325
ENSGALG00000017218	MED17	TCONS_00014377
ENSGALG00000043499	EGFL7	TCONS_00057928
ENSGALG00000048962	--	TCONS_00114157
ENSGALG00000029023	DMRTB1	TCONS_00181348
ENSGALG00000038338	GLYR1	TCONS_00049755,TCONS_00049758
ENSGALG00000015038	CHD1L	TCONS_00006523
ENSGALG00000052952	--	TCONS_00054583
ENSGALG00000051538	--	TCONS_00144789
ENSGALG00000023882	MALL	TCONS_00116495
ENSGALG00000025938	KIAA0513	TCONS_00036822
ENSGALG00000033591	--	TCONS_00046244
ENSGALG00000001522	PHF20	TCONS_00089673
ENSGALG00000014918	RFX6	ENSGALT00000104668
ENSGALG00000031626	--	TCONS_00015245
ENSGALG00000000003	PANX2	TCONS_00016384
ENSGALG00000041408	--	TCONS_00036822
ENSGALG00000010481	CMPK1	TCONS_00177574
ENSGALG00000003512	SPIK7	TCONS_00044874,TCONS_00044877
ENSGALG00000033063	GINS2	TCONS_00036822
ENSGALG00000008419	SEC13	TCONS_00041544,TCONS_00043683
ENSGALG00000008901	PTGFR	TCONS_00180660
ENSGALG00000028830	--	TCONS_00053690
ENSGALG00000020747	MBD4	TCONS_00041544,TCONS_00043683
ENSGALG00000001335	FAM18B1	TCONS_00059740
ENSGALG00000005170	HRH3	TCONS_00088592,TCONS_00088591,TCONS_00088593
ENSGALG00000051898	--	TCONS_00103524
ENSGALG00000007396	TAOK3	TCONS_00053690
ENSGALG00000040371	--	TCONS_00155508
ENSGALG00000035602	ZNF536	TCONS_00036038
ENSGALG00000037698	ZFAT	TCONS_00087137,TCONS_00087136
ENSGALG00000010763	TRIP11	TCONS_00158178
ENSGALG00000031142	ACAA2	TCONS_00191333,TCONS_00195902
ENSGALG00000000442	KCNA2	TCONS_00101524
ENSGALG00000051582	--	TCONS_00038510
ENSGALG00000007950	C11orf1	TCONS_00098727,TCONS_00097785
ENSGALG00000049448	--	TCONS_00056160,TCONS_00056758
ENSGALG00000037290	--	TCONS_00056432,TCONS_00055969
ENSGALG00000051297	--	TCONS_00015245
ENSGALG00000008506	MRPS25	TCONS_00041582,ENSGALT00000091657
ENSGALG00000034850	GLRX2	TCONS_00175651
ENSGALG00000007302	--	TCONS_00043072
ENSGALG00000002878	CREBRF	TCONS_00044627
ENSGALG00000024482	LEPROTL1	TCONS_00143535,TCONS_00134919
ENSGALG00000005004	SAMD8	ENSGALT00000091212
ENSGALG00000019848	AvBD13	TCONS_00125565
ENSGALG00000010377	GPR87	ENSGALT00000091597
ENSGALG00000003930	APBA2	TCONS_00032890
ENSGALG00000007284	SYNPR	TCONS_00043072
ENSGALG00000054262	ITPRID1	TCONS_00069195
ENSGALG00000026658	LACTBL1	TCONS_00093122
ENSGALG00000007769	FOXP3	TCONS_00041193
ENSGALG00000049372	--	TCONS_00070702
ENSGALG00000010867	TACSTD2	TCONS_00177988
ENSGALG00000014746	TRPV6	TCONS_00006278,TCONS_00006262
ENSGALG00000016705	SUPT3H	TCONS_00125630
ENSGALG00000011288	DACT2	TCONS_00110588
ENSGALG00000009612	TGFB2	TCONS_00118122,TCONS_00118143
ENSGALG00000010209	PGRMC2	TCONS_00133382
ENSGALG00000011620	AKT1	TCONS_00158781
ENSGALG00000008888	IL1RAPL2	TCONS_00140689
ENSGALG00000016674	EFHC1	TCONS_00125565
ENSGALG00000015386	RNF170	TCONS_00199239
ENSGALG00000016391	CNKSR2	TCONS_00024697
ENSGALG00000037256	GTPBP3	TCONS_00105018
ENSGALG00000051054	--	TCONS_00188180
ENSGALG00000008532	NELFB	TCONS_00057046
ENSGALG00000050634	--	TCONS_00127978
ENSGALG00000015722	TMED11	TCONS_00146889
ENSGALG00000011214	SERPINH1	TCONS_00015001
ENSGALG00000009493	TMEM229B	TCONS_00156591
ENSGALG00000007868	BCO2	TCONS_00098727
ENSGALG00000009352	DPF3	TCONS_00156340
ENSGALG00000014689	FAM131B	TCONS_00006219,TCONS_00006192,TCONS_00006193,TCONS_00006222,TCONS_00006221
ENSGALG00000004555	RBM22	TCONS_00047280
ENSGALG00000055025	--	TCONS_00056160,TCONS_00056758
ENSGALG00000036471	RFTN2	TCONS_00172838
ENSGALG00000006714	CCDC61	TCONS_00182375
ENSGALG00000023395	PLIN1	TCONS_00033684
ENSGALG00000004879	SLC6A11	TCONS_00039975
ENSGALG00000010331	MME	TCONS_00184721
ENSGALG00000040773	C9orf116	TCONS_00057928
ENSGALG00000009003	SNAP25	TCONS_00117464,TCONS_00107511
ENSGALG00000026907	GMNC	TCONS_00186323
ENSGALG00000004943	SS18L2	TCONS_00038436
ENSGALG00000013410	UBA3	TCONS_00043270
ENSGALG00000015543	MRPL50	ENSGALT00000105517
ENSGALG00000028851	RAB8A	ENSGALT00000108004
ENSGALG00000043734	LIPG	TCONS_00191333,TCONS_00195902
ENSGALG00000002969	MAU2	TCONS_00105018
ENSGALG00000021601	EPS15L1	ENSGALT00000108004
ENSGALG00000038292	TMEM258	TCONS_00147658
ENSGALG00000008088	ACSL4	TCONS_00140436,TCONS_00140435
ENSGALG00000034655	ALDH18A1	TCONS_00163727
ENSGALG00000009498	NPY1R	TCONS_00132463
ENSGALG00000027255	NRXN3	TCONS_00151676,TCONS_00151677,TCONS_00151674
ENSGALG00000003282	STAT5B	TCONS_00103200
ENSGALG00000052199	SNRPD2	TCONS_00127978
ENSGALG00000002655	ITGAV	TCONS_00171990
ENSGALG00000010017	MCFD2	TCONS_00118806,ENSGALT00000100254
ENSGALG00000045873	--	TCONS_00042101
ENSGALG00000014897	--	TCONS_00073348
ENSGALG00000009356	SKIL	ENSGALT00000097310,TCONS_00187101,TCONS_00187100,TCONS_00187099
ENSGALG00000054703	BOLA1	TCONS_00098982,TCONS_00098987,TCONS_00099723
ENSGALG00000010406	TMEM63C	ENSGALT00000091781
ENSGALG00000038943	RASSF5	TCONS_00101737
ENSGALG00000000790	DNAJC8	TCONS_00095094,TCONS_00095091,TCONS_00095090
ENSGALG00000006047	TPRA1	TCONS_00040555
ENSGALG00000051135	BCL2L11	TCONS_00116495
ENSGALG00000046085	FAM110D	TCONS_00096504
ENSGALG00000038426	CPLX4	TCONS_00195902
ENSGALG00000039861	PLXNB2	ENSGALT00000094772
ENSGALG00000028376	FGF19	TCONS_00149324,ENSGALT00000071117,TCONS_00149318
ENSGALG00000048885	--	TCONS_00085056
ENSGALG00000045847	GRXCR2	TCONS_00047875,ENSGALT00000098375,TCONS_00045775
ENSGALG00000017330	RPS3	TCONS_00015001
ENSGALG00000052418	--	TCONS_00103524
ENSGALG00000003745	NECAP2	TCONS_00091898
ENSGALG00000003354	KCNH4	TCONS_00103200
ENSGALG00000043016	--	TCONS_00147658
ENSGALG00000002646	FAM171B	TCONS_00171990
ENSGALG00000012456	RAC2	ENSGALT00000101085
ENSGALG00000013882	MXD1	ENSGALT00000107131
ENSGALG00000040561	GPR171	ENSGALT00000091597
ENSGALG00000008745	APLF	ENSGALT00000102512
ENSGALG00000049208	--	TCONS_00056119
ENSGALG00000016915	MYCBP2	TCONS_00012270
ENSGALG00000048879	SAMD13	TCONS_00177050,TCONS_00177069
ENSGALG00000053836	SIPA1	ENSGALT00000098265
ENSGALG00000007512	MORC2	TCONS_00053690
ENSGALG00000012124	PELI2	ENSGALT00000101649
ENSGALG00000041400	--	TCONS_00092024,TCONS_00092030
ENSGALG00000023521	ADRA2A	TCONS_00166780,TCONS_00166783,TCONS_00166784,TCONS_00166777
ENSGALG00000029439	HOXC9	TCONS_00128900,TCONS_00128898
ENSGALG00000053730	--	TCONS_00056119
ENSGALG00000012087	CEP70	TCONS_00174445
ENSGALG00000011356	--	TCONS_00181936
ENSGALG00000011867	SERHL2	ENSGALT00000107419,TCONS_00018453
ENSGALG00000031144	ZIC3	ENSGALT00000101675,ENSGALT00000098033
ENSGALG00000040890	KCNE5	TCONS_00140436,TCONS_00140435
ENSGALG00000008970	NRK	TCONS_00140689
ENSGALG00000012021	--	TCONS_00159251
ENSGALG00000042796	DNAJC7	TCONS_00103200
ENSGALG00000009615	RRP15	TCONS_00118122,TCONS_00118143
ENSGALG00000014555	C1H12ORF57	TCONS_00020998,TCONS_00020995
ENSGALG00000046713	--	ENSGALT00000080216
ENSGALG00000045920	HSD17B3	TCONS_00193765
ENSGALG00000002016	PRKCD	TCONS_00039570
ENSGALG00000005896	--	TCONS_00053317,TCONS_00053310,TCONS_00053313,TCONS_00053316,TCONS_00053323,TCONS_00053322,TCONS_00053325,TCONS_00053324
ENSGALG00000038229	OTUB1	ENSGALT00000098265
ENSGALG00000009312	RPL22L1	ENSGALT00000097310,TCONS_00187101,TCONS_00187100,TCONS_00187099
ENSGALG00000004662	DISP3	TCONS_00093122
ENSGALG00000000541	ZC3H11A	TCONS_00100333
ENSGALG00000053961	--	TCONS_00046244
ENSGALG00000015376	IDUA	TCONS_00199239
ENSGALG00000030063	MALT1	TCONS_00195873
ENSGALG00000012587	NAA20	TCONS_00171787
ENSGALG00000003774	ATP13A2	TCONS_00091898
ENSGALG00000032349	CDH5	TCONS_00036328
ENSGALG00000001348	TEKT3	TCONS_00059740
ENSGALG00000000787	DHX38	ENSGALT00000092657
ENSGALG00000002504	RO60	TCONS_00175651
ENSGALG00000052037	--	ENSGALT00000107229
ENSGALG00000051947	OPA3	TCONS_00127978
ENSGALG00000050049	C3orf70	TCONS_00182399,TCONS_00182375
ENSGALG00000002524	UCHL5	TCONS_00175651
ENSGALG00000031975	UBE2H	TCONS_00000230
ENSGALG00000010192	FBXO33	TCONS_00157372
ENSGALG00000020410	TMED8	ENSGALT00000091781
ENSGALG00000000966	NPHP4	TCONS_00091334
ENSGALG00000015305	NR2E1	ENSGALT00000105766
ENSGALG00000012627	CDC14B	TCONS_00193797
ENSGALG00000019178	PRDM15	ENSGALT00000092440
ENSGALG00000016997	RB1	TCONS_00013093
ENSGALG00000007833	--	ENSGALT00000096110
ENSGALG00000049851	--	ENSGALT00000097607
ENSGALG00000005795	CYP2C23b	TCONS_00161565,TCONS_00161556,TCONS_00161553
ENSGALG00000039658	GGA1	ENSGALT00000101085
ENSGALG00000052575	--	TCONS_00114212
ENSGALG00000040263	--	TCONS_00190692,TCONS_00190144
ENSGALG00000012075	DTX3L	TCONS_00174445
ENSGALG00000012545	CYTIP	TCONS_00175244
ENSGALG00000005000	COMTD1	ENSGALT00000091212
ENSGALG00000052872	--	TCONS_00098982,TCONS_00098987,TCONS_00099723
ENSGALG00000043026	--	TCONS_00098727,TCONS_00097785
ENSGALG00000047314	YF5	TCONS_00188180
ENSGALG00000052732	--	TCONS_00056119
ENSGALG00000042389	EN1	TCONS_00174469
ENSGALG00000009298	--	ENSGALT00000097310,TCONS_00187101,TCONS_00187100,TCONS_00187099
ENSGALG00000047289	TNFAIP8L3	ENSGALT00000106610
ENSGALG00000010879	FGGY	TCONS_00177988
ENSGALG00000039995	--	TCONS_00044627,TCONS_00044643
ENSGALG00000019835	TRIM27.2	TCONS_00056160,TCONS_00056758
ENSGALG00000030007	--	TCONS_00101737
ENSGALG00000005547	PIK3AP1	TCONS_00161381
ENSGALG00000002563	TPM4	ENSGALT00000108004
ENSGALG00000029382	BARX2	TCONS_00098022
ENSGALG00000036082	HOXC13	TCONS_00128900,TCONS_00128898
ENSGALG00000030866	CPQ	TCONS_00086168
ENSGALG00000028573	--	ENSGALT00000093234
ENSGALG00000053765	--	TCONS_00020998,TCONS_00020995
ENSGALG00000044649	P2RX2	TCONS_00053690
ENSGALG00000054001	--	TCONS_00103524
ENSGALG00000036160	--	TCONS_00172838
ENSGALG00000009788	SMYD2	ENSGALT00000107889
ENSGALG00000012629	ZNF367	TCONS_00193765
ENSGALG00000010870	JUN	TCONS_00177988
ENSGALG00000039051	HOXC6	TCONS_00128900,TCONS_00128898
ENSGALG00000053993	--	TCONS_00156918
ENSGALG00000004257	TSPAN15	ENSGALT00000006627
ENSGALG00000021193	STARD5	TCONS_00031178
ENSGALG00000006631	TICRR	TCONS_00033684
ENSGALG00000040415	--	TCONS_00155508
ENSGALG00000013708	CYB5A	TCONS_00072598,TCONS_00083702
ENSGALG00000021174	--	TCONS_00098727,TCONS_00097785
ENSGALG00000011673	STX11	TCONS_00110979
ENSGALG00000009501	TMA16	TCONS_00132463
ENSGALG00000045511	PARP9	TCONS_00174445
ENSGALG00000002528	DNAJC18	TCONS_00044052
ENSGALG00000013008	CHUNK-1	TCONS_00019606
ENSGALG00000011608	--	ENSGALT00000097576,TCONS_00158781
ENSGALG00000036942	KCNA3	TCONS_00101524
ENSGALG00000008735	BFSP1	ENSGALT00000102512
ENSGALG00000008092	NXT2	TCONS_00140436,TCONS_00140435
ENSGALG00000002893	STC2	TCONS_00044627
ENSGALG00000009309	EIF5A2	ENSGALT00000097310,TCONS_00187101,TCONS_00187100,TCONS_00187099
ENSGALG00000029514	MAPK8IP3	TCONS_00049755,TCONS_00049758
ENSGALG00000003907	N4BP1	TCONS_00037993
ENSGALG00000051043	--	TCONS_00016384
ENSGALG00000031410	ENPEP	TCONS_00135701
ENSGALG00000010390	CIPC	ENSGALT00000091781
ENSGALG00000011047	LEPROT	TCONS_00178215
ENSGALG00000010461	EBF3	TCONS_00163531
ENSGALG00000049840	--	TCONS_00140558
ENSGALG00000038520	STRIP2	TCONS_00000230
ENSGALG00000014698	CASP2	TCONS_00006219,TCONS_00006222,TCONS_00006221
ENSGALG00000003948	ALAS2	TCONS_00039799
ENSGALG00000029393	HOXC10	TCONS_00128900,TCONS_00128898
ENSGALG00000045132	--	TCONS_00126603,TCONS_00127175
ENSGALG00000041078	MID1IP1	TCONS_00024265
ENSGALG00000044768	--	TCONS_00003817
ENSGALG00000003786	BRD7	TCONS_00037917
ENSGALG00000009287	ATF2	TCONS_00169653
ENSGALG00000001863	VTG2	TCONS_00177050
ENSGALG00000030416	--	TCONS_00128900,TCONS_00128898
ENSGALG00000014683	PEX5	TCONS_00006192,TCONS_00006193
ENSGALG00000014232	RIBC2	TCONS_00005223,TCONS_00005225
ENSGALG00000013169	IL20RB	TCONS_00051607,TCONS_00051602
ENSGALG00000030376	DHRS3	TCONS_00092024,TCONS_00092030
ENSGALG00000036214	PARK7	TCONS_00091261,ENSGALT00000104845
ENSGALG00000002682	BRD3	ENSGALT00000107897
ENSGALG00000002246	DENND1B	TCONS_00175574
ENSGALG00000054430	GLYCTK	TCONS_00039799
ENSGALG00000013235	PDK1	TCONS_00169841
ENSGALG00000014659	C1R	TCONS_00006192,TCONS_00006193
ENSGALG00000007839	NCAM1	ENSGALT00000096110
ENSGALG00000033083	ATOH8	TCONS_00146949,TCONS_00146945
ENSGALG00000000814	HNRNPR	TCONS_00095094,TCONS_00095091,TCONS_00095090
ENSGALG00000038440	COQ10B	TCONS_00172838
ENSGALG00000007972	TRPC5	ENSGALT00000093698
ENSGALG00000054342	--	TCONS_00116128
ENSGALG00000026081	RBM38	TCONS_00090948
ENSGALG00000004935	LSM14A	TCONS_00038436
ENSGALG00000014674	CLSTN3	TCONS_00006192,TCONS_00006193
ENSGALG00000023296	TAL1	TCONS_00177574
ENSGALG00000016669	AvBD2	TCONS_00125565
ENSGALG00000007874	IL-18	TCONS_00098727
ENSGALG00000051993	--	ENSGALT00000102819
ENSGALG00000007130	RAC1	TCONS_00049253
ENSGALG00000000419	LAMTOR5	TCONS_00101524
ENSGALG00000008834	--	TCONS_00177050,TCONS_00177069
ENSGALG00000007964	CASTOR1	TCONS_00055664
ENSGALG00000005132	CIAO2B	TCONS_00038510
ENSGALG00000040971	KROX20	ENSGALT00000106977,ENSGALT00000095455
ENSGALG00000017205	ENDOD1	TCONS_00028722
ENSGALG00000006704	VPS8	TCONS_00182399,TCONS_00182375
ENSGALG00000007319	BICDL1	TCONS_00053625
ENSGALG00000000713	ZFHX3	ENSGALT00000092657
ENSGALG00000009865	RNF150	ENSGALT00000107168,TCONS_00141928
ENSGALG00000008182	CHAC2	TCONS_00116495
ENSGALG00000000055	LAMTOR3	TCONS_00144789
ENSGALG00000054099	--	TCONS_00053690
ENSGALG00000053332	--	TCONS_00049755,TCONS_00049758
ENSGALG00000007133	--	TCONS_00049253
ENSGALG00000050404	--	ENSGALT00000103934
ENSGALG00000009855	TBC1D9	TCONS_00141928
ENSGALG00000002305	ZBTB41	TCONS_00175574
ENSGALG00000020575	ERMN	TCONS_00175244
ENSGALG00000014528	ENO2	TCONS_00020998,TCONS_00020995
ENSGALG00000048686	--	TCONS_00169203
ENSGALG00000007562	FGF4	TCONS_00149324,ENSGALT00000071117,TCONS_00149318
ENSGALG00000007565	PPP2R2B	TCONS_00045775
ENSGALG00000051095	--	TCONS_00103524
ENSGALG00000003185	SCPEP1	TCONS_00061799
ENSGALG00000013709	TIMM21	TCONS_00072598
ENSGALG00000007269	GABRA3	TCONS_00131094,TCONS_00131096
ENSGALG00000038771	TECRL	TCONS_00134919
ENSGALG00000041257	ACVR1C	TCONS_00175244
ENSGALG00000041093	MMP24	TCONS_00087801,TCONS_00087803,TCONS_00087802,TCONS_00087807,TCONS_00087806
ENSGALG00000037325	SERP1	ENSGALT00000091597
ENSGALG00000011456	CDK17	TCONS_00018143
ENSGALG00000011856	FMC1	ENSGALT00000107419
ENSGALG00000008733	LPAR3	TCONS_00177050
ENSGALG00000032567	SPINK6	TCONS_00044874,TCONS_00044877
ENSGALG00000032765	--	TCONS_00056432
ENSGALG00000002118	CO6	TCONS_00046279
ENSGALG00000005725	CSF1R	TCONS_00047280
ENSGALG00000005595	HPS4	TCONS_00055003
ENSGALG00000001429	TTC1	TCONS_00044385
ENSGALG00000013591	BLOC1S4	ENSGALT00000102260
ENSGALG00000009870	IL15	ENSGALT00000107168
ENSGALG00000004545	WDR72	TCONS_00030669
ENSGALG00000005803	ZNRF3	TCONS_00053317,TCONS_00053310,TCONS_00053313,TCONS_00053316,TCONS_00053323,TCONS_00053322,TCONS_00053325,TCONS_00053324
ENSGALG00000012269	--	TCONS_00153372
ENSGALG00000006719	GNAZ	TCONS_00055286
ENSGALG00000015593	EPHA7	TCONS_00113322
ENSGALG00000012886	--	TCONS_00081838
ENSGALG00000049272	--	TCONS_00128486
ENSGALG00000007652	SUCLG2	TCONS_00041096,TCONS_00041097,TCONS_00041101,TCONS_00041098
ENSGALG00000042193	AvBD5	TCONS_00125565
ENSGALG00000003795	DENR	TCONS_00054583
ENSGALG00000040873	MRPL3	ENSGALT00000090981
ENSGALG00000051333	FK21	TCONS_00103524
ENSGALG00000053515	--	TCONS_00147658
ENSGALG00000050964	--	TCONS_00155508
ENSGALG00000009993	MED8	ENSGALT00000103448
ENSGALG00000009496	NAF1	TCONS_00132463
ENSGALG00000005102	CDH4	TCONS_00088528
ENSGALG00000051783	--	TCONS_00163727
ENSGALG00000039354	VTG1	TCONS_00180660
ENSGALG00000008238	MED13L	TCONS_00055779
ENSGALG00000007732	RTN4R	TCONS_00053742
ENSGALG00000041791	DPP6	TCONS_00066056,TCONS_00066064,TCONS_00066047
ENSGALG00000028602	HMP19	TCONS_00044627,TCONS_00044643
ENSGALG00000014685	--	TCONS_00006192,TCONS_00006193
ENSGALG00000029811	BMPER	TCONS_00080184
ENSGALG00000042706	TMC2	TCONS_00079965
ENSGALG00000010766	ATXN3	TCONS_00158178
ENSGALG00000054070	--	TCONS_00188180
ENSGALG00000030705	TRABD	TCONS_00016384
ENSGALG00000050447	--	TCONS_00056432
ENSGALG00000053973	--	ENSGALT00000098265,TCONS_00128486
ENSGALG00000054420	--	TCONS_00070702
ENSGALG00000008037	HORMAD2	TCONS_00055664
ENSGALG00000028629	TM4SF1a	TCONS_00014377
ENSGALG00000039380	TBC1D1	ENSGALT00000095729
ENSGALG00000033470	ADGRA3	TCONS_00137234
ENSGALG00000008038	SF3B1	TCONS_00172838
ENSGALG00000010861	OMA1	TCONS_00177988
ENSGALG00000007324	TP63	ENSGALT00000090737
ENSGALG00000028815	--	TCONS_00098727,TCONS_00097785
ENSGALG00000013406	EOGT	TCONS_00043270
ENSGALG00000035903	FAM46A	ENSGALT00000107169,TCONS_00113744
ENSGALG00000002260	CISH	TCONS_00041854,TCONS_00039607
ENSGALG00000050256	TRPT1	ENSGALT00000098265
ENSGALG00000015382	CHRNA6	TCONS_00199239
ENSGALG00000028530	PRKACB	TCONS_00177069
ENSGALG00000010974	GSC	TCONS_00158280,TCONS_00158279
ENSGALG00000005125	LSM14B	TCONS_00088592,TCONS_00088591,TCONS_00088593
ENSGALG00000007886	--	TCONS_00149534
ENSGALG00000049667	TAFA1	TCONS_00041096,TCONS_00041097,TCONS_00041101,TCONS_00041098
ENSGALG00000034567	POU4F3	TCONS_00140047
ENSGALG00000023909	--	TCONS_00057046
ENSGALG00000030569	TRIM41	TCONS_00056160,TCONS_00056758
ENSGALG00000007332	PRICKLE2	TCONS_00043072
ENSGALG00000008233	BUB1	TCONS_00116495
ENSGALG00000053670	MEGF9	TCONS_00057312
ENSGALG00000047291	--	TCONS_00163727
ENSGALG00000030718	--	ENSGALT00000093698
ENSGALG00000002904	REEP3	TCONS_00164541
ENSGALG00000003137	RFLNA	TCONS_00052821,ENSGALT00000092034
ENSGALG00000014989	S100Z	TCONS_00192730
ENSGALG00000029012	--	ENSGALT00000081154,TCONS_00116128
ENSGALG00000047285	BD7	TCONS_00125565
ENSGALG00000032073	--	TCONS_00033684
ENSGALG00000016664	NEIL2	TCONS_00125565
ENSGALG00000044245	GSC2	TCONS_00053317,TCONS_00053310,TCONS_00053313,TCONS_00053316,TCONS_00053323,TCONS_00053322,TCONS_00053325,TCONS_00053324
ENSGALG00000007220	FTH1	ENSGALT00000080216
ENSGALG00000048210	--	ENSGALT00000107654,TCONS_00127978
ENSGALG00000014012	WASF2	TCONS_00096244
ENSGALG00000014526	TPI1	TCONS_00020998,TCONS_00020995
ENSGALG00000015836	CEP162	TCONS_00123212
ENSGALG00000000511	KCTD20	TCONS_00101524
ENSGALG00000013489	CCDC82	TCONS_00028683
ENSGALG00000040023	MAPK11	ENSGALT00000094772
ENSGALG00000054780	--	TCONS_00006219,TCONS_00006192,TCONS_00006193,TCONS_00006222,TCONS_00006221
ENSGALG00000009372	PHC3	TCONS_00187101,TCONS_00187100,TCONS_00187099
ENSGALG00000000437	PGA3	TCONS_00101524
ENSGALG00000000887	NR0B2	TCONS_00096244
ENSGALG00000020249	RAPGEF2	TCONS_00132393
ENSGALG00000046763	--	TCONS_00144296
ENSGALG00000009836	ELMOD2	TCONS_00141928
ENSGALG00000042330	PPP1R9B	TCONS_00169841
ENSGALG00000045684	--	TCONS_00105018
ENSGALG00000020688	CYP4A22	TCONS_00177574
ENSGALG00000003073	RHOBTB1	TCONS_00160542
ENSGALG00000008217	RNFT2	TCONS_00055779
ENSGALG00000053001	--	TCONS_00103524
ENSGALG00000031929	--	ENSGALT00000094649
ENSGALG00000006712	RSPH14	TCONS_00055286
ENSGALG00000036093	PTPN7	TCONS_00100333
ENSGALG00000007945	CRYAB	TCONS_00098727,TCONS_00097785
ENSGALG00000010793	SLC24A4	TCONS_00158178
ENSGALG00000011689	PDIA5	TCONS_00174278
ENSGALG00000006989	--	ENSGALT00000103551
ENSGALG00000040756	PI4KA	TCONS_00054122
ENSGALG00000045092	CCDC112	TCONS_00200588
ENSGALG00000039420	TNPO3	TCONS_00000230
ENSGALG00000014994	CRHBP	TCONS_00192730
ENSGALG00000050668	--	TCONS_00177050
ENSGALG00000007659	HYOU1	ENSGALT00000096110
ENSGALG00000001472	JAM3	TCONS_00098186
ENSGALG00000012317	--	TCONS_00111092
ENSGALG00000022926	GPR162	TCONS_00020998,TCONS_00020995
ENSGALG00000050186	--	TCONS_00110180
ENSGALG00000001568	NFS1	TCONS_00089673
ENSGALG00000010950	PPP4R4	TCONS_00152127
ENSGALG00000006983	DNTT	ENSGALT00000103551
ENSGALG00000004212	ADAM10	TCONS_00030531
ENSGALG00000015951	OGFRL1	TCONS_00114025
ENSGALG00000005200	ADRM1	TCONS_00088592,TCONS_00088591,TCONS_00088593
ENSGALG00000049444	--	TCONS_00056119
ENSGALG00000030902	--	TCONS_00073867,TCONS_00073847,TCONS_00073857
ENSGALG00000002488	PAIP2B	TCONS_00044052
XLOC_083971	XLOC_083971	ENSGALT00000098283
ENSGALG00000008434	SORCS3	TCONS_00162480
ENSGALG00000008969	EPCAM	TCONS_00107117
ENSGALG00000038219	NAA40	ENSGALT00000098265
ENSGALG00000043806	DNAH10	ENSGALT00000092034
ENSGALG00000005321	LAMA5	TCONS_00088592,TCONS_00088591,TCONS_00088593
ENSGALG00000005378	ARNTL	ENSGALT00000101870
ENSGALG00000040035	ADRB2	TCONS_00044559
ENSGALG00000017329	FCHSD2	TCONS_00015001
ENSGALG00000053019	--	TCONS_00056119
ENSGALG00000023821	DHX58	TCONS_00103200
ENSGALG00000053020	--	TCONS_00056432
ENSGALG00000043245	--	TCONS_00177988
ENSGALG00000001416	ADRA1B	TCONS_00044385
ENSGALG00000012540	RBFOX2	TCONS_00003817
ENSGALG00000048560	--	TCONS_00015245
ENSGALG00000049431	--	ENSGALT00000006627
ENSGALG00000004156	KIF1BP	ENSGALT00000006627
ENSGALG00000048082	--	TCONS_00137234
ENSGALG00000039239	SERPIND1	TCONS_00054122
ENSGALG00000054833	--	TCONS_00098982,TCONS_00098987,TCONS_00099723
ENSGALG00000054241	--	TCONS_00056432
ENSGALG00000030411	PSMA7	TCONS_00088592,TCONS_00088591,TCONS_00088593
ENSGALG00000044449	LAG3	TCONS_00020998,TCONS_00020995
ENSGALG00000031312	ANAPC13	TCONS_00182399
ENSGALG00000021163	FAM240B	TCONS_00193797
ENSGALG00000005614	SRRD	TCONS_00055003
ENSGALG00000004594	Ii	TCONS_00047280
ENSGALG00000005749	COX4I2	TCONS_00036822
ENSGALG00000028537	NDUFB1	TCONS_00158178
ENSGALG00000000895	NUDC	TCONS_00096244
ENSGALG00000002113	LCP2	TCONS_00046279
ENSGALG00000000417	SLC16A4	TCONS_00101524
ENSGALG00000034377	SLC30A8	ENSGALT00000097657
ENSGALG00000015351	CBLB	ENSGALT00000105936
ENSGALG00000002138	HYAL2	TCONS_00039570
ENSGALG00000045507	--	TCONS_00082931
ENSGALG00000010760	--	TCONS_00109945,TCONS_00109938
ENSGALG00000025747	NQO2	TCONS_00070702
ENSGALG00000027142	RPL32	TCONS_00041544,TCONS_00043683
ENSGALG00000015548	RNF20	ENSGALT00000105517
ENSGALG00000019846	AvBD11	TCONS_00125565
ENSGALG00000003403	ZNF385C	TCONS_00103200
ENSGALG00000038596	C14orf132	TCONS_00158350
ENSGALG00000043164	TNKS	TCONS_00143535
ENSGALG00000029152	IMP4	TCONS_00182375
ENSGALG00000005769	WEE1	TCONS_00154589
ENSGALG00000004144	--	ENSGALT00000006627
ENSGALG00000015303	AFG1L	ENSGALT00000105766
ENSGALG00000010502	SPATA6	ENSGALT00000106264
ENSGALG00000009349	SLC7A14	ENSGALT00000097310,TCONS_00187101,TCONS_00187100,TCONS_00187099
ENSGALG00000029652	OPHN1	ENSGALT00000091012
ENSGALG00000034077	KCNK5	ENSGALT00000093234
ENSGALG00000009838	AQR	ENSGALT00000090728
ENSGALG00000000115	HEP21	TCONS_00056160,TCONS_00056758
ENSGALG00000013980	SLC2A12	TCONS_00111936
ENSGALG00000051320	--	ENSGALT00000101691
ENSGALG00000014228	SMC1B	TCONS_00005223,TCONS_00005225
ENSGALG00000042232	PSMG4	TCONS_00070702
ENSGALG00000005123	WNT7A	TCONS_00040218
ENSGALG00000005891	DGCR2	TCONS_00053317,TCONS_00053310,TCONS_00053313,TCONS_00053316,TCONS_00053323,TCONS_00053322,TCONS_00053325,TCONS_00053324
ENSGALG00000023396	ASPHD2	TCONS_00055003
ENSGALG00000054005	PPP1R37	ENSGALT00000107654,TCONS_00127978
ENSGALG00000020975	TMEM233	TCONS_00053625
ENSGALG00000049308	--	ENSGALT00000097576,TCONS_00158781
ENSGALG00000045878	--	TCONS_00039799
ENSGALG00000023420	HOXD3	TCONS_00169553
ENSGALG00000004559	DPY19L3	ENSGALT00000106111
ENSGALG00000013293	GLDN	ENSGALT00000106610
ENSGALG00000005621	CAMK2A	TCONS_00047280
ENSGALG00000039208	PHF2	TCONS_00040242,TCONS_00040243
ENSGALG00000043393	CADM2	ENSGALT00000095039
ENSGALG00000010375	SLC30A2	TCONS_00096504
ENSGALG00000012282	L2HGDH	TCONS_00153372
ENSGALG00000013063	SRD5A1	TCONS_00071716
ENSGALG00000000081	IL4I1	TCONS_00056160,TCONS_00056758
ENSGALG00000036474	FAM32A	ENSGALT00000108004
ENSGALG00000014860	YES1	TCONS_00073348
ENSGALG00000012541	MB	TCONS_00003817
ENSGALG00000040244	SEPT9	TCONS_00061524
ENSGALG00000002892	--	TCONS_00164541
ENSGALG00000026653	ARL9	TCONS_00143535
ENSGALG00000035482	SEC24B	TCONS_00133742
ENSGALG00000010692	LRP8	TCONS_00181348
ENSGALG00000015693	USP25	ENSGALT00000094807
ENSGALG00000035282	IGF2	ENSGALT00000091310
ENSGALG00000025996	--	ENSGALT00000099997
ENSGALG00000009214	CRLS1	TCONS_00107909
ENSGALG00000008616	DDR1	TCONS_00057046
ENSGALG00000031768	SPO11	TCONS_00090948
ENSGALG00000032400	UTP23	ENSGALT00000097657
ENSGALG00000013663	FGF20	ENSGALT00000097127
ENSGALG00000046794	--	TCONS_00056160,TCONS_00056758
ENSGALG00000012452	MIS18BP1	TCONS_00159758
ENSGALG00000020615	STK32C	TCONS_00163610
ENSGALG00000007149	CYTH3	TCONS_00049253
ENSGALG00000010542	PAPSS1	TCONS_00133817,TCONS_00133818
ENSGALG00000008128	MOB4	TCONS_00172838
ENSGALG00000052512	NPS	TCONS_00163406
ENSGALG00000016251	--	TCONS_00024265
ENSGALG00000049096	--	TCONS_00102325
ENSGALG00000041577	ITGA4	TCONS_00169203
ENSGALG00000016457	TRIB2	TCONS_00115163
ENSGALG00000052020	DEFB1	TCONS_00125565
ENSGALG00000049685	--	TCONS_00103524
ENSGALG00000052684	--	TCONS_00014752
ENSGALG00000039772	RGS7	TCONS_00109945,TCONS_00109938
ENSGALG00000044813	THUMPD3	TCONS_00041544,TCONS_00043683
ENSGALG00000007470	POLR1D	TCONS_00140047
ENSGALG00000054223	--	ENSGALT00000102819
ENSGALG00000014695	CLCN1	TCONS_00006219,TCONS_00006222,TCONS_00006221
ENSGALG00000040725	--	TCONS_00038436
ENSGALG00000010207	LARP1B	TCONS_00133382
ENSGALG00000052726	--	TCONS_00057312
ENSGALG00000030492	ASCL2	ENSGALT00000091310
ENSGALG00000017196	ARHGAP42	TCONS_00028609
ENSGALG00000035539	HOXC4	TCONS_00128900,TCONS_00128898
ENSGALG00000012909	C5orf22	TCONS_00082057
ENSGALG00000034773	TOGARAM1	TCONS_00159758
ENSGALG00000009784	PTPN14	ENSGALT00000107889
ENSGALG00000047627	--	TCONS_00056119
ENSGALG00000035299	TOMM20	TCONS_00110086
ENSGALG00000045169	LRRC10B	TCONS_00147658
ENSGALG00000039822	RASSF10	ENSGALT00000101870
ENSGALG00000014468	MLF2	TCONS_00020998,TCONS_00020995
ENSGALG00000047792	SELENOM	TCONS_00053690
ENSGALG00000003913	MCEE	TCONS_00032890
ENSGALG00000009205	--	TCONS_00049755,TCONS_00049758
ENSGALG00000014978	IQGAP2	TCONS_00192730
ENSGALG00000014490	P3H3	TCONS_00020998,TCONS_00020995
ENSGALG00000008771	SHOC2	TCONS_00166777
ENSGALG00000003820	ARPC3	TCONS_00054583
ENSGALG00000012092	ESYT3	TCONS_00174445
ENSGALG00000031684	RCC2	TCONS_00091261
ENSGALG00000007119	DAGLB	TCONS_00049253
ENSGALG00000011277	C12orf74	TCONS_00017977
ENSGALG00000027258	CDC42SE2	TCONS_00198728,TCONS_00198722
ENSGALG00000019514	CNDP2	TCONS_00083702
ENSGALG00000009280	NPY2R	ENSGALT00000102714,TCONS_00141111
ENSGALG00000005214	TERB1	TCONS_00038510
ENSGALG00000051586	--	TCONS_00159057
ENSGALG00000014335	ITFG2	TCONS_00005912
ENSGALG00000028871	SLC38A3	TCONS_00042101
ENSGALG00000006519	KIAA1024	TCONS_00033684
ENSGALG00000017272	VWF	TCONS_00005784,TCONS_00005781
ENSGALG00000010395	SIAH2	ENSGALT00000091597
ENSGALG00000003743	VPS37B	TCONS_00054583
ENSGALG00000015551	GRIN3A	ENSGALT00000105517
ENSGALG00000010478	STIL	TCONS_00177574
ENSGALG00000035645	GNAI2	TCONS_00042101
ENSGALG00000008420	CAND2	TCONS_00041544,TCONS_00043683
ENSGALG00000010116	DNAH8	ENSGALT00000093234
ENSGALG00000007720	AIFM3	TCONS_00053690
ENSGALG00000034251	NHE1	TCONS_00096244
ENSGALG00000043829	--	TCONS_00096504
ENSGALG00000035499	SKIV2L	TCONS_00100333
ENSGALG00000005808	KREMEN1	TCONS_00053317,TCONS_00053310,TCONS_00053313,TCONS_00053316,TCONS_00053323,TCONS_00053322,TCONS_00053325,TCONS_00053324
ENSGALG00000000497	--	TCONS_00101524
ENSGALG00000011618	ADSSL1	TCONS_00158781
ENSGALG00000039701	--	TCONS_00188180
ENSGALG00000009364	PRKCI	ENSGALT00000097310,TCONS_00187101,TCONS_00187100,TCONS_00187099
ENSGALG00000053210	RGS13	TCONS_00175651
ENSGALG00000000902	KDF1	TCONS_00096244
ENSGALG00000047404	FKCOSL	TCONS_00103524
ENSGALG00000010223	--	TCONS_00017504,TCONS_00002400
ENSGALG00000013971	SGK1	TCONS_00111936
ENSGALG00000054822	--	TCONS_00038510
ENSGALG00000040000	ERO1B	TCONS_00110009,TCONS_00110007
ENSGALG00000011619	SIVA1	TCONS_00158781
ENSGALG00000009093	PNO1	TCONS_00117182,TCONS_00117188
ENSGALG00000003687	OGFOD2	TCONS_00054583
ENSGALG00000049900	--	TCONS_00126603,TCONS_00127175
XLOC_098469	XLOC_098469	ENSGALT00000097607
ENSGALG00000011353	TNNI3K	TCONS_00181936
ENSGALG00000018976	LYSMD2	ENSGALT00000106610
ENSGALG00000042900	GATAD2A	TCONS_00105018
ENSGALG00000005872	BANP	TCONS_00039153
ENSGALG00000005203	OLFM3	TCONS_00176324
ENSGALG00000007218	MB21D2	TCONS_00183667
ENSGALG00000015348	ALCAM	ENSGALT00000106757
ENSGALG00000010675	PSMC1	ENSGALT00000091549
ENSGALG00000009988	ELOVL1	ENSGALT00000103448
ENSGALG00000021598	--	TCONS_00092024,TCONS_00092030
ENSGALG00000005121	TAF4	TCONS_00088592,TCONS_00088591,TCONS_00088593
ENSGALG00000008254	ANAPC1	TCONS_00116495
ENSGALG00000038923	--	TCONS_00038510
ENSGALG00000007222	UTS2B	ENSGALT00000091730,ENSGALT00000107620,ENSGALT00000094311,TCONS_00186323
ENSGALG00000034374	STX7	TCONS_00121684
ENSGALG00000031094	EDA2R	ENSGALT00000091012
ENSGALG00000005787	ZNF143	TCONS_00154589
ENSGALG00000014662	RBP5	TCONS_00006192,TCONS_00006193
ENSGALG00000032159	FBXL14	TCONS_00019584
ENSGALG00000035883	ZMYND10	TCONS_00039570
ENSGALG00000015465	ASCC3	TCONS_00122802,TCONS_00122784
ENSGALG00000043027	HEPHL1	TCONS_00014377
ENSGALG00000034615	ANO8	TCONS_00105018
ENSGALG00000025864	WTIP	TCONS_00038436
ENSGALG00000009868	ZNF330	ENSGALT00000107168
ENSGALG00000001433	B3GNTL1	ENSGALT00000104390
ENSGALG00000036128	ZNF407	TCONS_00083702
ENSGALG00000009594	RARRES1	TCONS_00184620
ENSGALG00000050491	SLC35E4	TCONS_00055664
ENSGALG00000031663	SEC11C	TCONS_00195902
ENSGALG00000010097	GATB	TCONS_00133203
ENSGALG00000010517	TCTN3	TCONS_00163727
ENSGALG00000006750	--	TCONS_00031351
ENSGALG00000041280	FOSB	TCONS_00127978
ENSGALG00000037170	TRIM39.2	TCONS_00056160,TCONS_00056758
ENSGALG00000054421	--	TCONS_00103524
ENSGALG00000050600	--	TCONS_00103524
ENSGALG00000034584	--	TCONS_00195873
ENSGALG00000026563	HAPLN4	TCONS_00105018
ENSGALG00000003849	TRPM1	TCONS_00032890
ENSGALG00000026011	GALR1	ENSGALT00000104866
ENSGALG00000004078	--	TCONS_00044996
ENSGALG00000028994	SAP30L	TCONS_00047113,TCONS_00044996
ENSGALG00000008473	PLXND1	TCONS_00041544
ENSGALG00000016670	AvBD3	TCONS_00125565
ENSGALG00000010139	SS1R	TCONS_00157372
ENSGALG00000016994	NUDT15	TCONS_00013093
ENSGALG00000047514	--	ENSGALT00000093487
ENSGALG00000016996	ITM2B	TCONS_00013093
ENSGALG00000008516	CPO	TCONS_00173101
ENSGALG00000029424	JPH3	TCONS_00039153
ENSGALG00000028762	ZFYVE26	TCONS_00156591
ENSGALG00000028041	--	TCONS_00133817,TCONS_00133818
ENSGALG00000029648	TH	ENSGALT00000091310
ENSGALG00000050621	MRPS16	TCONS_00091261
ENSGALG00000052927	--	TCONS_00183667,ENSGALT00000091730
ENSGALG00000001383	HTR4	TCONS_00044459,TCONS_00044460,TCONS_00044473
ENSGALG00000051460	--	TCONS_00153372
ENSGALG00000030396	HMGA1	TCONS_00101041
ENSGALG00000039238	SALL1	TCONS_00035658
ENSGALG00000004376	KCNJ2	TCONS_00060579
ENSGALG00000005744	EMC8	TCONS_00036822
ENSGALG00000002172	FAM168B	TCONS_00182286
ENSGALG00000005145	SS18L1	TCONS_00088592,TCONS_00088591,TCONS_00088593
ENSGALG00000008944	FBXO11	TCONS_00107117
ENSGALG00000038242	CACNA2D2	TCONS_00039570
ENSGALG00000012956	TMTC1	ENSGALT00000092942
ENSGALG00000053245	--	TCONS_00177050
ENSGALG00000007794	DRD2	ENSGALT00000096110
ENSGALG00000015434	GRIK2	TCONS_00122802,TCONS_00122784
ENSGALG00000014997	PLA1A	ENSGALT00000103934
ENSGALG00000007665	POLE	TCONS_00053690
ENSGALG00000004261	AQP9	TCONS_00030531
ENSGALG00000016147	ZBTB21	ENSGALT00000092440
ENSGALG00000000504	ETV7	TCONS_00101524
ENSGALG00000010792	AGMO	ENSGALT00000097161
ENSGALG00000002227	DMXL1	TCONS_00200359
ENSGALG00000008546	FGD5	TCONS_00041582,ENSGALT00000091657
ENSGALG00000004707	CSE1L	TCONS_00090221,TCONS_00090219
ENSGALG00000045676	NELFE	TCONS_00100333
ENSGALG00000049369	--	TCONS_00155508
ENSGALG00000011991	MYOZ2	ENSGALT00000094687
ENSGALG00000051652	--	ENSGALT00000098265
ENSGALG00000023773	--	TCONS_00106805
ENSGALG00000037246	RAMP3	TCONS_00080614
ENSGALG00000016144	TMPRSS2	ENSGALT00000092440
ENSGALG00000008716	FLRT3	TCONS_00106805
ENSGALG00000007315	PSMD6	TCONS_00043072
ENSGALG00000007354	CIT	TCONS_00053625
ENSGALG00000000817	ZNF821	ENSGALT00000092657
ENSGALG00000023897	RGS21	TCONS_00175651
ENSGALG00000038433	SPON2	TCONS_00146889
ENSGALG00000009302	EMX2	TCONS_00162955
ENSGALG00000001536	--	TCONS_00089673
ENSGALG00000009499	NPY5R	TCONS_00132463
ENSGALG00000041501	AMER3	TCONS_00182318
ENSGALG00000038504	MID1	TCONS_00010427
ENSGALG00000026902	P2RX6	TCONS_00053690
ENSGALG00000039935	PDE1C	TCONS_00069195
ENSGALG00000007954	--	TCONS_00055664
ENSGALG00000040060	NRF1	TCONS_00000230
ENSGALG00000008586	TUBB4B	TCONS_00057046
ENSGALG00000034910	ZDHHC18	TCONS_00096244
ENSGALG00000007937	SF3A1	TCONS_00055664
ENSGALG00000005535	TCOF1	TCONS_00047280
ENSGALG00000043984	--	TCONS_00150012
ENSGALG00000013064	NSUN2	TCONS_00071716
ENSGALG00000048028	--	TCONS_00014752
ENSGALG00000052994	C17orf113	TCONS_00103200
ENSGALG00000034397	--	ENSGALT00000097706
ENSGALG00000002182	NR5A2	TCONS_00175500
ENSGALG00000009680	PAQR7	TCONS_00096504
ENSGALG00000007993	DCX	ENSGALT00000093698
ENSGALG00000036390	PPP1R17	TCONS_00069195
ENSGALG00000027265	AJAP1	TCONS_00091334
ENSGALG00000037944	LNPK	TCONS_00169553,TCONS_00169584
ENSGALG00000040205	--	TCONS_00046244
ENSGALG00000040367	P2RY14	ENSGALT00000091597
ENSGALG00000033855	GOLT1B	ENSGALT00000105857
ENSGALG00000034213	TNFRSF1B	TCONS_00092024,TCONS_00092030
ENSGALG00000042611	--	TCONS_00015245
ENSGALG00000001445	FABP6	TCONS_00044385
ENSGALG00000047380	--	TCONS_00056119
ENSGALG00000037587	ENPP3	ENSGALT00000097706
ENSGALG00000052441	--	TCONS_00114157
ENSGALG00000013695	ZDHHC14	TCONS_00111550,TCONS_00111543
ENSGALG00000037642	SLC23A1	TCONS_00044052
ENSGALG00000017706	--	TCONS_00199718
ENSGALG00000009306	SLC2A2	ENSGALT00000097310,TCONS_00187101,TCONS_00187100,TCONS_00187099
ENSGALG00000048324	--	TCONS_00102325
ENSGALG00000008263	CNTN4	TCONS_00041362,TCONS_00041335
ENSGALG00000012916	DROSHA	TCONS_00082057
ENSGALG00000042254	--	ENSGALT00000006627
ENSGALG00000053130	MYOZ3	TCONS_00047280
ENSGALG00000010096	MBIP	TCONS_00157333,TCONS_00157332,TCONS_00151261
ENSGALG00000005007	--	ENSGALT00000091212
ENSGALG00000023953	--	TCONS_00101737
ENSGALG00000052250	HJV	TCONS_00098982,TCONS_00098987,TCONS_00099723
ENSGALG00000009274	HOXD12	TCONS_00169553
ENSGALG00000041962	POMT2	ENSGALT00000091781
ENSGALG00000050315	CLC2DL3	TCONS_00015245
ENSGALG00000009286	ATP5MC3	TCONS_00169653,TCONS_00169584
ENSGALG00000050112	--	TCONS_00149534
ENSGALG00000049232	--	ENSGALT00000098265,TCONS_00128486
ENSGALG00000015059	--	TCONS_00006523
ENSGALG00000049229	--	TCONS_00056160,TCONS_00056758
ENSGALG00000052604	--	TCONS_00068491
ENSGALG00000000556	UTS2	TCONS_00091261,ENSGALT00000104845
ENSGALG00000014973	GPR156	TCONS_00006437
ENSGALG00000038556	CDC42EP1	ENSGALT00000101085
ENSGALG00000015544	ALDOB	ENSGALT00000105517
ENSGALG00000009634	GFM1	TCONS_00184620
ENSGALG00000011088	GSKIP	TCONS_00158350
ENSGALG00000049673	--	TCONS_00177050
ENSGALG00000012584	7-Mar	TCONS_00171787
ENSGALG00000037390	GPR83L	ENSGALT00000091012
ENSGALG00000010167	PNN	TCONS_00157372
ENSGALG00000015297	--	ENSGALT00000105766,TCONS_00122644
XLOC_103629	XLOC_103629	TCONS_00190692,TCONS_00190144
ENSGALG00000003980	IQCA1	TCONS_00172392
ENSGALG00000009511	--	TCONS_00184509
ENSGALG00000050413	--	TCONS_00117464,TCONS_00107511
ENSGALG00000010783	CPSF2	TCONS_00158178
ENSGALG00000007882	--	TCONS_00098727
ENSGALG00000030855	--	TCONS_00079965
ENSGALG00000047429	--	TCONS_00103524
ENSGALG00000008765	C1D	TCONS_00117182,TCONS_00117188
ENSGALG00000008983	GNB4	ENSGALT00000094649
ENSGALG00000048938	--	TCONS_00056432,TCONS_00055969
ENSGALG00000030397	TRIM27.1	TCONS_00056160,TCONS_00056758
ENSGALG00000029523	RAD21	ENSGALT00000097657
ENSGALG00000038904	ARL6IP5	TCONS_00043270
ENSGALG00000031212	MGAT2	TCONS_00153372
ENSGALG00000054471	--	TCONS_00103524
ENSGALG00000048857	--	TCONS_00015245
ENSGALG00000017394	INSIG1	ENSGALT00000108232
ENSGALG00000012821	TUBB2B	TCONS_00070702
ENSGALG00000038502	CCNF	TCONS_00049755,TCONS_00049758
ENSGALG00000010747	FBLN5	TCONS_00158178
ENSGALG00000000892	IL10	TCONS_00101737
ENSGALG00000038952	MTFP1	TCONS_00055664
ENSGALG00000040607	MED23	ENSGALT00000097706
ENSGALG00000043204	PAX7	TCONS_00091898
ENSGALG00000010204	KCNC2	TCONS_00002400
ENSGALG00000011387	POLR2B	TCONS_00134919
ENSGALG00000023099	ZDHHC22	ENSGALT00000091781
ENSGALG00000006552	INS	ENSGALT00000091310
ENSGALG00000012555	CCDC148	TCONS_00175244
ENSGALG00000052503	--	TCONS_00193765
ENSGALG00000001206	--	TCONS_00044459,TCONS_00044460,TCONS_00044473
ENSGALG00000027053	AKAIN1	TCONS_00073202,TCONS_00073208
ENSGALG00000007226	OSTN	ENSGALT00000091730,ENSGALT00000107620,ENSGALT00000094311,TCONS_00186323
ENSGALG00000014977	GSK3B	ENSGALT00000103934
ENSGALG00000051905	--	TCONS_00150012
ENSGALG00000052984	--	TCONS_00016779
ENSGALG00000014227	UPK3A	TCONS_00005223,TCONS_00005225
ENSGALG00000009491	RAD51B	TCONS_00156591
ENSGALG00000011298	RARB	TCONS_00068242
ENSGALG00000042744	RGS2	TCONS_00175651
ENSGALG00000006695	BCR	TCONS_00055286
ENSGALG00000016268	--	TCONS_00024329
ENSGALG00000010716	AGA	TCONS_00143088
ENSGALG00000009739	AMIGO2	TCONS_00017035
ENSGALG00000042492	PITX2	TCONS_00135701
ENSGALG00000009070	HSPE1	TCONS_00172838
ENSGALG00000034821	LMAN1	TCONS_00195902
ENSGALG00000011863	POLDIP3	ENSGALT00000107419,TCONS_00018453
ENSGALG00000009887	DIEXF	TCONS_00118480
ENSGALG00000003906	MPHOSPH10	TCONS_00032890
ENSGALG00000054856	--	TCONS_00144789
ENSGALG00000006743	YWHAH	TCONS_00055286
ENSGALG00000004297	DNAH1	TCONS_00039799
ENSGALG00000050014	--	TCONS_00098727,TCONS_00097785
ENSGALG00000053628	--	TCONS_00103524
ENSGALG00000033678	EHMT1	TCONS_00057046
ENSGALG00000029015	TM6SF2	TCONS_00105018
ENSGALG00000047322	--	TCONS_00136962
ENSGALG00000007276	GCN1	TCONS_00053625
ENSGALG00000014331	FKBP4	TCONS_00005912
ENSGALG00000035362	--	TCONS_00091898
ENSGALG00000047999	--	TCONS_00114212
ENSGALG00000012082	FAIM	TCONS_00174445
ENSGALG00000016665	FDFT1	TCONS_00125565
ENSGALG00000010343	TSPAN16	ENSGALT00000097607
ENSGALG00000023193	SOCS1L	ENSGALT00000107419,TCONS_00018453
ENSGALG00000007528	TCERG1	TCONS_00047875,TCONS_00045775
ENSGALG00000037336	PRTG	ENSGALT00000056397
ENSGALG00000013879	TIA1	ENSGALT00000107131
ENSGALG00000039329	--	TCONS_00091898
ENSGALG00000014949	RABL3	TCONS_00006437
ENSGALG00000012287	ATP5S	TCONS_00153372
ENSGALG00000045172	FAM166A	TCONS_00057046
ENSGALG00000050826	--	TCONS_00132463
ENSGALG00000003959	AP1M1	ENSGALT00000108004
ENSGALG00000028744	TMEM18	ENSGALT00000106989
ENSGALG00000015208	ROR2	TCONS_00198688
ENSGALG00000054397	--	TCONS_00056119
ENSGALG00000015384	CHRNB3	TCONS_00199239
ENSGALG00000054735	FAM181A	TCONS_00152127
XLOC_086861	XLOC_086861	TCONS_00158280,TCONS_00158279
ENSGALG00000003085	CDK1	TCONS_00160542
ENSGALG00000048822	--	TCONS_00116495
ENSGALG00000037737	--	TCONS_00087801,TCONS_00087803,TCONS_00087802,TCONS_00087807,TCONS_00087806
ENSGALG00000011660	WTAP	TCONS_00120579
ENSGALG00000055090	--	ENSGALT00000090981
ENSGALG00000037841	GRM7	TCONS_00041475
ENSGALG00000044223	--	TCONS_00126603,TCONS_00127175
ENSGALG00000053073	NTPCR	TCONS_00110180
ENSGALG00000038601	LIPH	TCONS_00182399
ENSGALG00000050981	--	ENSGALT00000080216
ENSGALG00000027513	HOXD9	TCONS_00169553
ENSGALG00000025772	ELOVL3	TCONS_00161381
ENSGALG00000039942	CTBP1	TCONS_00146889
ENSGALG00000036004	MRPL34	TCONS_00105018
ENSGALG00000040992	C1QL2	TCONS_00174469,TCONS_00174445
ENSGALG00000001491	NCAPD3	TCONS_00098186
ENSGALG00000047077	SLC25A1	TCONS_00054122
ENSGALG00000007403	PEBP1	TCONS_00053690
ENSGALG00000004740	TMOD2	ENSGALT00000106610
ENSGALG00000005637	GBF1	TCONS_00161381
ENSGALG00000002860	MLN	TCONS_00101041
ENSGALG00000021039	HKDC1	ENSGALT00000006627
ENSGALG00000010884	DDX24	TCONS_00152127
ENSGALG00000043010	NR2F6	TCONS_00105018
ENSGALG00000008362	SSTR4	TCONS_00106626
ENSGALG00000000607	GPR37L1	TCONS_00100333
ENSGALG00000008172	ERLEC1	TCONS_00116495
ENSGALG00000048951	--	ENSGALT00000107654,TCONS_00127978
ENSGALG00000053659	--	TCONS_00106626
ENSGALG00000000777	EYA3	TCONS_00095091,TCONS_00095090
ENSGALG00000010440	MKNK1	TCONS_00177574
ENSGALG00000003767	NKD1	TCONS_00037917
ENSGALG00000010762	OPN3	TCONS_00109945,TCONS_00109938
ENSGALG00000007878	SDHD	TCONS_00098727
ENSGALG00000012621	ERCC6L2	TCONS_00193765
XLOC_030792	XLOC_030792	TCONS_00055664
ENSGALG00000015248	SNTG1	TCONS_00084990
ENSGALG00000008908	NEUROD1	TCONS_00169203
ENSGALG00000008411	GHRL	TCONS_00041544,TCONS_00043683
ENSGALG00000008368	RAD18	TCONS_00043683
ENSGALG00000051458	--	ENSGALT00000098265
ENSGALG00000010573	GSTCD	TCONS_00133873
ENSGALG00000004102	C1orf158	TCONS_00092024
ENSGALG00000011080	BDKRB2	TCONS_00158350
ENSGALG00000013573	ALG2	ENSGALT00000102260
ENSGALG00000008942	FOXN2	TCONS_00107117
ENSGALG00000054803	--	TCONS_00044627,TCONS_00044643
ENSGALG00000010486	JAKMIP3	TCONS_00163610
ENSGALG00000051680	--	TCONS_00103524
ENSGALG00000053244	--	ENSGALT00000098265
ENSGALG00000010999	DICER1	TCONS_00158280,TCONS_00158279
ENSGALG00000033379	EAF1	TCONS_00068491
ENSGALG00000054753	--	TCONS_00102325
ENSGALG00000041873	MFN1	ENSGALT00000094649
ENSGALG00000034788	--	TCONS_00017504
ENSGALG00000050288	DCP1B	TCONS_00019606
ENSGALG00000043468	LRRC23	TCONS_00020998,TCONS_00020995
ENSGALG00000004347	NEDD4	ENSGALT00000056397
ENSGALG00000034007	ITGA6	TCONS_00169841
ENSGALG00000011270	KERA	ENSGALT00000108027
ENSGALG00000016707	CLIC5	TCONS_00116052
ENSGALG00000003699	EBF1	TCONS_00044874,TCONS_00044877
ENSGALG00000002457	SIL1	TCONS_00044052
ENSGALG00000047420	--	TCONS_00103524
ENSGALG00000013981	TBPL1	TCONS_00111936
XLOC_039783	XLOC_039783	ENSGALT00000107053,TCONS_00082931
XLOC_003296	XLOC_003296	TCONS_00005658
ENSGALG00000034505	CDKN2A	TCONS_00200588
ENSGALG00000011661	SOD2	TCONS_00120579
ENSGALG00000036492	DAGLA	TCONS_00147658
ENSGALG00000000919	PIGR	TCONS_00101737
ENSGALG00000012932	FGD4	TCONS_00019437
ENSGALG00000046657	--	ENSGALT00000107229
ENSGALG00000015838	MRAP2	TCONS_00123212
ENSGALG00000005634	CRYBA4	TCONS_00055003
ENSGALG00000015845	RIPPLY2	TCONS_00123212
ENSGALG00000046564	ASB18	TCONS_00172392
ENSGALG00000003837	ADCY7	TCONS_00037917
ENSGALG00000003536	KLHL11	TCONS_00103200
ENSGALG00000051829	--	TCONS_00016384
ENSGALG00000038044	NME6	TCONS_00015245
ENSGALG00000038340	ZBTB14	TCONS_00073202,TCONS_00073208
ENSGALG00000007494	LARS	TCONS_00047875,ENSGALT00000098375,TCONS_00045775
ENSGALG00000043089	VWCE	TCONS_00147658
ENSGALG00000012923	CDH9	TCONS_00071031
ENSGALG00000013101	--	TCONS_00056160,TCONS_00056758
ENSGALG00000036971	FGF12	TCONS_00183667
ENSGALG00000013174	RECQL	ENSGALT00000105857
ENSGALG00000003832	TEX264	TCONS_00039799
ENSGALG00000030614	ADH1C	TCONS_00144789
ENSGALG00000053254	EHHADH	TCONS_00182399
ENSGALG00000034527	--	TCONS_00188180
ENSGALG00000015949	ASRGL1	TCONS_00114025
ENSGALG00000005534	TM9SF3	TCONS_00161381
ENSGALG00000015399	FUT10	TCONS_00194499
ENSGALG00000031149	--	TCONS_00101737
ENSGALG00000009593	MFSD1	TCONS_00184620
ENSGALG00000009651	LXN	TCONS_00184620
ENSGALG00000010958	PPFIA2	TCONS_00017682
ENSGALG00000005195	OSBPL2	TCONS_00088592,TCONS_00088591,TCONS_00088593
ENSGALG00000053412	--	TCONS_00126603,TCONS_00127175
ENSGALG00000052531	--	TCONS_00056432
ENSGALG00000049417	--	TCONS_00056432,TCONS_00055969
ENSGALG00000010199	MFSD8	TCONS_00133382
ENSGALG00000007490	DDX54	TCONS_00053690
ENSGALG00000015073	TMEM39A	TCONS_00006523
ENSGALG00000004687	CENPP	TCONS_00042101
ENSGALG00000001964	INPP5E	TCONS_00057928
ENSGALG00000001364	CSNK1A1L	TCONS_00044473
ENSGALG00000033943	HYI	ENSGALT00000103448
ENSGALG00000010490	DPYSL4	TCONS_00163610
ENSGALG00000007941	C5H11orf74	TCONS_00155644
ENSGALG00000004956	GPI	TCONS_00038436
ENSGALG00000039171	RAD52	TCONS_00019584
ENSGALG00000007097	RPS6KA6	ENSGALT00000078152
ENSGALG00000012542	RASD2	TCONS_00003817
ENSGALG00000030254	METAP1D	TCONS_00169841
ENSGALG00000050860	--	ENSGALT00000091212
ENSGALG00000008040	--	TCONS_00055664
ENSGALG00000001604	--	TCONS_00098186
ENSGALG00000005266	BEAN1	TCONS_00036328
ENSGALG00000003126	ERBB4	TCONS_00172183
ENSGALG00000010535	SGMS2	TCONS_00133817,TCONS_00133818
ENSGALG00000051677	--	TCONS_00015245
ENSGALG00000003972	FAXDC2	TCONS_00047113
ENSGALG00000004670	ATRIP	TCONS_00042101
ENSGALG00000004676	--	TCONS_00042101
ENSGALG00000000855	ZMPSTE24	TCONS_00095094,TCONS_00095091,TCONS_00095090
ENSGALG00000052012	--	ENSGALT00000102819
ENSGALG00000014467	COPS7A	TCONS_00020998,TCONS_00020995
ENSGALG00000038957	NAE1	TCONS_00038510
ENSGALG00000041684	FBXO30	TCONS_00120632,TCONS_00120634,TCONS_00120629,TCONS_00120628
XLOC_030833	XLOC_030833	TCONS_00055779
ENSGALG00000008051	MTMR3	TCONS_00055664
ENSGALG00000047794	--	TCONS_00056119
ENSGALG00000044204	ISG20	TCONS_00031351
ENSGALG00000033469	KDM1A	TCONS_00095094,TCONS_00095091,TCONS_00095090
ENSGALG00000007778	PES1	TCONS_00055664
ENSGALG00000003734	SZRD1	TCONS_00091898
ENSGALG00000008141	--	TCONS_00140436,TCONS_00140435
ENSGALG00000027591	TSC22D2	ENSGALT00000091597
ENSGALG00000051675	--	TCONS_00140689
ENSGALG00000012442	MFNG	ENSGALT00000101085
ENSGALG00000046790	--	TCONS_00182375
ENSGALG00000040856	CPNE1	TCONS_00089673
ENSGALG00000005140	RRAD	TCONS_00038510
ENSGALG00000054325	--	TCONS_00126603,TCONS_00127175
XLOC_103245	XLOC_103245	TCONS_00190692,TCONS_00190144
ENSGALG00000038627	FBXO38	TCONS_00044459,TCONS_00044460
ENSGALG00000005824	SUSD2	TCONS_00053317,TCONS_00053310,TCONS_00053313,TCONS_00053316,TCONS_00053323,TCONS_00053322,TCONS_00053325,TCONS_00053324
ENSGALG00000009016	SLX4IP	TCONS_00117464,TCONS_00107511
ENSGALG00000003227	RAB11FIP4	TCONS_00061799
ENSGALG00000030879	AR	ENSGALT00000091012
ENSGALG00000037249	KCNQ5	TCONS_00123607
ENSGALG00000036283	RBM8A	TCONS_00098982,TCONS_00098987
ENSGALG00000052298	--	TCONS_00128486
ENSGALG00000040109	LARP1	TCONS_00047113
ENSGALG00000000955	TMEM222	TCONS_00096244
ENSGALG00000008269	ZC3H6	TCONS_00106626,TCONS_00116495
ENSGALG00000026944	ARF6	TCONS_00153372
ENSGALG00000032458	RABL2B	TCONS_00015245
ENSGALG00000053428	--	TCONS_00152087
ENSGALG00000011094	PDE4B	TCONS_00178215
ENSGALG00000011705	BRF1	ENSGALT00000091880
ENSGALG00000040128	SNAP29	TCONS_00054122
ENSGALG00000029721	C1orf232	TCONS_00096504
ENSGALG00000000606	ARL8A	TCONS_00100333
ENSGALG00000022891	B4GALT3	TCONS_00006523
ENSGALG00000013348	OTUD7B	TCONS_00098982,TCONS_00098987,TCONS_00099723
ENSGALG00000043583	SCG3	ENSGALT00000106610
ENSGALG00000050539	--	ENSGALT00000098265
ENSGALG00000023517	AGPAT2	TCONS_00057928
ENSGALG00000030706	MAP3K6	TCONS_00096244
ENSGALG00000010577	ARHGEF38	TCONS_00133873
ENSGALG00000006097	PLXNA1	TCONS_00040555
ENSGALG00000014371	LGALS8	TCONS_00110009,TCONS_00110007
ENSGALG00000052460	CYB5R4	TCONS_00123212
ENSGALG00000042055	RXRA	ENSGALT00000107897
ENSGALG00000004736	STAU1	TCONS_00090221,TCONS_00090219
ENSGALG00000039990	TNC	TCONS_00058695
ENSGALG00000008257	MERTK	TCONS_00106626,TCONS_00116495
ENSGALG00000026572	RGS5	TCONS_00175651
ENSGALG00000030253	RBM12	TCONS_00089673
ENSGALG00000047327	--	TCONS_00096244
ENSGALG00000033862	--	TCONS_00195873
ENSGALG00000014477	CD4	TCONS_00020998,TCONS_00020995
ENSGALG00000042228	TAFA4	TCONS_00043270
ENSGALG00000012112	DBI	TCONS_00174469,TCONS_00174445
ENSGALG00000051188	--	TCONS_00188180
ENSGALG00000041251	HDAC10	TCONS_00016384
ENSGALG00000038672	--	TCONS_00095094,TCONS_00095091,TCONS_00095090
ENSGALG00000000584	--	TCONS_00100333
ENSGALG00000011404	HOPX	TCONS_00143535
ENSGALG00000003146	CCDC92	ENSGALT00000092034
ENSGALG00000015006	MAB21L3	ENSGALT00000103934
ENSGALG00000015397	FNTA	TCONS_00194499
ENSGALG00000012816	SLC22A23	TCONS_00070702,TCONS_00070653,TCONS_00070651
ENSGALG00000031735	CD5	TCONS_00147658
ENSGALG00000041295	EN2	ENSGALT00000108232
ENSGALG00000002911	MOXD1	TCONS_00121684
ENSGALG00000047476	--	TCONS_00103524
ENSGALG00000013007	--	TCONS_00019606
ENSGALG00000007203	RAB3IL1	ENSGALT00000080216
ENSGALG00000011485	HCRT	TCONS_00103200
ENSGALG00000044962	--	TCONS_00092024,TCONS_00092030
ENSGALG00000002469	CDC73	TCONS_00175651
ENSGALG00000003950	CNOT8	TCONS_00047113
ENSGALG00000033272	HOXC12	TCONS_00128900,TCONS_00128898
ENSGALG00000016271	PTP4A1	TCONS_00114237
ENSGALG00000039682	HCLS1	TCONS_00015245
ENSGALG00000008957	MSH6	TCONS_00107117
ENSGALG00000035914	--	TCONS_00183667
ENSGALG00000041102	--	TCONS_00057312
ENSGALG00000010459	VIPAS39	ENSGALT00000091781
ENSGALG00000013408	TMF1	TCONS_00043270
ENSGALG00000035007	USP35	TCONS_00014752
ENSGALG00000039652	--	TCONS_00044473
ENSGALG00000007466	EDNRB2	TCONS_00140047
ENSGALG00000011299	KIF25	TCONS_00110588
ENSGALG00000021658	PAFAH2	TCONS_00096504
ENSGALG00000052246	--	TCONS_00103524
ENSGALG00000013893	MNS1	ENSGALT00000056397
ENSGALG00000040433	--	TCONS_00014377
ENSGALG00000013722	--	TCONS_00042101
ENSGALG00000036356	YEATS2	TCONS_00182318
ENSGALG00000036625	NDUFV2	ENSGALT00000102819
ENSGALG00000007792	PFDN4	TCONS_00089274
ENSGALG00000040522	EIF3H	ENSGALT00000097657
ENSGALG00000012464	SOUL	TCONS_00159758
ENSGALG00000039080	CD44	TCONS_00149534
ENSGALG00000049991	--	TCONS_00087309,TCONS_00076273
ENSGALG00000016602	ARHGAP6	TCONS_00010427,TCONS_00010422,TCONS_00010421
ENSGALG00000043671	--	TCONS_00056432,TCONS_00055969
ENSGALG00000029175	EFNB2	TCONS_00011737
ENSGALG00000002959	NRBF2	ENSGALT00000106977,ENSGALT00000095455
ENSGALG00000004947	POLR3A	TCONS_00165179
ENSGALG00000010227	KRR1	TCONS_00017504,TCONS_00002400
ENSGALG00000010903	RASGEF1B	TCONS_00134547
ENSGALG00000011663	FNDC1	TCONS_00110979,ENSGALT00000092417,TCONS_00120579
ENSGALG00000015080	SLC24A2	TCONS_00193358
ENSGALG00000040474	ITCH	TCONS_00087801,TCONS_00087803,TCONS_00087802,TCONS_00087807,TCONS_00087806
ENSGALG00000028016	--	ENSGALT00000107419,TCONS_00018453
ENSGALG00000005618	CTR9	TCONS_00154537
ENSGALG00000028336	MED10	TCONS_00071716
ENSGALG00000052371	--	TCONS_00056119
ENSGALG00000011590	TMEM179	ENSGALT00000097576,TCONS_00158781
ENSGALG00000006655	MAP3K13	TCONS_00182399
ENSGALG00000000943	WDTC1	TCONS_00096244
ENSGALG00000013810	VTA1	TCONS_00121186
ENSGALG00000010020	TTC7A	TCONS_00118806,ENSGALT00000100254
ENSGALG00000040620	LSAMP	TCONS_00006625
ENSGALG00000012579	BAZ2B	TCONS_00171787
ENSGALG00000005146	PDP2	TCONS_00038510
ENSGALG00000010843	GPR137B	TCONS_00110009,TCONS_00110007
ENSGALG00000003696	--	TCONS_00054583
ENSGALG00000002549	RGS1	TCONS_00175651
ENSGALG00000051336	--	TCONS_00105018
ENSGALG00000053460	--	TCONS_00159057
ENSGALG00000005794	BLOC1S2	TCONS_00161565,TCONS_00161556,TCONS_00161553
ENSGALG00000035052	BMP3	TCONS_00134547
ENSGALG00000005885	ESS2	TCONS_00053317,TCONS_00053310,TCONS_00053313,TCONS_00053316,TCONS_00053323,TCONS_00053322,TCONS_00053325,TCONS_00053324
XLOC_011864	XLOC_011864	TCONS_00019437
ENSGALG00000014858	ADCYAP1	TCONS_00073348
ENSGALG00000009681	BUB3	ENSGALT00000093296
ENSGALG00000002830	NUDT3	TCONS_00101041
ENSGALG00000014984	F2RL1	TCONS_00192730
ENSGALG00000011269	EPYC	ENSGALT00000108027
ENSGALG00000040632	SDHAF2	TCONS_00147658
ENSGALG00000010337	GPR149	TCONS_00184721
ENSGALG00000038951	RASSF1	TCONS_00039570
ENSGALG00000053217	--	TCONS_00053690
ENSGALG00000010189	--	TCONS_00157372
ENSGALG00000009669	RSRC1	TCONS_00184620
ENSGALG00000002193	ARHGEF4	TCONS_00182286
ENSGALG00000000783	PTAFR	TCONS_00095094,TCONS_00095091,TCONS_00095090
ENSGALG00000015289	ARMC2	TCONS_00122644
ENSGALG00000052628	--	TCONS_00036822
ENSGALG00000052546	HIF3A	TCONS_00127978
ENSGALG00000028009	--	TCONS_00041544,TCONS_00043683
ENSGALG00000004663	ARFGEF2	TCONS_00090221,TCONS_00090219
ENSGALG00000046757	--	TCONS_00190692,TCONS_00190144
ENSGALG00000012561	PKP4	TCONS_00175244
ENSGALG00000003369	KAT2A	TCONS_00103200
ENSGALG00000006710	RAB36	TCONS_00055286
ENSGALG00000017220	--	TCONS_00014377
ENSGALG00000011854	UBN2	ENSGALT00000107419
ENSGALG00000008910	--	TCONS_00169203
ENSGALG00000040208	--	TCONS_00137234
ENSGALG00000037011	CILP2	TCONS_00105018
ENSGALG00000011990	USP53	ENSGALT00000094687
ENSGALG00000040189	RIPK4	ENSGALT00000092440
ENSGALG00000016224	MAOA	TCONS_00024147
ENSGALG00000025904	WDR82	TCONS_00039799
ENSGALG00000004197	SUPV3L1	ENSGALT00000006627
ENSGALG00000008460	ZFYVE19	TCONS_00150012
ENSGALG00000052686	--	TCONS_00056119
ENSGALG00000049665	BLEC3	TCONS_00056160,TCONS_00056758
ENSGALG00000016731	MRPL19	TCONS_00116128
ENSGALG00000032156	TUBGCP6	TCONS_00016384
ENSGALG00000001792	MRPS34	TCONS_00049755,TCONS_00049758
ENSGALG00000054138	--	TCONS_00133742
ENSGALG00000015069	B4GALT4	TCONS_00006523
ENSGALG00000013878	PCYOX1	ENSGALT00000107131
ENSGALG00000015018	CASQ2	TCONS_00006523
ENSGALG00000010575	INTS12	TCONS_00133873
ENSGALG00000008501	KLF7	TCONS_00173101
ENSGALG00000034898	ITPK1	TCONS_00152087
ENSGALG00000033411	--	TCONS_00044459,TCONS_00044460,TCONS_00044473
ENSGALG00000033781	FEN1	TCONS_00147658
ENSGALG00000001945	RFT1	ENSGALT00000096207
ENSGALG00000003944	FAM189A1	TCONS_00032890
ENSGALG00000010413	NGB	ENSGALT00000091781
ENSGALG00000018439	DLX1	TCONS_00169841
ENSGALG00000001239	SLC26A2	TCONS_00044459,TCONS_00044460,TCONS_00044473
ENSGALG00000007443	TMLHE	TCONS_00140047
ENSGALG00000002152	GABRP	TCONS_00046244
ENSGALG00000028821	GLIPR2	ENSGALT00000102260
ENSGALG00000008880	VTI1A	TCONS_00166916
ENSGALG00000037556	SLC1A2	TCONS_00149534
ENSGALG00000049622	--	ENSGALT00000102819
ENSGALG00000005002	VDAC2	ENSGALT00000091212
ENSGALG00000051459	--	ENSGALT00000107131
ENSGALG00000009195	MCM8	TCONS_00107909
ENSGALG00000031906	FAM83C	TCONS_00087801,TCONS_00087803,TCONS_00087802,TCONS_00087807,TCONS_00087806
ENSGALG00000015374	RBP4	TCONS_00199239
ENSGALG00000049843	--	TCONS_00126603,TCONS_00127175
ENSGALG00000046962	--	TCONS_00015245
ENSGALG00000004033	GALNT10	TCONS_00047113,TCONS_00044996
ENSGALG00000019845	AvBD9	TCONS_00125565
ENSGALG00000016993	SUCLA2	TCONS_00013093
ENSGALG00000012454	CYTH4	ENSGALT00000101085
ENSGALG00000027561	GNG5	TCONS_00177050
ENSGALG00000008122	SLC39A13	TCONS_00155919
ENSGALG00000010513	OPNVA	TCONS_00163727
ENSGALG00000038541	VPS37C	TCONS_00147658
ENSGALG00000009823	PTPRE	TCONS_00163406,ENSGALT00000099997
ENSGALG00000000535	ERRFI1	TCONS_00091261,ENSGALT00000104845
ENSGALG00000041384	SHKBP1	ENSGALT00000107654,TCONS_00127978
ENSGALG00000039525	--	TCONS_00091261,ENSGALT00000104845
ENSGALG00000050831	--	TCONS_00038510
ENSGALG00000040842	HSPB2	TCONS_00098727,TCONS_00097785
ENSGALG00000048816	--	TCONS_00056432,TCONS_00055969
ENSGALG00000015542	PLPPR1	ENSGALT00000105517
ENSGALG00000046616	CHGB	TCONS_00107909
ENSGALG00000030889	FOXA2	TCONS_00106626
ENSGALG00000017047	SUPT20H	TCONS_00027779
ENSGALG00000040266	GLI3	TCONS_00080360
ENSGALG00000052108	--	TCONS_00017091
ENSGALG00000026445	CALM1	ENSGALT00000091549
ENSGALG00000007282	CNGA2	TCONS_00131094,TCONS_00131096
ENSGALG00000033993	EIF6	TCONS_00087801,TCONS_00087803,TCONS_00087802,TCONS_00087807,TCONS_00087806
ENSGALG00000031763	EDARADD	TCONS_00110009,TCONS_00110007
ENSGALG00000036117	TENT5B	TCONS_00096244
ENSGALG00000041820	NPSR1	TCONS_00080184
ENSGALG00000002263	KLHL6	TCONS_00182318
ENSGALG00000047623	--	TCONS_00056119
ENSGALG00000009013	MKKS	TCONS_00117464,TCONS_00107511
ENSGALG00000011858	KCNH5	TCONS_00159057,ENSGALT00000099530
ENSGALG00000037632	NKX2-1	TCONS_00157333,TCONS_00157332,TCONS_00151261
ENSGALG00000029621	SEMA3F	TCONS_00042101
ENSGALG00000029235	CPNE4	ENSGALT00000090981
ENSGALG00000052935	TNFRSF9	TCONS_00091261,ENSGALT00000104845
ENSGALG00000002132	KCNIP1	TCONS_00046244,TCONS_00046279
ENSGALG00000006777	MRPS11	TCONS_00031351
ENSGALG00000048291	--	TCONS_00110180
ENSGALG00000006490	SCN3B	ENSGALT00000103205
ENSGALG00000009732	PCDH18	ENSGALT00000096102
ENSGALG00000007929	DIXDC1	TCONS_00098727,TCONS_00097785
ENSGALG00000047297	PROK1	TCONS_00101524
ENSGALG00000053601	LPXN	ENSGALT00000080216
ENSGALG00000011079	GLRX5	ENSGALT00000097358
ENSGALG00000031896	GSE1	TCONS_00036822
ENSGALG00000054379	TSPAN32	ENSGALT00000091310
ENSGALG00000005862	SBSPONL	TCONS_00053317,TCONS_00053310,TCONS_00053313,TCONS_00053316,TCONS_00053323,TCONS_00053322,TCONS_00053325,TCONS_00053324
ENSGALG00000039032	FJX1	TCONS_00149534
ENSGALG00000027423	SLC26A1	TCONS_00199239
ENSGALG00000034860	BCHE	TCONS_00184475
ENSGALG00000015304	SNX3	ENSGALT00000105766
ENSGALG00000052453	--	TCONS_00098022
ENSGALG00000012919	YARS2	TCONS_00019437
ENSGALG00000004068	FAM114A2	TCONS_00044996
ENSGALG00000044567	--	TCONS_00059740
ENSGALG00000042159	SLITRK3	TCONS_00184509
ENSGALG00000005616	ARSI	TCONS_00047280
ENSGALG00000005599	--	TCONS_00161381
ENSGALG00000004532	ZNF507	ENSGALT00000106111
ENSGALG00000029000	HYAL3	TCONS_00042101
ENSGALG00000048912	--	TCONS_00056432,TCONS_00055969
ENSGALG00000013683	ARID1B	TCONS_00111550,TCONS_00111543
ENSGALG00000030011	ZNF704	ENSGALT00000107229
ENSGALG00000006534	PEX11A	TCONS_00033684
ENSGALG00000006766	--	TCONS_00055286
ENSGALG00000014225	KCTD8	ENSGALT00000093036
ENSGALG00000050222	--	TCONS_00056432,TCONS_00055969
ENSGALG00000027330	SYNPO	TCONS_00047280
ENSGALG00000011459	--	TCONS_00018143
ENSGALG00000038286	AP4E1	ENSGALT00000106610
ENSGALG00000011861	SYT16	TCONS_00159057
ENSGALG00000013569	SEC61B	ENSGALT00000102260
ENSGALG00000017204	SESN3	TCONS_00028722
ENSGALG00000010869	MYSM1	TCONS_00177988
ENSGALG00000002816	STK10	TCONS_00044559
ENSGALG00000010313	--	ENSGALT00000097607
ENSGALG00000037854	TKFC	TCONS_00147658
ENSGALG00000047489	--	TCONS_00018143
ENSGALG00000008197	PGGT1B	TCONS_00200588
ENSGALG00000032599	ZNF384	TCONS_00020998,TCONS_00020995
ENSGALG00000008740	POT1	TCONS_00016463
ENSGALG00000033279	RAX	TCONS_00195902
ENSGALG00000036774	RPL17	TCONS_00191333
ENSGALG00000013352	SF3B4	TCONS_00098982,TCONS_00098987,TCONS_00099723
ENSGALG00000016668	AvBD6	TCONS_00125565
ENSGALG00000051546	--	ENSGALT00000102819
ENSGALG00000005241	DYNC1LI2	TCONS_00038510
ENSGALG00000047516	--	TCONS_00017504,TCONS_00002400
ENSGALG00000013689	TMEM242	TCONS_00111550,TCONS_00111543
ENSGALG00000036964	--	TCONS_00019606
ENSGALG00000008139	EML6	TCONS_00106551
ENSGALG00000012755	IGF-I	TCONS_00019097
ENSGALG00000008796	RPF1	TCONS_00177050
ENSGALG00000003731	FBXO42	TCONS_00091898
ENSGALG00000026853	FGF3	TCONS_00149324,TCONS_00149318
ENSGALG00000037241	KCNAB2	TCONS_00091334
ENSGALG00000049870	--	TCONS_00114212
ENSGALG00000026214	LRTM2	TCONS_00019606
ENSGALG00000034376	--	ENSGALT00000107229
ENSGALG00000016925	TBC1D4	TCONS_00012368
ENSGALG00000047565	--	ENSGALT00000098265,TCONS_00128486
ENSGALG00000008518	--	TCONS_00057046
ENSGALG00000008623	TOR4A	TCONS_00057046
ENSGALG00000020386	BDKRB1	TCONS_00158350
ENSGALG00000036042	--	ENSGALT00000098265,TCONS_00128486
ENSGALG00000001557	ACAD8	TCONS_00098186
ENSGALG00000053266	--	TCONS_00188180
ENSGALG00000005944	ZNF639	ENSGALT00000094649
ENSGALG00000012929	DNM1L	TCONS_00019437
ENSGALG00000046811	STIP1	ENSGALT00000098265
ENSGALG00000033432	NHLH2	TCONS_00006523
ENSGALG00000002980	RTKN2	ENSGALT00000095455
ENSGALG00000014981	COX17	ENSGALT00000103934
ENSGALG00000029996	PPP2R5C	ENSGALT00000098283
ENSGALG00000014466	PIANP	TCONS_00020998,TCONS_00020995
ENSGALG00000011395	SARAF	TCONS_00143535,TCONS_00134919
ENSGALG00000010384	CLRN1	ENSGALT00000091597
ENSGALG00000032467	C11orf52	TCONS_00098727,TCONS_00097785
ENSGALG00000020160	ADH6	TCONS_00144789
ENSGALG00000045030	--	TCONS_00182375
ENSGALG00000005739	SCD	TCONS_00161565,TCONS_00161556,TCONS_00161553
ENSGALG00000037816	--	TCONS_00140047
ENSGALG00000053886	--	TCONS_00193252
ENSGALG00000028420	SAMD5	ENSGALT00000104348
ENSGALG00000048129	TEX12	TCONS_00098727
ENSGALG00000030647	MFAP2	TCONS_00091898
ENSGALG00000009787	CLRN3	TCONS_00163406
ENSGALG00000004108	--	ENSGALT00000006627
ENSGALG00000007373	PRKAB1	TCONS_00053625
ENSGALG00000007796	BCAS1	TCONS_00089274
ENSGALG00000019157	SMPX	TCONS_00024697
ENSGALG00000032868	AHCYL2	TCONS_00000230
ENSGALG00000008890	ADGRL4	TCONS_00180655,TCONS_00180660
ENSGALG00000011998	SEC24D	ENSGALT00000094687
ENSGALG00000048343	--	TCONS_00038510
ENSGALG00000002447	--	TCONS_00044052
ENSGALG00000002240	C3orf18	TCONS_00041854,TCONS_00039607
ENSGALG00000003807	GPN3	TCONS_00054583
ENSGALG00000005807	IPO7	TCONS_00154589
ENSGALG00000040586	TUBA3E	TCONS_00100333
ENSGALG00000008870	ZDHHC6	TCONS_00166916
ENSGALG00000012623	CFC1	TCONS_00193797
ENSGALG00000009896	TRERF1	TCONS_00118480
ENSGALG00000012264	TRMT10A	TCONS_00144789
ENSGALG00000002099	--	TCONS_00039570
ENSGALG00000015385	THAP1	TCONS_00199239
ENSGALG00000047721	--	TCONS_00127175
ENSGALG00000028790	DNASE2B	TCONS_00177050,TCONS_00177069
ENSGALG00000043082	DHX36	TCONS_00184721
ENSGALG00000010077	RPS3A	TCONS_00133203
ENSGALG00000012137	KTN1	ENSGALT00000101649
ENSGALG00000028153	--	TCONS_00177574
ENSGALG00000007070	--	TCONS_00049253
ENSGALG00000051040	TMEM251	TCONS_00152087
ENSGALG00000006803	--	TCONS_00198728,TCONS_00198722
ENSGALG00000010444	ATPAF1	TCONS_00177574
ENSGALG00000048409	TXNIP	TCONS_00098982,TCONS_00098987,TCONS_00099723
ENSGALG00000017326	ARHGEF17	TCONS_00015001
ENSGALG00000042132	SUGP1	TCONS_00105018
ENSGALG00000053181	--	TCONS_00098982,TCONS_00098987,TCONS_00099723
XLOC_001222	XLOC_001222	TCONS_00017091
ENSGALG00000052329	PEX11B	TCONS_00098982,TCONS_00098987,TCONS_00099723
ENSGALG00000049887	--	TCONS_00057046
ENSGALG00000040962	CPSF7	TCONS_00147658
ENSGALG00000008452	IFT122	TCONS_00041544,TCONS_00043683
ENSGALG00000028971	NKIRAS2	TCONS_00103200
ENSGALG00000023950	CR1L	TCONS_00101737
ENSGALG00000040954	GPR37	TCONS_00016463
ENSGALG00000009817	ZNF770	ENSGALT00000090728
ENSGALG00000040959	GRP	TCONS_00195902
ENSGALG00000017212	GPR83	TCONS_00014377
ENSGALG00000052970	--	TCONS_00123607
ENSGALG00000005626	TPST2	TCONS_00055003
ENSGALG00000010238	NAP1L1	TCONS_00017504
ENSGALG00000041662	OPN4-1	TCONS_00133742
ENSGALG00000040681	--	TCONS_00005658
ENSGALG00000001626	--	TCONS_00061524
ENSGALG00000002250	DTWD2	TCONS_00200359
ENSGALG00000037526	--	TCONS_00105018
ENSGALG00000046358	FBLN7	TCONS_00106626,TCONS_00116495
ENSGALG00000043900	--	TCONS_00056432,TCONS_00055969
ENSGALG00000040241	NTRK3	TCONS_00031351
ENSGALG00000009169	TRMT6	TCONS_00107909
ENSGALG00000041977	RNF128	TCONS_00140689
ENSGALG00000002942	JMJD1C	ENSGALT00000106977,ENSGALT00000095455
ENSGALG00000006611	KIF7	TCONS_00033684
ENSGALG00000007158	SOCS1	TCONS_00049253
ENSGALG00000029095	PDZD8	TCONS_00162955
ENSGALG00000004045	AGAP1	TCONS_00172392,ENSGALT00000105591
ENSGALG00000030032	SLC4A10	ENSGALT00000108003
ENSGALG00000010312	PLCH1	TCONS_00184721
ENSGALG00000031425	PMP22	TCONS_00059740
ENSGALG00000023648	PPP3R1	TCONS_00117182,TCONS_00117188
ENSGALG00000001091	--	TCONS_00101737
ENSGALG00000005164	MTG2	TCONS_00088592,TCONS_00088591,TCONS_00088593
ENSGALG00000020253	--	ENSGALT00000102714,TCONS_00141111
ENSGALG00000012106	SCTR	TCONS_00174469,TCONS_00174445
ENSGALG00000010494	SLC5A9	ENSGALT00000106264
ENSGALG00000040489	--	ENSGALT00000098265
ENSGALG00000049461	BG8	TCONS_00056160,TCONS_00056758
ENSGALG00000034311	BTBD7	TCONS_00152087
ENSGALG00000020485	--	ENSGALT00000080216
ENSGALG00000054455	--	TCONS_00102325
ENSGALG00000010446	EFCAB14	TCONS_00177574
ENSGALG00000000785	HYAL1	TCONS_00039570
ENSGALG00000007516	--	TCONS_00047875,TCONS_00045775
ENSGALG00000027655	TRABD2B	ENSGALT00000106264
ENSGALG00000003977	TWF2	TCONS_00039799
ENSGALG00000023379	F2RL2	TCONS_00192730
ENSGALG00000040101	--	TCONS_00056160,TCONS_00056758
ENSGALG00000012888	PHLPP1	TCONS_00081838
ENSGALG00000000856	EIF2D	TCONS_00101737
ENSGALG00000005613	--	TCONS_00161381
ENSGALG00000047011	--	TCONS_00089673
ENSGALG00000014970	FSTL1	TCONS_00006437
ENSGALG00000043167	TNFRSF11B	TCONS_00086730
ENSGALG00000025748	FGF9	TCONS_00013853
ENSGALG00000041616	IRF2BPL	ENSGALT00000091781
ENSGALG00000019384	MAPK12	TCONS_00016384,ENSGALT00000094772
ENSGALG00000034855	HK2	ENSGALT00000107131
ENSGALG00000012882	KDSR	TCONS_00081838
ENSGALG00000049034	MAP10	TCONS_00110180
ENSGALG00000052049	--	TCONS_00082057
ENSGALG00000041717	KLF3	ENSGALT00000095729
ENSGALG00000009219	C3H1orf95	TCONS_00107909
ENSGALG00000000579	VAMP3	TCONS_00091261,ENSGALT00000104845
ENSGALG00000037889	PTPRT	TCONS_00087995
ENSGALG00000047617	DDA1	TCONS_00105018
ENSGALG00000002848	OPN1MSW	TCONS_00101041
ENSGALG00000020745	RHO	TCONS_00041544
ENSGALG00000004222	HK1	ENSGALT00000006627
ENSGALG00000010351	POMGNT1	ENSGALT00000097607
ENSGALG00000046479	--	TCONS_00053690
ENSGALG00000013640	MBP	ENSGALT00000104866
ENSGALG00000047862	--	TCONS_00127175
ENSGALG00000021198	--	TCONS_00039799
ENSGALG00000049101	--	TCONS_00147658
ENSGALG00000001143	ETS1	TCONS_00097977
ENSGALG00000040948	ZMAT3	ENSGALT00000094649
ENSGALG00000015799	ELAVL2	TCONS_00195203
ENSGALG00000016265	LANCL3	TCONS_00024314,TCONS_00024312
ENSGALG00000028648	CCDC59	TCONS_00017682
ENSGALG00000037410	HEPH	ENSGALT00000091012
ENSGALG00000010491	PWWP2B	TCONS_00163610
ENSGALG00000042320	GTF2E1	TCONS_00006437
ENSGALG00000038278	TRIM7.2	TCONS_00056160,TCONS_00056758
ENSGALG00000049435	--	TCONS_00005658
ENSGALG00000006649	TMEM41A	TCONS_00182399
ENSGALG00000041896	RFX7	ENSGALT00000056397
ENSGALG00000004116	TRPM8	ENSGALT00000105591
ENSGALG00000007288	SNTN	TCONS_00043072
ENSGALG00000004899	PEPD	ENSGALT00000093487
ENSGALG00000028409	SNRPG	ENSGALT00000107131
ENSGALG00000028115	SFN	TCONS_00096244
ENSGALG00000008519	NR2C2	TCONS_00041582,ENSGALT00000091657
ENSGALG00000013420	FOXM1	TCONS_00005912
ENSGALG00000037301	ACVR1	TCONS_00175244
ENSGALG00000012232	DNAAF2	TCONS_00153372
ENSGALG00000029416	TRPC6	TCONS_00028609
ENSGALG00000020292	GABRE	TCONS_00131094,TCONS_00131096
ENSGALG00000041752	CD164L2	TCONS_00096244
ENSGALG00000002643	--	TCONS_00175651
ENSGALG00000001611	B3GAT1	TCONS_00098186
ENSGALG00000041760	CLTCL1	TCONS_00054122
ENSGALG00000039432	P2RY13	ENSGALT00000091597
ENSGALG00000010078	GLP1R	ENSGALT00000093234
ENSGALG00000035619	MTTP	TCONS_00144789
ENSGALG00000032287	ATP2A2	TCONS_00054583
ENSGALG00000003359	RAB5C	TCONS_00103200
ENSGALG00000016273	LGSN	TCONS_00114237
ENSGALG00000054044	--	ENSGALT00000107654,TCONS_00127978
ENSGALG00000019847	AvBD12	TCONS_00125565
ENSGALG00000008313	NAPB	TCONS_00106626
ENSGALG00000007308	RAB35	TCONS_00053625
ENSGALG00000000107	TRIM7	TCONS_00056160,TCONS_00056758
ENSGALG00000001521	VPS26B	TCONS_00098186
ENSGALG00000011419	DUSP4	TCONS_00143535
ENSGALG00000052240	--	TCONS_00056160,TCONS_00056758
ENSGALG00000020438	DPH6	ENSGALT00000103879,ENSGALT00000090728
ENSGALG00000012466	FKBP3	TCONS_00159758
ENSGALG00000002882	BNIP1	TCONS_00044627
ENSGALG00000004871	RPS24	TCONS_00165179
ENSGALG00000049875	--	TCONS_00055664
ENSGALG00000050117	--	TCONS_00023114,TCONS_00023102
ENSGALG00000015209	NFIL3	TCONS_00198688
ENSGALG00000006372	RBM33	ENSGALT00000108232
ENSGALG00000028839	GPHB5	ENSGALT00000099530
ENSGALG00000012113	C7H2ORF76	TCONS_00174469,TCONS_00174445
ENSGALG00000047857	--	TCONS_00091261,ENSGALT00000104845
ENSGALG00000012237	POLE2	TCONS_00153372
ENSGALG00000030250	SV2B	TCONS_00031412
ENSGALG00000009368	RGS6	TCONS_00156340
ENSGALG00000029512	SPTBN1	TCONS_00106551
ENSGALG00000052026	--	TCONS_00143535
ENSGALG00000011058	LEPR	TCONS_00178215
ENSGALG00000037656	NECAP1	TCONS_00005912
ENSGALG00000039480	--	TCONS_00056160,TCONS_00056758
ENSGALG00000003672	UBLCP1	TCONS_00044874,TCONS_00044877
ENSGALG00000002364	SEC16A	TCONS_00057928
ENSGALG00000029073	--	TCONS_00193797
ENSGALG00000009452	GALNT16	TCONS_00156497
ENSGALG00000008198	TPCN3	TCONS_00116495
ENSGALG00000008523	XPNPEP1	TCONS_00166692
ENSGALG00000030613	PDGFRB	TCONS_00047280
ENSGALG00000017216	--	TCONS_00014377
ENSGALG00000011280	EEA1	TCONS_00017977
ENSGALG00000036114	SMO	TCONS_00000230
ENSGALG00000035079	RPSAP58	TCONS_00079965
ENSGALG00000047105	--	TCONS_00033684
ENSGALG00000040665	METTL6	TCONS_00068491
ENSGALG00000010335	--	ENSGALT00000097607
ENSGALG00000003120	NCOR2	TCONS_00052821,ENSGALT00000092034
ENSGALG00000050494	--	TCONS_00188180
ENSGALG00000010432	GSTZ1	ENSGALT00000091781
[truncated: 165 more rows]
