# Supplementary material for: Long noncoding RNAs and mRNAs profiling in ovary during laying and broodiness in Taihe Black-Bone Silky Fowls (Gallus gallus Domesticus Brisson)
Source: BMC Genomics. 2024 Apr 10;25:357. doi: 10.1186/s12864-024-10281-7 (PMC11005167; doi:10.1186/s12864-024-10281-7)
Supplement: Supplementary file 7 — Supplementary Material 7. [file 12864_2024_10281_MOESM7_ESM.xls]

Table S7. GO enrichment analysis of cis-regulated target genes of DE lncRNAs
GO_accession	Description	Term_type	Over_represented_pValue	Corrected_pValue	CAD_item	CAD_list	Bg_item	Bg_list	Gene_names
GO:0031731	CCR6 chemokine receptor binding	molecular_function	4.05E-07	0.0080176	8	1937	9	15043	ENSGALG00000047285,ENSGALG00000042193,ENSGALG00000019844,ENSGALG00000022815,ENSGALG00000019845,ENSGALG00000016670,ENSGALG00000016669,ENSGALG00000016668
GO:0008188	neuropeptide receptor activity	molecular_function	5.94E-05	0.47551	16	1937	45	15043	ENSGALG00000041820,ENSGALG00000016615,ENSGALG00000026011,ENSGALG00000017212,ENSGALG00000010139,ENSGALG00000004248,ENSGALG00000008362,ENSGALG00000005258,ENSGALG00000037390,ENSGALG00000009280,ENSGALG00000008741,ENSGALG00000009498,ENSGALG00000009499,ENSGALG00000013813,ENSGALG00000038728,ENSGALG00000012457
GO:0008528	G-protein coupled peptide receptor activity	molecular_function	0.00014438	0.47551	32	1937	131	15043	ENSGALG00000015951,ENSGALG00000007466,ENSGALG00000038728,ENSGALG00000013813,ENSGALG00000014983,ENSGALG00000009499,ENSGALG00000009498,ENSGALG00000009280,ENSGALG00000040954,ENSGALG00000037390,ENSGALG00000001626,ENSGALG00000011080,ENSGALG00000012907,ENSGALG00000037246,ENSGALG00000017212,ENSGALG00000026011,ENSGALG00000041820,ENSGALG00000014984,ENSGALG00000012457,ENSGALG00000002632,ENSGALG00000020386,…
GO:0021684	cerebellar granular layer formation	biological_process	0.00025954	0.47551	5	1937	6	15043	ENSGALG00000005123,ENSGALG00000007007,ENSGALG00000029652,ENSGALG00000042664,ENSGALG00000009791
GO:0021707	cerebellar granule cell differentiation	biological_process	0.00025954	0.47551	5	1937	6	15043	ENSGALG00000005123,ENSGALG00000029652,ENSGALG00000007007,ENSGALG00000009791,ENSGALG00000042664
GO:0009605	response to external stimulus	biological_process	0.00026657	0.47551	197	1937	1200	15043	ENSGALG00000034007,ENSGALG00000015551,ENSGALG00000007562,ENSGALG00000005750,ENSGALG00000014698,ENSGALG00000017204,ENSGALG00000009836,ENSGALG00000001143,ENSGALG00000003959,ENSGALG00000014687,ENSGALG00000026214,ENSGALG00000007276,ENSGALG00000008263,ENSGALG00000029514,ENSGALG00000015373,ENSGALG00000011404,ENSGALG00000002469,ENSGALG00000037556,ENSGALG00000005855,ENSGALG00000008901,ENSGALG00000044649,…
GO:0001614	purinergic nucleotide receptor activity	molecular_function	0.00027124	0.47551	8	1937	16	15043	ENSGALG00000017327,ENSGALG00000040367,ENSGALG00000026902,ENSGALG00000039432,ENSGALG00000044649,ENSGALG00000010377,ENSGALG00000000783,ENSGALG00000040561
GO:0016502	nucleotide receptor activity	molecular_function	0.00027124	0.47551	8	1937	16	15043	ENSGALG00000040367,ENSGALG00000026902,ENSGALG00000017327,ENSGALG00000040561,ENSGALG00000039432,ENSGALG00000044649,ENSGALG00000010377,ENSGALG00000000783
GO:0009725	response to hormone	biological_process	0.00035169	0.47551	82	1937	437	15043	ENSGALG00000016925,ENSGALG00000000943,ENSGALG00000014331,ENSGALG00000036214,ENSGALG00000017195,ENSGALG00000011442,ENSGALG00000005378,ENSGALG00000009228,ENSGALG00000017327,ENSGALG00000043010,ENSGALG00000005547,ENSGALG00000002594,ENSGALG00000003282,ENSGALG00000005258,ENSGALG00000010335,ENSGALG00000010139,ENSGALG00000008362,ENSGALG00000014994,ENSGALG00000029212,ENSGALG00000003120,ENSGALG00000033993,…
GO:0007267	cell-cell signaling	biological_process	0.0003558	0.47551	152	1937	883	15043	ENSGALG00000037841,ENSGALG00000012023,ENSGALG00000030032,ENSGALG00000006724,ENSGALG00000005258,ENSGALG00000000122,ENSGALG00000019178,ENSGALG00000014994,ENSGALG00000005803,ENSGALG00000036214,ENSGALG00000042333,ENSGALG00000027655,ENSGALG00000008635,ENSGALG00000007929,ENSGALG00000000820,ENSGALG00000005378,ENSGALG00000012907,ENSGALG00000042492,ENSGALG00000013294,ENSGALG00000039990,ENSGALG00000015305,…
GO:0023052	signaling	biological_process	0.00036684	0.47551	573	1937	3908	15043	ENSGALG00000010331,ENSGALG00000041820,ENSGALG00000012442,ENSGALG00000013356,ENSGALG00000017326,ENSGALG00000008127,ENSGALG00000050513,ENSGALG00000012454,ENSGALG00000001364,ENSGALG00000040474,ENSGALG00000026853,ENSGALG00000033469,ENSGALG00000013169,ENSGALG00000000055,ENSGALG00000052927,ENSGALG00000004758,ENSGALG00000027397,ENSGALG00000001536,ENSGALG00000032287,ENSGALG00000031142,ENSGALG00000013112,…
GO:0005887	integral component of plasma membrane	cellular_component	0.0003927	0.47551	149	1937	869	15043	ENSGALG00000033411,ENSGALG00000003582,ENSGALG00000010513,ENSGALG00000008473,ENSGALG00000014227,ENSGALG00000040035,ENSGALG00000011858,ENSGALG00000004758,ENSGALG00000010921,ENSGALG00000034077,ENSGALG00000052250,ENSGALG00000001626,ENSGALG00000010762,ENSGALG00000000442,ENSGALG00000004048,ENSGALG00000041820,ENSGALG00000015208,ENSGALG00000006635,ENSGALG00000005004,ENSGALG00000000400,ENSGALG00000015422,…
GO:0031226	intrinsic component of plasma membrane	cellular_component	0.000398	0.47551	155	1937	908	15043	ENSGALG00000001416,ENSGALG00000015384,ENSGALG00000005203,ENSGALG00000012457,ENSGALG00000037249,ENSGALG00000001383,ENSGALG00000029175,ENSGALG00000040890,ENSGALG00000000394,ENSGALG00000005170,ENSGALG00000042159,ENSGALG00000043555,ENSGALG00000027423,ENSGALG00000029020,ENSGALG00000004376,ENSGALG00000010204,ENSGALG00000015434,ENSGALG00000002848,ENSGALG00000012092,ENSGALG00000041093,ENSGALG00000041791,…
GO:0048667	cell morphogenesis involved in neuron differentiation	biological_process	0.00040956	0.47551	74	1937	372	15043	ENSGALG00000012947,ENSGALG00000005102,ENSGALG00000006743,ENSGALG00000007007,ENSGALG00000014749,ENSGALG00000010384,ENSGALG00000008473,ENSGALG00000007668,ENSGALG00000012885,ENSGALG00000008501,ENSGALG00000029621,ENSGALG00000003582,ENSGALG00000002375,ENSGALG00000001475,ENSGALG00000007769,ENSGALG00000008733,ENSGALG00000004347,ENSGALG00000004943,ENSGALG00000050897,ENSGALG00000011686,ENSGALG00000015593,…
GO:0001653	peptide receptor activity	molecular_function	0.00041593	0.47551	32	1937	138	15043	ENSGALG00000013813,ENSGALG00000038728,ENSGALG00000007466,ENSGALG00000015951,ENSGALG00000009499,ENSGALG00000014983,ENSGALG00000017212,ENSGALG00000037246,ENSGALG00000012907,ENSGALG00000011080,ENSGALG00000001626,ENSGALG00000037390,ENSGALG00000009280,ENSGALG00000040954,ENSGALG00000009498,ENSGALG00000041820,ENSGALG00000026011,ENSGALG00000020386,ENSGALG00000002632,ENSGALG00000012457,ENSGALG00000014984,…
GO:0001608	G-protein coupled nucleotide receptor activity	molecular_function	0.0004676	0.47551	6	1937	10	15043	ENSGALG00000040367,ENSGALG00000040561,ENSGALG00000017327,ENSGALG00000000783,ENSGALG00000010377,ENSGALG00000039432
GO:0035589	G-protein coupled purinergic nucleotide receptor signaling pathway	biological_process	0.0004676	0.47551	6	1937	10	15043	ENSGALG00000040561,ENSGALG00000040367,ENSGALG00000039432,ENSGALG00000017327,ENSGALG00000010377,ENSGALG00000000783
GO:0045028	G-protein coupled purinergic nucleotide receptor activity	molecular_function	0.0004676	0.47551	6	1937	10	15043	ENSGALG00000040367,ENSGALG00000040561,ENSGALG00000039432,ENSGALG00000000783,ENSGALG00000010377,ENSGALG00000017327
GO:0035590	purinergic nucleotide receptor signaling pathway	biological_process	0.00047949	0.47551	8	1937	17	15043	ENSGALG00000044649,ENSGALG00000010377,ENSGALG00000000783,ENSGALG00000039432,ENSGALG00000040561,ENSGALG00000017327,ENSGALG00000026902,ENSGALG00000040367
GO:0007154	cell communication	biological_process	0.00052535	0.47551	576	1937	3945	15043	ENSGALG00000010399,ENSGALG00000050447,ENSGALG00000037597,ENSGALG00000008901,ENSGALG00000000401,ENSGALG00000002131,ENSGALG00000005808,ENSGALG00000041257,ENSGALG00000024024,ENSGALG00000034007,ENSGALG00000007466,ENSGALG00000011872,ENSGALG00000002893,ENSGALG00000010377,ENSGALG00000031511,ENSGALG00000036492,ENSGALG00000003767,ENSGALG00000007253,ENSGALG00000014973,ENSGALG00000033720,ENSGALG00000023379,…
GO:0071804	cellular potassium ion transport	biological_process	0.00052885	0.47551	36	1937	155	15043	ENSGALG00000041791,ENSGALG00000002132,ENSGALG00000006469,ENSGALG00000031411,ENSGALG00000004376,ENSGALG00000002118,ENSGALG00000000441,ENSGALG00000040681,ENSGALG00000010204,ENSGALG00000007282,ENSGALG00000015080,ENSGALG00000032247,ENSGALG00000040890,ENSGALG00000012021,ENSGALG00000005766,ENSGALG00000004373,ENSGALG00000002277,ENSGALG00000000400,ENSGALG00000037249,ENSGALG00000003354,ENSGALG00000000442,…
GO:0071805	potassium ion transmembrane transport	biological_process	0.00052885	0.47551	36	1937	155	15043	ENSGALG00000011858,ENSGALG00000004758,ENSGALG00000010921,ENSGALG00000036942,ENSGALG00000034077,ENSGALG00000037241,ENSGALG00000015018,ENSGALG00000003582,ENSGALG00000010793,ENSGALG00000009003,ENSGALG00000000442,ENSGALG00000003354,ENSGALG00000012992,ENSGALG00000034584,ENSGALG00000045668,ENSGALG00000031929,ENSGALG00000004347,ENSGALG00000012021,ENSGALG00000005766,ENSGALG00000015080,ENSGALG00000032247,…
GO:0050715	positive regulation of cytokine secretion	biological_process	0.00064373	0.55363	16	1937	53	15043	ENSGALG00000000892,ENSGALG00000004222,ENSGALG00000005725,ENSGALG00000007698,ENSGALG00000000003,ENSGALG00000040023,ENSGALG00000007874,ENSGALG00000029512,ENSGALG00000007253,ENSGALG00000014983,ENSGALG00000039751,ENSGALG00000043082,ENSGALG00000014582,ENSGALG00000007794,ENSGALG00000014984,ENSGALG00000002138
GO:0051239	regulation of multicellular organismal process	biological_process	0.00073228	0.60355	281	1937	1801	15043	ENSGALG00000012827,ENSGALG00000007698,ENSGALG00000023821,ENSGALG00000017196,ENSGALG00000002469,ENSGALG00000011404,ENSGALG00000008263,ENSGALG00000014687,ENSGALG00000006519,ENSGALG00000029512,ENSGALG00000038627,ENSGALG00000011865,ENSGALG00000033678,ENSGALG00000029648,ENSGALG00000008934,ENSGALG00000032039,ENSGALG00000002016,ENSGALG00000042664,ENSGALG00000043734,ENSGALG00000005725,ENSGALG00000009739,…
GO:0021872	forebrain generation of neurons	biological_process	0.0008326	0.64199	16	1937	52	15043	ENSGALG00000009791,ENSGALG00000037632,ENSGALG00000003126,ENSGALG00000039436,ENSGALG00000030032,ENSGALG00000005725,ENSGALG00000036378,ENSGALG00000013342,ENSGALG00000011369,ENSGALG00000015305,ENSGALG00000032398,ENSGALG00000029329,ENSGALG00000040266,ENSGALG00000007794,ENSGALG00000007993,ENSGALG00000018439
GO:0007218	neuropeptide signaling pathway	biological_process	0.00085008	0.64199	20	1937	76	15043	ENSGALG00000010337,ENSGALG00000009499,ENSGALG00000020249,ENSGALG00000040959,ENSGALG00000012457,ENSGALG00000052512,ENSGALG00000038728,ENSGALG00000011485,ENSGALG00000026011,ENSGALG00000016615,ENSGALG00000041820,ENSGALG00000009498,ENSGALG00000008741,ENSGALG00000037390,ENSGALG00000005258,ENSGALG00000009280,ENSGALG00000008362,ENSGALG00000001626,ENSGALG00000017212,ENSGALG00000010139
GO:0098772	molecular function regulator	molecular_function	0.00087899	0.64199	185	1937	1148	15043	ENSGALG00000035282,ENSGALG00000006743,ENSGALG00000012885,ENSGALG00000027269,ENSGALG00000052927,ENSGALG00000000055,ENSGALG00000039652,ENSGALG00000029996,ENSGALG00000015397,ENSGALG00000040035,ENSGALG00000007874,ENSGALG00000016668,ENSGALG00000012454,ENSGALG00000013569,ENSGALG00000012075,ENSGALG00000012992,ENSGALG00000002549,ENSGALG00000026853,ENSGALG00000007315,ENSGALG00000034374,ENSGALG00000022815,…
GO:0071482	cellular response to light stimulus	biological_process	0.00094366	0.64199	19	1937	70	15043	ENSGALG00000041662,ENSGALG00000033469,ENSGALG00000004347,ENSGALG00000029000,ENSGALG00000000785,ENSGALG00000010762,ENSGALG00000003849,ENSGALG00000020745,ENSGALG00000002848,ENSGALG00000010331,ENSGALG00000010513,ENSGALG00000013422,ENSGALG00000003907,ENSGALG00000042333,ENSGALG00000002138,ENSGALG00000009538,ENSGALG00000009228,ENSGALG00000043082,ENSGALG00000040773
GO:0004994	somatostatin receptor activity	molecular_function	0.0010061	0.64199	4	1937	5	15043	ENSGALG00000010139,ENSGALG00000008362,ENSGALG00000012457,ENSGALG00000005258
GO:0038169	somatostatin receptor signaling pathway	biological_process	0.0010061	0.64199	4	1937	5	15043	ENSGALG00000010139,ENSGALG00000008362,ENSGALG00000012457,ENSGALG00000005258
GO:0038170	somatostatin signaling pathway	biological_process	0.0010061	0.64199	4	1937	5	15043	ENSGALG00000008362,ENSGALG00000010139,ENSGALG00000012457,ENSGALG00000005258
GO:1904889	regulation of excitatory synapse assembly	biological_process	0.0010709	0.65764	5	1937	7	15043	ENSGALG00000005123,ENSGALG00000007253,ENSGALG00000004048,ENSGALG00000017217,ENSGALG00000042664
GO:0045944	positive regulation of transcription by RNA polymerase II	biological_process	0.0010971	0.65764	136	1937	812	15043	ENSGALG00000050755,ENSGALG00000040035,ENSGALG00000023296,ENSGALG00000010921,ENSGALG00000008501,ENSGALG00000016382,ENSGALG00000017199,ENSGALG00000032398,ENSGALG00000035282,ENSGALG00000012947,ENSGALG00000003939,ENSGALG00000008127,ENSGALG00000010401,ENSGALG00000011878,ENSGALG00000035557,ENSGALG00000033469,ENSGALG00000009791,ENSGALG00000030879,ENSGALG00000030416,ENSGALG00000052250,ENSGALG00000017195,…
GO:0004983	neuropeptide Y receptor activity	molecular_function	0.0011615	0.67578	7	1937	15	15043	ENSGALG00000009498,ENSGALG00000008741,ENSGALG00000037390,ENSGALG00000009280,ENSGALG00000009499,ENSGALG00000017212,ENSGALG00000038728
GO:0006813	potassium ion transport	biological_process	0.001334	0.75394	37	1937	169	15043	ENSGALG00000015018,ENSGALG00000003582,ENSGALG00000010793,ENSGALG00000009003,ENSGALG00000011858,ENSGALG00000004758,ENSGALG00000010921,ENSGALG00000036942,ENSGALG00000034077,ENSGALG00000037241,ENSGALG00000012992,ENSGALG00000034584,ENSGALG00000045668,ENSGALG00000031929,ENSGALG00000004347,ENSGALG00000000442,ENSGALG00000003354,ENSGALG00000000400,ENSGALG00000037249,ENSGALG00000007794,ENSGALG00000002277,…
GO:0050896	response to stimulus	biological_process	0.0014177	0.779	753	1937	5336	15043	ENSGALG00000009498,ENSGALG00000014371,ENSGALG00000034397,ENSGALG00000023521,ENSGALG00000002564,ENSGALG00000038059,ENSGALG00000039238,ENSGALG00000019844,ENSGALG00000004555,ENSGALG00000013235,ENSGALG00000000518,ENSGALG00000026902,ENSGALG00000041384,ENSGALG00000013174,ENSGALG00000020615,ENSGALG00000014983,ENSGALG00000011619,ENSGALG00000014582,ENSGALG00000039480,ENSGALG00000029811,ENSGALG00000007993,…
GO:0005267	potassium channel activity	molecular_function	0.0016999	0.82265	25	1937	103	15043	ENSGALG00000004758,ENSGALG00000005766,ENSGALG00000011858,ENSGALG00000012021,ENSGALG00000007282,ENSGALG00000037241,ENSGALG00000034077,ENSGALG00000036942,ENSGALG00000040890,ENSGALG00000010921,ENSGALG00000000400,ENSGALG00000037249,ENSGALG00000009003,ENSGALG00000004373,ENSGALG00000000442,ENSGALG00000015434,ENSGALG00000003354,ENSGALG00000040681,ENSGALG00000000441,ENSGALG00000010204,ENSGALG00000002118,…
GO:0035586	purinergic receptor activity	molecular_function	0.0017084	0.82265	8	1937	20	15043	ENSGALG00000017327,ENSGALG00000040367,ENSGALG00000026902,ENSGALG00000039432,ENSGALG00000000783,ENSGALG00000010377,ENSGALG00000044649,ENSGALG00000040561
GO:0005044	scavenger receptor activity	molecular_function	0.0017802	0.82265	20	1937	80	15043	ENSGALG00000048517,ENSGALG00000037587,ENSGALG00000043900,ENSGALG00000053020,ENSGALG00000021031,ENSGALG00000052531,ENSGALG00000050981,ENSGALG00000049417,ENSGALG00000005824,ENSGALG00000005862,ENSGALG00000012119,ENSGALG00000053406,ENSGALG00000031735,ENSGALG00000040269,ENSGALG00000045562,ENSGALG00000043016,ENSGALG00000034397,ENSGALG00000046713,ENSGALG00000016144,ENSGALG00000048816
GO:0021683	cerebellar granular layer morphogenesis	biological_process	0.0018073	0.82265	5	1937	8	15043	ENSGALG00000007007,ENSGALG00000029652,ENSGALG00000009791,ENSGALG00000042664,ENSGALG00000005123
GO:0098586	cellular response to virus	biological_process	0.0018425	0.82265	11	1937	33	15043	ENSGALG00000043089,ENSGALG00000037854,ENSGALG00000040023,ENSGALG00000014371,ENSGALG00000004935,ENSGALG00000013356,ENSGALG00000023821,ENSGALG00000005637,ENSGALG00000051135,ENSGALG00000008934,ENSGALG00000000881
GO:0045187	regulation of circadian sleep/wake cycle, sleep	biological_process	0.0018872	0.82265	3	1937	3	15043	ENSGALG00000000442,ENSGALG00000000573,ENSGALG00000008411
GO:0006067	ethanol metabolic process	biological_process	0.0018873	0.82265	3	1937	3	15043	ENSGALG00000030614,ENSGALG00000012245,ENSGALG00000054856
GO:0006069	ethanol oxidation	biological_process	0.0018873	0.82265	3	1937	3	15043	ENSGALG00000012245,ENSGALG00000030614,ENSGALG00000054856
GO:0000904	cell morphogenesis involved in differentiation	biological_process	0.0019061	0.82265	88	1937	485	15043	ENSGALG00000012456,ENSGALG00000039861,ENSGALG00000016262,ENSGALG00000008257,ENSGALG00000032458,ENSGALG00000036101,ENSGALG00000013342,ENSGALG00000040266,ENSGALG00000016997,ENSGALG00000014233,ENSGALG00000001608,ENSGALG00000010352,ENSGALG00000015348,ENSGALG00000042458,ENSGALG00000006097,ENSGALG00000050897,ENSGALG00000004347,ENSGALG00000009791,ENSGALG00000030879,ENSGALG00000004943,ENSGALG00000011288,…
GO:0001816	cytokine production	biological_process	0.0019296	0.82265	67	1937	366	15043	ENSGALG00000012755,ENSGALG00000013879,ENSGALG00000023521,ENSGALG00000012827,ENSGALG00000007698,ENSGALG00000003837,ENSGALG00000023821,ENSGALG00000041977,ENSGALG00000011872,ENSGALG00000014983,ENSGALG00000007253,ENSGALG00000029512,ENSGALG00000014582,ENSGALG00000000783,ENSGALG00000007130,ENSGALG00000013408,ENSGALG00000009870,ENSGALG00000000911,ENSGALG00000009519,ENSGALG00000013348,ENSGALG00000004594,…
GO:0004661	protein geranylgeranyltransferase activity	molecular_function	0.002038	0.82265	3	1937	3	15043	ENSGALG00000008197,ENSGALG00000015397,ENSGALG00000011388
GO:1902807	negative regulation of cell cycle G1/S phase transition	biological_process	0.0021323	0.82265	11	1937	33	15043	ENSGALG00000010214,ENSGALG00000003786,ENSGALG00000002469,ENSGALG00000005824,ENSGALG00000016997,ENSGALG00000012885,ENSGALG00000012023,ENSGALG00000014698,ENSGALG00000007555,ENSGALG00000010921,ENSGALG00000012827
GO:0000981	RNA polymerase II transcription factor activity, sequence-specific DNA binding	molecular_function	0.0021395	0.82265	88	1937	507	15043	ENSGALG00000041280,ENSGALG00000003267,ENSGALG00000001143,ENSGALG00000037698,ENSGALG00000014918,ENSGALG00000028153,ENSGALG00000023419,ENSGALG00000030889,ENSGALG00000041717,ENSGALG00000038340,ENSGALG00000039238,ENSGALG00000029393,ENSGALG00000041845,ENSGALG00000009356,ENSGALG00000043334,ENSGALG00000054198,ENSGALG00000029382,ENSGALG00000035539,ENSGALG00000009270,ENSGALG00000010870,ENSGALG00000013882,…
GO:0010481	epidermal cell division	biological_process	0.0021447	0.82265	3	1937	3	15043	ENSGALG00000028115,ENSGALG00000000902,ENSGALG00000007324
GO:0010482	regulation of epidermal cell division	biological_process	0.0021447	0.82265	3	1937	3	15043	ENSGALG00000007324,ENSGALG00000028115,ENSGALG00000000902
GO:0032940	secretion by cell	biological_process	0.0021919	0.82265	95	1937	547	15043	ENSGALG00000032287,ENSGALG00000014749,ENSGALG00000009003,ENSGALG00000034377,ENSGALG00000002138,ENSGALG00000007668,ENSGALG00000008501,ENSGALG00000002375,ENSGALG00000002655,ENSGALG00000007769,ENSGALG00000008313,ENSGALG00000047792,ENSGALG00000004758,ENSGALG00000005215,ENSGALG00000039751,ENSGALG00000029000,ENSGALG00000007874,ENSGALG00000012907,ENSGALG00000040023,ENSGALG00000013294,ENSGALG00000043139,…
GO:0009954	proximal/distal pattern formation	biological_process	0.0022042	0.82265	10	1937	29	15043	ENSGALG00000004270,ENSGALG00000027513,ENSGALG00000050755,ENSGALG00000018439,ENSGALG00000007324,ENSGALG00000029393,ENSGALG00000009270,ENSGALG00000039436,ENSGALG00000040266,ENSGALG00000042389
GO:0021879	forebrain neuron differentiation	biological_process	0.0022982	0.82741	13	1937	42	15043	ENSGALG00000003126,ENSGALG00000039436,ENSGALG00000007794,ENSGALG00000030032,ENSGALG00000009791,ENSGALG00000029329,ENSGALG00000037632,ENSGALG00000011369,ENSGALG00000018439,ENSGALG00000005725,ENSGALG00000007993,ENSGALG00000013342,ENSGALG00000036378
GO:0061113	pancreas morphogenesis	biological_process	0.0023046	0.82741	3	1937	3	15043	ENSGALG00000036114,ENSGALG00000009791,ENSGALG00000002182
GO:0042742	defense response to bacterium	biological_process	0.0023997	0.82741	23	1937	98	15043	ENSGALG00000019847,ENSGALG00000016669,ENSGALG00000014984,ENSGALG00000016667,ENSGALG00000019846,ENSGALG00000012916,ENSGALG00000016670,ENSGALG00000014754,ENSGALG00000019845,ENSGALG00000042193,ENSGALG00000019848,ENSGALG00000009519,ENSGALG00000016668,ENSGALG00000013408,ENSGALG00000027416,ENSGALG00000038433,ENSGALG00000019843,ENSGALG00000002016,ENSGALG00000022815,ENSGALG00000005757,ENSGALG00000019844,…
GO:0048585	negative regulation of response to stimulus	biological_process	0.0024158	0.82741	157	1937	972	15043	ENSGALG00000027655,ENSGALG00000036214,ENSGALG00000013424,ENSGALG00000005378,ENSGALG00000008635,ENSGALG00000012023,ENSGALG00000012756,ENSGALG00000039436,ENSGALG00000014994,ENSGALG00000005803,ENSGALG00000003120,ENSGALG00000000122,ENSGALG00000049360,ENSGALG00000019178,ENSGALG00000036101,ENSGALG00000029212,ENSGALG00000028354,ENSGALG00000002375,ENSGALG00000002655,ENSGALG00000000966,ENSGALG00000015297,…
GO:0001763	morphogenesis of a branching structure	biological_process	0.0024475	0.82741	31	1937	141	15043	ENSGALG00000042492,ENSGALG00000020575,ENSGALG00000039436,ENSGALG00000037632,ENSGALG00000042055,ENSGALG00000006655,ENSGALG00000030879,ENSGALG00000043555,ENSGALG00000009791,ENSGALG00000005321,ENSGALG00000015593,ENSGALG00000013342,ENSGALG00000032039,ENSGALG00000000401,ENSGALG00000034311,ENSGALG00000002375,ENSGALG00000043018,ENSGALG00000008473,ENSGALG00000012885,ENSGALG00000040266,ENSGALG00000007794,…
GO:0040014	regulation of multicellular organism growth	biological_process	0.0024679	0.82741	15	1937	53	15043	ENSGALG00000003267,ENSGALG00000040035,ENSGALG00000008934,ENSGALG00000009013,ENSGALG00000038242,ENSGALG00000014683,ENSGALG00000002893,ENSGALG00000009498,ENSGALG00000012755,ENSGALG00000007794,ENSGALG00000012885,ENSGALG00000008494,ENSGALG00000036114,ENSGALG00000000855,ENSGALG00000035282
GO:0007165	signal transduction	biological_process	0.0025488	0.83555	520	1937	3600	15043	ENSGALG00000014225,ENSGALG00000007302,ENSGALG00000011298,ENSGALG00000038728,ENSGALG00000007007,ENSGALG00000039212,ENSGALG00000015593,ENSGALG00000002182,ENSGALG00000011353,ENSGALG00000039682,ENSGALG00000039822,ENSGALG00000008176,ENSGALG00000009205,ENSGALG00000005128,ENSGALG00000035533,ENSGALG00000008888,ENSGALG00000004347,ENSGALG00000005002,ENSGALG00000012106,ENSGALG00000000820,ENSGALG00000007929,…
GO:0009306	protein secretion	biological_process	0.0025766	0.83555	54	1937	285	15043	ENSGALG00000034377,ENSGALG00000014749,ENSGALG00000002138,ENSGALG00000008501,ENSGALG00000002655,ENSGALG00000002375,ENSGALG00000007769,ENSGALG00000014582,ENSGALG00000029512,ENSGALG00000028851,ENSGALG00000007253,ENSGALG00000004758,ENSGALG00000014918,ENSGALG00000039751,ENSGALG00000014983,ENSGALG00000023521,ENSGALG00000010399,ENSGALG00000007874,ENSGALG00000038059,ENSGALG00000012907,ENSGALG00000012117,…
GO:0015079	potassium ion transmembrane transporter activity	molecular_function	0.0026413	0.8427	29	1937	129	15043	ENSGALG00000006469,ENSGALG00000031411,ENSGALG00000045668,ENSGALG00000031929,ENSGALG00000002118,ENSGALG00000004376,ENSGALG00000000441,ENSGALG00000040681,ENSGALG00000010204,ENSGALG00000015434,ENSGALG00000003354,ENSGALG00000000442,ENSGALG00000010793,ENSGALG00000009003,ENSGALG00000004373,ENSGALG00000037249,ENSGALG00000000400,ENSGALG00000034077,ENSGALG00000037241,ENSGALG00000007282,ENSGALG00000015080,…
GO:0050663	cytokine secretion	biological_process	0.0028072	0.84457	23	1937	98	15043	ENSGALG00000002375,ENSGALG00000014984,ENSGALG00000002655,ENSGALG00000007794,ENSGALG00000002138,ENSGALG00000014749,ENSGALG00000039751,ENSGALG00000014983,ENSGALG00000007158,ENSGALG00000029512,ENSGALG00000007253,ENSGALG00000014582,ENSGALG00000043082,ENSGALG00000007769,ENSGALG00000040023,ENSGALG00000000003,ENSGALG00000009519,ENSGALG00000007874,ENSGALG00000004222,ENSGALG00000000892,ENSGALG00000007698,…
GO:0022843	voltage-gated cation channel activity	molecular_function	0.0028534	0.84457	27	1937	116	15043	ENSGALG00000037249,ENSGALG00000000400,ENSGALG00000002655,ENSGALG00000004373,ENSGALG00000015551,ENSGALG00000009003,ENSGALG00000005215,ENSGALG00000011858,ENSGALG00000004758,ENSGALG00000036942,ENSGALG00000040890,ENSGALG00000010921,ENSGALG00000013007,ENSGALG00000007282,ENSGALG00000037241,ENSGALG00000034077,ENSGALG00000040681,ENSGALG00000010204,ENSGALG00000000441,ENSGALG00000004376,ENSGALG00000013022,…
GO:0038024	cargo receptor activity	molecular_function	0.0029017	0.84457	22	1937	94	15043	ENSGALG00000052531,ENSGALG00000031511,ENSGALG00000005824,ENSGALG00000049417,ENSGALG00000050981,ENSGALG00000048517,ENSGALG00000037587,ENSGALG00000021031,ENSGALG00000053020,ENSGALG00000043900,ENSGALG00000034397,ENSGALG00000043016,ENSGALG00000040269,ENSGALG00000045562,ENSGALG00000016144,ENSGALG00000048816,ENSGALG00000010692,ENSGALG00000046713,ENSGALG00000012119,ENSGALG00000005862,ENSGALG00000053406,…
GO:0005261	cation channel activity	molecular_function	0.0029655	0.84457	51	1937	261	15043	ENSGALG00000037249,ENSGALG00000000400,ENSGALG00000004116,ENSGALG00000004373,ENSGALG00000015384,ENSGALG00000005766,ENSGALG00000012021,ENSGALG00000007282,ENSGALG00000013007,ENSGALG00000040890,ENSGALG00000015080,ENSGALG00000007972,ENSGALG00000042706,ENSGALG00000014746,ENSGALG00000040681,XLOC_011864,ENSGALG00000010204,ENSGALG00000000441,ENSGALG00000004376,ENSGALG00000002118,ENSGALG00000031411,ENSGALG…
GO:0071493	cellular response to UV-B	biological_process	0.0029688	0.84457	4	1937	6	15043	ENSGALG00000002138,ENSGALG00000029000,ENSGALG00000000785,ENSGALG00000010331
GO:0031201	SNARE complex	cellular_component	0.0030055	0.84457	11	1937	34	15043	ENSGALG00000000579,ENSGALG00000012336,ENSGALG00000002882,ENSGALG00000009526,ENSGALG00000008313,ENSGALG00000038426,ENSGALG00000034374,ENSGALG00000040128,ENSGALG00000007476,ENSGALG00000009003,ENSGALG00000011673
GO:0070097	delta-catenin binding	molecular_function	0.0030221	0.84457	3	1937	3	15043	ENSGALG00000037889,ENSGALG00000012023,ENSGALG00000011288
GO:0140110	transcription regulator activity	molecular_function	0.0032995	0.84457	162	1937	1019	15043	ENSGALG00000007769,ENSGALG00000009784,ENSGALG00000007555,ENSGALG00000025864,ENSGALG00000040006,ENSGALG00000043204,ENSGALG00000017218,ENSGALG00000002138,ENSGALG00000011298,ENSGALG00000002375,ENSGALG00000015297,ENSGALG00000003369,ENSGALG00000002886,ENSGALG00000045511,ENSGALG00000016662,ENSGALG00000034527,ENSGALG00000027513,ENSGALG00000005757,ENSGALG00000015305,ENSGALG00000002182,ENSGALG00000041896,…
GO:0043235	receptor complex	cellular_component	0.0033296	0.84457	55	1937	285	15043	ENSGALG00000015208,ENSGALG00000015593,ENSGALG00000041257,ENSGALG00000012827,ENSGALG00000008616,ENSGALG00000023521,ENSGALG00000037246,ENSGALG00000052250,ENSGALG00000042055,ENSGALG00000040954,ENSGALG00000010692,ENSGALG00000044649,ENSGALG00000014754,ENSGALG00000011058,ENSGALG00000014225,ENSGALG00000037301,ENSGALG00000014687,ENSGALG00000040035,ENSGALG00000014749,ENSGALG00000034007,ENSGALG00000015551,…
GO:0046835	carbohydrate phosphorylation	biological_process	0.0033619	0.84457	8	1937	21	15043	ENSGALG00000004222,ENSGALG00000001117,ENSGALG00000002099,ENSGALG00000004684,ENSGALG00000034855,ENSGALG00000037854,ENSGALG00000034898,ENSGALG00000021039
GO:0010646	regulation of cell communication	biological_process	0.0034162	0.84457	307	1937	2040	15043	ENSGALG00000003267,ENSGALG00000041501,ENSGALG00000008771,ENSGALG00000009788,ENSGALG00000007149,ENSGALG00000008452,ENSGALG00000029652,ENSGALG00000010214,ENSGALG00000026011,ENSGALG00000009356,ENSGALG00000043499,ENSGALG00000002193,ENSGALG00000028561,ENSGALG00000042365,ENSGALG00000003930,ENSGALG00000011088,ENSGALG00000005637,ENSGALG00000000863,ENSGALG00000012082,ENSGALG00000020249,ENSGALG00000043018,…
GO:0098542	defense response to other organism	biological_process	0.003422	0.84457	39	1937	199	15043	ENSGALG00000044204,ENSGALG00000037854,ENSGALG00000012885,ENSGALG00000016667,ENSGALG00000002138,ENSGALG00000009836,ENSGALG00000014754,ENSGALG00000012916,ENSGALG00000012075,ENSGALG00000038433,ENSGALG00000027416,ENSGALG00000014371,ENSGALG00000016668,ENSGALG00000040474,ENSGALG00000047285,ENSGALG00000000892,ENSGALG00000019844,ENSGALG00000005757,ENSGALG00000045511,ENSGALG00000022815,ENSGALG00000023821,…
GO:0016247	channel regulator activity	molecular_function	0.0034274	0.84457	21	1937	86	15043	ENSGALG00000041791,ENSGALG00000000122,ENSGALG00000013971,ENSGALG00000003839,ENSGALG00000009526,ENSGALG00000006490,ENSGALG00000002132,ENSGALG00000004347,ENSGALG00000031929,ENSGALG00000037841,ENSGALG00000012992,ENSGALG00000002118,ENSGALG00000034374,ENSGALG00000037241,ENSGALG00000040890,ENSGALG00000040035,ENSGALG00000006743,ENSGALG00000027255,ENSGALG00000005140,ENSGALG00000006508,ENSGALG00000012885
GO:0031440	regulation of mRNA 3'-end processing	biological_process	0.0034425	0.84457	7	1937	17	15043	ENSGALG00000002469,ENSGALG00000015548,ENSGALG00000045676,ENSGALG00000043082,ENSGALG00000040962,ENSGALG00000033099,ENSGALG00000005618
GO:0048845	venous blood vessel morphogenesis	biological_process	0.0034597	0.84457	4	1937	6	15043	ENSGALG00000009791,ENSGALG00000029175,ENSGALG00000002375,ENSGALG00000042492
GO:0051046	regulation of secretion	biological_process	0.0035018	0.84457	73	1937	410	15043	ENSGALG00000011485,ENSGALG00000037325,ENSGALG00000007878,ENSGALG00000000400,ENSGALG00000014977,ENSGALG00000043082,ENSGALG00000015422,ENSGALG00000005378,ENSGALG00000011442,ENSGALG00000000003,ENSGALG00000012456,ENSGALG00000005258,ENSGALG00000014994,ENSGALG00000002138,ENSGALG00000032287,ENSGALG00000002375,ENSGALG00000007668,ENSGALG00000008501,ENSGALG00000008313,ENSGALG00000005215,ENSGALG00000039751,…
GO:1903530	regulation of secretion by cell	biological_process	0.0035026	0.84457	69	1937	384	15043	ENSGALG00000040023,ENSGALG00000029000,ENSGALG00000007874,ENSGALG00000004222,ENSGALG00000000442,ENSGALG00000000892,ENSGALG00000013294,ENSGALG00000002375,ENSGALG00000007668,ENSGALG00000008501,ENSGALG00000002138,ENSGALG00000032287,ENSGALG00000005215,ENSGALG00000039751,ENSGALG00000004758,ENSGALG00000008313,ENSGALG00000012456,ENSGALG00000000003,ENSGALG00000005258,ENSGALG00000014994,ENSGALG00000000400,…
GO:0005251	delayed rectifier potassium channel activity	molecular_function	0.0035142	0.84457	9	1937	25	15043	ENSGALG00000000442,ENSGALG00000004758,ENSGALG00000040890,ENSGALG00000036942,ENSGALG00000000441,ENSGALG00000040681,ENSGALG00000010204,ENSGALG00000037249,ENSGALG00000000400
GO:0002793	positive regulation of peptide secretion	biological_process	0.0035338	0.84457	27	1937	123	15043	ENSGALG00000010399,ENSGALG00000007874,ENSGALG00000012755,ENSGALG00000000003,ENSGALG00000040023,ENSGALG00000005725,ENSGALG00000008490,ENSGALG00000008411,ENSGALG00000003774,ENSGALG00000007698,ENSGALG00000009612,ENSGALG00000026944,ENSGALG00000000892,ENSGALG00000004222,ENSGALG00000037325,ENSGALG00000002138,ENSGALG00000007794,ENSGALG00000014984,ENSGALG00000043082,ENSGALG00000012929,ENSGALG00000014582,…
GO:2000377	regulation of reactive oxygen species metabolic process	biological_process	0.0035889	0.84457	20	1937	82	15043	ENSGALG00000010747,ENSGALG00000012827,ENSGALG00000000892,ENSGALG00000002016,ENSGALG00000028561,ENSGALG00000033993,ENSGALG00000011620,ENSGALG00000013420,ENSGALG00000027416,ENSGALG00000009519,ENSGALG00000011442,ENSGALG00000006695,ENSGALG00000010921,ENSGALG00000012885,ENSGALG00000034855,ENSGALG00000014984,ENSGALG00000015297,ENSGALG00000007868,ENSGALG00000011661,ENSGALG00000036214
GO:0023051	regulation of signaling	biological_process	0.0036102	0.84457	310	1937	2064	15043	ENSGALG00000003930,ENSGALG00000042365,ENSGALG00000043499,ENSGALG00000009356,ENSGALG00000026011,ENSGALG00000028561,ENSGALG00000002193,ENSGALG00000029652,ENSGALG00000010214,ENSGALG00000008452,ENSGALG00000041501,ENSGALG00000003267,ENSGALG00000007149,ENSGALG00000009788,ENSGALG00000008771,ENSGALG00000013408,ENSGALG00000028821,ENSGALG00000012124,ENSGALG00000043555,ENSGALG00000048320,ENSGALG00000037632,…
GO:0009607	response to biotic stimulus	biological_process	0.0036122	0.84457	76	1937	438	15043	ENSGALG00000047285,ENSGALG00000000892,ENSGALG00000005757,ENSGALG00000022815,ENSGALG00000045511,ENSGALG00000005618,ENSGALG00000013356,ENSGALG00000012075,ENSGALG00000011620,ENSGALG00000038433,ENSGALG00000040023,ENSGALG00000002549,ENSGALG00000016668,ENSGALG00000029000,ENSGALG00000040474,ENSGALG00000001475,ENSGALG00000014754,ENSGALG00000037854,ENSGALG00000012245,ENSGALG00000044204,ENSGALG00000012885,…
GO:0030326	embryonic limb morphogenesis	biological_process	0.0037637	0.84457	24	1937	104	15043	ENSGALG00000008452,ENSGALG00000013424,ENSGALG00000002375,ENSGALG00000007562,ENSGALG00000040266,ENSGALG00000011298,ENSGALG00000007668,ENSGALG00000037944,ENSGALG00000004270,ENSGALG00000050755,ENSGALG00000007324,ENSGALG00000013022,ENSGALG00000009270,ENSGALG00000042492,ENSGALG00000025748,ENSGALG00000042389,ENSGALG00000005123,ENSGALG00000032039,ENSGALG00000015208,ENSGALG00000027513,ENSGALG00000051135,…
GO:0009653	anatomical structure morphogenesis	biological_process	0.0037884	0.84457	258	1937	1681	15043	ENSGALG00000031425,ENSGALG00000040266,ENSGALG00000000855,ENSGALG00000002263,ENSGALG00000023648,ENSGALG00000015422,ENSGALG00000000535,ENSGALG00000011442,ENSGALG00000015845,ENSGALG00000002287,ENSGALG00000003126,ENSGALG00000001472,ENSGALG00000005769,ENSGALG00000040030,ENSGALG00000013342,ENSGALG00000032458,ENSGALG00000008501,ENSGALG00000008473,ENSGALG00000035282,ENSGALG00000012947,ENSGALG00000006743,…
GO:0099536	synaptic signaling	biological_process	0.0037953	0.84457	77	1937	425	15043	ENSGALG00000028009,ENSGALG00000026902,ENSGALG00000004740,ENSGALG00000010050,ENSGALG00000011673,ENSGALG00000003930,ENSGALG00000013683,ENSGALG00000044649,ENSGALG00000002840,ENSGALG00000038426,ENSGALG00000006695,ENSGALG00000009499,ENSGALG00000050830,ENSGALG00000007253,ENSGALG00000014983,ENSGALG00000009845,ENSGALG00000029648,ENSGALG00000015551,ENSGALG00000029652,ENSGALG00000027255,ENSGALG00000020292,…
GO:0009416	response to light stimulus	biological_process	0.0037971	0.84457	36	1937	178	15043	ENSGALG00000011686,ENSGALG00000010331,ENSGALG00000020745,ENSGALG00000033469,ENSGALG00000011620,ENSGALG00000037556,ENSGALG00000015373,ENSGALG00000004347,ENSGALG00000029000,ENSGALG00000010762,ENSGALG00000008368,ENSGALG00000007555,ENSGALG00000040773,ENSGALG00000003582,ENSGALG00000003907,ENSGALG00000012885,ENSGALG00000010513,ENSGALG00000052512,ENSGALG00000002138,ENSGALG00000008957,ENSGALG00000007217,…
GO:0061564	axon development	biological_process	0.0038	0.84457	60	1937	316	15043	ENSGALG00000040266,ENSGALG00000000811,ENSGALG00000007794,ENSGALG00000001608,ENSGALG00000008494,ENSGALG00000036114,ENSGALG00000003457,ENSGALG00000003977,ENSGALG00000006097,ENSGALG00000009293,ENSGALG00000015348,ENSGALG00000031170,ENSGALG00000040971,ENSGALG00000029175,ENSGALG00000007448,ENSGALG00000007130,ENSGALG00000016915,ENSGALG00000005123,ENSGALG00000008716,ENSGALG00000012456,ENSGALG00000037632,…
GO:0003700	DNA-binding transcription factor activity	molecular_function	0.0038825	0.85189	124	1937	760	15043	ENSGALG00000005378,ENSGALG00000017195,ENSGALG00000010461,ENSGALG00000009228,ENSGALG00000043701,ENSGALG00000043010,ENSGALG00000003282,ENSGALG00000040266,ENSGALG00000052546,ENSGALG00000040060,ENSGALG00000008269,ENSGALG00000000817,ENSGALG00000031144,ENSGALG00000013981,ENSGALG00000005121,ENSGALG00000036101,ENSGALG00000012629,ENSGALG00000019178,ENSGALG00000053181,ENSGALG00000008908,ENSGALG00000013342,…
GO:0050714	positive regulation of protein secretion	biological_process	0.003957	0.85189	25	1937	112	15043	ENSGALG00000005725,ENSGALG00000008490,ENSGALG00000007698,ENSGALG00000003774,ENSGALG00000009612,ENSGALG00000004222,ENSGALG00000000892,ENSGALG00000026944,ENSGALG00000007874,ENSGALG00000040023,ENSGALG00000000003,ENSGALG00000012755,ENSGALG00000043082,ENSGALG00000012929,ENSGALG00000014582,ENSGALG00000011442,ENSGALG00000007253,ENSGALG00000029512,ENSGALG00000039751,ENSGALG00000014983,ENSGALG00000014918,…
GO:0043473	pigmentation	biological_process	0.0039925	0.85189	18	1937	71	15043	ENSGALG00000011661,ENSGALG00000040266,ENSGALG00000007794,ENSGALG00000012885,ENSGALG00000000848,ENSGALG00000013591,ENSGALG00000003959,ENSGALG00000012300,ENSGALG00000010869,ENSGALG00000030802,ENSGALG00000042389,ENSGALG00000005595,ENSGALG00000028561,ENSGALG00000028009,ENSGALG00000000122,ENSGALG00000016615,ENSGALG00000015025,ENSGALG00000051135
GO:1901031	regulation of response to reactive oxygen species	biological_process	0.0040051	0.85189	9	1937	26	15043	ENSGALG00000000122,ENSGALG00000017204,ENSGALG00000028561,ENSGALG00000000892,ENSGALG00000012827,ENSGALG00000010747,ENSGALG00000036214,ENSGALG00000000607,ENSGALG00000040954
GO:0009582	detection of abiotic stimulus	biological_process	0.0041496	0.85422	17	1937	66	15043	ENSGALG00000009538,ENSGALG00000009013,ENSGALG00000005766,ENSGALG00000043010,ENSGALG00000010921,ENSGALG00000010513,ENSGALG00000004116,ENSGALG00000011686,ENSGALG00000020745,ENSGALG00000002848,ENSGALG00000041093,ENSGALG00000007217,ENSGALG00000009651,ENSGALG00000041662,ENSGALG00000042706,ENSGALG00000010762,ENSGALG00000015373
GO:0035113	embryonic appendage morphogenesis	biological_process	0.0042768	0.85422	24	1937	105	15043	ENSGALG00000009274,ENSGALG00000029393,ENSGALG00000039238,ENSGALG00000027513,ENSGALG00000051135,ENSGALG00000015208,ENSGALG00000032039,ENSGALG00000025748,ENSGALG00000042389,ENSGALG00000005123,ENSGALG00000042492,ENSGALG00000009270,ENSGALG00000013022,ENSGALG00000050755,ENSGALG00000007324,ENSGALG00000004270,ENSGALG00000037944,ENSGALG00000040266,ENSGALG00000011298,ENSGALG00000007668,ENSGALG00000002375,…
GO:0001817	regulation of cytokine production	biological_process	0.004285	0.85422	58	1937	320	15043	ENSGALG00000000883,ENSGALG00000004594,ENSGALG00000008257,ENSGALG00000000881,ENSGALG00000009612,ENSGALG00000008411,ENSGALG00000014970,ENSGALG00000004935,ENSGALG00000005725,ENSGALG00000007130,ENSGALG00000013408,ENSGALG00000000003,ENSGALG00000010313,ENSGALG00000009519,ENSGALG00000009870,ENSGALG00000013348,ENSGALG00000030063,ENSGALG00000009287,ENSGALG00000010999,ENSGALG00000008094,ENSGALG00000011442,…
GO:0044459	plasma membrane part	cellular_component	0.004298	0.85422	246	1937	1598	15043	ENSGALG00000014983,ENSGALG00000001239,ENSGALG00000036942,ENSGALG00000036093,ENSGALG00000039480,ENSGALG00000007149,ENSGALG00000035645,ENSGALG00000004956,ENSGALG00000020292,ENSGALG00000041577,ENSGALG00000013813,ENSGALG00000016271,ENSGALG00000010050,ENSGALG00000026011,ENSGALG00000008616,ENSGALG00000003354,ENSGALG00000007308,ENSGALG00000026902,ENSGALG00000003837,ENSGALG00000013022,ENSGALG00000012755,…
GO:0004190	aspartic-type endopeptidase activity	molecular_function	0.0043885	0.85422	18	1937	76	15043	ENSGALG00000049887,ENSGALG00000053886,ENSGALG00000000437,ENSGALG00000050826,ENSGALG00000050833,ENSGALG00000047968,ENSGALG00000050537,ENSGALG00000046757,XLOC_011864,ENSGALG00000049991,ENSGALG00000047706,ENSGALG00000051916,ENSGALG00000053515,ENSGALG00000039242,ENSGALG00000049520,ENSGALG00000052108,ENSGALG00000050186,ENSGALG00000047196
GO:2000179	positive regulation of neural precursor cell proliferation	biological_process	0.0044101	0.85422	11	1937	36	15043	ENSGALG00000009791,ENSGALG00000032398,ENSGALG00000036114,ENSGALG00000000607,ENSGALG00000040266,ENSGALG00000007794,ENSGALG00000039822,ENSGALG00000033469,ENSGALG00000004662,ENSGALG00000015305,ENSGALG00000010238
GO:0008217	regulation of blood pressure	biological_process	0.004422	0.85422	23	1937	101	15043	ENSGALG00000001626,ENSGALG00000000607,ENSGALG00000030879,ENSGALG00000017196,ENSGALG00000009498,ENSGALG00000044649,ENSGALG00000012992,ENSGALG00000031410,ENSGALG00000032247,ENSGALG00000010078,ENSGALG00000009013,ENSGALG00000040035,ENSGALG00000014983,ENSGALG00000000556,ENSGALG00000007466,ENSGALG00000011865,ENSGALG00000001416,ENSGALG00000011661,ENSGALG00000007222,ENSGALG00000014984,ENSGALG00000012245,…
GO:0001228	transcriptional activator activity, RNA polymerase II transcription regulatory region sequence-specific DNA binding	molecular_function	0.0044225	0.85422	53	1937	287	15043	ENSGALG00000050755,ENSGALG00000041280,ENSGALG00000003267,ENSGALG00000037698,ENSGALG00000014918,ENSGALG00000023419,ENSGALG00000008501,ENSGALG00000002375,ENSGALG00000015297,ENSGALG00000016662,ENSGALG00000008127,ENSGALG00000029393,ENSGALG00000002182,ENSGALG00000015305,ENSGALG00000043334,ENSGALG00000035557,ENSGALG00000029382,ENSGALG00000010870,ENSGALG00000009270,ENSGALG00000035539,ENSGALG00000030879,…
GO:0099537	trans-synaptic signaling	biological_process	0.0044379	0.85422	76	1937	421	15043	ENSGALG00000040128,ENSGALG00000015382,ENSGALG00000020292,ENSGALG00000027255,ENSGALG00000029648,ENSGALG00000015551,ENSGALG00000029652,ENSGALG00000036492,ENSGALG00000008496,ENSGALG00000009499,ENSGALG00000006695,ENSGALG00000014983,ENSGALG00000009845,ENSGALG00000007253,ENSGALG00000050830,ENSGALG00000013683,ENSGALG00000003930,ENSGALG00000011673,ENSGALG00000038426,ENSGALG00000044649,ENSGALG00000002840,…
GO:0032501	multicellular organismal process	biological_process	0.0044495	0.85422	573	1937	4007	15043	ENSGALG00000015080,ENSGALG00000000573,ENSGALG00000008094,ENSGALG00000009538,ENSGALG00000041616,ENSGALG00000015384,ENSGALG00000008148,ENSGALG00000010016,ENSGALG00000000811,ENSGALG00000036378,ENSGALG00000014329,ENSGALG00000035052,ENSGALG00000004594,ENSGALG00000000883,ENSGALG00000045920,ENSGALG00000040241,ENSGALG00000029424,ENSGALG00000009870,ENSGALG00000042159,ENSGALG00000002504,ENSGALG00000000783,…
GO:0000978	RNA polymerase II proximal promoter sequence-specific DNA binding	molecular_function	0.00452	0.85422	69	1937	390	15043	ENSGALG00000002886,ENSGALG00000002182,ENSGALG00000005757,ENSGALG00000008127,ENSGALG00000016662,ENSGALG00000033279,ENSGALG00000042055,ENSGALG00000030879,ENSGALG00000030492,ENSGALG00000009791,ENSGALG00000015388,ENSGALG00000023296,ENSGALG00000007769,ENSGALG00000050755,ENSGALG00000015297,ENSGALG00000002375,ENSGALG00000008501,ENSGALG00000016732,ENSGALG00000008908,ENSGALG00000019178,ENSGALG00000015385,…
GO:0035587	purinergic receptor signaling pathway	biological_process	0.0045428	0.85422	9	1937	27	15043	ENSGALG00000040561,ENSGALG00000039432,ENSGALG00000010377,ENSGALG00000000783,ENSGALG00000044649,ENSGALG00000040367,ENSGALG00000035645,ENSGALG00000026902,ENSGALG00000017327
GO:0007399	nervous system development	biological_process	0.0046151	0.85422	217	1937	1387	15043	ENSGALG00000001475,ENSGALG00000007769,ENSGALG00000025858,ENSGALG00000013293,ENSGALG00000009020,ENSGALG00000005102,ENSGALG00000011661,ENSGALG00000043204,ENSGALG00000007007,ENSGALG00000014749,ENSGALG00000003369,ENSGALG00000029621,ENSGALG00000000966,ENSGALG00000015297,ENSGALG00000009364,ENSGALG00000002375,ENSGALG00000012275,ENSGALG00000011298,ENSGALG00000007668,ENSGALG00000017274,ENSGALG00000038834,…
GO:0009755	hormone-mediated signaling pathway	biological_process	0.0046206	0.85422	31	1937	148	15043	ENSGALG00000006743,ENSGALG00000012540,ENSGALG00000036214,ENSGALG00000011298,ENSGALG00000012457,ENSGALG00000007668,ENSGALG00000028839,ENSGALG00000014331,ENSGALG00000043010,ENSGALG00000008519,ENSGALG00000007324,ENSGALG00000005378,ENSGALG00000017195,ENSGALG00000030879,ENSGALG00000010139,ENSGALG00000038059,ENSGALG00000004347,ENSGALG00000008362,ENSGALG00000042055,ENSGALG00000005258,ENSGALG00000000887,…
GO:0009581	detection of external stimulus	biological_process	0.0048439	0.86653	17	1937	67	15043	ENSGALG00000010921,ENSGALG00000043010,ENSGALG00000009013,ENSGALG00000005766,ENSGALG00000009538,ENSGALG00000004116,ENSGALG00000010513,ENSGALG00000009651,ENSGALG00000007217,ENSGALG00000041093,ENSGALG00000020745,ENSGALG00000002848,ENSGALG00000011686,ENSGALG00000015373,ENSGALG00000010762,ENSGALG00000041662,ENSGALG00000042706
GO:0005244	voltage-gated ion channel activity	molecular_function	0.0048501	0.86653	31	1937	144	15043	ENSGALG00000000442,ENSGALG00000003354,ENSGALG00000038242,ENSGALG00000000441,ENSGALG00000040681,ENSGALG00000010204,ENSGALG00000013022,ENSGALG00000004376,ENSGALG00000036964,ENSGALG00000042706,ENSGALG00000045668,ENSGALG00000012111,ENSGALG00000005002,ENSGALG00000005215,ENSGALG00000011858,ENSGALG00000004758,ENSGALG00000040890,ENSGALG00000036942,ENSGALG00000010921,ENSGALG00000016707,ENSGALG00000013007,…
GO:0022832	voltage-gated channel activity	molecular_function	0.0048501	0.86653	31	1937	144	15043	ENSGALG00000037249,ENSGALG00000000400,ENSGALG00000002655,ENSGALG00000004373,ENSGALG00000009003,ENSGALG00000015551,ENSGALG00000005215,ENSGALG00000011858,ENSGALG00000004758,ENSGALG00000036942,ENSGALG00000040890,ENSGALG00000016707,ENSGALG00000010921,ENSGALG00000007282,ENSGALG00000013007,ENSGALG00000014695,ENSGALG00000037241,ENSGALG00000034077,ENSGALG00000010204,ENSGALG00000040681,ENSGALG00000000441,…
GO:0046873	metal ion transmembrane transporter activity	molecular_function	0.0048625	0.86653	63	1937	346	15043	ENSGALG00000042706,ENSGALG00000007972,ENSGALG00000002118,ENSGALG00000004376,ENSGALG00000030032,XLOC_011864,ENSGALG00000040681,ENSGALG00000010204,ENSGALG00000014746,ENSGALG00000000441,ENSGALG00000031411,ENSGALG00000006469,ENSGALG00000029424,ENSGALG00000029416,ENSGALG00000015434,ENSGALG00000003849,ENSGALG00000038242,ENSGALG00000000400,ENSGALG00000037249,ENSGALG00000004116,ENSGALG00000004373,ENSGALG…
GO:0001012	RNA polymerase II regulatory region DNA binding	molecular_function	0.0049466	0.8723	96	1937	575	15043	ENSGALG00000013420,ENSGALG00000000504,ENSGALG00000030879,ENSGALG00000030492,ENSGALG00000030416,ENSGALG00000009791,ENSGALG00000033279,ENSGALG00000042055,ENSGALG00000008127,ENSGALG00000016662,ENSGALG00000002182,ENSGALG00000027513,ENSGALG00000005757,ENSGALG00000002886,ENSGALG00000035557,ENSGALG00000008501,ENSGALG00000011298,ENSGALG00000015297,ENSGALG00000002375,ENSGALG00000004532,ENSGALG00000050755,…
GO:0000987	proximal promoter sequence-specific DNA binding	molecular_function	0.0050138	0.8723	70	1937	398	15043	ENSGALG00000038340,ENSGALG00000014918,ENSGALG00000003267,ENSGALG00000001143,ENSGALG00000041280,ENSGALG00000030889,ENSGALG00000010870,ENSGALG00000013882,ENSGALG00000032278,ENSGALG00000038059,ENSGALG00000023420,ENSGALG00000039238,ENSGALG00000009993,ENSGALG00000009356,ENSGALG00000041845,ENSGALG00000043334,ENSGALG00000015254,ENSGALG00000005787,ENSGALG00000015209,ENSGALG00000008494,ENSGALG00000035602,…
GO:0099106	ion channel regulator activity	molecular_function	0.0050477	0.8723	18	1937	72	15043	ENSGALG00000000122,ENSGALG00000041791,ENSGALG00000013971,ENSGALG00000002132,ENSGALG00000003839,ENSGALG00000009526,ENSGALG00000006490,ENSGALG00000031929,ENSGALG00000037841,ENSGALG00000004347,ENSGALG00000034374,ENSGALG00000002118,ENSGALG00000012992,ENSGALG00000040890,ENSGALG00000037241,ENSGALG00000040035,ENSGALG00000005140,ENSGALG00000027255
GO:0070001	aspartic-type peptidase activity	molecular_function	0.0050912	0.8723	18	1937	77	15043	ENSGALG00000053886,ENSGALG00000000437,ENSGALG00000049887,ENSGALG00000050537,ENSGALG00000050833,ENSGALG00000047968,ENSGALG00000046757,ENSGALG00000050826,ENSGALG00000039242,ENSGALG00000053515,ENSGALG00000051916,ENSGALG00000049991,XLOC_011864,ENSGALG00000047706,ENSGALG00000050186,ENSGALG00000047196,ENSGALG00000049520,ENSGALG00000052108
GO:0097485	neuron projection guidance	biological_process	0.0053057	0.8723	35	1937	165	15043	ENSGALG00000013342,ENSGALG00000036378,ENSGALG00000005725,ENSGALG00000036101,ENSGALG00000008934,ENSGALG00000037632,ENSGALG00000039861,ENSGALG00000041295,ENSGALG00000007130,ENSGALG00000010490,ENSGALG00000016915,ENSGALG00000012456,ENSGALG00000008716,ENSGALG00000040971,ENSGALG00000029175,ENSGALG00000006097,ENSGALG00000009293,ENSGALG00000015348,ENSGALG00000001608,ENSGALG00000036114,ENSGALG00000040266,…
GO:0030182	neuron differentiation	biological_process	0.0053339	0.8723	142	1937	870	15043	ENSGALG00000041295,ENSGALG00000007732,ENSGALG00000005123,ENSGALG00000008716,ENSGALG00000042389,ENSGALG00000005725,ENSGALG00000042664,ENSGALG00000008411,ENSGALG00000026944,ENSGALG00000008934,ENSGALG00000012540,ENSGALG00000029329,ENSGALG00000008494,ENSGALG00000007794,ENSGALG00000031170,ENSGALG00000040971,ENSGALG00000009293,ENSGALG00000018439,ENSGALG00000008263,ENSGALG00000029514,ENSGALG00000034584,…
GO:0009887	animal organ morphogenesis	biological_process	0.0053653	0.8723	111	1937	670	15043	ENSGALG00000011214,ENSGALG00000006695,ENSGALG00000003767,ENSGALG00000023419,ENSGALG00000009499,ENSGALG00000016707,ENSGALG00000009013,ENSGALG00000003267,ENSGALG00000029648,ENSGALG00000035482,ENSGALG00000024024,ENSGALG00000008452,ENSGALG00000007562,ENSGALG00000028009,ENSGALG00000000401,ENSGALG00000034311,ENSGALG00000043334,ENSGALG00000014555,ENSGALG00000039238,ENSGALG00000051135,ENSGALG00000023420,…
GO:0002697	regulation of immune effector process	biological_process	0.0054335	0.8723	33	1937	164	15043	ENSGALG00000009612,ENSGALG00000000881,ENSGALG00000004594,ENSGALG00000012456,ENSGALG00000030063,ENSGALG00000030007,ENSGALG00000009870,ENSGALG00000011442,ENSGALG00000008094,ENSGALG00000043082,ENSGALG00000037587,ENSGALG00000054379,ENSGALG00000010016,ENSGALG00000014984,ENSGALG00000014561,ENSGALG00000000855,ENSGALG00000007476,ENSGALG00000000892,ENSGALG00000004222,ENSGALG00000045511,ENSGALG00000023821,…
GO:0021953	central nervous system neuron differentiation	biological_process	0.0054384	0.8723	31	1937	148	15043	ENSGALG00000005725,ENSGALG00000042664,ENSGALG00000036101,ENSGALG00000028561,ENSGALG00000014683,ENSGALG00000013342,ENSGALG00000036378,ENSGALG00000014555,ENSGALG00000029393,ENSGALG00000011369,ENSGALG00000015305,ENSGALG00000009791,ENSGALG00000037632,ENSGALG00000005123,ENSGALG00000003126,ENSGALG00000039436,ENSGALG00000009270,ENSGALG00000030032,ENSGALG00000016915,ENSGALG00000007993,ENSGALG00000023296,…
GO:0005249	voltage-gated potassium channel activity	molecular_function	0.005582	0.8723	19	1937	78	15043	ENSGALG00000009003,ENSGALG00000004373,ENSGALG00000037249,ENSGALG00000000400,ENSGALG00000034077,ENSGALG00000037241,ENSGALG00000007282,ENSGALG00000010921,ENSGALG00000036942,ENSGALG00000040890,ENSGALG00000004758,ENSGALG00000011858,ENSGALG00000045668,ENSGALG00000004376,ENSGALG00000040681,ENSGALG00000010204,ENSGALG00000000441,ENSGALG00000003354,ENSGALG00000000442
GO:0042056	chemoattractant activity	molecular_function	0.0056461	0.8723	9	1937	28	15043	ENSGALG00000016669,ENSGALG00000016668,ENSGALG00000016670,ENSGALG00000019845,ENSGALG00000022815,ENSGALG00000019844,ENSGALG00000008934,ENSGALG00000042193,ENSGALG00000047285
GO:0060173	limb development	biological_process	0.005684	0.8723	31	1937	148	15043	ENSGALG00000011298,ENSGALG00000040266,ENSGALG00000007668,ENSGALG00000002375,ENSGALG00000007562,ENSGALG00000034007,ENSGALG00000013424,ENSGALG00000008452,ENSGALG00000050755,ENSGALG00000007324,ENSGALG00000000902,ENSGALG00000004270,ENSGALG00000037944,ENSGALG00000042389,ENSGALG00000025748,ENSGALG00000005123,ENSGALG00000042492,ENSGALG00000009270,ENSGALG00000013022,ENSGALG00000007373,ENSGALG00000036082,…
GO:2000134	negative regulation of G1/S transition of mitotic cell cycle	biological_process	0.0056993	0.8723	10	1937	32	15043	ENSGALG00000007555,ENSGALG00000010921,ENSGALG00000012827,ENSGALG00000003786,ENSGALG00000010214,ENSGALG00000014698,ENSGALG00000012023,ENSGALG00000016997,ENSGALG00000012885,ENSGALG00000002469
GO:0015031	protein transport	biological_process	0.0057334	0.8723	157	1937	1008	15043	ENSGALG00000001335,ENSGALG00000033993,ENSGALG00000000122,ENSGALG00000023099,ENSGALG00000040793,ENSGALG00000005258,ENSGALG00000013709,ENSGALG00000038541,ENSGALG00000011998,ENSGALG00000012300,ENSGALG00000005807,ENSGALG00000041760,ENSGALG00000005378,ENSGALG00000043082,ENSGALG00000043058,ENSGALG00000009309,ENSGALG00000034910,ENSGALG00000036214,ENSGALG00000002632,ENSGALG00000000892,ENSGALG00000048394,…
GO:0045776	negative regulation of blood pressure	biological_process	0.0057791	0.8723	8	1937	23	15043	ENSGALG00000040035,ENSGALG00000009013,ENSGALG00000000607,ENSGALG00000011865,ENSGALG00000011661,ENSGALG00000017196,ENSGALG00000003185,ENSGALG00000007794
GO:0007409	axonogenesis	biological_process	0.0058016	0.8723	56	1937	296	15043	ENSGALG00000004048,ENSGALG00000015305,ENSGALG00000015593,ENSGALG00000011686,ENSGALG00000043334,ENSGALG00000014555,ENSGALG00000028561,ENSGALG00000029514,ENSGALG00000008263,ENSGALG00000006655,ENSGALG00000014687,ENSGALG00000026214,ENSGALG00000008733,ENSGALG00000028851,ENSGALG00000007769,ENSGALG00000007993,ENSGALG00000001475,ENSGALG00000002375,ENSGALG00000029621,ENSGALG00000008501,ENSGALG00000007668,…
GO:1903532	positive regulation of secretion by cell	biological_process	0.0058148	0.8723	36	1937	181	15043	ENSGALG00000000003,ENSGALG00000013408,ENSGALG00000009612,ENSGALG00000026944,ENSGALG00000005725,ENSGALG00000008411,ENSGALG00000003774,ENSGALG00000007794,ENSGALG00000014984,ENSGALG00000007476,ENSGALG00000037325,ENSGALG00000008494,ENSGALG00000011442,ENSGALG00000043082,ENSGALG00000012929,ENSGALG00000012755,ENSGALG00000040023,ENSGALG00000010399,ENSGALG00000007874,ENSGALG00000029000,ENSGALG00000000892,…
GO:0010648	negative regulation of cell communication	biological_process	0.0058695	0.8723	130	1937	806	15043	ENSGALG00000010395,ENSGALG00000007964,ENSGALG00000042664,ENSGALG00000002016,ENSGALG00000017268,ENSGALG00000008411,ENSGALG00000000220,ENSGALG00000012888,ENSGALG00000013348,ENSGALG00000007324,ENSGALG00000007158,ENSGALG00000018439,ENSGALG00000021031,ENSGALG00000053601,ENSGALG00000007794,ENSGALG00000014984,ENSGALG00000008434,ENSGALG00000005808,ENSGALG00000012827,ENSGALG00000041257,ENSGALG00000028009,…
GO:0002790	peptide secretion	biological_process	0.0058758	0.8723	56	1937	309	15043	ENSGALG00000014749,ENSGALG00000034377,ENSGALG00000002138,ENSGALG00000008501,ENSGALG00000002375,ENSGALG00000002655,ENSGALG00000007769,ENSGALG00000014582,ENSGALG00000004758,ENSGALG00000028851,ENSGALG00000029512,ENSGALG00000007253,ENSGALG00000039751,ENSGALG00000014918,ENSGALG00000014983,ENSGALG00000023521,ENSGALG00000010399,ENSGALG00000038059,ENSGALG00000007874,ENSGALG00000012117,ENSGALG00000012907,…
GO:0007216	G-protein coupled glutamate receptor signaling pathway	biological_process	0.0059344	0.8723	6	1937	13	15043	ENSGALG00000036492,ENSGALG00000007119,ENSGALG00000002840,ENSGALG00000003839,ENSGALG00000037841,ENSGALG00000003849
GO:0000977	RNA polymerase II regulatory region sequence-specific DNA binding	molecular_function	0.0059375	0.8723	95	1937	572	15043	ENSGALG00000041845,ENSGALG00000029393,ENSGALG00000009356,ENSGALG00000039238,ENSGALG00000009993,ENSGALG00000023420,ENSGALG00000043334,ENSGALG00000013882,ENSGALG00000029382,ENSGALG00000009270,ENSGALG00000035539,ENSGALG00000010870,ENSGALG00000038059,ENSGALG00000032278,ENSGALG00000039051,ENSGALG00000041280,ENSGALG00000003267,ENSGALG00000001143,ENSGALG00000014918,ENSGALG00000030889,ENSGALG00000041717,…
GO:0048753	pigment granule organization	biological_process	0.0059659	0.8723	6	1937	14	15043	ENSGALG00000016615,ENSGALG00000005595,ENSGALG00000013591,ENSGALG00000003959,ENSGALG00000012300,ENSGALG00000012885
GO:0021681	cerebellar granular layer development	biological_process	0.0059766	0.8723	5	1937	10	15043	ENSGALG00000009791,ENSGALG00000007007,ENSGALG00000029652,ENSGALG00000042664,ENSGALG00000005123
GO:0048020	CCR chemokine receptor binding	molecular_function	0.0059975	0.8723	8	1937	24	15043	ENSGALG00000016668,ENSGALG00000016669,ENSGALG00000019844,ENSGALG00000047285,ENSGALG00000042193,ENSGALG00000016670,ENSGALG00000022815,ENSGALG00000019845
GO:0021761	limbic system development	biological_process	0.0060246	0.8723	16	1937	62	15043	ENSGALG00000009791,ENSGALG00000033279,ENSGALG00000037632,ENSGALG00000039436,ENSGALG00000042492,ENSGALG00000008908,ENSGALG00000036378,ENSGALG00000004048,ENSGALG00000015305,ENSGALG00000036114,ENSGALG00000040266,ENSGALG00000014977,ENSGALG00000007993,ENSGALG00000009302,ENSGALG00000018439,ENSGALG00000009013
GO:0001819	positive regulation of cytokine production	biological_process	0.0060492	0.8723	39	1937	203	15043	ENSGALG00000002138,ENSGALG00000011872,ENSGALG00000037854,ENSGALG00000013169,ENSGALG00000014582,ENSGALG00000039751,ENSGALG00000014983,ENSGALG00000007253,ENSGALG00000029512,ENSGALG00000023521,ENSGALG00000007874,ENSGALG00000023517,ENSGALG00000038433,ENSGALG00000040023,ENSGALG00000023821,ENSGALG00000007698,ENSGALG00000000892,ENSGALG00000005757,ENSGALG00000004222,ENSGALG00000012827,ENSGALG00000036214,…
GO:0035265	organ growth	biological_process	0.0061163	0.8723	25	1937	113	15043	ENSGALG00000013294,ENSGALG00000038242,ENSGALG00000013663,ENSGALG00000007226,ENSGALG00000051135,ENSGALG00000012827,ENSGALG00000009612,ENSGALG00000042055,ENSGALG00000030879,ENSGALG00000009791,ENSGALG00000012755,ENSGALG00000003126,ENSGALG00000011620,ENSGALG00000025748,ENSGALG00000040023,ENSGALG00000007769,ENSGALG00000011058,ENSGALG00000011442,ENSGALG00000000855,ENSGALG00000036114,ENSGALG00000005208,…
GO:0007275	multicellular organism development	biological_process	0.0061296	0.8723	428	1937	2938	15043	ENSGALG00000005121,ENSGALG00000030902,ENSGALG00000000122,ENSGALG00000011392,ENSGALG00000003849,ENSGALG00000036101,ENSGALG00000012023,ENSGALG00000030032,ENSGALG00000009844,ENSGALG00000039436,ENSGALG00000012456,ENSGALG00000005613,ENSGALG00000036082,ENSGALG00000049667,ENSGALG00000000785,ENSGALG00000041124,ENSGALG00000006097,ENSGALG00000008734,ENSGALG00000015348,ENSGALG00000007929,ENSGALG00000023882,…
GO:0048736	appendage development	biological_process	0.0062803	0.87567	31	1937	149	15043	ENSGALG00000032039,ENSGALG00000020768,ENSGALG00000015208,ENSGALG00000027513,ENSGALG00000039238,ENSGALG00000051135,ENSGALG00000029393,ENSGALG00000005808,ENSGALG00000009274,ENSGALG00000036082,ENSGALG00000033279,ENSGALG00000007373,ENSGALG00000042492,ENSGALG00000009270,ENSGALG00000013022,ENSGALG00000005123,ENSGALG00000042389,ENSGALG00000025748,ENSGALG00000037944,ENSGALG00000004270,ENSGALG00000000902,…
GO:0004322	ferroxidase activity	molecular_function	0.0062861	0.87567	4	1937	7	15043	ENSGALG00000007220,ENSGALG00000050390,ENSGALG00000037410,ENSGALG00000043027
GO:0016724	oxidoreductase activity, oxidizing metal ions, oxygen as acceptor	molecular_function	0.0062861	0.87567	4	1937	7	15043	ENSGALG00000043027,ENSGALG00000050390,ENSGALG00000037410,ENSGALG00000007220
GO:0048738	cardiac muscle tissue development	biological_process	0.0064088	0.88653	29	1937	136	15043	ENSGALG00000016662,ENSGALG00000009612,ENSGALG00000012827,ENSGALG00000013663,ENSGALG00000009791,ENSGALG00000042055,ENSGALG00000012913,ENSGALG00000040023,ENSGALG00000025748,ENSGALG00000012755,ENSGALG00000003126,ENSGALG00000035104,ENSGALG00000026853,ENSGALG00000009844,ENSGALG00000042492,ENSGALG00000007769,ENSGALG00000004270,ENSGALG00000029175,ENSGALG00000034251,ENSGALG00000037301,ENSGALG00000015422,…
GO:0021546	rhombomere development	biological_process	0.006561	0.89438	3	1937	4	15043	ENSGALG00000003670,ENSGALG00000013342,ENSGALG00000040971
GO:1904861	excitatory synapse assembly	biological_process	0.0065761	0.89438	6	1937	13	15043	ENSGALG00000039861,ENSGALG00000042664,ENSGALG00000017217,ENSGALG00000004048,ENSGALG00000007253,ENSGALG00000005123
GO:0060124	positive regulation of growth hormone secretion	biological_process	0.0066224	0.89438	4	1937	7	15043	ENSGALG00000007794,ENSGALG00000010399,ENSGALG00000037325,ENSGALG00000008411
GO:0048699	generation of neurons	biological_process	0.0066783	0.89438	155	1937	966	15043	ENSGALG00000029393,ENSGALG00000009356,ENSGALG00000010763,ENSGALG00000023420,ENSGALG00000028561,ENSGALG00000054198,ENSGALG00000007308,ENSGALG00000043334,ENSGALG00000012755,ENSGALG00000010870,ENSGALG00000009270,ENSGALG00000006655,ENSGALG00000012821,ENSGALG00000013683,ENSGALG00000028851,ENSGALG00000003267,ENSGALG00000030889,ENSGALG00000007993,ENSGALG00000029652,ENSGALG00000040241,ENSGALG00000011369,…
GO:0007631	feeding behavior	biological_process	0.0066917	0.89438	13	1937	48	15043	ENSGALG00000009498,ENSGALG00000042389,ENSGALG00000012757,ENSGALG00000007794,ENSGALG00000012907,ENSGALG00000015838,ENSGALG00000029648,ENSGALG00000011485,ENSGALG00000003267,ENSGALG00000011058,ENSGALG00000004083,ENSGALG00000036378,ENSGALG00000008490
GO:0007420	brain development	biological_process	0.0067621	0.89773	72	1937	408	15043	ENSGALG00000039238,ENSGALG00000028561,ENSGALG00000014555,ENSGALG00000037556,ENSGALG00000029514,ENSGALG00000009013,ENSGALG00000007993,ENSGALG00000006695,ENSGALG00000015399,ENSGALG00000029652,ENSGALG00000035482,ENSGALG00000011369,ENSGALG00000042664,ENSGALG00000005725,ENSGALG00000002524,ENSGALG00000036378,ENSGALG00000042389,ENSGALG00000009739,ENSGALG00000005123,ENSGALG00000009732,ENSGALG00000041295,…
GO:0023057	negative regulation of signaling	biological_process	0.0068735	0.90643	130	1937	810	15043	ENSGALG00000011131,ENSGALG00000000881,ENSGALG00000008908,ENSGALG00000004083,ENSGALG00000006766,ENSGALG00000025748,ENSGALG00000028041,ENSGALG00000000535,ENSGALG00000007448,ENSGALG00000014977,ENSGALG00000014233,ENSGALG00000040266,ENSGALG00000016997,ENSGALG00000012998,ENSGALG00000007396,ENSGALG00000004048,ENSGALG00000012584,ENSGALG00000035557,ENSGALG00000015208,ENSGALG00000033469,ENSGALG00000011080,…
GO:0030902	hindbrain development	biological_process	0.0069523	0.91075	22	1937	98	15043	ENSGALG00000004270,ENSGALG00000040971,ENSGALG00000032415,ENSGALG00000036114,ENSGALG00000035482,ENSGALG00000029652,ENSGALG00000007007,ENSGALG00000012540,ENSGALG00000007668,ENSGALG00000012885,ENSGALG00000003369,ENSGALG00000042664,ENSGALG00000013342,ENSGALG00000036378,ENSGALG00000008908,ENSGALG00000004048,ENSGALG00000041295,ENSGALG00000009791,ENSGALG00000003670,ENSGALG00000000607,ENSGALG00000005123,…
GO:0000976	transcription regulatory region sequence-specific DNA binding	molecular_function	0.007055	0.91717	100	1937	609	15043	ENSGALG00000036101,ENSGALG00000019178,ENSGALG00000013342,ENSGALG00000016732,ENSGALG00000008908,ENSGALG00000031144,ENSGALG00000013981,ENSGALG00000015385,ENSGALG00000010721,ENSGALG00000009287,ENSGALG00000005613,ENSGALG00000039436,ENSGALG00000035104,ENSGALG00000043010,ENSGALG00000043082,ENSGALG00000009228,ENSGALG00000017195,ENSGALG00000010461,ENSGALG00000005378,ENSGALG00000043701,ENSGALG00000011705,…
GO:0048545	response to steroid hormone	biological_process	0.0071717	0.91717	33	1937	164	15043	ENSGALG00000003512,ENSGALG00000040006,ENSGALG00000006743,ENSGALG00000011298,ENSGALG00000012885,ENSGALG00000007668,ENSGALG00000000892,ENSGALG00000015305,ENSGALG00000002182,ENSGALG00000038059,ENSGALG00000030879,ENSGALG00000017212,ENSGALG00000004347,ENSGALG00000042055,ENSGALG00000002594,ENSGALG00000043010,ENSGALG00000008519,ENSGALG00000032247,ENSGALG00000007324,ENSGALG00000005378,ENSGALG00000017195,…
GO:0005262	calcium channel activity	molecular_function	0.0072473	0.91717	21	1937	89	15043	ENSGALG00000029416,ENSGALG00000038242,ENSGALG00000003849,ENSGALG00000007972,ENSGALG00000036964,ENSGALG00000042706,ENSGALG00000014746,XLOC_011864,ENSGALG00000013022,ENSGALG00000012111,ENSGALG00000029424,ENSGALG00000005215,ENSGALG00000005766,ENSGALG00000039751,ENSGALG00000013007,ENSGALG00000015080,ENSGALG00000010921,ENSGALG00000002655,ENSGALG00000004116,ENSGALG00000015551,ENSGALG00000010793
GO:0030431	sleep	biological_process	0.0072804	0.91717	4	1937	7	15043	ENSGALG00000000442,ENSGALG00000000573,ENSGALG00000008411,ENSGALG00000011485
GO:0051704	multi-organism process	biological_process	0.0073125	0.91717	160	1937	1036	15043	ENSGALG00000040756,ENSGALG00000014754,XLOC_039071,ENSGALG00000001475,ENSGALG00000037301,ENSGALG00000005215,ENSGALG00000002138,ENSGALG00000002375,ENSGALG00000046657,ENSGALG00000016667,ENSGALG00000002655,ENSGALG00000015297,ENSGALG00000012245,ENSGALG00000003854,ENSGALG00000005618,ENSGALG00000017274,ENSGALG00000045511,ENSGALG00000027513,ENSGALG00000005757,ENSGALG00000002182,ENSGALG00000015305,ENSGALG…
GO:0007389	pattern specification process	biological_process	0.0073491	0.91717	57	1937	322	15043	ENSGALG00000040266,ENSGALG00000005679,ENSGALG00000036114,ENSGALG00000013424,ENSGALG00000018439,ENSGALG00000011442,ENSGALG00000007324,ENSGALG00000012623,ENSGALG00000040971,ENSGALG00000017049,ENSGALG00000004270,ENSGALG00000015845,ENSGALG00000035104,ENSGALG00000000220,ENSGALG00000042389,ENSGALG00000039436,ENSGALG00000005123,ENSGALG00000003126,ENSGALG00000036082,ENSGALG00000037632,ENSGALG00000029439,…
GO:0050918	positive chemotaxis	biological_process	0.0073704	0.91717	11	1937	38	15043	ENSGALG00000016670,ENSGALG00000022815,ENSGALG00000019845,ENSGALG00000008934,ENSGALG00000019844,ENSGALG00000042193,ENSGALG00000047285,ENSGALG00000040241,ENSGALG00000016668,ENSGALG00000016669,ENSGALG00000014984
GO:0060419	heart growth	biological_process	0.0073723	0.91717	12	1937	42	15043	ENSGALG00000012755,ENSGALG00000003126,ENSGALG00000040023,ENSGALG00000025748,ENSGALG00000002375,ENSGALG00000005208,ENSGALG00000009791,ENSGALG00000042055,ENSGALG00000012827,ENSGALG00000009612,ENSGALG00000013663,ENSGALG00000007769
GO:0060561	apoptotic process involved in morphogenesis	biological_process	0.0074699	0.92351	6	1937	15	15043	ENSGALG00000008127,ENSGALG00000007668,ENSGALG00000007562,ENSGALG00000051135,ENSGALG00000007945,ENSGALG00000002375
GO:0018298	protein-chromophore linkage	biological_process	0.0076137	0.93022	5	1937	11	15043	ENSGALG00000041662,ENSGALG00000010513,ENSGALG00000010762,ENSGALG00000002848,ENSGALG00000020745
GO:0002643	regulation of tolerance induction	biological_process	0.0076339	0.93022	4	1937	7	15043	ENSGALG00000012584,ENSGALG00000011442,ENSGALG00000040474,ENSGALG00000012888
GO:0033184	positive regulation of histone ubiquitination	biological_process	0.0076652	0.93022	3	1937	4	15043	ENSGALG00000033469,ENSGALG00000015548,ENSGALG00000005618
GO:1901292	nucleoside phosphate catabolic process	biological_process	0.0077577	0.93313	19	1937	83	15043	ENSGALG00000003267,ENSGALG00000015544,ENSGALG00000037587,ENSGALG00000004956,ENSGALG00000034855,ENSGALG00000016994,ENSGALG00000003457,ENSGALG00000021039,ENSGALG00000004222,ENSGALG00000014526,ENSGALG00000033993,ENSGALG00000001117,ENSGALG00000012755,ENSGALG00000002830,ENSGALG00000048320,ENSGALG00000045427,ENSGALG00000034397,ENSGALG00000012624,ENSGALG00000014528
GO:0050802	circadian sleep/wake cycle, sleep	biological_process	0.0078165	0.93313	3	1937	4	15043	ENSGALG00000000573,ENSGALG00000008411,ENSGALG00000000442
GO:0021766	hippocampus development	biological_process	0.0078906	0.93313	13	1937	48	15043	ENSGALG00000036114,ENSGALG00000009791,ENSGALG00000037632,ENSGALG00000039436,ENSGALG00000040266,ENSGALG00000014977,ENSGALG00000007993,ENSGALG00000009302,ENSGALG00000008908,ENSGALG00000018439,ENSGALG00000015305,ENSGALG00000009013,ENSGALG00000004048
GO:0008865	fructokinase activity	molecular_function	0.0079251	0.93313	3	1937	4	15043	ENSGALG00000021039,ENSGALG00000004222,ENSGALG00000034855
GO:0019158	mannokinase activity	molecular_function	0.0079251	0.93313	3	1937	4	15043	ENSGALG00000021039,ENSGALG00000034855,ENSGALG00000004222
GO:0046903	secretion	biological_process	0.0082664	0.94915	101	1937	614	15043	ENSGALG00000012336,ENSGALG00000014983,ENSGALG00000014918,ENSGALG00000029512,ENSGALG00000007253,ENSGALG00000028851,ENSGALG00000014582,ENSGALG00000000848,ENSGALG00000006695,ENSGALG00000031511,ENSGALG00000008496,ENSGALG00000052970,ENSGALG00000040128,ENSGALG00000015382,ENSGALG00000015551,ENSGALG00000027255,ENSGALG00000026011,ENSGALG00000041257,ENSGALG00000052460,ENSGALG00000008490,ENSGALG00000007698,…
GO:0009968	negative regulation of signal transduction	biological_process	0.0082875	0.94915	121	1937	753	15043	ENSGALG00000006519,ENSGALG00000017204,ENSGALG00000029811,ENSGALG00000011047,ENSGALG00000003767,ENSGALG00000015018,ENSGALG00000010214,ENSGALG00000034007,ENSGALG00000008452,ENSGALG00000012827,ENSGALG00000005808,ENSGALG00000009356,ENSGALG00000008475,ENSGALG00000043499,ENSGALG00000028009,ENSGALG00000002131,ENSGALG00000028561,ENSGALG00000023821,ENSGALG00000012755,ENSGALG00000011419,ENSGALG00000017196,…
GO:0003151	outflow tract morphogenesis	biological_process	0.0083122	0.94915	14	1937	54	15043	ENSGALG00000009020,ENSGALG00000035482,ENSGALG00000009287,ENSGALG00000004347,ENSGALG00000010870,ENSGALG00000042492,ENSGALG00000002375,ENSGALG00000009498,ENSGALG00000008473,ENSGALG00000011298,ENSGALG00000009280,ENSGALG00000007668,ENSGALG00000009499,ENSGALG00000011442
GO:0072656	maintenance of protein location in mitochondrion	biological_process	0.0083901	0.94915	3	1937	4	15043	ENSGALG00000004222,ENSGALG00000034855,ENSGALG00000011620
GO:0021910	smoothened signaling pathway involved in ventral spinal cord patterning	biological_process	0.0084743	0.94915	4	1937	7	15043	ENSGALG00000036114,ENSGALG00000013424,ENSGALG00000008452,ENSGALG00000040266
GO:0021895	cerebral cortex neuron differentiation	biological_process	0.0085208	0.94915	7	1937	20	15043	ENSGALG00000037632,ENSGALG00000014683,ENSGALG00000029652,ENSGALG00000015305,ENSGALG00000039436,ENSGALG00000018439,ENSGALG00000007794
GO:0007411	axon guidance	biological_process	0.0085804	0.94915	34	1937	164	15043	ENSGALG00000015593,ENSGALG00000011686,ENSGALG00000043334,ENSGALG00000008263,ENSGALG00000029514,ENSGALG00000026214,ENSGALG00000014687,ENSGALG00000007769,ENSGALG00000008501,ENSGALG00000007668,ENSGALG00000008473,ENSGALG00000029621,ENSGALG00000014749,ENSGALG00000005102,ENSGALG00000008934,ENSGALG00000036101,ENSGALG00000005725,ENSGALG00000036378,ENSGALG00000013342,ENSGALG00000008716,ENSGALG00000012456,…
GO:0016880	acid-ammonia (or amide) ligase activity	molecular_function	0.0086668	0.94915	3	1937	4	15043	ENSGALG00000016273,ENSGALG00000020438,ENSGALG00000008518
GO:0051302	regulation of cell division	biological_process	0.0087282	0.94915	21	1937	95	15043	ENSGALG00000026853,ENSGALG00000012561,ENSGALG00000005258,ENSGALG00000007354,ENSGALG00000048409,ENSGALG00000009612,ENSGALG00000000122,ENSGALG00000019178,ENSGALG00000028115,ENSGALG00000003227,ENSGALG00000007794,ENSGALG00000005824,ENSGALG00000028762,ENSGALG00000032398,ENSGALG00000035282,ENSGALG00000016674,ENSGALG00000012627,ENSGALG00000007324,ENSGALG00000023296,ENSGALG00000000902,ENSGALG00000008460
GO:0002664	regulation of T cell tolerance induction	biological_process	0.0088434	0.94915	3	1937	4	15043	ENSGALG00000040474,ENSGALG00000012888,ENSGALG00000011442
GO:0007268	chemical synaptic transmission	biological_process	0.0088925	0.94915	73	1937	414	15043	ENSGALG00000005170,ENSGALG00000015080,ENSGALG00000031170,ENSGALG00000017329,ENSGALG00000001383,ENSGALG00000002152,ENSGALG00000007794,ENSGALG00000015384,ENSGALG00000014674,ENSGALG00000049067,ENSGALG00000008434,ENSGALG00000003839,ENSGALG00000012542,ENSGALG00000008411,ENSGALG00000015434,ENSGALG00000042664,ENSGALG00000005123,ENSGALG00000029424,ENSGALG00000033720,ENSGALG00000009845,ENSGALG00000014983,…
GO:0098916	anterograde trans-synaptic signaling	biological_process	0.0088925	0.94915	73	1937	414	15043	ENSGALG00000014674,ENSGALG00000015384,ENSGALG00000049067,ENSGALG00000008434,ENSGALG00000002152,ENSGALG00000007794,ENSGALG00000015080,ENSGALG00000031170,ENSGALG00000017329,ENSGALG00000001383,ENSGALG00000005170,ENSGALG00000029424,ENSGALG00000033720,ENSGALG00000005123,ENSGALG00000012542,ENSGALG00000008411,ENSGALG00000015434,ENSGALG00000042664,ENSGALG00000003839,ENSGALG00000040128,ENSGALG00000015382,…
GO:0035264	multicellular organism growth	biological_process	0.0089086	0.94915	25	1937	117	15043	ENSGALG00000000855,ENSGALG00000036114,ENSGALG00000035282,ENSGALG00000008494,ENSGALG00000000943,ENSGALG00000011298,ENSGALG00000007794,ENSGALG00000012885,ENSGALG00000003369,ENSGALG00000002893,ENSGALG00000047792,ENSGALG00000003267,ENSGALG00000040035,ENSGALG00000009013,ENSGALG00000030879,ENSGALG00000003930,ENSGALG00000010874,ENSGALG00000037556,ENSGALG00000012755,ENSGALG00000042389,ENSGALG00000030032,…
GO:0060416	response to growth hormone	biological_process	0.0090206	0.94915	5	1937	11	15043	ENSGALG00000029648,ENSGALG00000003282,ENSGALG00000011047,ENSGALG00000011620,ENSGALG00000003267
GO:0035588	G-protein coupled purinergic receptor signaling pathway	biological_process	0.0090809	0.94915	7	1937	20	15043	ENSGALG00000039432,ENSGALG00000000783,ENSGALG00000010377,ENSGALG00000017327,ENSGALG00000040561,ENSGALG00000040367,ENSGALG00000035645
GO:0009615	response to virus	biological_process	0.009104	0.94915	28	1937	140	15043	ENSGALG00000014984,ENSGALG00000044204,ENSGALG00000037854,ENSGALG00000043089,ENSGALG00000012885,ENSGALG00000002138,ENSGALG00000013723,ENSGALG00000000855,ENSGALG00000005637,ENSGALG00000009836,ENSGALG00000054379,ENSGALG00000043082,ENSGALG00000001475,ENSGALG00000014371,ENSGALG00000040023,ENSGALG00000038433,ENSGALG00000012075,ENSGALG00000040474,ENSGALG00000009870,ENSGALG00000000785,ENSGALG00000029000,…
GO:0048812	neuron projection morphogenesis	biological_process	0.0091334	0.94915	71	1937	398	15043	ENSGALG00000005725,ENSGALG00000036378,ENSGALG00000040241,ENSGALG00000007226,ENSGALG00000008934,ENSGALG00000042159,ENSGALG00000041295,ENSGALG00000037632,ENSGALG00000007732,ENSGALG00000008716,ENSGALG00000005123,ENSGALG00000016915,ENSGALG00000010490,ENSGALG00000005145,ENSGALG00000007130,ENSGALG00000029175,ENSGALG00000040971,ENSGALG00000031170,ENSGALG00000009293,ENSGALG00000003977,ENSGALG00000012540,…
GO:0005216	ion channel activity	molecular_function	0.0093876	0.94915	61	1937	342	15043	ENSGALG00000008198,ENSGALG00000036942,ENSGALG00000010921,ENSGALG00000016707,ENSGALG00000034077,ENSGALG00000037241,ENSGALG00000011858,ENSGALG00000005215,ENSGALG00000039751,ENSGALG00000004758,ENSGALG00000020292,ENSGALG00000015382,ENSGALG00000015551,ENSGALG00000009003,ENSGALG00000010793,ENSGALG00000002655,ENSGALG00000034615,ENSGALG00000026902,ENSGALG00000003354,ENSGALG00000000442,ENSGALG00000006490,…
GO:0043565	sequence-specific DNA binding	molecular_function	0.0095698	0.94915	133	1937	851	15043	ENSGALG00000023296,ENSGALG00000009302,ENSGALG00000015388,ENSGALG00000044849,ENSGALG00000050755,ENSGALG00000042900,ENSGALG00000032398,ENSGALG00000037262,ENSGALG00000008501,ENSGALG00000012885,ENSGALG00000035557,ENSGALG00000008127,ENSGALG00000016147,ENSGALG00000009791,ENSGALG00000030879,ENSGALG00000030416,ENSGALG00000000504,ENSGALG00000033469,ENSGALG00000016676,ENSGALG00000043701,ENSGALG00000011705,…
GO:0007221	positive regulation of transcription of Notch receptor target	biological_process	0.0096669	0.94915	3	1937	4	15043	ENSGALG00000002375,ENSGALG00000017199,ENSGALG00000000401
GO:0008637	apoptotic mitochondrial changes	biological_process	0.009762	0.94915	14	1937	56	15043	ENSGALG00000005794,ENSGALG00000011661,ENSGALG00000031142,ENSGALG00000009287,ENSGALG00000031511,ENSGALG00000034855,ENSGALG00000012755,ENSGALG00000011620,ENSGALG00000003126,ENSGALG00000012885,ENSGALG00000012929,ENSGALG00000028115,ENSGALG00000051135,ENSGALG00000008094
GO:0003690	double-stranded DNA binding	molecular_function	0.0098172	0.94915	112	1937	700	15043	ENSGALG00000000713,ENSGALG00000016997,ENSGALG00000040266,ENSGALG00000008269,ENSGALG00000040060,ENSGALG00000030011,ENSGALG00000000855,ENSGALG00000043701,ENSGALG00000011705,ENSGALG00000010461,ENSGALG00000005378,ENSGALG00000017195,ENSGALG00000009228,ENSGALG00000043082,ENSGALG00000043010,XLOC_103245,ENSGALG00000035104,ENSGALG00000039436,ENSGALG00000005613,ENSGALG00000009287,ENSGALG00000010721,ENSGALG…
GO:0048638	regulation of developmental growth	biological_process	0.0098594	0.94915	41	1937	214	15043	ENSGALG00000004048,ENSGALG00000051135,ENSGALG00000015593,ENSGALG00000011686,ENSGALG00000012827,ENSGALG00000014683,ENSGALG00000009498,ENSGALG00000040023,ENSGALG00000012755,ENSGALG00000011620,ENSGALG00000011404,ENSGALG00000009791,ENSGALG00000006655,ENSGALG00000030879,ENSGALG00000009013,ENSGALG00000040035,ENSGALG00000003267,ENSGALG00000008733,ENSGALG00000003767,ENSGALG00000007769,ENSGALG00000002375,…
GO:1903305	regulation of regulated secretory pathway	biological_process	0.0098716	0.94915	21	1937	93	15043	ENSGALG00000012456,ENSGALG00000005123,ENSGALG00000029000,ENSGALG00000003930,ENSGALG00000007794,ENSGALG00000008496,ENSGALG00000002375,ENSGALG00000014984,ENSGALG00000014977,ENSGALG00000032287,ENSGALG00000015551,ENSGALG00000027255,ENSGALG00000007476,ENSGALG00000049067,ENSGALG00000015384,ENSGALG00000015382,ENSGALG00000005215,ENSGALG00000008313,ENSGALG00000000848,ENSGALG00000006695,ENSGALG00000031170
GO:0043207	response to external biotic stimulus	biological_process	0.010054	0.94915	71	1937	423	15043	ENSGALG00000038059,ENSGALG00000002469,ENSGALG00000027416,ENSGALG00000005855,ENSGALG00000014371,ENSGALG00000008901,ENSGALG00000010870,ENSGALG00000023821,ENSGALG00000019844,ENSGALG00000051135,ENSGALG00000028376,ENSGALG00000006695,ENSGALG00000012916,ENSGALG00000009836,ENSGALG00000014983,ENSGALG00000009519,ENSGALG00000009870,ENSGALG00000013408,ENSGALG00000000783,ENSGALG00000002016,ENSGALG00000015304,…
GO:0015269	calcium-activated potassium channel activity	molecular_function	0.010156	0.94915	5	1937	11	15043	ENSGALG00000031411,ENSGALG00000031929,ENSGALG00000045668,ENSGALG00000005766,ENSGALG00000002118
GO:0032611	interleukin-1 beta production	biological_process	0.010271	0.94915	9	1937	30	15043	ENSGALG00000007698,ENSGALG00000008411,ENSGALG00000004222,ENSGALG00000039751,ENSGALG00000014983,ENSGALG00000009519,ENSGALG00000030063,ENSGALG00000014984,ENSGALG00000012755
GO:0005547	phosphatidylinositol-3,4,5-trisphosphate binding	molecular_function	0.010401	0.94915	8	1937	24	15043	ENSGALG00000005637,ENSGALG00000043681,ENSGALG00000007149,ENSGALG00000017329,ENSGALG00000031511,ENSGALG00000014978,ENSGALG00000011620,ENSGALG00000041373
GO:0007006	mitochondrial membrane organization	biological_process	0.010938	0.94915	13	1937	52	15043	ENSGALG00000010861,ENSGALG00000035299,ENSGALG00000031511,ENSGALG00000027416,ENSGALG00000034855,ENSGALG00000012885,ENSGALG00000005794,ENSGALG00000039212,ENSGALG00000031142,ENSGALG00000009287,ENSGALG00000041873,ENSGALG00000051135,ENSGALG00000014683
GO:0016032	viral process	biological_process	0.011046	0.94915	40	1937	218	15043	ENSGALG00000004594,XLOC_003296,ENSGALG00000054778,ENSGALG00000015304,XLOC_001222,ENSGALG00000011280,ENSGALG00000005725,ENSGALG00000040109,XLOC_030833,XLOC_001217,XLOC_039783,ENSGALG00000000419,ENSGALG00000000811,ENSGALG00000042333,ENSGALG00000004736,ENSGALG00000000856,ENSGALG00000013723,ENSGALG00000051135,ENSGALG00000002182,ENSGALG00000003795,ENSGALG00000003743,ENSGALG00000016144,ENSGALG000000108…
GO:0007507	heart development	biological_process	0.011067	0.94915	66	1937	379	15043	ENSGALG00000038340,ENSGALG00000028376,ENSGALG00000035482,ENSGALG00000029648,ENSGALG00000008452,ENSGALG00000009499,ENSGALG00000012755,ENSGALG00000009280,ENSGALG00000010870,ENSGALG00000013022,ENSGALG00000009498,ENSGALG00000011404,ENSGALG00000012827,ENSGALG00000010763,ENSGALG00000039238,ENSGALG00000000401,ENSGALG00000008148,ENSGALG00000036625,ENSGALG00000036114,ENSGALG00000008494,ENSGALG00000029175,…
GO:0050832	defense response to fungus	biological_process	0.011118	0.94915	5	1937	12	15043	ENSGALG00000019845,ENSGALG00000022815,ENSGALG00000019843,ENSGALG00000038433,ENSGALG00000016667
GO:0022838	substrate-specific channel activity	molecular_function	0.011184	0.94915	62	1937	352	15043	ENSGALG00000037249,ENSGALG00000000400,ENSGALG00000002152,ENSGALG00000004116,ENSGALG00000004373,ENSGALG00000015384,ENSGALG00000005766,ENSGALG00000012021,ENSGALG00000013007,ENSGALG00000007282,ENSGALG00000014695,ENSGALG00000051473,ENSGALG00000040890,ENSGALG00000015080,ENSGALG00000007972,ENSGALG00000042706,ENSGALG00000040681,ENSGALG00000014746,XLOC_011864,ENSGALG00000010204,ENSGALG00000007269,ENSGALG…
GO:0001654	eye development	biological_process	0.011242	0.94915	48	1937	262	15043	ENSGALG00000009791,ENSGALG00000011855,ENSGALG00000015373,ENSGALG00000033279,ENSGALG00000042055,ENSGALG00000032278,ENSGALG00000010870,ENSGALG00000013022,ENSGALG00000042492,ENSGALG00000028009,ENSGALG00000020745,ENSGALG00000014555,ENSGALG00000009356,ENSGALG00000005630,ENSGALG00000015305,ENSGALG00000029648,ENSGALG00000009020,ENSGALG00000008452,ENSGALG00000007668,ENSGALG00000011298,ENSGALG00000012885,…
GO:0046530	photoreceptor cell differentiation	biological_process	0.011287	0.94915	12	1937	45	15043	ENSGALG00000015388,ENSGALG00000007993,ENSGALG00000032458,ENSGALG00000003849,ENSGALG00000003267,ENSGALG00000018439,ENSGALG00000029648,ENSGALG00000002375,ENSGALG00000009364,ENSGALG00000000966,ENSGALG00000039436,ENSGALG00000002287
GO:0015833	peptide transport	biological_process	0.011321	0.94915	159	1937	1041	15043	ENSGALG00000038059,ENSGALG00000023521,ENSGALG00000009855,ENSGALG00000027416,ENSGALG00000012755,ENSGALG00000007308,ENSGALG00000004555,ENSGALG00000052460,ENSGALG00000008475,ENSGALG00000014582,ENSGALG00000006695,ENSGALG00000000848,ENSGALG00000003267,ENSGALG00000014983,ENSGALG00000007954,ENSGALG00000028851,ENSGALG00000048409,ENSGALG00000035013,ENSGALG00000015304,ENSGALG00000004594,ENSGALG00000008870,…
GO:0044419	interspecies interaction between organisms	biological_process	0.01135	0.94915	47	1937	265	15043	ENSGALG00000011619,ENSGALG00000040756,XLOC_039071,ENSGALG00000046757,ENSGALG00000002655,ENSGALG00000002375,ENSGALG00000008496,ENSGALG00000044204,ENSGALG00000012885,ENSGALG00000007512,ENSGALG00000002138,ENSGALG00000053886,ENSGALG00000000892,ENSGALG00000002182,ENSGALG00000051135,ENSGALG00000005757,ENSGALG00000003795,ENSGALG00000022815,ENSGALG00000010870,ENSGALG00000016144,ENSGALG00000003743,ENSGALG…
GO:0051047	positive regulation of secretion	biological_process	0.011494	0.94915	36	1937	189	15043	ENSGALG00000011442,ENSGALG00000043082,ENSGALG00000012929,ENSGALG00000014984,ENSGALG00000007794,ENSGALG00000008494,ENSGALG00000037325,ENSGALG00000007476,ENSGALG00000026944,ENSGALG00000009612,ENSGALG00000008411,ENSGALG00000003774,ENSGALG00000005725,ENSGALG00000013408,ENSGALG00000000003,ENSGALG00000005215,ENSGALG00000014918,ENSGALG00000039751,ENSGALG00000014983,ENSGALG00000007253,ENSGALG00000029512,…
GO:0120039	plasma membrane bounded cell projection morphogenesis	biological_process	0.011561	0.94915	72	1937	409	15043	ENSGALG00000001608,ENSGALG00000040266,ENSGALG00000006097,ENSGALG00000015348,ENSGALG00000039861,ENSGALG00000012456,ENSGALG00000013342,ENSGALG00000036101,ENSGALG00000016262,ENSGALG00000005769,ENSGALG00000014749,ENSGALG00000007007,ENSGALG00000012947,ENSGALG00000006743,ENSGALG00000005102,ENSGALG00000002375,ENSGALG00000029621,ENSGALG00000012885,ENSGALG00000008501,ENSGALG00000007668,ENSGALG00000014012,…
GO:0017156	calcium ion regulated exocytosis	biological_process	0.011584	0.94915	22	1937	99	15043	ENSGALG00000014977,ENSGALG00000002375,ENSGALG00000007794,ENSGALG00000008496,ENSGALG00000015384,ENSGALG00000040128,ENSGALG00000015382,ENSGALG00000049067,ENSGALG00000007476,ENSGALG00000027255,ENSGALG00000009003,ENSGALG00000032287,ENSGALG00000015551,ENSGALG00000000579,ENSGALG00000005215,ENSGALG00000031170,ENSGALG00000008313,ENSGALG00000038426,ENSGALG00000005123,ENSGALG00000003930,ENSGALG00000011673,…
GO:0055017	cardiac muscle tissue growth	biological_process	0.011594	0.94915	11	1937	39	15043	ENSGALG00000007769,ENSGALG00000009612,ENSGALG00000012827,ENSGALG00000013663,ENSGALG00000005208,ENSGALG00000042055,ENSGALG00000040023,ENSGALG00000025748,ENSGALG00000003126,ENSGALG00000012755,ENSGALG00000002375
GO:0099055	integral component of postsynaptic membrane	cellular_component	0.011598	0.94915	15	1937	58	15043	ENSGALG00000036492,ENSGALG00000007269,ENSGALG00000003126,ENSGALG00000007794,ENSGALG00000008716,ENSGALG00000036373,ENSGALG00000014674,ENSGALG00000015382,ENSGALG00000008434,ENSGALG00000042159,ENSGALG00000010050,ENSGALG00000004048,ENSGALG00000031170,ENSGALG00000004083,ENSGALG00000029175
GO:0097150	neuronal stem cell population maintenance	biological_process	0.01161	0.94915	7	1937	20	15043	ENSGALG00000009020,ENSGALG00000041093,ENSGALG00000032398,ENSGALG00000009791,ENSGALG00000002375,ENSGALG00000015399,ENSGALG00000015297
GO:1900182	positive regulation of protein localization to nucleus	biological_process	0.011721	0.94915	12	1937	46	15043	ENSGALG00000040266,ENSGALG00000012075,ENSGALG00000011620,ENSGALG00000042365,ENSGALG00000036214,ENSGALG00000002138,ENSGALG00000003085,ENSGALG00000036114,ENSGALG00000004555,ENSGALG00000002016,ENSGALG00000039682,ENSGALG00000045511
GO:0003906	DNA-(apurinic or apyrimidinic site) endonuclease activity	molecular_function	0.011796	0.94915	4	1937	8	15043	ENSGALG00000016664,ENSGALG00000030396,ENSGALG00000008745,ENSGALG00000010719
GO:1903205	regulation of hydrogen peroxide-induced cell death	biological_process	0.011838	0.94915	6	1937	16	15043	ENSGALG00000012827,ENSGALG00000040954,ENSGALG00000000892,ENSGALG00000000607,ENSGALG00000036214,ENSGALG00000000122
GO:0010592	positive regulation of lamellipodium assembly	biological_process	0.011842	0.94915	5	1937	12	15043	ENSGALG00000010384,ENSGALG00000014012,ENSGALG00000012456,ENSGALG00000003977,ENSGALG00000007130
GO:0032870	cellular response to hormone stimulus	biological_process	0.011924	0.94915	65	1937	379	15043	ENSGALG00000002260,ENSGALG00000015305,ENSGALG00000002182,ENSGALG00000004347,ENSGALG00000030879,ENSGALG00000042055,ENSGALG00000030016,ENSGALG00000011620,ENSGALG00000008107,ENSGALG00000035533,ENSGALG00000011058,ENSGALG00000005215,ENSGALG00000035282,ENSGALG00000006743,ENSGALG00000007668,ENSGALG00000011298,ENSGALG00000002375,ENSGALG00000028839,ENSGALG00000009364,ENSGALG00000015297,ENSGALG00000029212,…
GO:0042886	amide transport	biological_process	0.012116	0.94915	162	1937	1065	15043	ENSGALG00000004347,ENSGALG00000012907,ENSGALG00000004707,ENSGALG00000011620,ENSGALG00000012552,ENSGALG00000040023,ENSGALG00000035299,ENSGALG00000017394,ENSGALG00000012953,ENSGALG00000039682,ENSGALG00000048394,ENSGALG00000004261,ENSGALG00000000892,ENSGALG00000034377,ENSGALG00000014749,ENSGALG00000002138,ENSGALG00000039212,ENSGALG00000002655,ENSGALG00000002375,ENSGALG00000012275,ENSGALG00000007769,…
GO:0048858	cell projection morphogenesis	biological_process	0.01222	0.94915	72	1937	410	15043	ENSGALG00000034584,ENSGALG00000006655,ENSGALG00000008263,ENSGALG00000029514,ENSGALG00000028561,ENSGALG00000013971,ENSGALG00000014555,ENSGALG00000043334,ENSGALG00000028851,ENSGALG00000026214,ENSGALG00000014687,ENSGALG00000007993,ENSGALG00000005123,ENSGALG00000008716,ENSGALG00000007130,ENSGALG00000010490,ENSGALG00000005145,ENSGALG00000016915,ENSGALG00000041295,ENSGALG00000042159,ENSGALG00000037632,…
GO:0012507	ER to Golgi transport vesicle membrane	cellular_component	0.012259	0.94915	7	1937	21	15043	ENSGALG00000010150,ENSGALG00000000518,ENSGALG00000008419,ENSGALG00000009526,ENSGALG00000002364,ENSGALG00000035482,ENSGALG00000011998
GO:1903792	negative regulation of anion transport	biological_process	0.012371	0.94915	4	1937	8	15043	ENSGALG00000038904,ENSGALG00000008490,ENSGALG00000020292,ENSGALG00000011620
GO:0032990	cell part morphogenesis	biological_process	0.012408	0.94915	74	1937	424	15043	ENSGALG00000016262,ENSGALG00000005769,ENSGALG00000013342,ENSGALG00000036101,ENSGALG00000012456,ENSGALG00000039861,ENSGALG00000006097,ENSGALG00000015348,ENSGALG00000040266,ENSGALG00000001608,ENSGALG00000004048,ENSGALG00000015305,ENSGALG00000011686,ENSGALG00000015593,ENSGALG00000050897,ENSGALG00000004943,ENSGALG00000004347,ENSGALG00000008733,ENSGALG00000007769,ENSGALG00000001475,ENSGALG00000002375,…
GO:0048666	neuron development	biological_process	0.012465	0.94915	113	1937	689	15043	ENSGALG00000010384,ENSGALG00000013293,ENSGALG00000009003,ENSGALG00000007007,ENSGALG00000014749,ENSGALG00000011661,ENSGALG00000005102,ENSGALG00000006743,ENSGALG00000012947,ENSGALG00000003582,ENSGALG00000002375,ENSGALG00000000966,ENSGALG00000029621,ENSGALG00000009364,ENSGALG00000008501,ENSGALG00000007668,ENSGALG00000012885,ENSGALG00000008473,ENSGALG00000015388,ENSGALG00000007769,ENSGALG00000001475,…
GO:0046902	regulation of mitochondrial membrane permeability	biological_process	0.012472	0.94915	7	1937	21	15043	ENSGALG00000034855,ENSGALG00000012885,ENSGALG00000031511,ENSGALG00000051135,ENSGALG00000031142,ENSGALG00000009287,ENSGALG00000005794
GO:0007193	adenylate cyclase-inhibiting G-protein coupled receptor signaling pathway	biological_process	0.012487	0.94915	12	1937	46	15043	ENSGALG00000035645,ENSGALG00000003839,ENSGALG00000005170,ENSGALG00000005208,ENSGALG00000042744,ENSGALG00000023521,ENSGALG00000000607,ENSGALG00000037841,ENSGALG00000009280,ENSGALG00000040954,ENSGALG00000007794,ENSGALG00000002840
GO:1990837	sequence-specific double-stranded DNA binding	molecular_function	0.0126	0.94915	103	1937	643	15043	ENSGALG00000009195,ENSGALG00000042389,ENSGALG00000033432,ENSGALG00000037272,ENSGALG00000003670,ENSGALG00000005415,ENSGALG00000037632,ENSGALG00000011369,ENSGALG00000033083,ENSGALG00000014329,ENSGALG00000036378,ENSGALG00000032039,ENSGALG00000005679,ENSGALG00000035602,ENSGALG00000015254,ENSGALG00000029329,ENSGALG00000005787,ENSGALG00000008494,ENSGALG00000015209,ENSGALG00000041616,ENSGALG00000032365,…
GO:0072330	monocarboxylic acid biosynthetic process	biological_process	0.012601	0.94915	30	1937	155	15043	ENSGALG00000011555,ENSGALG00000017394,ENSGALG00000043734,ENSGALG00000001117,ENSGALG00000033993,ENSGALG00000014526,ENSGALG00000003475,ENSGALG00000004222,ENSGALG00000004594,ENSGALG00000009791,ENSGALG00000014528,ENSGALG00000012624,ENSGALG00000012755,ENSGALG00000005739,ENSGALG00000004270,ENSGALG00000011058,ENSGALG00000025772,ENSGALG00000003267,ENSGALG00000015544,ENSGALG00000038771,ENSGALG00000004230,…
GO:1902532	negative regulation of intracellular signal transduction	biological_process	0.012701	0.94915	58	1937	334	15043	ENSGALG00000011047,ENSGALG00000010921,ENSGALG00000017706,ENSGALG00000017204,ENSGALG00000001475,ENSGALG00000025864,ENSGALG00000006519,ENSGALG00000039212,ENSGALG00000002138,ENSGALG00000015018,ENSGALG00000037854,ENSGALG00000007668,ENSGALG00000012885,ENSGALG00000038834,ENSGALG00000023821,ENSGALG00000002131,ENSGALG00000028561,ENSGALG00000011991,ENSGALG00000007396,ENSGALG00000012584,ENSGALG00000012827,…
GO:0015267	channel activity	molecular_function	0.012733	0.94915	64	1937	368	15043	ENSGALG00000034615,ENSGALG00000015382,ENSGALG00000020292,ENSGALG00000010793,ENSGALG00000015551,ENSGALG00000016707,ENSGALG00000036942,ENSGALG00000008198,ENSGALG00000037241,ENSGALG00000013022,ENSGALG00000044649,ENSGALG00000045668,ENSGALG00000031929,ENSGALG00000012111,ENSGALG00000003354,ENSGALG00000026902,ENSGALG00000002152,ENSGALG00000037249,ENSGALG00000015384,ENSGALG00000004373,ENSGALG00000015080,…
GO:0022803	passive transmembrane transporter activity	molecular_function	0.012733	0.94915	64	1937	368	15043	ENSGALG00000034615,ENSGALG00000015382,ENSGALG00000020292,ENSGALG00000010793,ENSGALG00000015551,ENSGALG00000016707,ENSGALG00000008198,ENSGALG00000036942,ENSGALG00000037241,ENSGALG00000013022,ENSGALG00000044649,ENSGALG00000045668,ENSGALG00000031929,ENSGALG00000012111,ENSGALG00000026902,ENSGALG00000003354,ENSGALG00000002152,ENSGALG00000037249,ENSGALG00000015384,ENSGALG00000004373,ENSGALG00000015080,…
GO:0032651	regulation of interleukin-1 beta production	biological_process	0.012765	0.94915	8	1937	26	15043	ENSGALG00000007698,ENSGALG00000008411,ENSGALG00000004222,ENSGALG00000039751,ENSGALG00000014983,ENSGALG00000030063,ENSGALG00000009519,ENSGALG00000012755
GO:0097755	positive regulation of blood vessel diameter	biological_process	0.0128	0.94915	8	1937	25	15043	ENSGALG00000040035,ENSGALG00000009013,ENSGALG00000011080,ENSGALG00000011661,ENSGALG00000042744,ENSGALG00000014984,ENSGALG00000017196,ENSGALG00000003185
GO:0014009	glial cell proliferation	biological_process	0.012996	0.94915	5	1937	12	15043	ENSGALG00000005725,ENSGALG00000011058,ENSGALG00000009364,ENSGALG00000012275,ENSGALG00000002375
GO:0051707	response to other organism	biological_process	0.013005	0.94915	70	1937	421	15043	ENSGALG00000014754,ENSGALG00000001475,ENSGALG00000016667,ENSGALG00000035903,ENSGALG00000044204,ENSGALG00000012245,ENSGALG00000012885,ENSGALG00000037854,ENSGALG00000002138,ENSGALG00000000892,ENSGALG00000005757,ENSGALG00000047285,ENSGALG00000013356,ENSGALG00000005618,ENSGALG00000022815,ENSGALG00000045511,ENSGALG00000002549,ENSGALG00000038433,ENSGALG00000011620,ENSGALG00000012075,ENSGALG00000040023,…
GO:0051716	cellular response to stimulus	biological_process	0.013141	0.94915	639	1937	4582	15043	ENSGALG00000002860,ENSGALG00000050222,ENSGALG00000007665,ENSGALG00000002980,ENSGALG00000045511,ENSGALG00000038834,ENSGALG00000049461,ENSGALG00000019384,ENSGALG00000052512,ENSGALG00000003854,ENSGALG00000028354,ENSGALG00000017706,ENSGALG00000014754,ENSGALG00000040756,ENSGALG00000007555,ENSGALG00000005215,ENSGALG00000027561,ENSGALG00000012756,ENSGALG00000042259,ENSGALG00000049360,ENSGALG00000013663,…
GO:0007423	sensory organ development	biological_process	0.013229	0.94915	67	1937	391	15043	ENSGALG00000042492,ENSGALG00000033279,ENSGALG00000042055,ENSGALG00000011855,ENSGALG00000009791,ENSGALG00000015305,ENSGALG00000017394,ENSGALG00000015208,ENSGALG00000020745,ENSGALG00000000966,ENSGALG00000009364,ENSGALG00000007945,ENSGALG00000002375,ENSGALG00000011298,ENSGALG00000007668,ENSGALG00000012885,ENSGALG00000010384,ENSGALG00000009020,ENSGALG00000015388,ENSGALG00000002287,ENSGALG00000025748,…
GO:0050804	modulation of chemical synaptic transmission	biological_process	0.013233	0.94915	48	1937	257	15043	ENSGALG00000008496,ENSGALG00000003582,ENSGALG00000003369,ENSGALG00000015551,ENSGALG00000032287,ENSGALG00000009003,ENSGALG00000029652,ENSGALG00000027255,ENSGALG00000015382,ENSGALG00000008113,ENSGALG00000052512,ENSGALG00000004758,ENSGALG00000014983,ENSGALG00000040035,ENSGALG00000008313,ENSGALG00000006695,ENSGALG00000002840,ENSGALG00000038426,ENSGALG00000003930,ENSGALG00000004048,ENSGALG00000010050,…
GO:0099177	regulation of trans-synaptic signaling	biological_process	0.013233	0.94915	48	1937	257	15043	ENSGALG00000003369,ENSGALG00000003582,ENSGALG00000008496,ENSGALG00000008113,ENSGALG00000052512,ENSGALG00000015382,ENSGALG00000027255,ENSGALG00000032287,ENSGALG00000015551,ENSGALG00000009003,ENSGALG00000029652,ENSGALG00000014983,ENSGALG00000040035,ENSGALG00000004758,ENSGALG00000006695,ENSGALG00000008313,ENSGALG00000038426,ENSGALG00000002840,ENSGALG00000003930,ENSGALG00000015305,ENSGALG00000010050,…
GO:0070493	thrombin-activated receptor signaling pathway	biological_process	0.013312	0.94915	5	1937	12	15043	ENSGALG00000014983,ENSGALG00000014984,ENSGALG00000023379,ENSGALG00000014978,ENSGALG00000001475
GO:0008045	motor neuron axon guidance	biological_process	0.013321	0.94915	8	1937	24	15043	ENSGALG00000009293,ENSGALG00000015348,ENSGALG00000007769,ENSGALG00000040971,ENSGALG00000012456,ENSGALG00000016915,ENSGALG00000007130,ENSGALG00000029621
GO:0003707	steroid hormone receptor activity	molecular_function	0.013896	0.94915	13	1937	51	15043	ENSGALG00000016675,ENSGALG00000017195,ENSGALG00000015305,ENSGALG00000002182,ENSGALG00000053181,ENSGALG00000043010,ENSGALG00000008519,ENSGALG00000011298,ENSGALG00000000887,ENSGALG00000009680,ENSGALG00000038059,ENSGALG00000030879,ENSGALG00000042055
GO:0043410	positive regulation of MAPK cascade	biological_process	0.013978	0.94915	54	1937	307	15043	ENSGALG00000012124,ENSGALG00000028821,ENSGALG00000005123,ENSGALG00000003126,ENSGALG00000000607,ENSGALG00000030706,ENSGALG00000043555,ENSGALG00000047289,ENSGALG00000004594,ENSGALG00000014477,ENSGALG00000040241,ENSGALG00000009612,ENSGALG00000039080,ENSGALG00000008411,ENSGALG00000005725,ENSGALG00000014984,ENSGALG00000020249,ENSGALG00000001416,ENSGALG00000017327,ENSGALG00000030613,ENSGALG00000028420,…
GO:0022839	ion gated channel activity	molecular_function	0.01399	0.94915	48	1937	262	15043	ENSGALG00000045668,ENSGALG00000031929,ENSGALG00000005002,ENSGALG00000012111,ENSGALG00000013022,ENSGALG00000044649,ENSGALG00000036964,ENSGALG00000026902,ENSGALG00000003354,ENSGALG00000000442,ENSGALG00000015382,ENSGALG00000020292,ENSGALG00000009003,ENSGALG00000015551,ENSGALG00000002655,ENSGALG00000034615,ENSGALG00000010921,ENSGALG00000016707,ENSGALG00000036942,ENSGALG00000037241,ENSGALG00000034077,…
GO:0030877	beta-catenin destruction complex	cellular_component	0.014027	0.94915	4	1937	8	15043	ENSGALG00000000220,ENSGALG00000014977,ENSGALG00000012023,ENSGALG00000001364
GO:0003677	DNA binding	molecular_function	0.014065	0.94915	210	1937	1414	15043	ENSGALG00000003120,ENSGALG00000011392,ENSGALG00000036101,ENSGALG00000019178,ENSGALG00000005121,ENSGALG00000009491,ENSGALG00000031144,ENSGALG00000009274,ENSGALG00000006983,ENSGALG00000036082,ENSGALG00000005613,ENSGALG00000039436,ENSGALG00000043010,ENSGALG00000043082,ENSGALG00000005378,ENSGALG00000010461,ENSGALG00000003786,ENSGALG00000000817,ENSGALG00000008269,ENSGALG00000004947,ENSGALG00000042333,…
GO:0032589	neuron projection membrane	cellular_component	0.014085	0.94915	9	1937	29	15043	ENSGALG00000004083,ENSGALG00000004758,ENSGALG00000029512,ENSGALG00000020292,ENSGALG00000029514,ENSGALG00000000400,ENSGALG00000007269,ENSGALG00000010204,ENSGALG00000037556
GO:0008076	voltage-gated potassium channel complex	cellular_component	0.014272	0.94915	15	1937	61	15043	ENSGALG00000031929,ENSGALG00000004376,ENSGALG00000002118,ENSGALG00000040681,ENSGALG00000000441,ENSGALG00000037249,ENSGALG00000010204,ENSGALG00000000400,ENSGALG00000041791,ENSGALG00000040890,ENSGALG00000036942,ENSGALG00000037241,ENSGALG00000002132,ENSGALG00000000442,ENSGALG00000004758
GO:0014031	mesenchymal cell development	biological_process	0.014276	0.94915	17	1937	74	15043	ENSGALG00000004270,ENSGALG00000037301,ENSGALG00000036114,ENSGALG00000028376,ENSGALG00000009020,ENSGALG00000007668,ENSGALG00000012885,ENSGALG00000002375,ENSGALG00000029621,ENSGALG00000013342,ENSGALG00000005321,ENSGALG00000011686,ENSGALG00000000518,ENSGALG00000041124,ENSGALG00000003126,ENSGALG00000007130,ENSGALG00000042492
GO:0046928	regulation of neurotransmitter secretion	biological_process	0.014281	0.94915	16	1937	66	15043	ENSGALG00000005123,ENSGALG00000038426,ENSGALG00000003930,ENSGALG00000007794,ENSGALG00000008496,ENSGALG00000000400,ENSGALG00000014977,ENSGALG00000032287,ENSGALG00000015551,ENSGALG00000011485,ENSGALG00000027255,ENSGALG00000049067,ENSGALG00000015384,ENSGALG00000015382,ENSGALG00000008313,ENSGALG00000031170
GO:0098796	membrane protein complex	cellular_component	0.014309	0.94915	130	1937	830	15043	ENSGALG00000012885,ENSGALG00000009003,ENSGALG00000038292,ENSGALG00000004758,ENSGALG00000008313,ENSGALG00000000055,ENSGALG00000010921,ENSGALG00000013569,ENSGALG00000003743,ENSGALG00000005744,ENSGALG00000034374,ENSGALG00000052250,ENSGALG00000000442,ENSGALG00000001521,ENSGALG00000000400,ENSGALG00000027688,ENSGALG00000006056,ENSGALG00000005766,ENSGALG00000010150,ENSGALG00000034251,ENSGALG00000000441,…
GO:0003214	cardiac left ventricle morphogenesis	biological_process	0.014432	0.94915	5	1937	12	15043	ENSGALG00000009499,ENSGALG00000009280,ENSGALG00000011442,ENSGALG00000035104,ENSGALG00000002375
GO:0050688	regulation of defense response to virus	biological_process	0.014462	0.94915	10	1937	37	15043	ENSGALG00000000881,ENSGALG00000009836,ENSGALG00000054379,ENSGALG00000023821,ENSGALG00000045511,ENSGALG00000012075,ENSGALG00000037854,ENSGALG00000009870,ENSGALG00000040474,ENSGALG00000000855
GO:0001067	regulatory region nucleic acid binding	molecular_function	0.014519	0.94915	108	1937	681	15043	ENSGALG00000005787,ENSGALG00000029329,ENSGALG00000015254,ENSGALG00000015209,ENSGALG00000008494,ENSGALG00000035602,ENSGALG00000005679,ENSGALG00000000573,ENSGALG00000008519,ENSGALG00000040971,ENSGALG00000053640,ENSGALG00000032365,ENSGALG00000041616,ENSGALG00000007324,ENSGALG00000018439,ENSGALG00000037632,ENSGALG00000037272,ENSGALG00000005415,ENSGALG00000003670,ENSGALG00000033432,ENSGALG00000042389,…
GO:0044212	transcription regulatory region DNA binding	molecular_function	0.014519	0.94915	108	1937	681	15043	ENSGALG00000013882,ENSGALG00000010870,ENSGALG00000009270,ENSGALG00000035539,ENSGALG00000029382,ENSGALG00000002942,ENSGALG00000038059,ENSGALG00000032278,ENSGALG00000039051,ENSGALG00000029393,ENSGALG00000041845,ENSGALG00000009356,ENSGALG00000023420,ENSGALG00000039238,ENSGALG00000009993,ENSGALG00000043334,ENSGALG00000038340,ENSGALG00000009896,ENSGALG00000003267,ENSGALG00000014918,ENSGALG00000001143,…
GO:0050707	regulation of cytokine secretion	biological_process	0.01457	0.94915	18	1937	82	15043	ENSGALG00000009519,ENSGALG00000007874,ENSGALG00000040023,ENSGALG00000000003,ENSGALG00000007698,ENSGALG00000005725,ENSGALG00000000892,ENSGALG00000004222,ENSGALG00000002138,ENSGALG00000014984,ENSGALG00000007794,ENSGALG00000014582,ENSGALG00000043082,ENSGALG00000039751,ENSGALG00000014983,ENSGALG00000029512,ENSGALG00000007253,ENSGALG00000007158
GO:0099061	integral component of postsynaptic density membrane	cellular_component	0.01469	0.94915	9	1937	28	15043	ENSGALG00000010050,ENSGALG00000004048,ENSGALG00000004083,ENSGALG00000031170,ENSGALG00000029175,ENSGALG00000003126,ENSGALG00000036373,ENSGALG00000014674,ENSGALG00000008434
GO:0021893	cerebral cortex GABAergic interneuron fate commitment	biological_process	0.014739	0.94915	2	1937	2	15043	ENSGALG00000039436,ENSGALG00000018439
GO:1902871	positive regulation of amacrine cell differentiation	biological_process	0.014739	0.94915	2	1937	2	15043	ENSGALG00000018439,ENSGALG00000039436
GO:0048568	embryonic organ development	biological_process	0.014752	0.94915	49	1937	276	15043	ENSGALG00000029439,ENSGALG00000041295,ENSGALG00000000785,ENSGALG00000003670,ENSGALG00000035104,ENSGALG00000039436,ENSGALG00000042389,ENSGALG00000025748,ENSGALG00000008908,ENSGALG00000013342,ENSGALG00000009612,ENSGALG00000031144,ENSGALG00000029329,ENSGALG00000013424,ENSGALG00000036114,ENSGALG00000040266,ENSGALG00000004270,ENSGALG00000011442,ENSGALG00000009791,ENSGALG00000030416,ENSGALG00000030492,…
GO:0071881	adenylate cyclase-inhibiting adrenergic receptor signaling pathway	biological_process	0.014791	0.94915	2	1937	2	15043	ENSGALG00000042744,ENSGALG00000023521
GO:0006121	mitochondrial electron transport, succinate to ubiquinone	biological_process	0.014815	0.94915	2	1937	2	15043	ENSGALG00000040632,ENSGALG00000007878
GO:0045188	regulation of circadian sleep/wake cycle, non-REM sleep	biological_process	0.014826	0.94915	2	1937	2	15043	ENSGALG00000008411,ENSGALG00000000442
GO:0021571	rhombomere 5 development	biological_process	0.014836	0.94915	2	1937	2	15043	ENSGALG00000003670,ENSGALG00000040971
GO:0035283	central nervous system segmentation	biological_process	0.014836	0.94915	2	1937	2	15043	ENSGALG00000003670,ENSGALG00000040971
GO:0035284	brain segmentation	biological_process	0.014836	0.94915	2	1937	2	15043	ENSGALG00000003670,ENSGALG00000040971
GO:0035985	senescence-associated heterochromatin focus	cellular_component	0.014837	0.94915	2	1937	2	15043	ENSGALG00000026137,ENSGALG00000030396
GO:0035986	senescence-associated heterochromatin focus assembly	biological_process	0.014837	0.94915	2	1937	2	15043	ENSGALG00000026137,ENSGALG00000030396
GO:0033906	hyaluronoglucuronidase activity	molecular_function	0.014858	0.94915	2	1937	2	15043	ENSGALG00000002138,ENSGALG00000029000
GO:0032612	interleukin-1 production	biological_process	0.014924	0.94915	10	1937	37	15043	ENSGALG00000009519,ENSGALG00000030063,ENSGALG00000014984,ENSGALG00000012755,ENSGALG00000000003,ENSGALG00000008411,ENSGALG00000007698,ENSGALG00000039751,ENSGALG00000014983,ENSGALG00000004222
GO:2000648	positive regulation of stem cell proliferation	biological_process	0.01497	0.94915	8	1937	26	15043	ENSGALG00000015305,ENSGALG00000040266,ENSGALG00000007794,ENSGALG00000028253,ENSGALG00000033469,ENSGALG00000036114,ENSGALG00000032398,ENSGALG00000008969
GO:0005749	mitochondrial respiratory chain complex II, succinate dehydrogenase complex (ubiquinone)	cellular_component	0.015093	0.94915	2	1937	2	15043	ENSGALG00000041401,ENSGALG00000007878
GO:0045257	succinate dehydrogenase complex (ubiquinone)	cellular_component	0.015093	0.94915	2	1937	2	15043	ENSGALG00000041401,ENSGALG00000007878
GO:0045283	fumarate reductase complex	cellular_component	0.015093	0.94915	2	1937	2	15043	ENSGALG00000007878,ENSGALG00000041401
GO:0004024	alcohol dehydrogenase activity, zinc-dependent	molecular_function	0.015287	0.94915	2	1937	2	15043	ENSGALG00000054856,ENSGALG00000030614
GO:0060397	JAK-STAT cascade involved in growth hormone signaling pathway	biological_process	0.015305	0.94915	2	1937	2	15043	ENSGALG00000003267,ENSGALG00000003282
GO:0001085	RNA polymerase II transcription factor binding	molecular_function	0.015308	0.94915	22	1937	105	15043	ENSGALG00000013342,ENSGALG00000008908,ENSGALG00000039682,ENSGALG00000008127,ENSGALG00000016662,ENSGALG00000005613,ENSGALG00000030879,ENSGALG00000009287,ENSGALG00000005415,ENSGALG00000010870,ENSGALG00000033432,ENSGALG00000007528,ENSGALG00000012023,ENSGALG00000040971,ENSGALG00000023296,ENSGALG00000042320,ENSGALG00000003267,ENSGALG00000009013,ENSGALG00000008494,ENSGALG00000014977,ENSGALG00000014982,…
GO:0036505	prosaposin receptor activity	molecular_function	0.01532	0.94915	2	1937	2	15043	ENSGALG00000000607,ENSGALG00000040954
GO:2000484	positive regulation of interleukin-8 secretion	biological_process	0.015364	0.94915	3	1937	5	15043	ENSGALG00000014983,ENSGALG00000014984,ENSGALG00000002138
GO:0048755	branching morphogenesis of a nerve	biological_process	0.015379	0.94915	4	1937	8	15043	ENSGALG00000006655,ENSGALG00000015593,ENSGALG00000039436,ENSGALG00000007794
GO:0015085	calcium ion transmembrane transporter activity	molecular_function	0.015396	0.94915	22	1937	101	15043	ENSGALG00000029416,ENSGALG00000038242,ENSGALG00000003849,ENSGALG00000042706,ENSGALG00000036964,ENSGALG00000007972,ENSGALG00000013022,ENSGALG00000014746,XLOC_011864,ENSGALG00000012111,ENSGALG00000029424,ENSGALG00000039751,ENSGALG00000005766,ENSGALG00000005215,ENSGALG00000013007,ENSGALG00000015080,ENSGALG00000010921,ENSGALG00000002655,ENSGALG00000010793,ENSGALG00000015551,ENSGALG00000032287,ENSGALG…
GO:0004668	protein-arginine deiminase activity	molecular_function	0.015397	0.94915	2	1937	2	15043	ENSGALG00000039572,ENSGALG00000029212
GO:0018101	protein citrullination	biological_process	0.015397	0.94915	2	1937	2	15043	ENSGALG00000029212,ENSGALG00000039572
GO:0036414	histone citrullination	biological_process	0.015397	0.94915	2	1937	2	15043	ENSGALG00000029212,ENSGALG00000039572
GO:0030885	regulation of myeloid dendritic cell activation	biological_process	0.015414	0.94915	2	1937	2	15043	ENSGALG00000054379,ENSGALG00000000892
GO:0030886	negative regulation of myeloid dendritic cell activation	biological_process	0.015414	0.94915	2	1937	2	15043	ENSGALG00000054379,ENSGALG00000000892
GO:0072545	tyrosine binding	molecular_function	0.015432	0.94915	2	1937	2	15043	ENSGALG00000012919,ENSGALG00000016615
GO:0038100	nodal binding	molecular_function	0.015474	0.94915	2	1937	2	15043	ENSGALG00000012623,ENSGALG00000041257
GO:0016635	oxidoreductase activity, acting on the CH-CH group of donors, quinone or related compound as acceptor	molecular_function	0.01549	0.94915	3	1937	5	15043	ENSGALG00000041401,ENSGALG00000007878,ENSGALG00000000802
GO:0004663	Rab geranylgeranyltransferase activity	molecular_function	0.015513	0.94915	2	1937	2	15043	ENSGALG00000011388,ENSGALG00000015397
GO:0055024	regulation of cardiac muscle tissue development	biological_process	0.015538	0.94915	12	1937	46	15043	ENSGALG00000025748,ENSGALG00000040023,ENSGALG00000003126,ENSGALG00000012755,ENSGALG00000002375,ENSGALG00000026853,ENSGALG00000008494,ENSGALG00000012827,ENSGALG00000015422,ENSGALG00000013663,ENSGALG00000007769,ENSGALG00000029175
GO:0006935	chemotaxis	biological_process	0.01556	0.94915	63	1937	364	15043	ENSGALG00000041295,ENSGALG00000001472,ENSGALG00000039861,ENSGALG00000037632,ENSGALG00000008716,ENSGALG00000012456,ENSGALG00000016915,ENSGALG00000010490,ENSGALG00000000783,ENSGALG00000007130,ENSGALG00000002016,ENSGALG00000036101,ENSGALG00000005725,ENSGALG00000029212,ENSGALG00000013342,ENSGALG00000036378,ENSGALG00000040241,ENSGALG00000008934,ENSGALG00000042228,ENSGALG00000004594,ENSGALG00000016669,…
GO:0036476	neuron death in response to hydrogen peroxide	biological_process	0.01557	0.94915	3	1937	5	15043	ENSGALG00000000892,ENSGALG00000000122,ENSGALG00000036214
GO:1903207	regulation of hydrogen peroxide-induced neuron death	biological_process	0.01557	0.94915	3	1937	5	15043	ENSGALG00000000892,ENSGALG00000036214,ENSGALG00000000122
GO:1903208	negative regulation of hydrogen peroxide-induced neuron death	biological_process	0.01557	0.94915	3	1937	5	15043	ENSGALG00000000892,ENSGALG00000000122,ENSGALG00000036214
GO:0004947	bradykinin receptor activity	molecular_function	0.015599	0.94915	2	1937	2	15043	ENSGALG00000020386,ENSGALG00000011080
GO:0045055	regulated exocytosis	biological_process	0.015614	0.94915	28	1937	139	15043	ENSGALG00000014994,ENSGALG00000009304,ENSGALG00000003930,ENSGALG00000011673,ENSGALG00000029000,ENSGALG00000038426,ENSGALG00000005123,ENSGALG00000012456,ENSGALG00000031170,ENSGALG00000006695,ENSGALG00000000848,ENSGALG00000008313,ENSGALG00000000579,ENSGALG00000005215,ENSGALG00000015384,ENSGALG00000040128,ENSGALG00000015382,ENSGALG00000049067,ENSGALG00000027255,ENSGALG00000007476,ENSGALG00000032287,…
GO:0006165	nucleoside diphosphate phosphorylation	biological_process	0.015615	0.94915	15	1937	65	15043	ENSGALG00000033993,ENSGALG00000014526,ENSGALG00000038044,ENSGALG00000001117,ENSGALG00000004222,ENSGALG00000015544,ENSGALG00000003267,ENSGALG00000011093,ENSGALG00000012624,ENSGALG00000014528,ENSGALG00000021039,ENSGALG00000004956,ENSGALG00000034855,ENSGALG00000010481,ENSGALG00000012755
GO:0046939	nucleotide phosphorylation	biological_process	0.015615	0.94915	15	1937	65	15043	ENSGALG00000001117,ENSGALG00000033993,ENSGALG00000014526,ENSGALG00000038044,ENSGALG00000004222,ENSGALG00000015544,ENSGALG00000003267,ENSGALG00000012624,ENSGALG00000021039,ENSGALG00000014528,ENSGALG00000011093,ENSGALG00000010481,ENSGALG00000034855,ENSGALG00000012755,ENSGALG00000004956
GO:0000320	re-entry into mitotic cell cycle	biological_process	0.015652	0.94915	2	1937	2	15043	ENSGALG00000007555,ENSGALG00000038502
GO:0032652	regulation of interleukin-1 production	biological_process	0.015661	0.94915	9	1937	32	15043	ENSGALG00000007698,ENSGALG00000008411,ENSGALG00000039751,ENSGALG00000014983,ENSGALG00000004222,ENSGALG00000009519,ENSGALG00000030063,ENSGALG00000012755,ENSGALG00000000003
GO:0019781	NEDD8 activating enzyme activity	molecular_function	0.015701	0.94915	2	1937	2	15043	ENSGALG00000013410,ENSGALG00000038957
GO:0002278	eosinophil activation involved in immune response	biological_process	0.015732	0.94915	2	1937	2	15043	ENSGALG00000014984,ENSGALG00000007476
GO:0002447	eosinophil mediated immunity	biological_process	0.015732	0.94915	2	1937	2	15043	ENSGALG00000014984,ENSGALG00000007476
GO:0043307	eosinophil activation	biological_process	0.015732	0.94915	2	1937	2	15043	ENSGALG00000014984,ENSGALG00000007476
GO:0043308	eosinophil degranulation	biological_process	0.015732	0.94915	2	1937	2	15043	ENSGALG00000014984,ENSGALG00000007476
GO:0008310	single-stranded DNA 3'-5' exodeoxyribonuclease activity	molecular_function	0.015739	0.94915	3	1937	5	15043	ENSGALG00000007665,ENSGALG00000044204,ENSGALG00000009456
GO:0110095	cellular detoxification of aldehyde	biological_process	0.015803	0.94915	3	1937	5	15043	ENSGALG00000036214,ENSGALG00000012245,ENSGALG00000009538
GO:0015459	potassium channel regulator activity	molecular_function	0.015825	0.94915	9	1937	31	15043	ENSGALG00000040890,ENSGALG00000041791,ENSGALG00000013971,ENSGALG00000037241,ENSGALG00000002132,ENSGALG00000040035,ENSGALG00000031929,ENSGALG00000002118,ENSGALG00000012992
GO:0001601	peptide YY receptor activity	molecular_function	0.015835	0.94915	3	1937	5	15043	ENSGALG00000009499,ENSGALG00000009498,ENSGALG00000009280
GO:0002842	positive regulation of T cell mediated immune response to tumor cell	biological_process	0.01586	0.94915	2	1937	2	15043	ENSGALG00000008094,ENSGALG00000038627
GO:0090541	MIT domain binding	molecular_function	0.015874	0.94915	2	1937	2	15043	ENSGALG00000000811,ENSGALG00000041731
GO:0001552	ovarian follicle atresia	biological_process	0.015899	0.94915	2	1937	2	15043	ENSGALG00000011058,ENSGALG00000029000
GO:2000355	negative regulation of ovarian follicle development	biological_process	0.015899	0.94915	2	1937	2	15043	ENSGALG00000029000,ENSGALG00000011058
GO:0002067	glandular epithelial cell differentiation	biological_process	0.015934	0.94915	11	1937	42	15043	ENSGALG00000009791,ENSGALG00000036114,ENSGALG00000042055,ENSGALG00000011298,ENSGALG00000002375,ENSGALG00000028009,ENSGALG00000007769,ENSGALG00000008908,ENSGALG00000005378,ENSGALG00000007324,ENSGALG00000014918
GO:0005096	GTPase activator activity	molecular_function	0.015961	0.94915	35	1937	180	15043	ENSGALG00000042259,ENSGALG00000036101,ENSGALG00000009368,ENSGALG00000009040,ENSGALG00000021143,ENSGALG00000032765,ENSGALG00000006766,ENSGALG00000004045,ENSGALG00000008378,ENSGALG00000009293,ENSGALG00000016602,ENSGALG00000041373,ENSGALG00000020249,ENSGALG00000043058,ENSGALG00000016925,ENSGALG00000002131,ENSGALG00000043671,ENSGALG00000009855,ENSGALG00000002564,ENSGALG00000042744,ENSGALG00000010870,…
GO:0044028	DNA hypomethylation	biological_process	0.015966	0.94915	2	1937	2	15043	ENSGALG00000000855,ENSGALG00000008934
GO:0044029	hypomethylation of CpG island	biological_process	0.015966	0.94915	2	1937	2	15043	ENSGALG00000008934,ENSGALG00000000855
GO:0016037	light absorption	biological_process	0.016001	0.94915	3	1937	5	15043	ENSGALG00000010513,ENSGALG00000020745,ENSGALG00000002848
GO:2000152	regulation of ubiquitin-specific protease activity	biological_process	0.016004	0.94915	2	1937	2	15043	ENSGALG00000011131,ENSGALG00000036214
GO:0003241	growth involved in heart morphogenesis	biological_process	0.016105	0.94915	2	1937	2	15043	ENSGALG00000002375,ENSGALG00000005208
GO:0035108	limb morphogenesis	biological_process	0.016111	0.94915	25	1937	122	15043	ENSGALG00000005123,ENSGALG00000025748,ENSGALG00000042389,ENSGALG00000009270,ENSGALG00000042492,ENSGALG00000013022,ENSGALG00000029393,ENSGALG00000009274,ENSGALG00000027513,ENSGALG00000051135,ENSGALG00000039238,ENSGALG00000015208,ENSGALG00000020768,ENSGALG00000032039,ENSGALG00000011298,ENSGALG00000040266,ENSGALG00000007668,ENSGALG00000007562,ENSGALG00000002375,ENSGALG00000013424,ENSGALG00000008452,…
GO:0004022	alcohol dehydrogenase (NAD) activity	molecular_function	0.016122	0.94915	3	1937	5	15043	ENSGALG00000054856,ENSGALG00000030614,ENSGALG00000012245
GO:0034705	potassium channel complex	cellular_component	0.016176	0.94915	16	1937	67	15043	ENSGALG00000041791,ENSGALG00000015434,ENSGALG00000002132,ENSGALG00000000442,ENSGALG00000031929,ENSGALG00000010204,ENSGALG00000040681,ENSGALG00000000441,ENSGALG00000004376,ENSGALG00000002118,ENSGALG00000036942,ENSGALG00000040890,ENSGALG00000037241,ENSGALG00000004758,ENSGALG00000037249,ENSGALG00000000400
GO:0044403	symbiont process	biological_process	0.016205	0.94915	44	1937	250	15043	ENSGALG00000002138,ENSGALG00000007512,ENSGALG00000053886,ENSGALG00000008496,ENSGALG00000012885,ENSGALG00000044204,ENSGALG00000002655,ENSGALG00000002375,XLOC_039071,ENSGALG00000046757,ENSGALG00000040756,ENSGALG00000011619,ENSGALG00000004347,ENSGALG00000009791,ENSGALG00000042055,ENSGALG00000013810,ENSGALG00000030016,ENSGALG00000010870,ENSGALG00000016144,ENSGALG00000003743,ENSGALG00000003795,ENSGALG…
GO:0090114	COPII-coated vesicle budding	biological_process	0.016215	0.94915	7	1937	22	15043	ENSGALG00000000518,ENSGALG00000008419,ENSGALG00000010150,ENSGALG00000035482,ENSGALG00000017394,ENSGALG00000011998,ENSGALG00000002364
GO:1904891	positive regulation of excitatory synapse assembly	biological_process	0.016228	0.94915	2	1937	2	15043	ENSGALG00000005123,ENSGALG00000017217
GO:1902263	apoptotic process involved in embryonic digit morphogenesis	biological_process	0.016262	0.94915	2	1937	2	15043	ENSGALG00000002375,ENSGALG00000051135
GO:0046578	regulation of Ras protein signal transduction	biological_process	0.016282	0.94915	34	1937	175	15043	ENSGALG00000017326,ENSGALG00000002193,ENSGALG00000017196,ENSGALG00000012755,ENSGALG00000013420,ENSGALG00000012932,ENSGALG00000008546,ENSGALG00000012454,ENSGALG00000027258,ENSGALG00000014983,ENSGALG00000039652,ENSGALG00000001475,ENSGALG00000006695,ENSGALG00000008771,ENSGALG00000017706,ENSGALG00000007149,ENSGALG00000002375,ENSGALG00000011277,ENSGALG00000029652,ENSGALG00000026944,ENSGALG00000036101,…
GO:1905371	ceramide phosphoethanolamine metabolic process	biological_process	0.016293	0.94915	2	1937	2	15043	ENSGALG00000005004,ENSGALG00000010535
GO:1905373	ceramide phosphoethanolamine biosynthetic process	biological_process	0.016293	0.94915	2	1937	2	15043	ENSGALG00000010535,ENSGALG00000005004
GO:0046340	diacylglycerol catabolic process	biological_process	0.016309	0.94915	2	1937	2	15043	ENSGALG00000036492,ENSGALG00000007119
GO:0004662	CAAX-protein geranylgeranyltransferase activity	molecular_function	0.016333	0.94915	2	1937	2	15043	ENSGALG00000015397,ENSGALG00000008197
GO:0005953	CAAX-protein geranylgeranyltransferase complex	cellular_component	0.016333	0.94915	2	1937	2	15043	ENSGALG00000008197,ENSGALG00000015397
GO:0009166	nucleotide catabolic process	biological_process	0.016383	0.94915	17	1937	77	15043	ENSGALG00000014528,ENSGALG00000012624,ENSGALG00000048320,ENSGALG00000045427,ENSGALG00000002830,ENSGALG00000012755,ENSGALG00000001117,ENSGALG00000033993,ENSGALG00000014526,ENSGALG00000004222,ENSGALG00000003457,ENSGALG00000021039,ENSGALG00000016994,ENSGALG00000034855,ENSGALG00000004956,ENSGALG00000015544,ENSGALG00000003267
GO:0004511	tyrosine 3-monooxygenase activity	molecular_function	0.016421	0.94915	2	1937	2	15043	ENSGALG00000019300,ENSGALG00000029648
GO:0006585	dopamine biosynthetic process from tyrosine	biological_process	0.016421	0.94915	2	1937	2	15043	ENSGALG00000029648,ENSGALG00000019300
GO:0016813	hydrolase activity, acting on carbon-nitrogen (but not peptide) bonds, in linear amidines	molecular_function	0.016438	0.94915	3	1937	5	15043	ENSGALG00000039572,ENSGALG00000029212,ENSGALG00000009519
GO:1901301	regulation of cargo loading into COPII-coated vesicle	biological_process	0.016452	0.94915	2	1937	2	15043	ENSGALG00000035482,ENSGALG00000017394
GO:0044764	multi-organism cellular process	biological_process	0.016476	0.94915	8	1937	27	15043	ENSGALG00000002138,ENSGALG00000027416,ENSGALG00000037854,ENSGALG00000017329,ENSGALG00000004935,ENSGALG00000023821,ENSGALG00000040756,ENSGALG00000000881
GO:0051588	regulation of neurotransmitter transport	biological_process	0.016579	0.94915	19	1937	85	15043	ENSGALG00000003930,ENSGALG00000038426,ENSGALG00000005123,ENSGALG00000008490,ENSGALG00000049067,ENSGALG00000015382,ENSGALG00000015384,ENSGALG00000038904,ENSGALG00000015551,ENSGALG00000032287,ENSGALG00000011485,ENSGALG00000027255,ENSGALG00000007476,ENSGALG00000000400,ENSGALG00000014977,ENSGALG00000007794,ENSGALG00000008496,ENSGALG00000031170,ENSGALG00000008313
GO:0046620	regulation of organ growth	biological_process	0.016645	0.94915	14	1937	58	15043	ENSGALG00000037325,ENSGALG00000009791,ENSGALG00000036114,ENSGALG00000025748,ENSGALG00000040023,ENSGALG00000003126,ENSGALG00000012755,ENSGALG00000011620,ENSGALG00000002375,ENSGALG00000038242,ENSGALG00000007769,ENSGALG00000012827,ENSGALG00000051135,ENSGALG00000013663
GO:0035692	macrophage migration inhibitory factor receptor complex	cellular_component	0.016666	0.94915	2	1937	2	15043	ENSGALG00000004594,ENSGALG00000039080
GO:1901668	regulation of superoxide dismutase activity	biological_process	0.016737	0.94915	2	1937	2	15043	ENSGALG00000036214,ENSGALG00000028561
GO:0002698	negative regulation of immune effector process	biological_process	0.016738	0.94915	13	1937	54	15043	ENSGALG00000010016,ENSGALG00000037854,ENSGALG00000014561,ENSGALG00000040474,ENSGALG00000030007,ENSGALG00000009612,ENSGALG00000011442,ENSGALG00000000881,ENSGALG00000000892,ENSGALG00000006695,ENSGALG00000013169,ENSGALG00000037587,ENSGALG00000023821
GO:0001806	type IV hypersensitivity	biological_process	0.01694	0.94915	2	1937	2	15043	ENSGALG00000013169,ENSGALG00000014749
GO:0009583	detection of light stimulus	biological_process	0.01701	0.94915	9	1937	32	15043	ENSGALG00000015373,ENSGALG00000010762,ENSGALG00000010513,ENSGALG00000041662,ENSGALG00000007217,ENSGALG00000002848,ENSGALG00000020745,ENSGALG00000011686,ENSGALG00000009538
GO:0098727	maintenance of cell number	biological_process	0.017033	0.94915	22	1937	106	15043	ENSGALG00000017218,ENSGALG00000009020,ENSGALG00000036114,ENSGALG00000032398,ENSGALG00000015399,ENSGALG00000015297,ENSGALG00000007562,ENSGALG00000002375,ENSGALG00000007668,ENSGALG00000028336,ENSGALG00000023296,ENSGALG00000003267,ENSGALG00000007324,ENSGALG00000030492,ENSGALG00000009791,ENSGALG00000002469,ENSGALG00000012755,ENSGALG00000005123,ENSGALG00000005618,ENSGALG00000041093,ENSGALG00000015305,…
GO:0048814	regulation of dendrite morphogenesis	biological_process	0.017118	0.94915	11	1937	40	15043	ENSGALG00000050897,ENSGALG00000020249,ENSGALG00000005145,ENSGALG00000034584,ENSGALG00000004943,ENSGALG00000007476,ENSGALG00000006743,ENSGALG00000012947,ENSGALG00000007007,ENSGALG00000004347,ENSGALG00000015305
GO:2001038	regulation of cellular response to drug	biological_process	0.017161	0.94915	6	1937	17	15043	ENSGALG00000000892,ENSGALG00000040954,ENSGALG00000012827,ENSGALG00000000122,ENSGALG00000036214,ENSGALG00000000607
GO:0061187	regulation of chromatin silencing at rDNA	biological_process	0.017253	0.94915	2	1937	2	15043	ENSGALG00000038219,ENSGALG00000039208
GO:0008020	G-protein coupled photoreceptor activity	molecular_function	0.017293	0.94915	5	1937	13	15043	ENSGALG00000020745,ENSGALG00000002848,ENSGALG00000010762,ENSGALG00000041662,ENSGALG00000010513
GO:0042330	taxis	biological_process	0.017308	0.94915	63	1937	366	15043	ENSGALG00000005208,ENSGALG00000036114,ENSGALG00000016669,ENSGALG00000001608,ENSGALG00000040266,ENSGALG00000014984,ENSGALG00000029175,ENSGALG00000019845,ENSGALG00000040971,ENSGALG00000016670,ENSGALG00000015348,ENSGALG00000042193,ENSGALG00000009293,ENSGALG00000030613,ENSGALG00000021031,ENSGALG00000015422,ENSGALG00000005637,ENSGALG00000006097,ENSGALG00000001472,ENSGALG00000041295,ENSGALG00000037632,…
GO:0044706	multi-multicellular organism process	biological_process	0.017336	0.94915	9	1937	32	15043	ENSGALG00000014331,ENSGALG00000011620,ENSGALG00000001348,ENSGALG00000029000,ENSGALG00000014994,ENSGALG00000005378,ENSGALG00000041257,ENSGALG00000015388,ENSGALG00000005247
GO:0060712	spongiotrophoblast layer development	biological_process	0.017345	0.94915	3	1937	5	15043	ENSGALG00000030492,ENSGALG00000037698,ENSGALG00000011620
GO:1902110	positive regulation of mitochondrial membrane permeability involved in apoptotic process	biological_process	0.017395	0.94915	5	1937	13	15043	ENSGALG00000031142,ENSGALG00000009287,ENSGALG00000005794,ENSGALG00000051135,ENSGALG00000031511
GO:0004340	glucokinase activity	molecular_function	0.017402	0.94915	3	1937	5	15043	ENSGALG00000021039,ENSGALG00000034855,ENSGALG00000004222
GO:0004396	hexokinase activity	molecular_function	0.017402	0.94915	3	1937	5	15043	ENSGALG00000034855,ENSGALG00000004222,ENSGALG00000021039
GO:1903847	regulation of aorta morphogenesis	biological_process	0.017491	0.94915	2	1937	2	15043	ENSGALG00000029175,ENSGALG00000002375
GO:1903849	positive regulation of aorta morphogenesis	biological_process	0.017491	0.94915	2	1937	2	15043	ENSGALG00000002375,ENSGALG00000029175
GO:1905651	regulation of artery morphogenesis	biological_process	0.017491	0.94915	2	1937	2	15043	ENSGALG00000002375,ENSGALG00000029175
GO:1905653	positive regulation of artery morphogenesis	biological_process	0.017491	0.94915	2	1937	2	15043	ENSGALG00000002375,ENSGALG00000029175
GO:0018344	protein geranylgeranylation	biological_process	0.017549	0.94915	3	1937	5	15043	ENSGALG00000008197,ENSGALG00000015397,ENSGALG00000011388
GO:0061443	endocardial cushion cell differentiation	biological_process	0.01756	0.94915	2	1937	2	15043	ENSGALG00000037301,ENSGALG00000009020
GO:0042391	regulation of membrane potential	biological_process	0.017565	0.94915	48	1937	262	15043	ENSGALG00000002152,ENSGALG00000036214,ENSGALG00000015384,ENSGALG00000049067,ENSGALG00000007868,ENSGALG00000000855,ENSGALG00000012021,ENSGALG00000032247,ENSGALG00000040890,ENSGALG00000014695,ENSGALG00000004376,ENSGALG00000007269,ENSGALG00000005123,ENSGALG00000042228,ENSGALG00000040241,ENSGALG00000004083,ENSGALG00000000122,ENSGALG00000008411,ENSGALG00000015434,ENSGALG00000042664,ENSGALG00000015018,…
GO:0031681	G-protein beta-subunit binding	molecular_function	0.017566	0.94915	5	1937	13	15043	ENSGALG00000014983,ENSGALG00000014984,ENSGALG00000039772,ENSGALG00000027561,ENSGALG00000012542
GO:0022008	neurogenesis	biological_process	0.01758	0.94915	161	1937	1035	15043	ENSGALG00000043334,ENSGALG00000007308,ENSGALG00000054198,ENSGALG00000028561,ENSGALG00000010763,ENSGALG00000023420,ENSGALG00000009356,ENSGALG00000029393,ENSGALG00000013683,ENSGALG00000006655,ENSGALG00000012821,ENSGALG00000009270,ENSGALG00000010870,ENSGALG00000012755,ENSGALG00000007993,ENSGALG00000030889,ENSGALG00000003267,ENSGALG00000028851,ENSGALG00000029652,ENSGALG00000036378,ENSGALG00000004662,…
GO:0042036	negative regulation of cytokine biosynthetic process	biological_process	0.017609	0.94915	5	1937	13	15043	ENSGALG00000000892,ENSGALG00000008411,ENSGALG00000016457,ENSGALG00000041977,ENSGALG00000013879
GO:0035795	negative regulation of mitochondrial membrane permeability	biological_process	0.017653	0.94915	2	1937	2	15043	ENSGALG00000031142,ENSGALG00000034855
GO:0045184	establishment of protein localization	biological_process	0.01769	0.94915	163	1937	1082	15043	ENSGALG00000039380,ENSGALG00000007253,ENSGALG00000029512,ENSGALG00000003959,ENSGALG00000014918,ENSGALG00000035482,ENSGALG00000008496,ENSGALG00000028115,ENSGALG00000005595,ENSGALG00000028009,ENSGALG00000008490,ENSGALG00000007698,ENSGALG00000010189,ENSGALG00000041257,ENSGALG00000007653,ENSGALG00000008419,ENSGALG00000011673,ENSGALG00000037246,ENSGALG00000010399,ENSGALG00000012117,ENSGALG00000029514,…
GO:0035107	appendage morphogenesis	biological_process	0.017722	0.94915	25	1937	123	15043	ENSGALG00000007324,ENSGALG00000050755,ENSGALG00000037944,ENSGALG00000004270,ENSGALG00000007562,ENSGALG00000002375,ENSGALG00000040266,ENSGALG00000011298,ENSGALG00000007668,ENSGALG00000008452,ENSGALG00000013424,ENSGALG00000051135,ENSGALG00000027513,ENSGALG00000039238,ENSGALG00000029393,ENSGALG00000009274,ENSGALG00000032039,ENSGALG00000020768,ENSGALG00000015208,ENSGALG00000009270,ENSGALG00000013022,…
GO:0098936	intrinsic component of postsynaptic membrane	cellular_component	0.017758	0.94915	15	1937	61	15043	ENSGALG00000004083,ENSGALG00000031170,ENSGALG00000029175,ENSGALG00000010050,ENSGALG00000004048,ENSGALG00000036373,ENSGALG00000014674,ENSGALG00000015382,ENSGALG00000042159,ENSGALG00000008434,ENSGALG00000007269,ENSGALG00000036492,ENSGALG00000003126,ENSGALG00000007794,ENSGALG00000008716
GO:0001661	conditioned taste aversion	biological_process	0.017805	0.94915	3	1937	5	15043	ENSGALG00000007794,ENSGALG00000036378,ENSGALG00000004083
GO:0033269	internode region of axon	cellular_component	0.017907	0.94915	2	1937	2	15043	ENSGALG00000020575,ENSGALG00000013640
GO:0072593	reactive oxygen species metabolic process	biological_process	0.017978	0.94915	28	1937	144	15043	ENSGALG00000042228,ENSGALG00000000892,ENSGALG00000010747,ENSGALG00000052460,ENSGALG00000048002,ENSGALG00000012827,ENSGALG00000033993,ENSGALG00000002016,ENSGALG00000028561,ENSGALG00000013420,ENSGALG00000027416,ENSGALG00000011620,ENSGALG00000000911,ENSGALG00000009519,ENSGALG00000005637,ENSGALG00000011442,ENSGALG00000016261,ENSGALG00000011859,ENSGALG00000010921,ENSGALG00000006695,ENSGALG00000014984,…
GO:0060434	bronchus morphogenesis	biological_process	0.018019	0.94915	2	1937	2	15043	ENSGALG00000013424,ENSGALG00000011442
GO:0060740	prostate gland epithelium morphogenesis	biological_process	0.018187	0.94915	7	1937	22	15043	ENSGALG00000030879,ENSGALG00000042055,ENSGALG00000032039,ENSGALG00000007668,ENSGALG00000007324,ENSGALG00000002375,ENSGALG00000039990
GO:2001023	regulation of response to drug	biological_process	0.018248	0.94915	13	1937	54	15043	ENSGALG00000007668,ENSGALG00000040954,ENSGALG00000007794,ENSGALG00000000607,ENSGALG00000015382,ENSGALG00000038904,ENSGALG00000036214,ENSGALG00000000892,ENSGALG00000026011,ENSGALG00000000442,ENSGALG00000012827,ENSGALG00000000122,ENSGALG00000008411
GO:0032757	positive regulation of interleukin-8 production	biological_process	0.018264	0.94915	6	1937	18	15043	ENSGALG00000002138,ENSGALG00000036214,ENSGALG00000012827,ENSGALG00000014984,ENSGALG00000014983,ENSGALG00000004594
GO:0021542	dentate gyrus development	biological_process	0.018283	0.94915	5	1937	13	15043	ENSGALG00000009302,ENSGALG00000008908,ENSGALG00000036114,ENSGALG00000009791,ENSGALG00000015305
GO:1905005	regulation of epithelial to mesenchymal transition involved in endocardial cushion formation	biological_process	0.018319	0.94915	2	1937	2	15043	ENSGALG00000011442,ENSGALG00000037301
GO:1905007	positive regulation of epithelial to mesenchymal transition involved in endocardial cushion formation	biological_process	0.018319	0.94915	2	1937	2	15043	ENSGALG00000037301,ENSGALG00000011442
GO:2001025	positive regulation of response to drug	biological_process	0.018346	0.94915	5	1937	13	15043	ENSGALG00000026011,ENSGALG00000012827,ENSGALG00000007668,ENSGALG00000007794,ENSGALG00000008411
GO:0042709	succinate-CoA ligase complex	cellular_component	0.018517	0.94915	2	1937	2	15043	ENSGALG00000007652,ENSGALG00000016993
GO:0044803	multi-organism membrane organization	biological_process	0.018645	0.94915	3	1937	5	15043	ENSGALG00000017329,ENSGALG00000040756,ENSGALG00000002138
GO:0009790	embryo development	biological_process	0.018663	0.94915	95	1937	591	15043	ENSGALG00000012992,ENSGALG00000011620,ENSGALG00000042492,ENSGALG00000009791,ENSGALG00000030879,ENSGALG00000030416,ENSGALG00000030492,ENSGALG00000005321,ENSGALG00000027513,ENSGALG00000000892,ENSGALG00000015208,ENSGALG00000017394,ENSGALG00000005618,ENSGALG00000007668,ENSGALG00000011298,ENSGALG00000002375,ENSGALG00000003369,ENSGALG00000029621,ENSGALG00000002655,ENSGALG00000043204,ENSGALG00000027514,…
GO:1901032	negative regulation of response to reactive oxygen species	biological_process	0.018761	0.94915	5	1937	13	15043	ENSGALG00000040954,ENSGALG00000000892,ENSGALG00000036214,ENSGALG00000000607,ENSGALG00000000122
GO:1903206	negative regulation of hydrogen peroxide-induced cell death	biological_process	0.018761	0.94915	5	1937	13	15043	ENSGALG00000036214,ENSGALG00000000607,ENSGALG00000000122,ENSGALG00000040954,ENSGALG00000000892
GO:2001039	negative regulation of cellular response to drug	biological_process	0.018761	0.94915	5	1937	13	15043	ENSGALG00000000892,ENSGALG00000040954,ENSGALG00000000607,ENSGALG00000036214,ENSGALG00000000122
GO:0033078	extrathymic T cell differentiation	biological_process	0.018762	0.94915	2	1937	2	15043	ENSGALG00000009870,ENSGALG00000015388
GO:0021747	cochlear nucleus development	biological_process	0.018818	0.94915	2	1937	2	15043	ENSGALG00000012885,ENSGALG00000035482
GO:0033633	negative regulation of cell-cell adhesion mediated by integrin	biological_process	0.018872	0.94915	2	1937	2	15043	ENSGALG00000005750,ENSGALG00000012992
GO:0071478	cellular response to radiation	biological_process	0.018901	0.94915	22	1937	109	15043	ENSGALG00000043082,ENSGALG00000040773,ENSGALG00000009538,ENSGALG00000009228,ENSGALG00000000855,ENSGALG00000002138,ENSGALG00000042333,ENSGALG00000010513,ENSGALG00000003907,ENSGALG00000013422,ENSGALG00000007945,ENSGALG00000020745,ENSGALG00000002848,ENSGALG00000010331,ENSGALG00000003849,ENSGALG00000011131,ENSGALG00000010762,ENSGALG00000029000,ENSGALG00000000785,ENSGALG00000004347,ENSGALG00000041662,…
GO:0030246	carbohydrate binding	molecular_function	0.018943	0.94915	23	1937	113	15043	ENSGALG00000034821,ENSGALG00000014490,ENSGALG00000004222,ENSGALG00000005862,ENSGALG00000029012,ENSGALG00000003687,ENSGALG00000014371,ENSGALG00000040269,ENSGALG00000034397,ENSGALG00000003213,ENSGALG00000040866,ENSGALG00000009511,ENSGALG00000015544,ENSGALG00000003512,ENSGALG00000014910,ENSGALG00000037587,ENSGALG00000034855,ENSGALG00000005824,ENSGALG00000004956,ENSGALG00000012275,ENSGALG00000009452,…
GO:0042749	regulation of circadian sleep/wake cycle	biological_process	0.018969	0.94915	3	1937	5	15043	ENSGALG00000008411,ENSGALG00000000573,ENSGALG00000000442
GO:0002517	T cell tolerance induction	biological_process	0.019082	0.94915	3	1937	5	15043	ENSGALG00000040474,ENSGALG00000012888,ENSGALG00000011442
GO:0003676	nucleic acid binding	molecular_function	0.019086	0.94915	367	1937	2605	15043	ENSGALG00000044245,ENSGALG00000005415,ENSGALG00000004197,ENSGALG00000039525,XLOC_011864,ENSGALG00000042389,ENSGALG00000054270,ENSGALG00000029329,ENSGALG00000009278,ENSGALG00000005787,ENSGALG00000008494,ENSGALG00000000541,ENSGALG00000002959,ENSGALG00000012540,ENSGALG00000005679,ENSGALG00000053640,XLOC_039783,ENSGALG00000007324,XLOC_030833,ENSGALG00000004588,ENSGALG00000029382,ENSGALG00000037597,EN…
GO:0002438	acute inflammatory response to antigenic stimulus	biological_process	0.019089	0.94915	3	1937	5	15043	ENSGALG00000013169,ENSGALG00000036214,ENSGALG00000014749
GO:0006096	glycolytic process	biological_process	0.019097	0.94915	12	1937	49	15043	ENSGALG00000004956,ENSGALG00000034855,ENSGALG00000012755,ENSGALG00000012624,ENSGALG00000014528,ENSGALG00000021039,ENSGALG00000004222,ENSGALG00000003267,ENSGALG00000015544,ENSGALG00000014526,ENSGALG00000033993,ENSGALG00000001117
GO:0006757	ATP generation from ADP	biological_process	0.019097	0.94915	12	1937	49	15043	ENSGALG00000004956,ENSGALG00000012755,ENSGALG00000034855,ENSGALG00000014528,ENSGALG00000012624,ENSGALG00000021039,ENSGALG00000004222,ENSGALG00000003267,ENSGALG00000015544,ENSGALG00000033993,ENSGALG00000014526,ENSGALG00000001117
GO:0040008	regulation of growth	biological_process	0.019255	0.95346	62	1937	365	15043	ENSGALG00000012885,ENSGALG00000033591,ENSGALG00000029621,ENSGALG00000002893,ENSGALG00000012275,ENSGALG00000002375,ENSGALG00000005102,ENSGALG00000012947,ENSGALG00000035282,ENSGALG00000002138,ENSGALG00000039212,ENSGALG00000006519,ENSGALG00000003267,ENSGALG00000008733,ENSGALG00000040035,ENSGALG00000009013,ENSGALG00000007769,ENSGALG00000003767,ENSGALG00000012755,ENSGALG00000002469,ENSGALG00000011620,…
GO:0052746	inositol phosphorylation	biological_process	0.01928	0.95346	2	1937	2	15043	ENSGALG00000004684,ENSGALG00000034898
GO:0022836	gated channel activity	molecular_function	0.019401	0.95465	48	1937	267	15043	ENSGALG00000034615,ENSGALG00000002655,ENSGALG00000009003,ENSGALG00000015551,ENSGALG00000020292,ENSGALG00000015382,ENSGALG00000004758,ENSGALG00000005215,ENSGALG00000011858,ENSGALG00000037241,ENSGALG00000034077,ENSGALG00000036942,ENSGALG00000016707,ENSGALG00000010921,ENSGALG00000036964,ENSGALG00000044649,ENSGALG00000013022,ENSGALG00000012111,ENSGALG00000005002,ENSGALG00000031929,ENSGALG00000045668,…
GO:0042416	dopamine biosynthetic process	biological_process	0.019401	0.95465	4	1937	9	15043	ENSGALG00000036214,ENSGALG00000029648,ENSGALG00000040954,ENSGALG00000019300
GO:2000026	regulation of multicellular organismal development	biological_process	0.01962	0.95987	183	1937	1203	15043	ENSGALG00000003126,ENSGALG00000025748,ENSGALG00000030063,ENSGALG00000010869,ENSGALG00000009287,ENSGALG00000039861,ENSGALG00000041253,ENSGALG00000040030,ENSGALG00000016262,ENSGALG00000008908,ENSGALG00000034855,ENSGALG00000040266,ENSGALG00000008625,ENSGALG00000016997,ENSGALG00000000855,ENSGALG00000011442,ENSGALG00000000535,ENSGALG00000015422,ENSGALG00000012992,ENSGALG00000050897,ENSGALG00000028253,…
GO:0032438	melanosome organization	biological_process	0.01962	0.95987	5	1937	13	15043	ENSGALG00000016615,ENSGALG00000005595,ENSGALG00000013591,ENSGALG00000003959,ENSGALG00000012300
GO:0048678	response to axon injury	biological_process	0.019653	0.95987	9	1937	32	15043	ENSGALG00000010870,ENSGALG00000008716,ENSGALG00000012885,ENSGALG00000007732,ENSGALG00000011661,ENSGALG00000004048,ENSGALG00000039990,ENSGALG00000040241,ENSGALG00000005808
GO:0005484	SNAP receptor activity	molecular_function	0.019836	0.96642	8	1937	27	15043	ENSGALG00000009526,ENSGALG00000002882,ENSGALG00000008880,ENSGALG00000009003,ENSGALG00000011673,ENSGALG00000007476,ENSGALG00000040128,ENSGALG00000034374
GO:1900363	regulation of mRNA polyadenylation	biological_process	0.019973	0.97071	4	1937	9	15043	ENSGALG00000045676,ENSGALG00000015548,ENSGALG00000040962,ENSGALG00000005618
GO:0006357	regulation of transcription by RNA polymerase II	biological_process	0.020088	0.97392	200	1937	1347	15043	ENSGALG00000045676,ENSGALG00000019178,ENSGALG00000036101,ENSGALG00000012629,ENSGALG00000003120,ENSGALG00000031144,ENSGALG00000005121,ENSGALG00000029523,ENSGALG00000036082,ENSGALG00000039436,ENSGALG00000012023,ENSGALG00000043082,ENSGALG00000043010,ENSGALG00000028871,ENSGALG00000010461,ENSGALG00000005378,ENSGALG00000030011,ENSGALG00000036214,ENSGALG00000003786,ENSGALG00000000817,ENSGALG00000000943,…
GO:0060123	regulation of growth hormone secretion	biological_process	0.020241	0.97893	4	1937	9	15043	ENSGALG00000010399,ENSGALG00000037325,ENSGALG00000008411,ENSGALG00000007794
GO:0016540	protein autoprocessing	biological_process	0.020359	0.98227	4	1937	9	15043	ENSGALG00000052250,ENSGALG00000041253,ENSGALG00000016144,ENSGALG00000008734
GO:0048589	developmental growth	biological_process	0.020447	0.9841	71	1937	422	15043	ENSGALG00000003977,ENSGALG00000007794,ENSGALG00000000811,ENSGALG00000008494,ENSGALG00000036114,ENSGALG00000008934,ENSGALG00000007226,ENSGALG00000040241,ENSGALG00000009612,ENSGALG00000032039,ENSGALG00000005123,ENSGALG00000008716,ENSGALG00000042389,ENSGALG00000007732,ENSGALG00000003267,ENSGALG00000009013,ENSGALG00000003767,ENSGALG00000010337,ENSGALG00000007993,ENSGALG00000002893,ENSGALG00000051135,…
GO:0060420	regulation of heart growth	biological_process	0.020735	0.99555	9	1937	32	15043	ENSGALG00000012827,ENSGALG00000013663,ENSGALG00000007769,ENSGALG00000003126,ENSGALG00000012755,ENSGALG00000040023,ENSGALG00000025748,ENSGALG00000002375,ENSGALG00000009791
GO:0014042	positive regulation of neuron maturation	biological_process	0.021173	1	2	1937	2	15043	ENSGALG00000012885,ENSGALG00000006655
GO:0036474	cell death in response to hydrogen peroxide	biological_process	0.021336	1	6	1937	18	15043	ENSGALG00000000122,ENSGALG00000036214,ENSGALG00000000607,ENSGALG00000000892,ENSGALG00000040954,ENSGALG00000012827
GO:0050789	regulation of biological process	biological_process	0.021542	1	987	1937	7272	15043	ENSGALG00000008745,ENSGALG00000038951,ENSGALG00000014561,ENSGALG00000008983,ENSGALG00000035602,ENSGALG00000012994,ENSGALG00000005140,ENSGALG00000028994,ENSGALG00000032365,ENSGALG00000014688,ENSGALG00000005170,ENSGALG00000011041,ENSGALG00000017329,ENSGALG00000029175,ENSGALG00000001383,ENSGALG00000026081,ENSGALG00000013493,ENSGALG00000040109,ENSGALG00000016915,ENSGALG00000002816,ENSGALG00000037272,…
GO:2001024	negative regulation of response to drug	biological_process	0.02178	1	6	1937	18	15043	ENSGALG00000000122,ENSGALG00000038904,ENSGALG00000000607,ENSGALG00000036214,ENSGALG00000040954,ENSGALG00000000892
GO:0016048	detection of temperature stimulus	biological_process	0.021786	1	4	1937	9	15043	ENSGALG00000041093,ENSGALG00000004116,ENSGALG00000043010,ENSGALG00000009651
GO:0043547	positive regulation of GTPase activity	biological_process	0.021913	1	46	1937	256	15043	ENSGALG00000000122,ENSGALG00000042259,ENSGALG00000036101,ENSGALG00000002246,ENSGALG00000040241,ENSGALG00000007732,ENSGALG00000009040,ENSGALG00000009368,ENSGALG00000006766,ENSGALG00000021143,ENSGALG00000032765,ENSGALG00000004045,ENSGALG00000008378,ENSGALG00000009293,ENSGALG00000016602,ENSGALG00000041373,ENSGALG00000043058,ENSGALG00000014977,ENSGALG00000014984,ENSGALG00000020249,ENSGALG00000016925,…
GO:0099146	intrinsic component of postsynaptic density membrane	cellular_component	0.022106	1	9	1937	30	15043	ENSGALG00000014674,ENSGALG00000036373,ENSGALG00000008434,ENSGALG00000003126,ENSGALG00000031170,ENSGALG00000004083,ENSGALG00000029175,ENSGALG00000004048,ENSGALG00000010050
GO:0003205	cardiac chamber development	biological_process	0.022249	1	24	1937	119	15043	ENSGALG00000016662,ENSGALG00000010763,ENSGALG00000000401,ENSGALG00000009280,ENSGALG00000035104,ENSGALG00000042492,ENSGALG00000009791,ENSGALG00000042055,ENSGALG00000012913,ENSGALG00000011442,ENSGALG00000025858,ENSGALG00000037301,ENSGALG00000015422,ENSGALG00000009499,ENSGALG00000015388,ENSGALG00000011298,ENSGALG00000007668,ENSGALG00000008473,ENSGALG00000008148,ENSGALG00000002375,ENSGALG00000036114,…
GO:0050794	regulation of cellular process	biological_process	0.022274	1	931	1937	6841	15043	ENSGALG00000009274,ENSGALG00000040000,ENSGALG00000013663,ENSGALG00000042259,ENSGALG00000033993,ENSGALG00000049360,ENSGALG00000012756,ENSGALG00000027561,ENSGALG00000006047,ENSGALG00000005378,ENSGALG00000042458,ENSGALG00000012300,ENSGALG00000000902,ENSGALG00000008944,ENSGALG00000008635,ENSGALG00000000713,ENSGALG00000030011,ENSGALG00000013424,ENSGALG00000042330,ENSGALG00000000556,ENSGALG00000001608,…
GO:0009584	detection of visible light	biological_process	0.02228	1	8	1937	28	15043	ENSGALG00000007217,ENSGALG00000002848,ENSGALG00000020745,ENSGALG00000011686,ENSGALG00000009538,ENSGALG00000010762,ENSGALG00000010513,ENSGALG00000041662
GO:1902531	regulation of intracellular signal transduction	biological_process	0.022286	1	163	1937	1079	15043	ENSGALG00000027258,ENSGALG00000014983,ENSGALG00000011047,ENSGALG00000008771,ENSGALG00000006695,ENSGALG00000047297,ENSGALG00000007149,ENSGALG00000029811,ENSGALG00000009788,ENSGALG00000015018,ENSGALG00000028376,ENSGALG00000029652,ENSGALG00000005754,ENSGALG00000009356,ENSGALG00000002193,ENSGALG00000028561,ENSGALG00000010870,ENSGALG00000012755,ENSGALG00000042365,ENSGALG00000023521,ENSGALG00000006655,…
GO:0030135	coated vesicle	cellular_component	0.022456	1	24	1937	122	15043	ENSGALG00000000848,ENSGALG00000023882,ENSGALG00000037656,ENSGALG00000002364,ENSGALG00000028851,ENSGALG00000041760,ENSGALG00000015722,ENSGALG00000008094,ENSGALG00000000579,ENSGALG00000010150,ENSGALG00000035482,ENSGALG00000010384,ENSGALG00000003745,ENSGALG00000031511,ENSGALG00000015304,ENSGALG00000048394,ENSGALG00000007308,ENSGALG00000009526,ENSGALG00000034821,ENSGALG00000000518,ENSGALG00000008419,…
GO:0046677	response to antibiotic	biological_process	0.02253	1	24	1937	121	15043	ENSGALG00000007945,ENSGALG00000003582,ENSGALG00000007794,ENSGALG00000012885,ENSGALG00000002138,ENSGALG00000036214,ENSGALG00000029648,ENSGALG00000015551,ENSGALG00000011661,ENSGALG00000034850,ENSGALG00000014994,ENSGALG00000000892,ENSGALG00000052460,ENSGALG00000012827,ENSGALG00000000122,ENSGALG00000003837,ENSGALG00000002016,ENSGALG00000009669,ENSGALG00000040109,ENSGALG00000040954,ENSGALG00000000607,…
GO:0001965	G-protein alpha-subunit binding	molecular_function	0.022662	1	5	1937	14	15043	ENSGALG00000002549,ENSGALG00000014984,ENSGALG00000014983,ENSGALG00000020745,ENSGALG00000042744
GO:0031640	killing of cells of other organism	biological_process	0.022687	1	5	1937	14	15043	ENSGALG00000022815,ENSGALG00000019845,ENSGALG00000014984,ENSGALG00000051135,ENSGALG00000027416
GO:0044364	disruption of cells of other organism	biological_process	0.022687	1	5	1937	14	15043	ENSGALG00000014984,ENSGALG00000051135,ENSGALG00000027416,ENSGALG00000019845,ENSGALG00000022815
GO:0048731	system development	biological_process	0.022694	1	395	1937	2754	15043	ENSGALG00000014012,ENSGALG00000011298,ENSGALG00000029621,ENSGALG00000009364,ENSGALG00000000966,ENSGALG00000007945,ENSGALG00000011661,ENSGALG00000043204,ENSGALG00000005102,ENSGALG00000007007,ENSGALG00000014749,ENSGALG00000001475,ENSGALG00000015542,ENSGALG00000012550,ENSGALG00000039822,ENSGALG00000035533,ENSGALG00000030492,ENSGALG00000004347,ENSGALG00000008888,ENSGALG00000033279,ENSGALG00000008969,…
GO:0008047	enzyme activator activity	molecular_function	0.022766	1	54	1937	312	15043	ENSGALG00000006766,ENSGALG00000032765,ENSGALG00000021143,ENSGALG00000030063,ENSGALG00000009368,ENSGALG00000009040,ENSGALG00000005200,ENSGALG00000011131,ENSGALG00000008934,ENSGALG00000002016,ENSGALG00000036101,ENSGALG00000008411,ENSGALG00000042259,ENSGALG00000000122,ENSGALG00000016925,ENSGALG00000048885,ENSGALG00000043058,ENSGALG00000014233,ENSGALG00000020249,ENSGALG00000041373,XLOC_071723,ENSGALG…
GO:0051240	positive regulation of multicellular organismal process	biological_process	0.022796	1	151	1937	990	15043	ENSGALG00000010861,ENSGALG00000034855,ENSGALG00000008625,ENSGALG00000016997,ENSGALG00000040266,ENSGALG00000037325,ENSGALG00000004116,ENSGALG00000011485,ENSGALG00000015422,ENSGALG00000011442,ENSGALG00000034251,ENSGALG00000003126,ENSGALG00000000003,ENSGALG00000025748,ENSGALG00000039861,ENSGALG00000041253,ENSGALG00000030063,ENSGALG00000009287,ENSGALG00000000881,ENSGALG00000040030,ENSGALG00000008908,…
GO:0007162	negative regulation of cell adhesion	biological_process	0.023	1	30	1937	156	15043	ENSGALG00000007158,ENSGALG00000006097,ENSGALG00000053601,ENSGALG00000027265,ENSGALG00000013169,ENSGALG00000008473,ENSGALG00000010016,ENSGALG00000040266,ENSGALG00000005750,ENSGALG00000014233,ENSGALG00000014561,ENSGALG00000002375,ENSGALG00000043018,ENSGALG00000009020,ENSGALG00000016602,ENSGALG00000000892,ENSGALG00000012584,ENSGALG00000031684,ENSGALG00000004594,ENSGALG00000002016,ENSGALG00000017274,…
GO:0060512	prostate gland morphogenesis	biological_process	0.023086	1	7	1937	23	15043	ENSGALG00000007668,ENSGALG00000007324,ENSGALG00000002375,ENSGALG00000039990,ENSGALG00000030879,ENSGALG00000032039,ENSGALG00000042055
GO:0009314	response to radiation	biological_process	0.023174	1	44	1937	253	15043	ENSGALG00000000573,ENSGALG00000043010,ENSGALG00000043082,ENSGALG00000009538,ENSGALG00000009228,ENSGALG00000042333,ENSGALG00000000855,ENSGALG00000013422,ENSGALG00000007794,ENSGALG00000027330,ENSGALG00000007217,ENSGALG00000003849,ENSGALG00000002848,ENSGALG00000011131,ENSGALG00000000785,ENSGALG00000002504,ENSGALG00000030032,ENSGALG00000041662,ENSGALG00000007555,ENSGALG00000040773,ENSGALG00000000777,…
GO:0042733	embryonic digit morphogenesis	biological_process	0.023266	1	12	1937	50	15043	ENSGALG00000005123,ENSGALG00000040266,ENSGALG00000002375,ENSGALG00000013424,ENSGALG00000008452,ENSGALG00000009274,ENSGALG00000050755,ENSGALG00000039238,ENSGALG00000051135,ENSGALG00000015208,ENSGALG00000032039,ENSGALG00000037944
GO:0048018	receptor ligand activity	molecular_function	0.023397	1	49	1937	293	15043	ENSGALG00000012757,ENSGALG00000040959,ENSGALG00000007222,ENSGALG00000011485,ENSGALG00000016669,ENSGALG00000014858,ENSGALG00000000556,ENSGALG00000042193,ENSGALG00000015422,ENSGALG00000019845,ENSGALG00000016670,ENSGALG00000005123,ENSGALG00000008716,ENSGALG00000025748,ENSGALG00000049667,ENSGALG00000009870,ENSGALG00000006552,XLOC_003296,XLOC_030792,ENSGALG00000009612,ENSGALG00000013663,ENSGALG0000000…
GO:0015935	small ribosomal subunit	cellular_component	0.023436	1	12	1937	52	15043	ENSGALG00000000122,ENSGALG00000006777,ENSGALG00000009890,ENSGALG00000010077,ENSGALG00000026303,ENSGALG00000035079,ENSGALG00000050621,ENSGALG00000000856,ENSGALG00000001792,ENSGALG00000004588,ENSGALG00000017330,ENSGALG00000002813
GO:0051967	negative regulation of synaptic transmission, glutamatergic	biological_process	0.023527	1	2	1937	2	15043	ENSGALG00000007794,ENSGALG00000015434
GO:0017137	Rab GTPase binding	molecular_function	0.023616	1	24	1937	120	15043	ENSGALG00000005840,ENSGALG00000007203,ENSGALG00000039337,ENSGALG00000009304,ENSGALG00000002246,ENSGALG00000005595,ENSGALG00000009855,ENSGALG00000009040,ENSGALG00000007954,ENSGALG00000012336,ENSGALG00000039380,ENSGALG00000028851,ENSGALG00000008181,ENSGALG00000012929,ENSGALG00000000848,ENSGALG00000034964,ENSGALG00000003227,ENSGALG00000043058,ENSGALG00000008500,ENSGALG00000016925,ENSGALG00000049067,…
GO:0009881	photoreceptor activity	molecular_function	0.023908	1	5	1937	14	15043	ENSGALG00000041662,ENSGALG00000010513,ENSGALG00000002848,ENSGALG00000020745,ENSGALG00000010762
GO:1902803	regulation of synaptic vesicle transport	biological_process	0.023998	1	13	1937	53	15043	ENSGALG00000031170,ENSGALG00000008313,ENSGALG00000014977,ENSGALG00000007794,ENSGALG00000008496,ENSGALG00000005123,ENSGALG00000049067,ENSGALG00000015384,ENSGALG00000015382,ENSGALG00000015551,ENSGALG00000032287,ENSGALG00000003930,ENSGALG00000027255
GO:2000300	regulation of synaptic vesicle exocytosis	biological_process	0.023998	1	13	1937	53	15043	ENSGALG00000015384,ENSGALG00000015382,ENSGALG00000049067,ENSGALG00000003930,ENSGALG00000027255,ENSGALG00000015551,ENSGALG00000032287,ENSGALG00000014977,ENSGALG00000005123,ENSGALG00000008496,ENSGALG00000007794,ENSGALG00000031170,ENSGALG00000008313
GO:0051965	positive regulation of synapse assembly	biological_process	0.024242	1	12	1937	48	15043	ENSGALG00000042159,ENSGALG00000014674,ENSGALG00000005123,ENSGALG00000008716,ENSGALG00000009739,ENSGALG00000043018,ENSGALG00000017217,ENSGALG00000042664,ENSGALG00000008411,ENSGALG00000007253,ENSGALG00000040241,ENSGALG00000026214
GO:0051049	regulation of transport	biological_process	0.024358	1	154	1937	1012	15043	ENSGALG00000015422,ENSGALG00000023648,ENSGALG00000011442,ENSGALG00000002364,ENSGALG00000034251,ENSGALG00000000400,ENSGALG00000014977,ENSGALG00000040266,ENSGALG00000034855,ENSGALG00000011485,ENSGALG00000037325,ENSGALG00000000855,ENSGALG00000008257,ENSGALG00000016615,ENSGALG00000000441,ENSGALG00000000003,ENSGALG00000042706,ENSGALG00000036373,ENSGALG00000011858,ENSGALG00000040035,ENSGALG00000039751,…
GO:0010224	response to UV-B	biological_process	0.024389	1	5	1937	14	15043	ENSGALG00000012885,ENSGALG00000000785,ENSGALG00000010331,ENSGALG00000029000,ENSGALG00000002138
GO:0030545	receptor regulator activity	molecular_function	0.024537	1	52	1937	314	15043	ENSGALG00000000556,ENSGALG00000014858,ENSGALG00000015838,ENSGALG00000011485,ENSGALG00000016669,ENSGALG00000007222,ENSGALG00000040959,ENSGALG00000012757,ENSGALG00000016670,ENSGALG00000019845,ENSGALG00000015422,ENSGALG00000028041,ENSGALG00000042193,ENSGALG00000006552,ENSGALG00000009870,ENSGALG00000049667,ENSGALG00000008716,ENSGALG00000025748,ENSGALG00000005123,ENSGALG00000008411,ENSGALG00000035052,…
GO:0044304	main axon	cellular_component	0.024706	1	9	1937	32	15043	ENSGALG00000037241,ENSGALG00000000442,ENSGALG00000013640,ENSGALG00000029512,ENSGALG00000029514,ENSGALG00000003135,ENSGALG00000020575,ENSGALG00000036492,ENSGALG00000037556
GO:0065007	biological regulation	biological_process	0.024911	1	1053	1937	7790	15043	ENSGALG00000008944,ENSGALG00000005378,ENSGALG00000027655,ENSGALG00000004947,ENSGALG00000049360,ENSGALG00000040000,ENSGALG00000013663,ENSGALG00000009274,ENSGALG00000040756,ENSGALG00000007555,ENSGALG00000027265,ENSGALG00000009784,ENSGALG00000007769,ENSGALG00000017706,ENSGALG00000040006,ENSGALG00000051905,ENSGALG00000049461,ENSGALG00000028354,ENSGALG00000003369,ENSGALG00000003854,ENSGALG00000020438,…
GO:0017158	regulation of calcium ion-dependent exocytosis	biological_process	0.025031	1	16	1937	71	15043	ENSGALG00000049067,ENSGALG00000015384,ENSGALG00000015382,ENSGALG00000015551,ENSGALG00000032287,ENSGALG00000027255,ENSGALG00000002375,ENSGALG00000014977,ENSGALG00000007794,ENSGALG00000008496,ENSGALG00000031170,ENSGALG00000008313,ENSGALG00000005215,ENSGALG00000029000,ENSGALG00000003930,ENSGALG00000005123
GO:0045893	positive regulation of transcription, DNA-templated	biological_process	0.025033	1	156	1937	1034	15043	ENSGALG00000040971,ENSGALG00000008519,ENSGALG00000028336,ENSGALG00000040725,ENSGALG00000018439,ENSGALG00000007324,ENSGALG00000008494,ENSGALG00000015209,ENSGALG00000005787,ENSGALG00000014984,ENSGALG00000005679,ENSGALG00000032039,ENSGALG00000009612,ENSGALG00000005415,ENSGALG00000041295,ENSGALG00000039525,ENSGALG00000042389,ENSGALG00000005123,ENSGALG00000015548,ENSGALG00000009352,ENSGALG00000041280,…
GO:0032677	regulation of interleukin-8 production	biological_process	0.025066	1	7	1937	24	15043	ENSGALG00000012827,ENSGALG00000014983,ENSGALG00000014984,ENSGALG00000004594,ENSGALG00000013348,ENSGALG00000002138,ENSGALG00000036214
GO:0045446	endothelial cell differentiation	biological_process	0.025212	1	14	1937	61	15043	ENSGALG00000009791,ENSGALG00000032349,ENSGALG00000009020,ENSGALG00000005123,ENSGALG00000002375,ENSGALG00000020249,ENSGALG00000014984,ENSGALG00000028009,ENSGALG00000014329,ENSGALG00000010352,ENSGALG00000037301,ENSGALG00000004048,ENSGALG00000015422,ENSGALG00000033083
GO:0009620	response to fungus	biological_process	0.025252	1	6	1937	19	15043	ENSGALG00000019843,ENSGALG00000030063,ENSGALG00000022815,ENSGALG00000019845,ENSGALG00000016667,ENSGALG00000038433
GO:0042866	pyruvate biosynthetic process	biological_process	0.02545	1	12	1937	51	15043	ENSGALG00000021039,ENSGALG00000012624,ENSGALG00000014528,ENSGALG00000004956,ENSGALG00000012755,ENSGALG00000034855,ENSGALG00000014526,ENSGALG00000033993,ENSGALG00000001117,ENSGALG00000004222,ENSGALG00000015544,ENSGALG00000003267
GO:0051222	positive regulation of protein transport	biological_process	0.02561	1	35	1937	195	15043	ENSGALG00000000003,ENSGALG00000005725,ENSGALG00000002016,ENSGALG00000000122,ENSGALG00000003774,ENSGALG00000009612,ENSGALG00000026944,ENSGALG00000036114,ENSGALG00000037325,ENSGALG00000007794,ENSGALG00000040266,ENSGALG00000014977,ENSGALG00000014984,ENSGALG00000043082,ENSGALG00000012929,ENSGALG00000002364,ENSGALG00000011442,ENSGALG00000007874,ENSGALG00000012755,ENSGALG00000040023,ENSGALG00000039682,…
GO:0003085	negative regulation of systemic arterial blood pressure	biological_process	0.025611	1	5	1937	14	15043	ENSGALG00000011661,ENSGALG00000011865,ENSGALG00000000607,ENSGALG00000017196,ENSGALG00000040035
GO:0019827	stem cell population maintenance	biological_process	0.025695	1	21	1937	104	15043	ENSGALG00000005618,ENSGALG00000041093,ENSGALG00000015305,ENSGALG00000008127,ENSGALG00000030492,ENSGALG00000009791,ENSGALG00000002469,ENSGALG00000005123,ENSGALG00000028336,ENSGALG00000023296,ENSGALG00000003267,ENSGALG00000007324,ENSGALG00000017218,ENSGALG00000009020,ENSGALG00000036114,ENSGALG00000032398,ENSGALG00000015399,ENSGALG00000015297,ENSGALG00000007562,ENSGALG00000002375,ENSGALG00000007668
GO:0048027	mRNA 5'-UTR binding	molecular_function	0.025964	1	6	1937	19	15043	ENSGALG00000040109,ENSGALG00000010077,ENSGALG00000043082,ENSGALG00000006777,ENSGALG00000032400,ENSGALG00000004588
GO:0043087	regulation of GTPase activity	biological_process	0.025992	1	53	1937	303	15043	ENSGALG00000006695,ENSGALG00000017706,ENSGALG00000009836,ENSGALG00000039380,ENSGALG00000014701,ENSGALG00000014687,ENSGALG00000012336,ENSGALG00000009013,ENSGALG00000007954,ENSGALG00000014983,ENSGALG00000029652,ENSGALG00000034007,ENSGALG00000008473,ENSGALG00000002131,ENSGALG00000009304,ENSGALG00000031684,ENSGALG00000009855,ENSGALG00000002564,ENSGALG00000042744,ENSGALG00000043671,ENSGALG00000012422,…
GO:0021892	cerebral cortex GABAergic interneuron differentiation	biological_process	0.026095	1	4	1937	10	15043	ENSGALG00000037632,ENSGALG00000039436,ENSGALG00000007794,ENSGALG00000018439
GO:0030857	negative regulation of epithelial cell differentiation	biological_process	0.026157	1	8	1937	29	15043	ENSGALG00000036114,ENSGALG00000009020,ENSGALG00000002375,ENSGALG00000007769,ENSGALG00000028009,ENSGALG00000007555,ENSGALG00000014329,ENSGALG00000007324
GO:0043900	regulation of multi-organism process	biological_process	0.026188	1	38	1937	216	15043	ENSGALG00000012885,ENSGALG00000037854,ENSGALG00000044204,ENSGALG00000002375,ENSGALG00000002655,ENSGALG00000043984,ENSGALG00000007512,ENSGALG00000009836,ENSGALG00000005215,ENSGALG00000010337,ENSGALG00000012075,ENSGALG00000012755,ENSGALG00000003743,ENSGALG00000016144,ENSGALG00000010870,ENSGALG00000029000,ENSGALG00000009791,ENSGALG00000040474,ENSGALG00000041257,ENSGALG00000005757,ENSGALG00000051135,…
GO:0048513	animal organ development	biological_process	0.026459	1	286	1937	1970	15043	ENSGALG00000016997,ENSGALG00000037325,ENSGALG00000012623,ENSGALG00000017195,ENSGALG00000015544,ENSGALG00000016674,ENSGALG00000004270,ENSGALG00000034251,ENSGALG00000025748,ENSGALG00000035104,ENSGALG00000030063,ENSGALG00000009287,ENSGALG00000039861,ENSGALG00000008257,ENSGALG00000016262,ENSGALG00000008908,ENSGALG00000012885,ENSGALG00000037262,ENSGALG00000014227,ENSGALG00000010384,ENSGALG00000036238,…
GO:0070566	adenylyltransferase activity	molecular_function	0.026505	1	7	1937	24	15043	ENSGALG00000033099,ENSGALG00000038467,ENSGALG00000013723,ENSGALG00000010542,ENSGALG00000035903,ENSGALG00000013061,ENSGALG00000036117
GO:1905209	positive regulation of cardiocyte differentiation	biological_process	0.026509	1	6	1937	18	15043	ENSGALG00000009612,ENSGALG00000007668,ENSGALG00000012755,ENSGALG00000015422,ENSGALG00000043082,ENSGALG00000029175
GO:0072091	regulation of stem cell proliferation	biological_process	0.026601	1	11	1937	45	15043	ENSGALG00000000902,ENSGALG00000015305,ENSGALG00000008969,ENSGALG00000032398,ENSGALG00000036114,ENSGALG00000049667,ENSGALG00000033469,ENSGALG00000028253,ENSGALG00000014233,ENSGALG00000007794,ENSGALG00000040266
GO:0060322	head development	biological_process	0.026623	1	73	1937	442	15043	ENSGALG00000007668,ENSGALG00000012885,ENSGALG00000011298,ENSGALG00000002375,ENSGALG00000015297,ENSGALG00000003369,ENSGALG00000032398,ENSGALG00000007007,ENSGALG00000009302,ENSGALG00000028253,ENSGALG00000042492,ENSGALG00000009791,ENSGALG00000037642,ENSGALG00000033279,ENSGALG00000015593,ENSGALG00000004048,ENSGALG00000015305,ENSGALG00000014683,ENSGALG00000040266,ENSGALG00000000713,ENSGALG00000014977,…
GO:0048856	anatomical structure development	biological_process	0.026668	1	467	1937	3301	15043	ENSGALG00000045920,ENSGALG00000004594,ENSGALG00000000883,ENSGALG00000011369,ENSGALG00000040241,ENSGALG00000002524,ENSGALG00000012923,ENSGALG00000036378,ENSGALG00000014329,ENSGALG00000003699,ENSGALG00000035052,ENSGALG00000007130,ENSGALG00000005145,ENSGALG00000016915,ENSGALG00000009870,ENSGALG00000002504,ENSGALG00000037272,ENSGALG00000032349,ENSGALG00000042159,ENSGALG00000008094,ENSGALG00000041616,…
GO:0031099	regeneration	biological_process	0.026841	1	16	1937	73	15043	ENSGALG00000017274,ENSGALG00000005808,ENSGALG00000040241,ENSGALG00000039990,ENSGALG00000004048,ENSGALG00000007732,ENSGALG00000011404,ENSGALG00000005123,ENSGALG00000012755,ENSGALG00000003126,ENSGALG00000000568,ENSGALG00000010870,ENSGALG00000007555,ENSGALG00000043204,ENSGALG00000012885,ENSGALG00000011298
GO:0071004	U2-type prespliceosome	cellular_component	0.027	1	4	1937	10	15043	ENSGALG00000012468,ENSGALG00000028409,ENSGALG00000008038,ENSGALG00000007937
GO:0071010	prespliceosome	cellular_component	0.027	1	4	1937	10	15043	ENSGALG00000008038,ENSGALG00000007937,ENSGALG00000012468,ENSGALG00000028409
GO:0048598	embryonic morphogenesis	biological_process	0.027323	1	70	1937	429	15043	ENSGALG00000031144,ENSGALG00000040030,ENSGALG00000009274,ENSGALG00000036101,ENSGALG00000013342,ENSGALG00000000122,ENSGALG00000008908,ENSGALG00000025748,ENSGALG00000039436,ENSGALG00000035104,ENSGALG00000000785,ENSGALG00000039861,ENSGALG00000012623,ENSGALG00000011442,ENSGALG00000004270,ENSGALG00000000902,ENSGALG00000040266,ENSGALG00000013424,ENSGALG00000005321,ENSGALG00000000892,ENSGALG00000027513,…
GO:0008015	blood circulation	biological_process	0.027426	1	44	1937	249	15043	ENSGALG00000000556,ENSGALG00000000855,ENSGALG00000001416,ENSGALG00000014984,ENSGALG00000007222,ENSGALG00000007794,ENSGALG00000034251,ENSGALG00000032247,ENSGALG00000031410,ENSGALG00000040890,ENSGALG00000000820,ENSGALG00000010078,ENSGALG00000012929,ENSGALG00000000607,ENSGALG00000004376,ENSGALG00000009844,ENSGALG00000036101,ENSGALG00000009612,ENSGALG00000007466,ENSGALG00000011865,ENSGALG00000011661,…
GO:0031103	axon regeneration	biological_process	0.027498	1	7	1937	23	15043	ENSGALG00000004048,ENSGALG00000010870,ENSGALG00000039990,ENSGALG00000040241,ENSGALG00000012885,ENSGALG00000005808,ENSGALG00000007732
GO:0061138	morphogenesis of a branching epithelium	biological_process	0.027625	1	25	1937	129	15043	ENSGALG00000036114,ENSGALG00000043018,ENSGALG00000002375,ENSGALG00000040266,ENSGALG00000012885,ENSGALG00000007668,ENSGALG00000008473,ENSGALG00000010921,ENSGALG00000053640,ENSGALG00000037301,ENSGALG00000006097,ENSGALG00000023648,ENSGALG00000011442,ENSGALG00000007324,ENSGALG00000042055,ENSGALG00000037632,ENSGALG00000043555,ENSGALG00000009791,ENSGALG00000030879,ENSGALG00000042492,ENSGALG00000032039,…
GO:0023014	signal transduction by protein phosphorylation	biological_process	0.027792	1	80	1937	498	15043	ENSGALG00000031094,ENSGALG00000043904,ENSGALG00000028420,ENSGALG00000021031,ENSGALG00000001416,ENSGALG00000014561,ENSGALG00000014984,ENSGALG00000020249,ENSGALG00000002016,ENSGALG00000035052,ENSGALG00000005725,ENSGALG00000008411,ENSGALG00000040241,ENSGALG00000009612,ENSGALG00000039080,ENSGALG00000000883,ENSGALG00000004594,ENSGALG00000043555,ENSGALG00000012888,ENSGALG00000000607,ENSGALG00000028821,…
GO:0006366	transcription by RNA polymerase II	biological_process	0.028094	1	204	1937	1390	15043	ENSGALG00000052250,ENSGALG00000009791,ENSGALG00000030416,ENSGALG00000030879,ENSGALG00000033469,ENSGALG00000000504,ENSGALG00000028253,ENSGALG00000035557,ENSGALG00000011878,ENSGALG00000015208,ENSGALG00000010401,ENSGALG00000008127,ENSGALG00000003939,ENSGALG00000035282,ENSGALG00000042900,ENSGALG00000032398,ENSGALG00000012947,ENSGALG00000037262,ENSGALG00000017199,ENSGALG00000016382,ENSGALG00000011387,…
GO:0030662	coated vesicle membrane	cellular_component	0.028122	1	14	1937	63	15043	ENSGALG00000040793,ENSGALG00000031511,ENSGALG00000003745,ENSGALG00000035482,ENSGALG00000011998,ENSGALG00000010150,ENSGALG00000000518,ENSGALG00000008419,ENSGALG00000041760,ENSGALG00000009526,ENSGALG00000002364,ENSGALG00000037656,ENSGALG00000048394,ENSGALG00000000848
GO:0030057	desmosome	cellular_component	0.028128	1	5	1937	14	15043	ENSGALG00000001472,ENSGALG00000012913,ENSGALG00000012561,ENSGALG00000042458,ENSGALG00000002277
GO:0099150	regulation of postsynaptic specialization assembly	biological_process	0.028227	1	3	1937	5	15043	ENSGALG00000042664,ENSGALG00000007253,ENSGALG00000004048
GO:0099151	regulation of postsynaptic density assembly	biological_process	0.028227	1	3	1937	5	15043	ENSGALG00000042664,ENSGALG00000004048,ENSGALG00000007253
GO:0150052	regulation of postsynapse assembly	biological_process	0.028227	1	3	1937	5	15043	ENSGALG00000042664,ENSGALG00000007253,ENSGALG00000004048
GO:2000778	positive regulation of interleukin-6 secretion	biological_process	0.0283	1	4	1937	10	15043	ENSGALG00000002138,ENSGALG00000007253,ENSGALG00000014983,ENSGALG00000014984
GO:0015057	thrombin-activated receptor activity	molecular_function	0.028389	1	3	1937	6	15043	ENSGALG00000014984,ENSGALG00000014983,ENSGALG00000023379
GO:0003013	circulatory system process	biological_process	0.028429	1	45	1937	256	15043	ENSGALG00000011353,ENSGALG00000002886,ENSGALG00000006490,ENSGALG00000042744,ENSGALG00000030879,ENSGALG00000037246,ENSGALG00000011080,ENSGALG00000001626,ENSGALG00000011404,ENSGALG00000012913,ENSGALG00000012992,ENSGALG00000044649,ENSGALG00000009498,ENSGALG00000017196,ENSGALG00000013022,ENSGALG00000006695,ENSGALG00000009013,ENSGALG00000040035,ENSGALG00000014983,ENSGALG00000032287,ENSGALG00000029648,…
GO:0046622	positive regulation of organ growth	biological_process	0.028452	1	9	1937	34	15043	ENSGALG00000025748,ENSGALG00000003126,ENSGALG00000011620,ENSGALG00000012755,ENSGALG00000002375,ENSGALG00000037325,ENSGALG00000009791,ENSGALG00000036114,ENSGALG00000038242
GO:0030118	clathrin coat	cellular_component	0.028505	1	9	1937	34	15043	ENSGALG00000003959,ENSGALG00000041760,ENSGALG00000048394,ENSGALG00000037656,ENSGALG00000000848,ENSGALG00000037249,ENSGALG00000031511,ENSGALG00000003745,ENSGALG00000021601
GO:0006952	defense response	biological_process	0.028544	1	97	1937	631	15043	ENSGALG00000037301,ENSGALG00000014754,ENSGALG00000013169,ENSGALG00000012885,ENSGALG00000037854,ENSGALG00000044204,ENSGALG00000016667,ENSGALG00000028354,ENSGALG00000002375,ENSGALG00000014749,ENSGALG00000002138,ENSGALG00000047285,ENSGALG00000009304,ENSGALG00000000892,ENSGALG00000015305,ENSGALG00000004048,ENSGALG00000005757,ENSGALG00000022815,ENSGALG00000001521,ENSGALG00000045511,ENSGALG00000013294,…
GO:0033059	cellular pigmentation	biological_process	0.02862	1	8	1937	29	15043	ENSGALG00000012300,ENSGALG00000003959,ENSGALG00000016615,ENSGALG00000013591,ENSGALG00000005595,ENSGALG00000000848,ENSGALG00000012885,ENSGALG00000030802
GO:0000165	MAPK cascade	biological_process	0.02867	1	78	1937	485	15043	ENSGALG00000021031,ENSGALG00000028420,ENSGALG00000043904,ENSGALG00000031094,ENSGALG00000014561,ENSGALG00000014984,ENSGALG00000020249,ENSGALG00000001416,ENSGALG00000000883,ENSGALG00000004594,ENSGALG00000040241,ENSGALG00000009612,ENSGALG00000039080,ENSGALG00000008411,ENSGALG00000002016,ENSGALG00000005725,ENSGALG00000035052,ENSGALG00000012124,ENSGALG00000028821,ENSGALG00000005123,ENSGALG00000000607,…
GO:0099060	integral component of postsynaptic specialization membrane	cellular_component	0.028675	1	11	1937	42	15043	ENSGALG00000010050,ENSGALG00000004048,ENSGALG00000031170,ENSGALG00000004083,ENSGALG00000029175,ENSGALG00000007269,ENSGALG00000003126,ENSGALG00000014674,ENSGALG00000036373,ENSGALG00000042159,ENSGALG00000008434
GO:0048639	positive regulation of developmental growth	biological_process	0.028747	1	22	1937	108	15043	ENSGALG00000014683,ENSGALG00000038242,ENSGALG00000040241,ENSGALG00000011404,ENSGALG00000006655,ENSGALG00000009791,ENSGALG00000003126,ENSGALG00000012755,ENSGALG00000011620,ENSGALG00000025748,ENSGALG00000003977,ENSGALG00000008733,ENSGALG00000009013,ENSGALG00000008494,ENSGALG00000036114,ENSGALG00000005102,ENSGALG00000037325,ENSGALG00000035282,ENSGALG00000002375,ENSGALG00000012885,ENSGALG00000007794,…
GO:0048583	regulation of response to stimulus	biological_process	0.028826	1	334	1937	2333	15043	ENSGALG00000007732,ENSGALG00000009519,ENSGALG00000012888,ENSGALG00000000220,ENSGALG00000026137,ENSGALG00000023379,ENSGALG00000008763,ENSGALG00000008411,ENSGALG00000002113,ENSGALG00000026944,ENSGALG00000009612,ENSGALG00000015693,ENSGALG00000004663,ENSGALG00000000419,ENSGALG00000029794,ENSGALG00000031094,ENSGALG00000053601,ENSGALG00000007158,ENSGALG00000007324,ENSGALG00000043904,ENSGALG00000029514,…
GO:0008296	3'-5'-exodeoxyribonuclease activity	molecular_function	0.028935	1	3	1937	6	15043	ENSGALG00000007665,ENSGALG00000044204,ENSGALG00000009456
GO:0048562	embryonic organ morphogenesis	biological_process	0.028984	1	38	1937	215	15043	ENSGALG00000013424,ENSGALG00000036114,ENSGALG00000029329,ENSGALG00000040266,ENSGALG00000011442,ENSGALG00000003670,ENSGALG00000000785,ENSGALG00000029439,ENSGALG00000039436,ENSGALG00000025748,ENSGALG00000035104,ENSGALG00000013342,ENSGALG00000008908,ENSGALG00000031144,ENSGALG00000035482,ENSGALG00000029648,ENSGALG00000010384,ENSGALG00000011298,ENSGALG00000007668,ENSGALG00000002375,ENSGALG00000006695,…
GO:0070986	left/right axis specification	biological_process	0.029033	1	4	1937	10	15043	ENSGALG00000002375,ENSGALG00000042492,ENSGALG00000036114,ENSGALG00000013893
GO:0032989	cellular component morphogenesis	biological_process	0.029089	1	120	1937	761	15043	ENSGALG00000032458,ENSGALG00000036101,ENSGALG00000038520,ENSGALG00000013342,ENSGALG00000013981,ENSGALG00000040030,ENSGALG00000005769,ENSGALG00000016262,ENSGALG00000008257,ENSGALG00000039861,ENSGALG00000012456,ENSGALG00000009844,ENSGALG00000042458,ENSGALG00000015348,ENSGALG00000010352,ENSGALG00000006097,ENSGALG00000015422,ENSGALG00000029095,ENSGALG00000000855,ENSGALG00000001608,ENSGALG00000031425,…
GO:0045217	cell-cell junction maintenance	biological_process	0.029089	1	3	1937	6	15043	ENSGALG00000014983,ENSGALG00000014984,ENSGALG00000005725
GO:0035115	embryonic forelimb morphogenesis	biological_process	0.02911	1	8	1937	29	15043	ENSGALG00000008452,ENSGALG00000013022,ENSGALG00000042389,ENSGALG00000005123,ENSGALG00000037944,ENSGALG00000004270,ENSGALG00000027513,ENSGALG00000007324
GO:0005179	hormone activity	molecular_function	0.02928	1	16	1937	79	15043	ENSGALG00000002860,ENSGALG00000006552,ENSGALG00000012755,ENSGALG00000008490,ENSGALG00000008411,XLOC_003296,ENSGALG00000014858,ENSGALG00000000556,ENSGALG00000011485,ENSGALG00000035282,ENSGALG00000040959,ENSGALG00000002893,ENSGALG00000007222,ENSGALG00000028839,ENSGALG00000028354,ENSGALG00000012757
GO:0008318	protein prenyltransferase activity	molecular_function	0.029579	1	3	1937	6	15043	ENSGALG00000015397,ENSGALG00000008197,ENSGALG00000011388
GO:0003279	cardiac septum development	biological_process	0.029596	1	17	1937	79	15043	ENSGALG00000016662,ENSGALG00000010763,ENSGALG00000000401,ENSGALG00000035104,ENSGALG00000042492,ENSGALG00000009791,ENSGALG00000025858,ENSGALG00000011442,ENSGALG00000037301,ENSGALG00000015388,ENSGALG00000007668,ENSGALG00000011298,ENSGALG00000008473,ENSGALG00000002375,ENSGALG00000038340,ENSGALG00000036114,ENSGALG00000009020
GO:0009952	anterior/posterior pattern specification	biological_process	0.029838	1	30	1937	166	15043	ENSGALG00000029393,ENSGALG00000031144,ENSGALG00000027513,ENSGALG00000023420,ENSGALG00000015208,ENSGALG00000032039,ENSGALG00000008908,ENSGALG00000013342,ENSGALG00000035557,ENSGALG00000042389,ENSGALG00000015845,ENSGALG00000009270,ENSGALG00000035539,ENSGALG00000037272,ENSGALG00000030416,ENSGALG00000036082,ENSGALG00000029439,ENSGALG00000039051,ENSGALG00000050755,ENSGALG00000012623,ENSGALG00000004270,…
GO:0034331	cell junction maintenance	biological_process	0.029901	1	4	1937	10	15043	ENSGALG00000012913,ENSGALG00000005725,ENSGALG00000014984,ENSGALG00000014983
GO:0051782	negative regulation of cell division	biological_process	0.029911	1	4	1937	10	15043	ENSGALG00000005824,ENSGALG00000048409,ENSGALG00000008460,ENSGALG00000032398
GO:0031441	negative regulation of mRNA 3'-end processing	biological_process	0.029979	1	3	1937	6	15043	ENSGALG00000015548,ENSGALG00000045676,ENSGALG00000005618
GO:1900364	negative regulation of mRNA polyadenylation	biological_process	0.029979	1	3	1937	6	15043	ENSGALG00000005618,ENSGALG00000015548,ENSGALG00000045676
GO:0030001	metal ion transport	biological_process	0.03006	1	86	1937	534	15043	ENSGALG00000037249,ENSGALG00000014561,ENSGALG00000007794,ENSGALG00000005140,ENSGALG00000004373,ENSGALG00000013661,ENSGALG00000032247,ENSGALG00000015080,ENSGALG00000040890,ENSGALG00000013007,ENSGALG00000012929,ENSGALG00000002118,ENSGALG00000004376,ENSGALG00000010204,ENSGALG00000007972,ENSGALG00000029424,ENSGALG00000048002,ENSGALG00000029416,ENSGALG00000007217,ENSGALG00000041791,ENSGALG00000015018,…
GO:0050961	detection of temperature stimulus involved in sensory perception	biological_process	0.030246	1	3	1937	6	15043	ENSGALG00000009651,ENSGALG00000043010,ENSGALG00000041093
GO:0050965	detection of temperature stimulus involved in sensory perception of pain	biological_process	0.030246	1	3	1937	6	15043	ENSGALG00000041093,ENSGALG00000043010,ENSGALG00000009651
GO:0048661	positive regulation of smooth muscle cell proliferation	biological_process	0.030297	1	9	1937	35	15043	ENSGALG00000010870,ENSGALG00000025748,ENSGALG00000012755,ENSGALG00000012550,ENSGALG00000011620,ENSGALG00000002632,ENSGALG00000017327,ENSGALG00000030613,ENSGALG00000014329
GO:0035646	endosome to melanosome transport	biological_process	0.030518	1	3	1937	6	15043	ENSGALG00000003959,ENSGALG00000012300,ENSGALG00000000848
GO:0043476	pigment accumulation	biological_process	0.030518	1	3	1937	6	15043	ENSGALG00000012300,ENSGALG00000003959,ENSGALG00000000848
GO:0043482	cellular pigment accumulation	biological_process	0.030518	1	3	1937	6	15043	ENSGALG00000012300,ENSGALG00000003959,ENSGALG00000000848
GO:0043485	endosome to pigment granule transport	biological_process	0.030518	1	3	1937	6	15043	ENSGALG00000000848,ENSGALG00000003959,ENSGALG00000012300
GO:0048757	pigment granule maturation	biological_process	0.030518	1	3	1937	6	15043	ENSGALG00000003959,ENSGALG00000012300,ENSGALG00000000848
GO:0036376	sodium ion export across plasma membrane	biological_process	0.030596	1	3	1937	6	15043	ENSGALG00000006469,ENSGALG00000034251,ENSGALG00000032247
GO:0005086	ARF guanyl-nucleotide exchange factor activity	molecular_function	0.030631	1	5	1937	14	15043	ENSGALG00000005637,ENSGALG00000013569,ENSGALG00000007149,ENSGALG00000004663,ENSGALG00000012454
GO:0035296	regulation of tube diameter	biological_process	0.030675	1	15	1937	70	15043	ENSGALG00000009013,ENSGALG00000040035,ENSGALG00000014983,ENSGALG00000000820,ENSGALG00000007222,ENSGALG00000017196,ENSGALG00000014984,ENSGALG00000003185,ENSGALG00000001626,ENSGALG00000007466,ENSGALG00000011080,ENSGALG00000000556,ENSGALG00000042744,ENSGALG00000011661,ENSGALG00000001416
GO:0097746	regulation of blood vessel diameter	biological_process	0.030675	1	15	1937	70	15043	ENSGALG00000040035,ENSGALG00000014983,ENSGALG00000009013,ENSGALG00000000820,ENSGALG00000014984,ENSGALG00000007222,ENSGALG00000017196,ENSGALG00000003185,ENSGALG00000001626,ENSGALG00000000556,ENSGALG00000007466,ENSGALG00000011080,ENSGALG00000001416,ENSGALG00000011661,ENSGALG00000042744
GO:0035497	cAMP response element binding	molecular_function	0.030724	1	4	1937	10	15043	ENSGALG00000010870,ENSGALG00000009287,ENSGALG00000032278,ENSGALG00000008494
GO:0021602	cranial nerve morphogenesis	biological_process	0.030841	1	7	1937	23	15043	ENSGALG00000040971,ENSGALG00000003670,ENSGALG00000029621,ENSGALG00000023420,ENSGALG00000000442,ENSGALG00000012755,ENSGALG00000040266
GO:2000833	positive regulation of steroid hormone secretion	biological_process	0.03093	1	3	1937	6	15043	ENSGALG00000026011,ENSGALG00000007668,ENSGALG00000008411
GO:0007417	central nervous system development	biological_process	0.030951	1	88	1937	549	15043	ENSGALG00000000713,ENSGALG00000014977,ENSGALG00000040266,ENSGALG00000001608,ENSGALG00000005208,ENSGALG00000013424,ENSGALG00000016674,ENSGALG00000015422,ENSGALG00000011442,ENSGALG00000007929,ENSGALG00000012106,ENSGALG00000004270,ENSGALG00000030032,ENSGALG00000039436,ENSGALG00000025748,ENSGALG00000003126,ENSGALG00000041253,ENSGALG00000039861,ENSGALG00000031144,ENSGALG00000008908,ENSGALG00000013342,…
GO:0005536	glucose binding	molecular_function	0.031009	1	3	1937	6	15043	ENSGALG00000021039,ENSGALG00000034855,ENSGALG00000004222
GO:0031697	beta-1 adrenergic receptor binding	molecular_function	0.031032	1	2	1937	2	15043	ENSGALG00000038834,ENSGALG00000020249
GO:0016722	oxidoreductase activity, oxidizing metal ions	molecular_function	0.031346	1	5	1937	15	15043	ENSGALG00000012117,ENSGALG00000007220,ENSGALG00000037410,ENSGALG00000050390,ENSGALG00000043027
GO:0008013	beta-catenin binding	molecular_function	0.031544	1	13	1937	54	15043	ENSGALG00000030879,ENSGALG00000032349,ENSGALG00000011288,ENSGALG00000040266,ENSGALG00000037889,ENSGALG00000043018,ENSGALG00000012023,ENSGALG00000014977,ENSGALG00000000220,ENSGALG00000027265,ENSGALG00000041501,ENSGALG00000010370,ENSGALG00000039238
GO:0032891	negative regulation of organic acid transport	biological_process	0.031545	1	3	1937	6	15043	ENSGALG00000008490,ENSGALG00000038904,ENSGALG00000011620
GO:0001906	cell killing	biological_process	0.031626	1	11	1937	47	15043	ENSGALG00000027416,ENSGALG00000034374,ENSGALG00000014984,ENSGALG00000014561,ENSGALG00000007476,ENSGALG00000032365,ENSGALG00000051135,ENSGALG00000019845,ENSGALG00000022815,ENSGALG00000000848,ENSGALG00000014582
GO:0032879	regulation of localization	biological_process	0.031875	1	238	1937	1621	15043	ENSGALG00000002364,ENSGALG00000034251,ENSGALG00000011442,ENSGALG00000009228,ENSGALG00000008378,ENSGALG00000023648,ENSGALG00000030613,ENSGALG00000015422,ENSGALG00000012998,ENSGALG00000011485,ENSGALG00000003085,ENSGALG00000037325,ENSGALG00000000855,ENSGALG00000040266,ENSGALG00000016997,ENSGALG00000034855,ENSGALG00000000400,ENSGALG00000014977,ENSGALG00000014233,ENSGALG00000016615,ENSGALG00000009526,…
GO:0003002	regionalization	biological_process	0.031969	1	45	1937	267	15043	ENSGALG00000037301,ENSGALG00000050755,ENSGALG00000009302,ENSGALG00000023419,ENSGALG00000029621,ENSGALG00000003369,ENSGALG00000002375,ENSGALG00000037262,ENSGALG00000008452,ENSGALG00000043204,ENSGALG00000023420,ENSGALG00000027513,ENSGALG00000029393,ENSGALG00000035557,ENSGALG00000015208,ENSGALG00000009270,ENSGALG00000035539,ENSGALG00000042492,ENSGALG00000039051,ENSGALG00000030879,ENSGALG00000030416,…
GO:0043901	negative regulation of multi-organism process	biological_process	0.032053	1	18	1937	90	15043	ENSGALG00000010337,ENSGALG00000002655,ENSGALG00000044204,ENSGALG00000037854,ENSGALG00000007512,ENSGALG00000013723,ENSGALG00000043984,ENSGALG00000005757,ENSGALG00000000881,ENSGALG00000000892,ENSGALG00000041257,ENSGALG00000023821,ENSGALG00000015304,ENSGALG00000010870,ENSGALG00000012755,ENSGALG00000040474,ENSGALG00000009519,ENSGALG00000009791
GO:0014706	striated muscle tissue development	biological_process	0.032066	1	45	1937	260	15043	ENSGALG00000018946,ENSGALG00000008942,ENSGALG00000016662,ENSGALG00000012827,ENSGALG00000011991,ENSGALG00000027513,ENSGALG00000009791,ENSGALG00000042055,ENSGALG00000012913,ENSGALG00000040023,ENSGALG00000012755,ENSGALG00000026853,ENSGALG00000044649,ENSGALG00000010881,ENSGALG00000009270,ENSGALG00000042492,ENSGALG00000007769,ENSGALG00000037301,ENSGALG00000043204,ENSGALG00000036238,ENSGALG00000007668,…
GO:0048194	Golgi vesicle budding	biological_process	0.032071	1	8	1937	30	15043	ENSGALG00000017394,ENSGALG00000002364,ENSGALG00000000518,ENSGALG00000008419,ENSGALG00000005637,ENSGALG00000010150,ENSGALG00000011998,ENSGALG00000035482
GO:1902108	regulation of mitochondrial membrane permeability involved in apoptotic process	biological_process	0.03209	1	5	1937	15	15043	ENSGALG00000031142,ENSGALG00000009287,ENSGALG00000005794,ENSGALG00000031511,ENSGALG00000051135
GO:0030214	hyaluronan catabolic process	biological_process	0.03224	1	3	1937	6	15043	ENSGALG00000002138,ENSGALG00000029000,ENSGALG00000000785
GO:1903432	regulation of TORC1 signaling	biological_process	0.032252	1	8	1937	30	15043	ENSGALG00000000419,ENSGALG00000007494,ENSGALG00000014335,ENSGALG00000008419,ENSGALG00000007964,ENSGALG00000017204,ENSGALG00000028561,ENSGALG00000000863
GO:1990130	GATOR1 complex	cellular_component	0.032416	1	3	1937	6	15043	ENSGALG00000006766,ENSGALG00000002131,ENSGALG00000028561
GO:0051345	positive regulation of hydrolase activity	biological_process	0.032531	1	71	1937	435	15043	ENSGALG00000011131,ENSGALG00000000122,ENSGALG00000042259,ENSGALG00000036101,ENSGALG00000006766,ENSGALG00000032765,ENSGALG00000021143,ENSGALG00000030063,ENSGALG00000009040,ENSGALG00000009368,ENSGALG00000008378,ENSGALG00000015544,ENSGALG00000030613,ENSGALG00000004045,ENSGALG00000043058,ENSGALG00000014977,ENSGALG00000014233,ENSGALG00000016925,ENSGALG00000016602,ENSGALG00000041373,ENSGALG00000031684,…
GO:0072089	stem cell proliferation	biological_process	0.03258	1	17	1937	81	15043	ENSGALG00000000902,ENSGALG00000007794,ENSGALG00000040266,ENSGALG00000014233,ENSGALG00000007119,ENSGALG00000036492,ENSGALG00000036114,ENSGALG00000032398,ENSGALG00000005803,ENSGALG00000015305,ENSGALG00000012755,ENSGALG00000028253,ENSGALG00000033469,ENSGALG00000038189,ENSGALG00000049667,ENSGALG00000008969,ENSGALG00000039861
GO:0051056	regulation of small GTPase mediated signal transduction	biological_process	0.032631	1	37	1937	203	15043	ENSGALG00000007732,ENSGALG00000008763,ENSGALG00000023379,ENSGALG00000036101,ENSGALG00000026944,ENSGALG00000004663,ENSGALG00000012273,ENSGALG00000010577,ENSGALG00000017276,ENSGALG00000014984,ENSGALG00000007448,ENSGALG00000010352,ENSGALG00000008181,ENSGALG00000009293,ENSGALG00000015422,ENSGALG00000005637,ENSGALG00000012454,ENSGALG00000012932,ENSGALG00000008546,ENSGALG00000012755,ENSGALG00000013420,…
GO:0009141	nucleoside triphosphate metabolic process	biological_process	0.032705	1	35	1937	202	15043	ENSGALG00000012755,ENSGALG00000012624,ENSGALG00000005002,ENSGALG00000034397,ENSGALG00000041873,ENSGALG00000004222,ENSGALG00000014526,ENSGALG00000010481,ENSGALG00000004956,ENSGALG00000005749,ENSGALG00000010096,ENSGALG00000016994,ENSGALG00000003267,ENSGALG00000014528,ENSGALG00000009286,ENSGALG00000011093,XLOC_003296,ENSGALG00000013981,ENSGALG00000015303,ENSGALG00000001117,ENSGALG00000038044,ENSGALG…
GO:0035556	intracellular signal transduction	biological_process	0.032713	1	256	1937	1765	15043	ENSGALG00000011088,ENSGALG00000005637,ENSGALG00000000863,ENSGALG00000012082,ENSGALG00000020249,ENSGALG00000043018,ENSGALG00000015838,ENSGALG00000036114,ENSGALG00000001416,ENSGALG00000008407,ENSGALG00000004474,ENSGALG00000039080,ENSGALG00000004661,ENSGALG00000012124,ENSGALG00000028821,ENSGALG00000000607,ENSGALG00000048320,ENSGALG00000007354,ENSGALG00000043555,ENSGALG00000003267,ENSGALG00000010903,…
GO:0032051	clathrin light chain binding	molecular_function	0.032722	1	3	1937	6	15043	ENSGALG00000028602,ENSGALG00000031511,ENSGALG00000041760
GO:0003348	cardiac endothelial cell differentiation	biological_process	0.032753	1	3	1937	6	15043	ENSGALG00000037301,ENSGALG00000002375,ENSGALG00000015422
GO:0060956	endocardial cell differentiation	biological_process	0.032753	1	3	1937	6	15043	ENSGALG00000002375,ENSGALG00000037301,ENSGALG00000015422
GO:0035794	positive regulation of mitochondrial membrane permeability	biological_process	0.032756	1	5	1937	15	15043	ENSGALG00000009287,ENSGALG00000031142,ENSGALG00000005794,ENSGALG00000031511,ENSGALG00000051135
GO:1902686	mitochondrial outer membrane permeabilization involved in programmed cell death	biological_process	0.032756	1	5	1937	15	15043	ENSGALG00000005794,ENSGALG00000009287,ENSGALG00000031142,ENSGALG00000031511,ENSGALG00000051135
GO:1905710	positive regulation of membrane permeability	biological_process	0.032756	1	5	1937	15	15043	ENSGALG00000005794,ENSGALG00000031142,ENSGALG00000009287,ENSGALG00000051135,ENSGALG00000031511
GO:0060525	prostate glandular acinus development	biological_process	0.032766	1	4	1937	10	15043	ENSGALG00000032039,ENSGALG00000042055,ENSGALG00000007324,ENSGALG00000002375
GO:0040007	growth	biological_process	0.032771	1	90	1937	567	15043	ENSGALG00000006097,ENSGALG00000011442,ENSGALG00000015348,ENSGALG00000000902,ENSGALG00000016997,ENSGALG00000040266,ENSGALG00000000943,ENSGALG00000037325,ENSGALG00000005208,ENSGALG00000000855,ENSGALG00000013663,ENSGALG00000000122,ENSGALG00000038242,ENSGALG00000030032,ENSGALG00000025748,ENSGALG00000003126,ENSGALG00000000785,ENSGALG00000008733,ENSGALG00000040035,ENSGALG00000011058,ENSGALG00000007769,…
GO:0099149	regulation of postsynaptic neurotransmitter receptor internalization	biological_process	0.032878	1	3	1937	6	15043	ENSGALG00000023648,ENSGALG00000029652,ENSGALG00000029175
GO:0055021	regulation of cardiac muscle tissue growth	biological_process	0.032928	1	8	1937	29	15043	ENSGALG00000007769,ENSGALG00000013663,ENSGALG00000012827,ENSGALG00000002375,ENSGALG00000003126,ENSGALG00000012755,ENSGALG00000025748,ENSGALG00000040023
GO:0034644	cellular response to UV	biological_process	0.03307	1	12	1937	53	15043	ENSGALG00000009228,ENSGALG00000043082,ENSGALG00000040773,ENSGALG00000010331,ENSGALG00000003907,ENSGALG00000033469,ENSGALG00000013422,ENSGALG00000029000,ENSGALG00000000785,ENSGALG00000004347,ENSGALG00000002138,ENSGALG00000042333
GO:0071875	adrenergic receptor signaling pathway	biological_process	0.033177	1	6	1937	20	15043	ENSGALG00000020249,ENSGALG00000040035,ENSGALG00000007794,ENSGALG00000042744,ENSGALG00000001416,ENSGALG00000023521
GO:0090559	regulation of membrane permeability	biological_process	0.033198	1	7	1937	25	15043	ENSGALG00000031142,ENSGALG00000009287,ENSGALG00000005794,ENSGALG00000034855,ENSGALG00000012885,ENSGALG00000031511,ENSGALG00000051135
GO:0048029	monosaccharide binding	molecular_function	0.033239	1	9	1937	36	15043	ENSGALG00000004956,ENSGALG00000034855,ENSGALG00000021039,ENSGALG00000004222,ENSGALG00000040866,ENSGALG00000015544,ENSGALG00000014490,ENSGALG00000034821,ENSGALG00000003687
GO:0006090	pyruvate metabolic process	biological_process	0.033317	1	14	1937	65	15043	ENSGALG00000004956,ENSGALG00000034855,ENSGALG00000012755,ENSGALG00000012624,ENSGALG00000014528,ENSGALG00000021039,ENSGALG00000004222,ENSGALG00000015544,ENSGALG00000003267,ENSGALG00000013235,ENSGALG00000007904,ENSGALG00000014526,ENSGALG00000033993,ENSGALG00000001117
GO:0070102	interleukin-6-mediated signaling pathway	biological_process	0.033332	1	4	1937	10	15043	ENSGALG00000003267,ENSGALG00000008127,ENSGALG00000015254,ENSGALG00000005618
GO:0002931	response to ischemia	biological_process	0.033422	1	5	1937	15	15043	ENSGALG00000039751,ENSGALG00000012885,ENSGALG00000000003,ENSGALG00000005725,ENSGALG00000033512
GO:0003231	cardiac ventricle development	biological_process	0.033432	1	18	1937	87	15043	ENSGALG00000000401,ENSGALG00000010763,ENSGALG00000012913,ENSGALG00000042055,ENSGALG00000009791,ENSGALG00000042492,ENSGALG00000035104,ENSGALG00000009280,ENSGALG00000015388,ENSGALG00000009499,ENSGALG00000015422,ENSGALG00000037301,ENSGALG00000011442,ENSGALG00000025858,ENSGALG00000009020,ENSGALG00000000855,ENSGALG00000008148,ENSGALG00000002375
GO:0030900	forebrain development	biological_process	0.033481	1	44	1937	251	15043	ENSGALG00000011298,ENSGALG00000002375,ENSGALG00000015399,ENSGALG00000003369,ENSGALG00000032398,ENSGALG00000029652,ENSGALG00000009013,ENSGALG00000007993,ENSGALG00000009302,ENSGALG00000037556,ENSGALG00000042492,ENSGALG00000009791,ENSGALG00000033279,ENSGALG00000029514,ENSGALG00000039238,ENSGALG00000004048,ENSGALG00000015305,ENSGALG00000028561,ENSGALG00000014683,ENSGALG00000014555,ENSGALG00000040266,…
GO:0045602	negative regulation of endothelial cell differentiation	biological_process	0.033538	1	3	1937	6	15043	ENSGALG00000028009,ENSGALG00000014329,ENSGALG00000009020
GO:0006950	response to stress	biological_process	0.033859	1	285	1937	2006	15043	ENSGALG00000052020,ENSGALG00000011080,ENSGALG00000040474,ENSGALG00000016668,ENSGALG00000000568,ENSGALG00000033469,ENSGALG00000013569,ENSGALG00000016676,ENSGALG00000031768,ENSGALG00000013356,ENSGALG00000015208,ENSGALG00000012584,ENSGALG00000007396,ENSGALG00000010401,ENSGALG00000004048,ENSGALG00000030396,ENSGALG00000008957,ENSGALG00000031142,ENSGALG00000032287,ENSGALG00000003582,ENSGALG00000012885,…
GO:0060038	cardiac muscle cell proliferation	biological_process	0.033872	1	9	1937	34	15043	ENSGALG00000042055,ENSGALG00000003126,ENSGALG00000040023,ENSGALG00000025748,ENSGALG00000002375,ENSGALG00000007769,ENSGALG00000012827,ENSGALG00000009612,ENSGALG00000013663
GO:0030127	COPII vesicle coat	cellular_component	0.03388	1	5	1937	15	15043	ENSGALG00000008419,ENSGALG00000000518,ENSGALG00000010150,ENSGALG00000035482,ENSGALG00000011998
GO:0003208	cardiac ventricle morphogenesis	biological_process	0.033921	1	11	1937	46	15043	ENSGALG00000009499,ENSGALG00000015422,ENSGALG00000011442,ENSGALG00000009020,ENSGALG00000042055,ENSGALG00000012913,ENSGALG00000009791,ENSGALG00000002375,ENSGALG00000008148,ENSGALG00000035104,ENSGALG00000009280
GO:0097225	sperm midpiece	cellular_component	0.033956	1	5	1937	15	15043	ENSGALG00000005247,ENSGALG00000029000,ENSGALG00000032458,ENSGALG00000004248,ENSGALG00000003854
GO:0048864	stem cell development	biological_process	0.034057	1	16	1937	75	15043	ENSGALG00000041124,ENSGALG00000005123,ENSGALG00000003126,ENSGALG00000042492,ENSGALG00000007130,ENSGALG00000013342,ENSGALG00000005321,ENSGALG00000011686,ENSGALG00000000518,ENSGALG00000028376,ENSGALG00000036114,ENSGALG00000009020,ENSGALG00000007668,ENSGALG00000029621,ENSGALG00000004270,ENSGALG00000037301
GO:0005905	clathrin-coated pit	cellular_component	0.034141	1	9	1937	35	15043	ENSGALG00000017329,ENSGALG00000007308,ENSGALG00000037656,ENSGALG00000048394,ENSGALG00000041760,ENSGALG00000021031,ENSGALG00000008094,ENSGALG00000021601,ENSGALG00000031511
GO:0060841	venous blood vessel development	biological_process	0.034217	1	4	1937	10	15043	ENSGALG00000009791,ENSGALG00000029175,ENSGALG00000002375,ENSGALG00000042492
GO:0071013	catalytic step 2 spliceosome	cellular_component	0.034282	1	13	1937	60	15043	ENSGALG00000010167,ENSGALG00000008038,ENSGALG00000017207,ENSGALG00000028409,ENSGALG00000005885,ENSGALG00000004555,ENSGALG00000000814,ENSGALG00000005623,ENSGALG00000009838,ENSGALG00000007937,ENSGALG00000036283,ENSGALG00000000787,ENSGALG00000052199
GO:0050951	sensory perception of temperature stimulus	biological_process	0.034288	1	4	1937	10	15043	ENSGALG00000041093,ENSGALG00000004116,ENSGALG00000043010,ENSGALG00000009651
GO:0061351	neural precursor cell proliferation	biological_process	0.034298	1	21	1937	106	15043	ENSGALG00000009302,ENSGALG00000007929,ENSGALG00000015297,ENSGALG00000007119,ENSGALG00000036492,ENSGALG00000007794,ENSGALG00000040266,ENSGALG00000036114,ENSGALG00000032398,ENSGALG00000015305,ENSGALG00000010238,ENSGALG00000013342,ENSGALG00000004662,ENSGALG00000033469,ENSGALG00000012755,ENSGALG00000005123,ENSGALG00000039822,ENSGALG00000000607,ENSGALG00000039861,ENSGALG00000049667,ENSGALG00000009791
GO:0043401	steroid hormone mediated signaling pathway	biological_process	0.034377	1	22	1937	113	15043	ENSGALG00000008519,ENSGALG00000043010,ENSGALG00000005378,ENSGALG00000017195,ENSGALG00000007324,ENSGALG00000036214,ENSGALG00000012540,ENSGALG00000006743,ENSGALG00000014331,ENSGALG00000011298,ENSGALG00000007668,ENSGALG00000003120,ENSGALG00000029212,ENSGALG00000015305,ENSGALG00000002182,ENSGALG00000016675,ENSGALG00000042055,ENSGALG00000004347,ENSGALG00000030879,ENSGALG00000038059,ENSGALG00000009680,…
GO:0060687	regulation of branching involved in prostate gland morphogenesis	biological_process	0.034489	1	3	1937	6	15043	ENSGALG00000032039,ENSGALG00000042055,ENSGALG00000007668
GO:0038023	signaling receptor activity	molecular_function	0.034524	1	130	1937	862	15043	ENSGALG00000008473,ENSGALG00000010513,ENSGALG00000013169,ENSGALG00000011058,ENSGALG00000008733,ENSGALG00000047717,ENSGALG00000040035,ENSGALG00000050513,ENSGALG00000017212,ENSGALG00000010762,ENSGALG00000030879,ENSGALG00000011080,ENSGALG00000001626,ENSGALG00000052250,ENSGALG00000040954,ENSGALG00000041820,ENSGALG00000015208,ENSGALG00000033470,ENSGALG00000020386,ENSGALG00000017195,ENSGALG00000011442,…
GO:0010907	positive regulation of glucose metabolic process	biological_process	0.034584	1	6	1937	20	15043	ENSGALG00000017047,ENSGALG00000003369,ENSGALG00000011620,ENSGALG00000012755,ENSGALG00000042333,ENSGALG00000035282
GO:0044232	organelle membrane contact site	cellular_component	0.034628	1	5	1937	15	15043	ENSGALG00000008088,ENSGALG00000035299,ENSGALG00000012300,ENSGALG00000012092,ENSGALG00000029095
GO:0034404	nucleobase-containing small molecule biosynthetic process	biological_process	0.034942	1	21	1937	109	15043	ENSGALG00000003457,ENSGALG00000021039,ENSGALG00000016994,ENSGALG00000034855,ENSGALG00000004956,ENSGALG00000000802,ENSGALG00000037587,ENSGALG00000015544,ENSGALG00000003267,ENSGALG00000014528,ENSGALG00000012624,ENSGALG00000048320,ENSGALG00000034397,ENSGALG00000045427,ENSGALG00000012755,ENSGALG00000002830,ENSGALG00000001117,ENSGALG00000014526,ENSGALG00000033993,ENSGALG00000038044,ENSGALG00000004222
GO:0051020	GTPase binding	molecular_function	0.035164	1	64	1937	384	15043	ENSGALG00000007007,ENSGALG00000000055,ENSGALG00000039652,ENSGALG00000012454,ENSGALG00000004707,ENSGALG00000012932,ENSGALG00000013569,ENSGALG00000012953,ENSGALG00000017326,ENSGALG00000009304,ENSGALG00000031684,ENSGALG00000007203,ENSGALG00000034438,ENSGALG00000012273,ENSGALG00000007319,ENSGALG00000017276,ENSGALG00000016925,ENSGALG00000008500,ENSGALG00000043058,ENSGALG00000039658,ENSGALG00000034964,…
GO:0016079	synaptic vesicle exocytosis	biological_process	0.035291	1	17	1937	79	15043	ENSGALG00000003930,ENSGALG00000011673,ENSGALG00000005123,ENSGALG00000038426,ENSGALG00000008313,ENSGALG00000031170,ENSGALG00000027255,ENSGALG00000032287,ENSGALG00000015551,ENSGALG00000009003,ENSGALG00000040128,ENSGALG00000015382,ENSGALG00000015384,ENSGALG00000049067,ENSGALG00000007794,ENSGALG00000008496,ENSGALG00000014977
GO:0043204	perikaryon	cellular_component	0.035374	1	9	1937	36	15043	ENSGALG00000019300,ENSGALG00000010513,ENSGALG00000012275,ENSGALG00000029648,ENSGALG00000014528,ENSGALG00000014858,ENSGALG00000004048,ENSGALG00000000442,ENSGALG00000000122
GO:0001664	G-protein coupled receptor binding	molecular_function	0.035521	1	30	1937	168	15043	ENSGALG00000019844,ENSGALG00000047285,ENSGALG00000005803,ENSGALG00000038834,ENSGALG00000008411,ENSGALG00000012119,ENSGALG00000022815,ENSGALG00000015208,ENSGALG00000005123,ENSGALG00000011080,ENSGALG00000002860,ENSGALG00000023521,ENSGALG00000016668,ENSGALG00000004347,ENSGALG00000042193,ENSGALG00000016670,ENSGALG00000035645,ENSGALG00000019845,ENSGALG00000006719,ENSGALG00000020249,ENSGALG00000028839,…
GO:0019058	viral life cycle	biological_process	0.035667	1	24	1937	128	15043	ENSGALG00000002182,ENSGALG00000004594,ENSGALG00000011280,ENSGALG00000015304,ENSGALG00000040109,ENSGALG00000016144,ENSGALG00000003743,ENSGALG00000013810,ENSGALG00000030016,ENSGALG00000009791,ENSGALG00000011619,ENSGALG00000040756,ENSGALG00000002655,ENSGALG00000002375,ENSGALG00000000419,ENSGALG00000000811,ENSGALG00000008496,ENSGALG00000044204,ENSGALG00000012885,ENSGALG00000002138,ENSGALG00000007512,…
GO:0008630	intrinsic apoptotic signaling pathway in response to DNA damage	biological_process	0.035958	1	13	1937	60	15043	ENSGALG00000051135,ENSGALG00000004594,ENSGALG00000021031,ENSGALG00000012584,ENSGALG00000009356,ENSGALG00000007324,ENSGALG00000004661,ENSGALG00000013356,ENSGALG00000028115,ENSGALG00000033469,ENSGALG00000012885,ENSGALG00000008957,ENSGALG00000011661
GO:0035459	cargo loading into vesicle	biological_process	0.036126	1	5	1937	15	15043	ENSGALG00000010189,ENSGALG00000017394,ENSGALG00000035482,ENSGALG00000011998,ENSGALG00000010150
GO:0090322	regulation of superoxide metabolic process	biological_process	0.036289	1	5	1937	15	15043	ENSGALG00000036214,ENSGALG00000002016,ENSGALG00000028561,ENSGALG00000014984,ENSGALG00000010747
GO:0017016	Ras GTPase binding	molecular_function	0.036407	1	52	1937	304	15043	ENSGALG00000012336,ENSGALG00000010903,ENSGALG00000007954,ENSGALG00000027258,ENSGALG00000039380,ENSGALG00000039652,ENSGALG00000028851,ENSGALG00000000848,ENSGALG00000006695,ENSGALG00000052970,ENSGALG00000007007,ENSGALG00000038943,ENSGALG00000038556,ENSGALG00000011277,ENSGALG00000031684,ENSGALG00000007203,ENSGALG00000017326,ENSGALG00000009304,ENSGALG00000012953,ENSGALG00000005595,ENSGALG00000002193,…
GO:0055123	digestive system development	biological_process	0.036472	1	19	1937	95	15043	ENSGALG00000007324,ENSGALG00000004270,ENSGALG00000015388,ENSGALG00000040266,ENSGALG00000016997,ENSGALG00000011298,ENSGALG00000012885,ENSGALG00000031511,ENSGALG00000002375,ENSGALG00000034007,ENSGALG00000035282,ENSGALG00000036114,ENSGALG00000009612,ENSGALG00000016662,ENSGALG00000031144,ENSGALG00000039238,ENSGALG00000035557,ENSGALG00000025748,ENSGALG00000042492
GO:0051494	negative regulation of cytoskeleton organization	biological_process	0.036512	1	19	1937	93	15043	ENSGALG00000018946,ENSGALG00000002016,ENSGALG00000004740,ENSGALG00000000220,ENSGALG00000038504,ENSGALG00000012821,ENSGALG00000029512,ENSGALG00000009013,ENSGALG00000026948,ENSGALG00000003977,ENSGALG00000001475,ENSGALG00000014012,ENSGALG00000038502,ENSGALG00000011299,ENSGALG00000031511,ENSGALG00000003369,ENSGALG00000005750,ENSGALG00000016602,ENSGALG00000041078
GO:0003007	heart morphogenesis	biological_process	0.036525	1	33	1937	184	15043	ENSGALG00000004270,ENSGALG00000015422,ENSGALG00000011442,ENSGALG00000000855,ENSGALG00000036114,ENSGALG00000005208,ENSGALG00000008148,ENSGALG00000030902,ENSGALG00000009612,ENSGALG00000031144,ENSGALG00000009287,ENSGALG00000032349,ENSGALG00000035104,ENSGALG00000009844,ENSGALG00000009499,ENSGALG00000010921,ENSGALG00000037301,ENSGALG00000009020,ENSGALG00000035482,ENSGALG00000002375,ENSGALG00000011298,…
GO:0000028	ribosomal small subunit assembly	biological_process	0.036543	1	4	1937	11	15043	ENSGALG00000004588,ENSGALG00000006777,ENSGALG00000035079,ENSGALG00000002813
GO:0010692	regulation of alkaline phosphatase activity	biological_process	0.03656	1	3	1937	6	15043	ENSGALG00000037301,ENSGALG00000009612,ENSGALG00000043555
GO:0016248	channel inhibitor activity	molecular_function	0.036584	1	7	1937	25	15043	ENSGALG00000034374,ENSGALG00000006490,ENSGALG00000012992,ENSGALG00000009526,ENSGALG00000012885,ENSGALG00000000122,ENSGALG00000004347
GO:0000217	DNA secondary structure binding	molecular_function	0.036633	1	6	1937	20	15043	ENSGALG00000008957,ENSGALG00000008740,ENSGALG00000009491,ENSGALG00000010719,ENSGALG00000008368,ENSGALG00000014982
GO:0038202	TORC1 signaling	biological_process	0.036753	1	9	1937	36	15043	ENSGALG00000040109,ENSGALG00000000419,ENSGALG00000007494,ENSGALG00000014335,ENSGALG00000008419,ENSGALG00000007964,ENSGALG00000017204,ENSGALG00000028561,ENSGALG00000000863
GO:0060089	molecular transducer activity	molecular_function	0.036776	1	130	1937	864	15043	ENSGALG00000010139,ENSGALG00000037841,ENSGALG00000008362,ENSGALG00000022926,ENSGALG00000005258,ENSGALG00000014477,ENSGALG00000005208,ENSGALG00000001608,ENSGALG00000002632,ENSGALG00000012106,ENSGALG00000043010,ENSGALG00000000820,ENSGALG00000014910,ENSGALG00000034213,ENSGALG00000017327,ENSGALG00000006097,ENSGALG00000042055,ENSGALG00000012907,ENSGALG00000052330,ENSGALG00000050222,ENSGALG00000035533,…
GO:0051301	cell division	biological_process	0.036785	1	40	1937	233	15043	ENSGALG00000032398,ENSGALG00000035282,ENSGALG00000005824,ENSGALG00000028762,ENSGALG00000002375,ENSGALG00000001475,ENSGALG00000008460,ENSGALG00000035645,ENSGALG00000023296,ENSGALG00000000606,ENSGALG00000020253,ENSGALG00000029512,ENSGALG00000012627,ENSGALG00000001364,ENSGALG00000012561,ENSGALG00000026853,ENSGALG00000028115,ENSGALG00000007308,ENSGALG00000007794,ENSGALG00000000811,ENSGALG00000016997,…
GO:0022410	circadian sleep/wake cycle process	biological_process	0.036823	1	3	1937	6	15043	ENSGALG00000000442,ENSGALG00000008411,ENSGALG00000000573
GO:0023056	positive regulation of signaling	biological_process	0.036895	1	152	1937	1017	15043	ENSGALG00000015434,ENSGALG00000035052,ENSGALG00000040241,ENSGALG00000039080,ENSGALG00000004474,ENSGALG00000004594,ENSGALG00000040856,ENSGALG00000043555,ENSGALG00000048320,ENSGALG00000000911,ENSGALG00000000607,ENSGALG00000013408,ENSGALG00000028821,ENSGALG00000012124,ENSGALG00000015080,ENSGALG00000011088,ENSGALG00000036114,ENSGALG00000001416,ENSGALG00000007476,ENSGALG00000049067,ENSGALG00000015254,…
GO:0006836	neurotransmitter transport	biological_process	0.036905	1	31	1937	167	15043	ENSGALG00000012275,ENSGALG00000003582,ENSGALG00000000400,ENSGALG00000014977,ENSGALG00000008496,ENSGALG00000007794,ENSGALG00000049067,ENSGALG00000040128,ENSGALG00000015382,ENSGALG00000015384,ENSGALG00000038904,ENSGALG00000036214,ENSGALG00000011485,ENSGALG00000032287,ENSGALG00000009003,ENSGALG00000015551,ENSGALG00000007476,ENSGALG00000027255,ENSGALG00000000394,ENSGALG00000017216,ENSGALG00000031170,…
GO:0014032	neural crest cell development	biological_process	0.036975	1	15	1937	70	15043	ENSGALG00000042492,ENSGALG00000029621,ENSGALG00000007130,ENSGALG00000007668,ENSGALG00000003126,ENSGALG00000009020,ENSGALG00000041124,ENSGALG00000036114,ENSGALG00000028376,ENSGALG00000037301,ENSGALG00000011686,ENSGALG00000005321,ENSGALG00000000518,ENSGALG00000013342,ENSGALG00000004270
GO:0040018	positive regulation of multicellular organism growth	biological_process	0.037001	1	7	1937	25	15043	ENSGALG00000012885,ENSGALG00000007794,ENSGALG00000009013,ENSGALG00000014683,ENSGALG00000035282,ENSGALG00000036114,ENSGALG00000008494
GO:0023061	signal release	biological_process	0.037118	1	46	1937	268	15043	ENSGALG00000014994,ENSGALG00000008411,ENSGALG00000008908,ENSGALG00000013408,ENSGALG00000005123,ENSGALG00000005258,ENSGALG00000005378,ENSGALG00000031170,ENSGALG00000007794,ENSGALG00000000400,ENSGALG00000014977,ENSGALG00000037325,ENSGALG00000011485,ENSGALG00000007476,ENSGALG00000049067,ENSGALG00000008494,ENSGALG00000015384,ENSGALG00000014858,ENSGALG00000036214,ENSGALG00000041257,ENSGALG00000009304,…
GO:0032809	neuronal cell body membrane	cellular_component	0.03718	1	4	1937	10	15043	ENSGALG00000000442,ENSGALG00000010204,ENSGALG00000000400,ENSGALG00000004758
GO:0001889	liver development	biological_process	0.037319	1	14	1937	65	15043	ENSGALG00000008934,ENSGALG00000015544,ENSGALG00000026944,ENSGALG00000032365,ENSGALG00000031144,ENSGALG00000007555,ENSGALG00000010921,ENSGALG00000002375,ENSGALG00000010870,ENSGALG00000011298,ENSGALG00000009791,ENSGALG00000011661,ENSGALG00000000855,ENSGALG00000024024
GO:0046718	viral entry into host cell	biological_process	0.037397	1	8	1937	31	15043	ENSGALG00000008496,ENSGALG00000030016,ENSGALG00000002655,ENSGALG00000016144,ENSGALG00000002138,ENSGALG00000011619,ENSGALG00000004594,ENSGALG00000015304
GO:0009966	regulation of signal transduction	biological_process	0.037533	1	258	1937	1785	15043	ENSGALG00000009356,ENSGALG00000043499,ENSGALG00000002193,ENSGALG00000028561,ENSGALG00000042365,ENSGALG00000003267,ENSGALG00000041501,ENSGALG00000008771,ENSGALG00000007149,ENSGALG00000009788,ENSGALG00000008452,ENSGALG00000029652,ENSGALG00000010214,ENSGALG00000008407,ENSGALG00000039080,ENSGALG00000004474,ENSGALG00000012124,ENSGALG00000028821,ENSGALG00000037632,ENSGALG00000000607,ENSGALG00000048320,…
GO:0015749	monosaccharide transmembrane transport	biological_process	0.037631	1	14	1937	65	15043	ENSGALG00000041760,ENSGALG00000013980,ENSGALG00000007226,ENSGALG00000010494,ENSGALG00000006728,ENSGALG00000012755,ENSGALG00000034855,ENSGALG00000011620,ENSGALG00000037556,ENSGALG00000009364,ENSGALG00000009306,ENSGALG00000028376,ENSGALG00000037642,ENSGALG00000014860
GO:0048857	neural nucleus development	biological_process	0.038146	1	5	1937	15	15043	ENSGALG00000025748,ENSGALG00000012885,ENSGALG00000042492,ENSGALG00000035482,ENSGALG00000037632
GO:0071383	cellular response to steroid hormone stimulus	biological_process	0.038171	1	26	1937	140	15043	ENSGALG00000032247,ENSGALG00000008519,ENSGALG00000002594,ENSGALG00000043010,ENSGALG00000007324,ENSGALG00000005378,ENSGALG00000017195,ENSGALG00000036214,ENSGALG00000006743,ENSGALG00000012540,ENSGALG00000014331,ENSGALG00000011298,ENSGALG00000007668,ENSGALG00000003120,ENSGALG00000029212,ENSGALG00000002182,ENSGALG00000015305,ENSGALG00000016675,ENSGALG00000008362,ENSGALG00000042055,ENSGALG00000030879,…
GO:0010647	positive regulation of cell communication	biological_process	0.038239	1	151	1937	1011	15043	ENSGALG00000014918,ENSGALG00000003767,ENSGALG00000014698,ENSGALG00000031511,ENSGALG00000007562,ENSGALG00000043164,ENSGALG00000011872,ENSGALG00000038904,ENSGALG00000024024,ENSGALG00000051135,ENSGALG00000008419,ENSGALG00000012827,ENSGALG00000004740,ENSGALG00000008490,ENSGALG00000023821,ENSGALG00000007494,ENSGALG00000002840,ENSGALG00000002469,ENSGALG00000029514,ENSGALG00000010399,ENSGALG00000037246,…
GO:0046031	ADP metabolic process	biological_process	0.038249	1	12	1937	54	15043	ENSGALG00000012624,ENSGALG00000014528,ENSGALG00000021039,ENSGALG00000004956,ENSGALG00000012755,ENSGALG00000034855,ENSGALG00000014526,ENSGALG00000033993,ENSGALG00000001117,ENSGALG00000003267,ENSGALG00000015544,ENSGALG00000004222
GO:0098948	intrinsic component of postsynaptic specialization membrane	cellular_component	0.038318	1	11	1937	44	15043	ENSGALG00000010050,ENSGALG00000004048,ENSGALG00000029175,ENSGALG00000004083,ENSGALG00000031170,ENSGALG00000003126,ENSGALG00000007269,ENSGALG00000008434,ENSGALG00000042159,ENSGALG00000036373,ENSGALG00000014674
GO:0015074	DNA integration	biological_process	0.038321	1	22	1937	121	15043	ENSGALG00000003696,XLOC_103629,ENSGALG00000047083,ENSGALG00000049887,ENSGALG00000050537,ENSGALG00000047968,XLOC_103245,XLOC_030833,XLOC_039783,ENSGALG00000054035,ENSGALG00000052997,ENSGALG00000051916,ENSGALG00000049991,ENSGALG00000047706,ENSGALG00000048857,ENSGALG00000044734,ENSGALG00000050186,ENSGALG00000048907,XLOC_001222,ENSGALG00000051320,ENSGALG00000052108,XLOC_003296
GO:0006006	glucose metabolic process	biological_process	0.038466	1	20	1937	104	15043	ENSGALG00000004956,ENSGALG00000003369,ENSGALG00000010861,ENSGALG00000034855,ENSGALG00000000943,ENSGALG00000042333,ENSGALG00000037325,ENSGALG00000035282,ENSGALG00000034438,ENSGALG00000000855,ENSGALG00000015544,ENSGALG00000011058,ENSGALG00000009498,ENSGALG00000012755,ENSGALG00000011620,ENSGALG00000006552,ENSGALG00000017047,ENSGALG00000008934,ENSGALG00000013235,ENSGALG00000014526
GO:0007610	behavior	biological_process	0.038523	1	62	1937	373	15043	ENSGALG00000004740,ENSGALG00000008490,ENSGALG00000014555,ENSGALG00000010331,ENSGALG00000027513,ENSGALG00000000442,ENSGALG00000015305,ENSGALG00000012907,ENSGALG00000010874,ENSGALG00000003930,ENSGALG00000044649,ENSGALG00000009498,ENSGALG00000009270,ENSGALG00000028253,ENSGALG00000040954,ENSGALG00000037556,ENSGALG00000023296,ENSGALG00000007769,ENSGALG00000009013,ENSGALG00000003267,ENSGALG00000036971,…
GO:0000302	response to reactive oxygen species	biological_process	0.038839	1	20	1937	103	15043	ENSGALG00000011661,ENSGALG00000002138,ENSGALG00000036214,ENSGALG00000016994,ENSGALG00000012885,ENSGALG00000007945,ENSGALG00000017204,ENSGALG00000000785,ENSGALG00000000607,ENSGALG00000011620,ENSGALG00000027416,ENSGALG00000040954,ENSGALG00000010870,ENSGALG00000002016,ENSGALG00000028561,ENSGALG00000000122,ENSGALG00000012827,ENSGALG00000010747,ENSGALG00000000892,ENSGALG00000034850
GO:0015144	carbohydrate transmembrane transporter activity	molecular_function	0.03939	1	7	1937	26	15043	ENSGALG00000037642,ENSGALG00000006728,ENSGALG00000010494,ENSGALG00000009306,XLOC_011864,ENSGALG00000004261,ENSGALG00000013980
GO:0007517	muscle organ development	biological_process	0.039516	1	39	1937	225	15043	ENSGALG00000007769,ENSGALG00000012885,ENSGALG00000007945,ENSGALG00000002375,ENSGALG00000043204,ENSGALG00000036238,ENSGALG00000005321,ENSGALG00000012827,ENSGALG00000011991,ENSGALG00000027513,ENSGALG00000018946,ENSGALG00000008942,ENSGALG00000040023,ENSGALG00000012755,ENSGALG00000026853,ENSGALG00000044649,ENSGALG00000010881,ENSGALG00000042492,ENSGALG00000009270,ENSGALG00000009791,ENSGALG00000042055,…
GO:0007405	neuroblast proliferation	biological_process	0.039785	1	10	1937	41	15043	ENSGALG00000039861,ENSGALG00000036114,ENSGALG00000049667,ENSGALG00000032398,ENSGALG00000033469,ENSGALG00000007119,ENSGALG00000036492,ENSGALG00000012755,ENSGALG00000007794,ENSGALG00000040266
GO:0035335	peptidyl-tyrosine dephosphorylation	biological_process	0.039914	1	18	1937	86	15043	ENSGALG00000005128,ENSGALG00000011419,ENSGALG00000037889,ENSGALG00000004048,ENSGALG00000005754,ENSGALG00000005007,ENSGALG00000009823,ENSGALG00000014561,ENSGALG00000012275,ENSGALG00000000584,ENSGALG00000016271,ENSGALG00000000777,ENSGALG00000012627,ENSGALG00000050860,ENSGALG00000009784,ENSGALG00000008051,ENSGALG00000051213,ENSGALG00000036093
GO:0032988	ribonucleoprotein complex disassembly	biological_process	0.040004	1	4	1937	11	15043	ENSGALG00000000856,ENSGALG00000005623,ENSGALG00000000863,ENSGALG00000003795
GO:2001223	negative regulation of neuron migration	biological_process	0.040046	1	3	1937	6	15043	ENSGALG00000003267,ENSGALG00000015422,ENSGALG00000003126
GO:0061136	regulation of proteasomal protein catabolic process	biological_process	0.040057	1	23	1937	122	15043	ENSGALG00000024379,ENSGALG00000043904,ENSGALG00000047617,ENSGALG00000010675,ENSGALG00000012275,ENSGALG00000014977,ENSGALG00000003907,ENSGALG00000008172,ENSGALG00000010016,ENSGALG00000016994,ENSGALG00000015693,ENSGALG00000014525,ENSGALG00000036214,ENSGALG00000029652,ENSGALG00000012584,ENSGALG00000011128,ENSGALG00000008207,ENSGALG00000016457,ENSGALG00000000122,ENSGALG00000013408,ENSGALG00000011620,…
GO:0050716	positive regulation of interleukin-1 secretion	biological_process	0.040304	1	4	1937	11	15043	ENSGALG00000000003,ENSGALG00000004222,ENSGALG00000039751,ENSGALG00000007698
GO:1900180	regulation of protein localization to nucleus	biological_process	0.040364	1	15	1937	72	15043	ENSGALG00000004555,ENSGALG00000045511,ENSGALG00000039682,ENSGALG00000002016,ENSGALG00000011620,ENSGALG00000012075,ENSGALG00000040266,ENSGALG00000012275,ENSGALG00000036114,ENSGALG00000003085,ENSGALG00000013348,ENSGALG00000038943,ENSGALG00000002138,ENSGALG00000042365,ENSGALG00000036214
GO:0006801	superoxide metabolic process	biological_process	0.040409	1	10	1937	42	15043	ENSGALG00000042228,ENSGALG00000048002,ENSGALG00000052460,ENSGALG00000016261,ENSGALG00000010747,ENSGALG00000002016,ENSGALG00000028561,ENSGALG00000014984,ENSGALG00000036214,ENSGALG00000011661
GO:0031267	small GTPase binding	molecular_function	0.040604	1	53	1937	313	15043	ENSGALG00000012929,ENSGALG00000034964,ENSGALG00000005807,ENSGALG00000008378,ENSGALG00000008181,ENSGALG00000010352,ENSGALG00000049067,ENSGALG00000007319,ENSGALG00000012273,ENSGALG00000030855,ENSGALG00000043058,ENSGALG00000003227,ENSGALG00000039658,ENSGALG00000020249,ENSGALG00000008500,ENSGALG00000014978,ENSGALG00000016925,ENSGALG00000010577,ENSGALG00000017276,ENSGALG00000011608,ENSGALG00000009847,…
GO:1902869	regulation of amacrine cell differentiation	biological_process	0.040655	1	2	1937	3	15043	ENSGALG00000018439,ENSGALG00000039436
GO:0016021	integral component of membrane	cellular_component	0.040739	1	527	1937	3814	15043	ENSGALG00000034910,ENSGALG00000028871,ENSGALG00000023882,ENSGALG00000034213,ENSGALG00000006097,ENSGALG00000008217,ENSGALG00000016224,ENSGALG00000037841,ENSGALG00000008362,ENSGALG00000010139,ENSGALG00000032402,ENSGALG00000010222,ENSGALG00000006376,ENSGALG00000041494,ENSGALG00000039701,ENSGALG00000004033,ENSGALG00000014749,ENSGALG00000005102,ENSGALG00000029621,ENSGALG00000012282,ENSGALG00000008969,…
GO:0022612	gland morphogenesis	biological_process	0.04087	1	15	1937	71	15043	ENSGALG00000007324,ENSGALG00000009612,ENSGALG00000005321,ENSGALG00000039990,ENSGALG00000006097,ENSGALG00000034311,ENSGALG00000032039,ENSGALG00000008473,ENSGALG00000007668,ENSGALG00000012885,ENSGALG00000002375,ENSGALG00000024024,ENSGALG00000030879,ENSGALG00000009791,ENSGALG00000042055
GO:0044375	regulation of peroxisome size	biological_process	0.040948	1	2	1937	3	15043	ENSGALG00000006534,ENSGALG00000052329
GO:0021882	regulation of transcription from RNA polymerase II promoter involved in forebrain neuron fate commitment	biological_process	0.04118	1	2	1937	3	15043	ENSGALG00000039436,ENSGALG00000018439
GO:0021898	commitment of multipotent stem cells to neuronal lineage in forebrain	biological_process	0.04118	1	2	1937	3	15043	ENSGALG00000018439,ENSGALG00000039436
GO:0021877	forebrain neuron fate commitment	biological_process	0.041229	1	4	1937	11	15043	ENSGALG00000037632,ENSGALG00000036378,ENSGALG00000039436,ENSGALG00000018439
GO:0061075	positive regulation of neural retina development	biological_process	0.041235	1	2	1937	3	15043	ENSGALG00000039436,ENSGALG00000018439
GO:1902868	positive regulation of retina development in camera-type eye	biological_process	0.041235	1	2	1937	3	15043	ENSGALG00000039436,ENSGALG00000018439
GO:0016531	copper chaperone activity	molecular_function	0.041303	1	2	1937	3	15043	ENSGALG00000036214,ENSGALG00000014981
GO:0004652	polynucleotide adenylyltransferase activity	molecular_function	0.041306	1	4	1937	11	15043	ENSGALG00000035903,ENSGALG00000036117,ENSGALG00000013061,ENSGALG00000033099
GO:0046935	1-phosphatidylinositol-3-kinase regulator activity	molecular_function	0.041451	1	4	1937	11	15043	ENSGALG00000002260,ENSGALG00000010335,ENSGALG00000007158,ENSGALG00000010016
GO:0071705	nitrogen compound transport	biological_process	0.041514	1	184	1937	1269	15043	ENSGALG00000000811,ENSGALG00000008870,ENSGALG00000036114,ENSGALG00000007476,ENSGALG00000030855,ENSGALG00000000394,ENSGALG00000008094,ENSGALG00000011863,ENSGALG00000035013,ENSGALG00000048409,ENSGALG00000005845,ENSGALG00000036283,ENSGALG00000004594,ENSGALG00000015304,ENSGALG00000028851,ENSGALG00000003267,ENSGALG00000014983,ENSGALG00000007954,ENSGALG00000006695,ENSGALG00000000848,ENSGALG00000014582,…
GO:0045273	respiratory chain complex II	cellular_component	0.041659	1	2	1937	3	15043	ENSGALG00000007878,ENSGALG00000041401
GO:0045281	succinate dehydrogenase complex	cellular_component	0.041659	1	2	1937	3	15043	ENSGALG00000007878,ENSGALG00000041401
GO:0042461	photoreceptor cell development	biological_process	0.041701	1	8	1937	31	15043	ENSGALG00000002287,ENSGALG00000000966,ENSGALG00000009364,ENSGALG00000029648,ENSGALG00000032458,ENSGALG00000003849,ENSGALG00000007993,ENSGALG00000015388
GO:0033615	mitochondrial proton-transporting ATP synthase complex assembly	biological_process	0.041762	1	2	1937	3	15043	ENSGALG00000009747,ENSGALG00000010444
GO:0042379	chemokine receptor binding	molecular_function	0.04181	1	8	1937	33	15043	ENSGALG00000019845,ENSGALG00000022815,ENSGALG00000016670,ENSGALG00000047285,ENSGALG00000042193,ENSGALG00000019844,ENSGALG00000016669,ENSGALG00000016668
GO:0001871	pattern binding	molecular_function	0.041892	1	6	1937	21	15043	ENSGALG00000040269,ENSGALG00000005862,ENSGALG00000037587,ENSGALG00000034397,ENSGALG00000005824,ENSGALG00000012275
GO:0030247	polysaccharide binding	molecular_function	0.041892	1	6	1937	21	15043	ENSGALG00000005824,ENSGALG00000012275,ENSGALG00000040269,ENSGALG00000005862,ENSGALG00000034397,ENSGALG00000037587
GO:0016050	vesicle organization	biological_process	0.041902	1	33	1937	187	15043	ENSGALG00000011998,ENSGALG00000006704,ENSGALG00000013408,ENSGALG00000009847,ENSGALG00000016615,ENSGALG00000011280,ENSGALG00000015304,ENSGALG00000004474,ENSGALG00000013981,ENSGALG00000009526,ENSGALG00000008494,ENSGALG00000007476,ENSGALG00000004663,ENSGALG00000002364,ENSGALG00000008487,ENSGALG00000000579,ENSGALG00000012300,ENSGALG00000010150,ENSGALG00000005637,ENSGALG00000011673,ENSGALG00000034374,…
GO:0030850	prostate gland development	biological_process	0.041926	1	9	1937	37	15043	ENSGALG00000013294,ENSGALG00000032039,ENSGALG00000007324,ENSGALG00000039990,ENSGALG00000030879,ENSGALG00000042055,ENSGALG00000007668,ENSGALG00000014331,ENSGALG00000002375
GO:0030327	prenylated protein catabolic process	biological_process	0.041928	1	2	1937	3	15043	ENSGALG00000013878,ENSGALG00000000855
GO:0036230	granulocyte activation	biological_process	0.042004	1	6	1937	21	15043	ENSGALG00000009870,ENSGALG00000037587,ENSGALG00000002016,ENSGALG00000007476,ENSGALG00000006695,ENSGALG00000014984
GO:0038037	G-protein coupled receptor dimeric complex	cellular_component	0.042043	1	3	1937	6	15043	ENSGALG00000002632,ENSGALG00000014973,ENSGALG00000037246
GO:0090110	cargo loading into COPII-coated vesicle	biological_process	0.042089	1	4	1937	11	15043	ENSGALG00000035482,ENSGALG00000017394,ENSGALG00000011998,ENSGALG00000010150
GO:0000902	cell morphogenesis	biological_process	0.042101	1	108	1937	687	15043	ENSGALG00000008716,ENSGALG00000005123,ENSGALG00000016915,ENSGALG00000010490,ENSGALG00000007130,ENSGALG00000005145,ENSGALG00000042159,ENSGALG00000041295,ENSGALG00000032349,ENSGALG00000037632,ENSGALG00000007732,ENSGALG00000009612,ENSGALG00000040241,ENSGALG00000007226,ENSGALG00000008934,ENSGALG00000005725,ENSGALG00000036378,ENSGALG00000012923,ENSGALG00000000811,ENSGALG00000007794,ENSGALG00000014561,…
GO:0019563	glycerol catabolic process	biological_process	0.042362	1	2	1937	3	15043	ENSGALG00000037854,ENSGALG00000014526
GO:0036343	psychomotor behavior	biological_process	0.042368	1	2	1937	3	15043	ENSGALG00000014555,ENSGALG00000040959
GO:0060972	left/right pattern formation	biological_process	0.042378	1	5	1937	16	15043	ENSGALG00000002375,ENSGALG00000042492,ENSGALG00000013893,ENSGALG00000036114,ENSGALG00000008452
GO:0060742	epithelial cell differentiation involved in prostate gland development	biological_process	0.0426	1	4	1937	11	15043	ENSGALG00000030879,ENSGALG00000042055,ENSGALG00000007324,ENSGALG00000002375
GO:0005085	guanyl-nucleotide exchange factor activity	molecular_function	0.042699	1	30	1937	160	15043	ENSGALG00000016915,ENSGALG00000013569,ENSGALG00000012932,ENSGALG00000008546,ENSGALG00000012454,ENSGALG00000007203,ENSGALG00000005840,ENSGALG00000039337,ENSGALG00000017326,ENSGALG00000042259,ENSGALG00000002193,ENSGALG00000002246,ENSGALG00000005595,ENSGALG00000020249,ENSGALG00000000419,ENSGALG00000010577,ENSGALG00000017276,ENSGALG00000012273,ENSGALG00000000436,ENSGALG00000011277,ENSGALG00000007007,…
GO:0003219	cardiac right ventricle formation	biological_process	0.042792	1	2	1937	3	15043	ENSGALG00000035104,ENSGALG00000002375
GO:2000354	regulation of ovarian follicle development	biological_process	0.042825	1	2	1937	3	15043	ENSGALG00000011058,ENSGALG00000029000
GO:0001541	ovarian follicle development	biological_process	0.042928	1	8	1937	31	15043	ENSGALG00000011058,ENSGALG00000005121,ENSGALG00000011392,ENSGALG00000031768,ENSGALG00000010337,ENSGALG00000012885,ENSGALG00000015297,ENSGALG00000029000
GO:0022037	metencephalon development	biological_process	0.042943	1	14	1937	66	15043	ENSGALG00000042389,ENSGALG00000012885,ENSGALG00000005123,ENSGALG00000003369,ENSGALG00000009791,ENSGALG00000007007,ENSGALG00000029652,ENSGALG00000035482,ENSGALG00000036114,ENSGALG00000004048,ENSGALG00000032415,ENSGALG00000042664,ENSGALG00000008908,ENSGALG00000013342
GO:0072148	epithelial cell fate commitment	biological_process	0.042948	1	4	1937	11	15043	ENSGALG00000008908,ENSGALG00000009791,ENSGALG00000002375,ENSGALG00000037301
GO:0004127	cytidylate kinase activity	molecular_function	0.043011	1	2	1937	3	15043	ENSGALG00000010481,ENSGALG00000011093
GO:0004465	lipoprotein lipase activity	molecular_function	0.043195	1	2	1937	3	15043	ENSGALG00000004230,ENSGALG00000043734
GO:2001237	negative regulation of extrinsic apoptotic signaling pathway	biological_process	0.04327	1	13	1937	60	15043	ENSGALG00000002655,ENSGALG00000012755,ENSGALG00000012550,ENSGALG00000012885,ENSGALG00000000911,ENSGALG00000036214,ENSGALG00000030879,ENSGALG00000034007,ENSGALG00000000777,ENSGALG00000037301,ENSGALG00000012827,ENSGALG00000010395,ENSGALG00000012082
GO:0044233	ER-mitochondrion membrane contact site	cellular_component	0.043298	1	4	1937	11	15043	ENSGALG00000008088,ENSGALG00000012300,ENSGALG00000035299,ENSGALG00000029095
GO:0002246	wound healing involved in inflammatory response	biological_process	0.04335	1	2	1937	3	15043	ENSGALG00000014983,ENSGALG00000012550
GO:0090594	inflammatory response to wounding	biological_process	0.04335	1	2	1937	3	15043	ENSGALG00000014983,ENSGALG00000012550
GO:0036118	hyaluranon cable assembly	biological_process	0.043369	1	2	1937	3	15043	ENSGALG00000007668,ENSGALG00000000785
GO:1900104	regulation of hyaluranon cable assembly	biological_process	0.043369	1	2	1937	3	15043	ENSGALG00000000785,ENSGALG00000007668
GO:1900106	positive regulation of hyaluranon cable assembly	biological_process	0.043369	1	2	1937	3	15043	ENSGALG00000000785,ENSGALG00000007668
GO:0002677	negative regulation of chronic inflammatory response	biological_process	0.043385	1	2	1937	3	15043	ENSGALG00000013294,ENSGALG00000000892
GO:0044224	juxtaparanode region of axon	cellular_component	0.043422	1	2	1937	3	15043	ENSGALG00000037241,ENSGALG00000000442
GO:0035881	amacrine cell differentiation	biological_process	0.043523	1	3	1937	7	15043	ENSGALG00000039436,ENSGALG00000018439,ENSGALG00000008908
GO:2000653	regulation of genetic imprinting	biological_process	0.043693	1	2	1937	3	15043	ENSGALG00000008934,ENSGALG00000005618
GO:1903348	positive regulation of bicellular tight junction assembly	biological_process	0.043707	1	2	1937	3	15043	ENSGALG00000008195,ENSGALG00000000966
GO:0008970	phosphatidylcholine 1-acylhydrolase activity	molecular_function	0.043726	1	2	1937	3	15043	ENSGALG00000014997,ENSGALG00000043734
GO:0004356	glutamate-ammonia ligase activity	molecular_function	0.043753	1	2	1937	3	15043	ENSGALG00000008518,ENSGALG00000016273
GO:0006542	glutamine biosynthetic process	biological_process	0.043753	1	2	1937	3	15043	ENSGALG00000016273,ENSGALG00000008518
GO:0016211	ammonia ligase activity	molecular_function	0.043753	1	2	1937	3	15043	ENSGALG00000016273,ENSGALG00000008518
GO:0050793	regulation of developmental process	biological_process	0.043852	1	226	1937	1549	15043	ENSGALG00000016262,ENSGALG00000040030,ENSGALG00000008908,ENSGALG00000038520,ENSGALG00000038242,ENSGALG00000003126,ENSGALG00000025748,ENSGALG00000041253,ENSGALG00000039861,ENSGALG00000010721,ENSGALG00000030063,ENSGALG00000010869,ENSGALG00000009287,ENSGALG00000015422,ENSGALG00000011442,ENSGALG00000000535,ENSGALG00000010861,ENSGALG00000014233,ENSGALG00000034855,ENSGALG00000008625,ENSGALG00000040266,…
GO:0010935	regulation of macrophage cytokine production	biological_process	0.044016	1	4	1937	11	15043	ENSGALG00000004594,ENSGALG00000038433,ENSGALG00000011442,ENSGALG00000009612
GO:0071926	endocannabinoid signaling pathway	biological_process	0.044027	1	2	1937	3	15043	ENSGALG00000036492,ENSGALG00000007119
GO:0007196	adenylate cyclase-inhibiting G-protein coupled glutamate receptor signaling pathway	biological_process	0.044039	1	3	1937	6	15043	ENSGALG00000037841,ENSGALG00000003839,ENSGALG00000002840
GO:0070633	transepithelial transport	biological_process	0.044083	1	4	1937	11	15043	ENSGALG00000006635,ENSGALG00000037642,ENSGALG00000007217,ENSGALG00000017327
GO:0090278	negative regulation of peptide hormone secretion	biological_process	0.044088	1	7	1937	26	15043	ENSGALG00000014994,ENSGALG00000008501,ENSGALG00000041257,ENSGALG00000004758,ENSGALG00000012755,ENSGALG00000008411,ENSGALG00000023521
GO:0072344	rescue of stalled ribosome	biological_process	0.044093	1	2	1937	3	15043	ENSGALG00000012263,ENSGALG00000000122
GO:0009411	response to UV	biological_process	0.044147	1	18	1937	92	15043	ENSGALG00000033469,ENSGALG00000011620,ENSGALG00000002504,ENSGALG00000004347,ENSGALG00000029000,ENSGALG00000000785,ENSGALG00000010331,ENSGALG00000003907,ENSGALG00000013422,ENSGALG00000012885,ENSGALG00000002138,ENSGALG00000008957,ENSGALG00000042333,ENSGALG00000009228,ENSGALG00000008368,ENSGALG00000007555,ENSGALG00000043082,ENSGALG00000040773
GO:0016586	RSC-type complex	cellular_component	0.044172	1	2	1937	3	15043	ENSGALG00000041295,ENSGALG00000042389
GO:0098900	regulation of action potential	biological_process	0.044373	1	7	1937	24	15043	ENSGALG00000004376,ENSGALG00000013022,ENSGALG00000004758,ENSGALG00000036971,ENSGALG00000012913,ENSGALG00000052512,ENSGALG00000007769
GO:0006886	intracellular protein transport	biological_process	0.04445	1	96	1937	631	15043	ENSGALG00000030855,ENSGALG00000007476,ENSGALG00000036114,ENSGALG00000008870,ENSGALG00000000541,ENSGALG00000004174,ENSGALG00000040971,ENSGALG00000011863,ENSGALG00000008094,ENSGALG00000048409,XLOC_011864,ENSGALG00000035013,ENSGALG00000002016,ENSGALG00000004594,ENSGALG00000026944,ENSGALG00000035482,ENSGALG00000008496,ENSGALG00000000848,ENSGALG00000006695,ENSGALG00000039380,ENSGALG00000028851,ENSGALG…
GO:0006864	pyrimidine nucleotide transport	biological_process	0.044451	1	2	1937	3	15043	ENSGALG00000014680,ENSGALG00000005283
GO:0015218	pyrimidine nucleotide transmembrane transporter activity	molecular_function	0.044451	1	2	1937	3	15043	ENSGALG00000005283,ENSGALG00000014680
GO:1990519	pyrimidine nucleotide import into mitochondrion	biological_process	0.044451	1	2	1937	3	15043	ENSGALG00000014680,ENSGALG00000005283
GO:0005227	calcium activated cation channel activity	molecular_function	0.044456	1	6	1937	20	15043	ENSGALG00000010406,ENSGALG00000031411,ENSGALG00000045668,ENSGALG00000031929,ENSGALG00000002118,ENSGALG00000005766
GO:0097677	STAT family protein binding	molecular_function	0.044591	1	2	1937	3	15043	ENSGALG00000045511,ENSGALG00000012075
GO:0090174	organelle membrane fusion	biological_process	0.044614	1	14	1937	66	15043	ENSGALG00000040128,ENSGALG00000009003,ENSGALG00000011673,ENSGALG00000007476,ENSGALG00000034374,ENSGALG00000006704,ENSGALG00000008496,ENSGALG00000009847,ENSGALG00000011280,ENSGALG00000000579,ENSGALG00000041873,ENSGALG00000009526,ENSGALG00000002882,ENSGALG00000028851
GO:2000465	regulation of glycogen (starch) synthase activity	biological_process	0.044651	1	2	1937	3	15043	ENSGALG00000035282,ENSGALG00000012275
GO:0042117	monocyte activation	biological_process	0.044661	1	2	1937	3	15043	ENSGALG00000002138,ENSGALG00000004212
GO:0019797	procollagen-proline 3-dioxygenase activity	molecular_function	0.044669	1	2	1937	3	15043	ENSGALG00000040866,ENSGALG00000014490
GO:0032301	MutSalpha complex	cellular_component	0.044756	1	2	1937	3	15043	ENSGALG00000011392,ENSGALG00000008957
GO:0034457	Mpp10 complex	cellular_component	0.045055	1	2	1937	3	15043	ENSGALG00000029152,ENSGALG00000003906
GO:2001168	positive regulation of histone H2B ubiquitination	biological_process	0.045069	1	2	1937	3	15043	ENSGALG00000015548,ENSGALG00000005618
GO:0002424	T cell mediated immune response to tumor cell	biological_process	0.045115	1	2	1937	3	15043	ENSGALG00000038627,ENSGALG00000008094
GO:0002840	regulation of T cell mediated immune response to tumor cell	biological_process	0.045115	1	2	1937	3	15043	ENSGALG00000038627,ENSGALG00000008094
GO:0046642	negative regulation of alpha-beta T cell proliferation	biological_process	0.045116	1	2	1937	3	15043	ENSGALG00000040474,ENSGALG00000009519
GO:0032272	negative regulation of protein polymerization	biological_process	0.045132	1	11	1937	48	15043	ENSGALG00000001475,ENSGALG00000002016,ENSGALG00000018946,ENSGALG00000004740,ENSGALG00000029512,ENSGALG00000026948,ENSGALG00000003977,ENSGALG00000009013,ENSGALG00000012821,ENSGALG00000005002,ENSGALG00000031511
GO:0034703	cation channel complex	cellular_component	0.045265	1	29	1937	154	15043	ENSGALG00000031929,ENSGALG00000013022,ENSGALG00000002118,ENSGALG00000004376,ENSGALG00000040681,ENSGALG00000000441,ENSGALG00000010204,ENSGALG00000007972,ENSGALG00000036964,ENSGALG00000004083,ENSGALG00000041791,ENSGALG00000015434,ENSGALG00000038242,ENSGALG00000000442,ENSGALG00000002132,ENSGALG00000006490,ENSGALG00000029416,ENSGALG00000005203,ENSGALG00000015551,ENSGALG00000000400,ENSGALG00000037249,…
GO:0030893	meiotic cohesin complex	cellular_component	0.045401	1	2	1937	3	15043	ENSGALG00000014228,ENSGALG00000029523
GO:0045347	negative regulation of MHC class II biosynthetic process	biological_process	0.045482	1	2	1937	3	15043	ENSGALG00000000892,ENSGALG00000008127
GO:0042832	defense response to protozoan	biological_process	0.045556	1	3	1937	7	15043	ENSGALG00000000892,ENSGALG00000005757,ENSGALG00000054379
GO:0003032	detection of oxygen	biological_process	0.045557	1	2	1937	3	15043	ENSGALG00000011442,ENSGALG00000011661
GO:0003310	pancreatic A cell differentiation	biological_process	0.045607	1	3	1937	7	15043	ENSGALG00000014918,ENSGALG00000028009,ENSGALG00000008908
GO:0008297	single-stranded DNA exodeoxyribonuclease activity	molecular_function	0.045656	1	3	1937	7	15043	ENSGALG00000009456,ENSGALG00000044204,ENSGALG00000007665
GO:0051238	sequestering of metal ion	biological_process	0.045671	1	3	1937	7	15043	ENSGALG00000034377,ENSGALG00000007220,ENSGALG00000010375
GO:0042593	glucose homeostasis	biological_process	0.045716	1	24	1937	129	15043	ENSGALG00000011058,ENSGALG00000004758,ENSGALG00000014918,ENSGALG00000003267,ENSGALG00000017204,ENSGALG00000008501,ENSGALG00000034855,ENSGALG00000015297,ENSGALG00000004956,ENSGALG00000001416,ENSGALG00000021039,ENSGALG00000036214,ENSGALG00000009304,ENSGALG00000052460,ENSGALG00000004222,ENSGALG00000008934,ENSGALG00000040000,ENSGALG00000000122,ENSGALG00000008908,ENSGALG00000005258,ENSGALG00000011620,…
GO:0030695	GTPase regulator activity	molecular_function	0.045733	1	35	1937	195	15043	ENSGALG00000009293,ENSGALG00000008378,ENSGALG00000004045,ENSGALG00000016925,ENSGALG00000043058,ENSGALG00000020249,ENSGALG00000041373,ENSGALG00000016602,ENSGALG00000036101,ENSGALG00000042259,ENSGALG00000006766,ENSGALG00000032765,ENSGALG00000021143,ENSGALG00000009040,ENSGALG00000009368,ENSGALG00000009836,ENSGALG00000039380,ENSGALG00000014701,ENSGALG00000012336,ENSGALG00000007954,ENSGALG00000053836,…
GO:0043408	regulation of MAPK cascade	biological_process	0.045913	1	71	1937	448	15043	ENSGALG00000035282,ENSGALG00000002138,ENSGALG00000007668,ENSGALG00000002375,ENSGALG00000000055,ENSGALG00000008733,ENSGALG00000040035,ENSGALG00000027397,ENSGALG00000012624,ENSGALG00000030879,ENSGALG00000038504,ENSGALG00000040474,ENSGALG00000035029,ENSGALG00000013420,ENSGALG00000040954,ENSGALG00000050897,ENSGALG00000016457,ENSGALG00000015593,ENSGALG00000007396,ENSGALG00000014233,ENSGALG00000007448,…
GO:1902287	semaphorin-plexin signaling pathway involved in axon guidance	biological_process	0.045985	1	4	1937	10	15043	ENSGALG00000039861,ENSGALG00000029621,ENSGALG00000006097,ENSGALG00000008473
GO:0080135	regulation of cellular response to stress	biological_process	0.046034	1	65	1937	407	15043	ENSGALG00000027397,ENSGALG00000000777,ENSGALG00000008172,ENSGALG00000007396,ENSGALG00000004048,ENSGALG00000012584,ENSGALG00000007155,ENSGALG00000000892,ENSGALG00000030396,ENSGALG00000010747,ENSGALG00000045511,ENSGALG00000017394,ENSGALG00000033469,ENSGALG00000050897,ENSGALG00000040954,ENSGALG00000012075,ENSGALG00000013420,ENSGALG00000011080,ENSGALG00000040474,ENSGALG00000038504,ENSGALG00000038189,…
GO:0004013	adenosylhomocysteinase activity	molecular_function	0.046052	1	2	1937	3	15043	ENSGALG00000033677,ENSGALG00000032868
GO:0016802	trialkylsulfonium hydrolase activity	molecular_function	0.046052	1	2	1937	3	15043	ENSGALG00000032868,ENSGALG00000033677
GO:1901033	positive regulation of response to reactive oxygen species	biological_process	0.046098	1	2	1937	3	15043	ENSGALG00000036214,ENSGALG00000012827
GO:0032637	interleukin-8 production	biological_process	0.0461	1	7	1937	27	15043	ENSGALG00000014984,ENSGALG00000014983,ENSGALG00000004594,ENSGALG00000012827,ENSGALG00000036214,ENSGALG00000002138,ENSGALG00000013348
GO:0033631	cell-cell adhesion mediated by integrin	biological_process	0.046121	1	4	1937	11	15043	ENSGALG00000012992,ENSGALG00000005750,ENSGALG00000041577,ENSGALG00000043555
GO:0046824	positive regulation of nucleocytoplasmic transport	biological_process	0.046137	1	10	1937	43	15043	ENSGALG00000014977,ENSGALG00000040266,ENSGALG00000002138,ENSGALG00000004347,ENSGALG00000036114,ENSGALG00000004555,ENSGALG00000039682,ENSGALG00000028115,ENSGALG00000002016,ENSGALG00000007516
GO:0046532	regulation of photoreceptor cell differentiation	biological_process	0.046163	1	3	1937	7	15043	ENSGALG00000002375,ENSGALG00000018439,ENSGALG00000039436
GO:0046533	negative regulation of photoreceptor cell differentiation	biological_process	0.046163	1	3	1937	7	15043	ENSGALG00000039436,ENSGALG00000018439,ENSGALG00000002375
GO:0035859	Seh1-associated complex	cellular_component	0.046191	1	5	1937	16	15043	ENSGALG00000007964,ENSGALG00000006766,ENSGALG00000017204,ENSGALG00000028561,ENSGALG00000002131
GO:1905709	negative regulation of membrane permeability	biological_process	0.046275	1	2	1937	3	15043	ENSGALG00000034855,ENSGALG00000031142
GO:0071593	lymphocyte aggregation	biological_process	0.046317	1	2	1937	3	15043	ENSGALG00000012456,ENSGALG00000002816
GO:0042748	circadian sleep/wake cycle, non-REM sleep	biological_process	0.046353	1	2	1937	3	15043	ENSGALG00000008411,ENSGALG00000000442
GO:0061008	hepaticobiliary system development	biological_process	0.04637	1	14	1937	67	15043	ENSGALG00000007555,ENSGALG00000010921,ENSGALG00000026944,ENSGALG00000015544,ENSGALG00000008934,ENSGALG00000032365,ENSGALG00000031144,ENSGALG00000024024,ENSGALG00000000855,ENSGALG00000011661,ENSGALG00000009791,ENSGALG00000010870,ENSGALG00000002375,ENSGALG00000011298
GO:0070336	flap-structured DNA binding	molecular_function	0.046408	1	2	1937	3	15043	ENSGALG00000044177,ENSGALG00000014982
GO:0033523	histone H2B ubiquitination	biological_process	0.046409	1	4	1937	11	15043	ENSGALG00000005618,ENSGALG00000015548,ENSGALG00000012075,ENSGALG00000002469
GO:0140115	export across plasma membrane	biological_process	0.046416	1	6	1937	21	15043	ENSGALG00000006469,ENSGALG00000032247,ENSGALG00000034251,ENSGALG00000040890,ENSGALG00000036942,ENSGALG00000000441
GO:0000727	double-strand break repair via break-induced replication	biological_process	0.046431	1	3	1937	7	15043	ENSGALG00000012546,ENSGALG00000016676,ENSGALG00000033063
GO:0002666	positive regulation of T cell tolerance induction	biological_process	0.046517	1	2	1937	3	15043	ENSGALG00000040474,ENSGALG00000011442
GO:0043631	RNA polyadenylation	biological_process	0.046519	1	8	1937	32	15043	ENSGALG00000002469,ENSGALG00000040962,ENSGALG00000010783,ENSGALG00000013061,ENSGALG00000033099,ENSGALG00000005618,ENSGALG00000015548,ENSGALG00000045676
GO:0031175	neuron projection development	biological_process	0.046676	1	95	1937	598	15043	ENSGALG00000010384,ENSGALG00000007007,ENSGALG00000009003,ENSGALG00000014749,ENSGALG00000006743,ENSGALG00000012947,ENSGALG00000005102,ENSGALG00000002375,ENSGALG00000009364,ENSGALG00000029621,ENSGALG00000007668,ENSGALG00000008501,ENSGALG00000012885,ENSGALG00000008473,ENSGALG00000007769,ENSGALG00000001475,ENSGALG00000008733,ENSGALG00000004943,ENSGALG00000004347,ENSGALG00000050897,ENSGALG00000011620,…
GO:0042289	MHC class II protein binding	molecular_function	0.046811	1	3	1937	7	15043	ENSGALG00000014477,ENSGALG00000004594,ENSGALG00000044449
GO:0062042	regulation of cardiac epithelial to mesenchymal transition	biological_process	0.046854	1	2	1937	3	15043	ENSGALG00000037301,ENSGALG00000011442
GO:0062043	positive regulation of cardiac epithelial to mesenchymal transition	biological_process	0.046854	1	2	1937	3	15043	ENSGALG00000011442,ENSGALG00000037301
GO:0032502	developmental process	biological_process	0.046937	1	490	1937	3508	15043	ENSGALG00000005145,ENSGALG00000007130,ENSGALG00000016915,ENSGALG00000037272,ENSGALG00000002504,ENSGALG00000032349,ENSGALG00000042159,ENSGALG00000009870,ENSGALG00000011369,ENSGALG00000040241,ENSGALG00000045920,ENSGALG00000004594,ENSGALG00000000883,ENSGALG00000035052,ENSGALG00000012923,ENSGALG00000014329,ENSGALG00000002524,ENSGALG00000036378,ENSGALG00000003699,ENSGALG00000040842,ENSGALG00000000811,…
GO:0045726	positive regulation of integrin biosynthetic process	biological_process	0.046986	1	2	1937	3	15043	ENSGALG00000009612,ENSGALG00000030879
GO:2000774	positive regulation of cellular senescence	biological_process	0.047089	1	3	1937	7	15043	ENSGALG00000009519,ENSGALG00000026137,ENSGALG00000030396
GO:1990418	response to insulin-like growth factor stimulus	biological_process	0.047124	1	2	1937	3	15043	ENSGALG00000012755,ENSGALG00000011620
GO:0001605	adrenomedullin receptor activity	molecular_function	0.047169	1	2	1937	3	15043	ENSGALG00000037246,ENSGALG00000002632
GO:1903143	adrenomedullin receptor complex	cellular_component	0.047169	1	2	1937	3	15043	ENSGALG00000002632,ENSGALG00000037246
GO:1990410	adrenomedullin receptor signaling pathway	biological_process	0.047169	1	2	1937	3	15043	ENSGALG00000002632,ENSGALG00000037246
GO:0002950	ceramide phosphoethanolamine synthase activity	molecular_function	0.047458	1	2	1937	3	15043	ENSGALG00000005004,ENSGALG00000010535
GO:0033188	sphingomyelin synthase activity	molecular_function	0.047458	1	2	1937	3	15043	ENSGALG00000005004,ENSGALG00000010535
GO:0047493	ceramide cholinephosphotransferase activity	molecular_function	0.047458	1	2	1937	3	15043	ENSGALG00000005004,ENSGALG00000010535
GO:0003274	endocardial cushion fusion	biological_process	0.047485	1	2	1937	3	15043	ENSGALG00000037301,ENSGALG00000011442
GO:0003073	regulation of systemic arterial blood pressure	biological_process	0.047509	1	13	1937	61	15043	ENSGALG00000000607,ENSGALG00000011865,ENSGALG00000030879,ENSGALG00000011661,ENSGALG00000001416,ENSGALG00000014984,ENSGALG00000044649,ENSGALG00000017196,ENSGALG00000012992,ENSGALG00000007794,ENSGALG00000031410,ENSGALG00000040035,ENSGALG00000014983
GO:0006913	nucleocytoplasmic transport	biological_process	0.047559	1	35	1937	205	15043	ENSGALG00000033993,ENSGALG00000002016,ENSGALG00000039420,ENSGALG00000025748,ENSGALG00000030063,ENSGALG00000048409,ENSGALG00000005807,ENSGALG00000023648,ENSGALG00000005378,ENSGALG00000011863,ENSGALG00000002581,ENSGALG00000040971,ENSGALG00000040205,ENSGALG00000014977,ENSGALG00000040266,ENSGALG00000007299,ENSGALG00000000541,ENSGALG00000036214,ENSGALG00000036114,ENSGALG00000004555,ENSGALG00000007653,…
GO:0051169	nuclear transport	biological_process	0.047559	1	35	1937	205	15043	ENSGALG00000033993,ENSGALG00000002016,ENSGALG00000039420,ENSGALG00000025748,ENSGALG00000030063,ENSGALG00000048409,ENSGALG00000005807,ENSGALG00000023648,ENSGALG00000005378,ENSGALG00000002581,ENSGALG00000040971,ENSGALG00000011863,ENSGALG00000040205,ENSGALG00000014977,ENSGALG00000040266,ENSGALG00000007299,ENSGALG00000000541,ENSGALG00000036214,ENSGALG00000036114,ENSGALG00000004555,ENSGALG00000007653,…
GO:0003157	endocardium development	biological_process	0.047568	1	4	1937	11	15043	ENSGALG00000009791,ENSGALG00000015422,ENSGALG00000002375,ENSGALG00000037301
GO:0050732	negative regulation of peptidyl-tyrosine phosphorylation	biological_process	0.047578	1	8	1937	32	15043	ENSGALG00000014561,ENSGALG00000010016,ENSGALG00000002138,ENSGALG00000000535,ENSGALG00000007158,ENSGALG00000015351,ENSGALG00000000122,ENSGALG00000002016
GO:0060378	regulation of brood size	biological_process	0.047688	1	2	1937	3	15043	ENSGALG00000001348,ENSGALG00000005247
GO:0005654	nucleoplasm	cellular_component	0.047743	1	271	1937	1910	15043	ENSGALG00000033063,ENSGALG00000003267,ENSGALG00000035645,ENSGALG00000008771,ENSGALG00000007149,ENSGALG00000030889,ENSGALG00000023419,ENSGALG00000033099,ENSGALG00000014982,ENSGALG00000038340,ENSGALG00000039629,ENSGALG00000010214,ENSGALG00000009896,ENSGALG00000006631,ENSGALG00000008452,ENSGALG00000003937,ENSGALG00000023420,ENSGALG00000012237,ENSGALG00000043334,ENSGALG00000013879,ENSGALG00000012919,…
GO:0090085	regulation of protein deubiquitination	biological_process	0.048201	1	3	1937	7	15043	ENSGALG00000040474,ENSGALG00000036214,ENSGALG00000011131
GO:0004774	succinate-CoA ligase activity	molecular_function	0.048203	1	2	1937	3	15043	ENSGALG00000016993,ENSGALG00000007652
GO:0004775	succinate-CoA ligase (ADP-forming) activity	molecular_function	0.048203	1	2	1937	3	15043	ENSGALG00000016993,ENSGALG00000007652
GO:0006104	succinyl-CoA metabolic process	biological_process	0.048203	1	2	1937	3	15043	ENSGALG00000007652,ENSGALG00000016993
GO:0002052	positive regulation of neuroblast proliferation	biological_process	0.048381	1	5	1937	16	15043	ENSGALG00000033469,ENSGALG00000040266,ENSGALG00000007794,ENSGALG00000032398,ENSGALG00000036114
GO:0006721	terpenoid metabolic process	biological_process	0.048412	1	9	1937	39	15043	ENSGALG00000012245,ENSGALG00000054856,ENSGALG00000016618,ENSGALG00000016665,ENSGALG00000007868,ENSGALG00000030376,ENSGALG00000009538,ENSGALG00000030614,ENSGALG00000004270
GO:0120160	intraciliary transport particle A binding	molecular_function	0.048568	1	2	1937	3	15043	ENSGALG00000007941,ENSGALG00000013424
GO:0004528	phosphodiesterase I activity	molecular_function	0.048574	1	2	1937	3	15043	ENSGALG00000034397,ENSGALG00000037587
GO:0035878	nail development	biological_process	0.048574	1	3	1937	7	15043	ENSGALG00000034007,ENSGALG00000007373,ENSGALG00000036082
GO:0051260	protein homooligomerization	biological_process	0.048575	1	36	1937	212	15043	ENSGALG00000000442,ENSGALG00000051135,ENSGALG00000037336,ENSGALG00000012827,ENSGALG00000026902,ENSGALG00000013356,ENSGALG00000020745,ENSGALG00000044649,ENSGALG00000012550,ENSGALG00000037556,ENSGALG00000005195,ENSGALG00000042055,ENSGALG00000014225,ENSGALG00000004758,ENSGALG00000010921,ENSGALG00000036942,ENSGALG00000017217,ENSGALG00000007945,ENSGALG00000012275,ENSGALG00000052329,ENSGALG00000041384,…
GO:0034762	regulation of transmembrane transport	biological_process	0.048686	1	52	1937	311	15043	ENSGALG00000041760,ENSGALG00000040890,ENSGALG00000034251,ENSGALG00000002277,ENSGALG00000034855,ENSGALG00000000400,ENSGALG00000014561,ENSGALG00000000855,ENSGALG00000004373,ENSGALG00000005140,ENSGALG00000036214,ENSGALG00000029416,ENSGALG00000007226,ENSGALG00000014994,ENSGALG00000002132,ENSGALG00000041791,ENSGALG00000042706,ENSGALG00000040681,ENSGALG00000000441,ENSGALG00000010204,ENSGALG00000004376,…
GO:0009135	purine nucleoside diphosphate metabolic process	biological_process	0.048739	1	12	1937	56	15043	ENSGALG00000034855,ENSGALG00000012755,ENSGALG00000004956,ENSGALG00000012624,ENSGALG00000014528,ENSGALG00000021039,ENSGALG00000003267,ENSGALG00000015544,ENSGALG00000004222,ENSGALG00000001117,ENSGALG00000014526,ENSGALG00000033993
GO:0009179	purine ribonucleoside diphosphate metabolic process	biological_process	0.048739	1	12	1937	56	15043	ENSGALG00000014528,ENSGALG00000012624,ENSGALG00000021039,ENSGALG00000004956,ENSGALG00000012755,ENSGALG00000034855,ENSGALG00000033993,ENSGALG00000014526,ENSGALG00000001117,ENSGALG00000015544,ENSGALG00000003267,ENSGALG00000004222
GO:0071953	elastic fiber	cellular_component	0.048775	1	2	1937	3	15043	ENSGALG00000014233,ENSGALG00000010747
GO:0033210	leptin-mediated signaling pathway	biological_process	0.048797	1	3	1937	7	15043	ENSGALG00000011058,ENSGALG00000009013,ENSGALG00000003267
GO:0032847	regulation of cellular pH reduction	biological_process	0.048838	1	2	1937	3	15043	ENSGALG00000012885,ENSGALG00000033720
GO:0032079	positive regulation of endodeoxyribonuclease activity	biological_process	0.049028	1	2	1937	3	15043	ENSGALG00000011620,ENSGALG00000002016
GO:0051048	negative regulation of secretion	biological_process	0.049032	1	20	1937	105	15043	ENSGALG00000006695,ENSGALG00000015422,ENSGALG00000000579,ENSGALG00000014983,ENSGALG00000004758,ENSGALG00000002375,ENSGALG00000014984,ENSGALG00000007794,ENSGALG00000008501,ENSGALG00000008490,ENSGALG00000008411,ENSGALG00000004594,ENSGALG00000014994,ENSGALG00000000892,ENSGALG00000041257,ENSGALG00000009519,ENSGALG00000038059,ENSGALG00000023521,ENSGALG00000012755,ENSGALG00000012992
GO:0060363	cranial suture morphogenesis	biological_process	0.049089	1	3	1937	7	15043	ENSGALG00000017394,ENSGALG00000007562,ENSGALG00000040266
GO:1905874	regulation of postsynaptic density organization	biological_process	0.049109	1	3	1937	6	15043	ENSGALG00000042664,ENSGALG00000004048,ENSGALG00000007253
GO:0002249	lymphocyte anergy	biological_process	0.049329	1	2	1937	3	15043	ENSGALG00000012888,ENSGALG00000040474
GO:0002667	regulation of T cell anergy	biological_process	0.049329	1	2	1937	3	15043	ENSGALG00000012888,ENSGALG00000040474
GO:0002870	T cell anergy	biological_process	0.049329	1	2	1937	3	15043	ENSGALG00000040474,ENSGALG00000012888
GO:0002911	regulation of lymphocyte anergy	biological_process	0.049329	1	2	1937	3	15043	ENSGALG00000040474,ENSGALG00000012888
GO:0033500	carbohydrate homeostasis	biological_process	0.049404	1	24	1937	130	15043	ENSGALG00000036214,ENSGALG00000021039,ENSGALG00000001416,ENSGALG00000004956,ENSGALG00000015297,ENSGALG00000034855,ENSGALG00000008501,ENSGALG00000017204,ENSGALG00000014918,ENSGALG00000003267,ENSGALG00000004758,ENSGALG00000011058,ENSGALG00000010399,ENSGALG00000023521,ENSGALG00000035533,ENSGALG00000005258,ENSGALG00000011620,ENSGALG00000000122,ENSGALG00000008908,ENSGALG00000004222,ENSGALG00000008934,…
GO:0018342	protein prenylation	biological_process	0.049405	1	3	1937	7	15043	ENSGALG00000011388,ENSGALG00000015397,ENSGALG00000008197
GO:0097354	prenylation	biological_process	0.049405	1	3	1937	7	15043	ENSGALG00000011388,ENSGALG00000008197,ENSGALG00000015397
GO:0004415	hyalurononglucosaminidase activity	molecular_function	0.049422	1	3	1937	7	15043	ENSGALG00000000785,ENSGALG00000029000,ENSGALG00000002138
GO:0043353	enucleate erythrocyte differentiation	biological_process	0.049444	1	3	1937	7	15043	ENSGALG00000032365,ENSGALG00000016997,ENSGALG00000012541
GO:0006220	pyrimidine nucleotide metabolic process	biological_process	0.049464	1	10	1937	45	15043	ENSGALG00000010481,ENSGALG00000045427,ENSGALG00000008795,XLOC_030833,XLOC_003296,ENSGALG00000013981,ENSGALG00000014897,ENSGALG00000038044,ENSGALG00000037587,ENSGALG00000000802
GO:1902692	regulation of neuroblast proliferation	biological_process	0.049651	1	6	1937	21	15043	ENSGALG00000033469,ENSGALG00000040266,ENSGALG00000007794,ENSGALG00000032398,ENSGALG00000049667,ENSGALG00000036114
GO:0051960	regulation of nervous system development	biological_process	0.049705	1	90	1937	568	15043	ENSGALG00000033469,ENSGALG00000050897,ENSGALG00000039822,ENSGALG00000011620,ENSGALG00000004943,ENSGALG00000008888,ENSGALG00000004347,ENSGALG00000009791,ENSGALG00000004048,ENSGALG00000015305,ENSGALG00000011686,ENSGALG00000015593,ENSGALG00000010331,ENSGALG00000002375,ENSGALG00000009364,ENSGALG00000029621,ENSGALG00000007668,ENSGALG00000012885,ENSGALG00000008473,ENSGALG00000009020,ENSGALG00000009003,…
GO:0106106	cold-induced thermogenesis	biological_process	0.0498	1	17	1937	85	15043	ENSGALG00000035533,ENSGALG00000009870,ENSGALG00000007373,ENSGALG00000038059,ENSGALG00000029393,ENSGALG00000008411,ENSGALG00000002375,ENSGALG00000010861,ENSGALG00000016997,ENSGALG00000008113,ENSGALG00000033678,ENSGALG00000004116,ENSGALG00000011485,ENSGALG00000003891,ENSGALG00000040035,ENSGALG00000011058,ENSGALG00000005378
GO:0120161	regulation of cold-induced thermogenesis	biological_process	0.0498	1	17	1937	85	15043	ENSGALG00000011058,ENSGALG00000005378,ENSGALG00000040035,ENSGALG00000003891,ENSGALG00000011485,ENSGALG00000004116,ENSGALG00000008113,ENSGALG00000033678,ENSGALG00000016997,ENSGALG00000010861,ENSGALG00000002375,ENSGALG00000008411,ENSGALG00000029393,ENSGALG00000038059,ENSGALG00000007373,ENSGALG00000009870,ENSGALG00000035533
GO:0050692	DBD domain binding	molecular_function	0.049958	1	2	1937	3	15043	ENSGALG00000042055,ENSGALG00000009791
GO:0005344	oxygen carrier activity	molecular_function	0.049997	1	4	1937	12	15043	ENSGALG00000012317,ENSGALG00000012541,ENSGALG00000011859,ENSGALG00000010413
GO:0015671	oxygen transport	biological_process	0.049997	1	4	1937	12	15043	ENSGALG00000010413,ENSGALG00000012541,ENSGALG00000011859,ENSGALG00000012317
GO:0070696	transmembrane receptor protein serine/threonine kinase binding	molecular_function	0.05012	1	4	1937	11	15043	ENSGALG00000035052,ENSGALG00000038834,ENSGALG00000012623,ENSGALG00000007668
GO:0051781	positive regulation of cell division	biological_process	0.050179	1	9	1937	38	15043	ENSGALG00000012627,ENSGALG00000009612,ENSGALG00000023296,ENSGALG00000026853,ENSGALG00000005258,ENSGALG00000012561,ENSGALG00000007794,ENSGALG00000035282,ENSGALG00000007354
GO:0035864	response to potassium ion	biological_process	0.050271	1	2	1937	3	15043	ENSGALG00000014994,ENSGALG00000005215
GO:0035865	cellular response to potassium ion	biological_process	0.050271	1	2	1937	3	15043	ENSGALG00000005215,ENSGALG00000014994
GO:0038132	neuregulin binding	molecular_function	0.050455	1	2	1937	3	15043	ENSGALG00000002655,ENSGALG00000034007
GO:0071887	leukocyte apoptotic process	biological_process	0.050466	1	11	1937	50	15043	ENSGALG00000028009,ENSGALG00000039682,ENSGALG00000051135,ENSGALG00000004594,ENSGALG00000000892,ENSGALG00000008257,ENSGALG00000012827,ENSGALG00000009519,ENSGALG00000020249,ENSGALG00000040266,ENSGALG00000011620
GO:2000121	regulation of removal of superoxide radicals	biological_process	0.050572	1	3	1937	7	15043	ENSGALG00000010747,ENSGALG00000036214,ENSGALG00000028561
GO:0005104	fibroblast growth factor receptor binding	molecular_function	0.050789	1	6	1937	22	15043	ENSGALG00000008716,ENSGALG00000025748,ENSGALG00000013663,ENSGALG00000007562,ENSGALG00000026853,ENSGALG00000028376
GO:0044308	axonal spine	cellular_component	0.050922	1	2	1937	3	15043	ENSGALG00000004083,ENSGALG00000011280
GO:0031224	intrinsic component of membrane	cellular_component	0.051037	1	533	1937	3871	15043	ENSGALG00000015073,ENSGALG00000013493,ENSGALG00000010792,ENSGALG00000032349,ENSGALG00000029020,ENSGALG00000000955,ENSGALG00000002240,ENSGALG00000002848,ENSGALG00000041791,ENSGALG00000012923,ENSGALG00000009988,ENSGALG00000005170,ENSGALG00000001383,ENSGALG00000029175,ENSGALG00000027416,ENSGALG00000013022,ENSGALG00000012111,ENSGALG00000040620,ENSGALG00000031929,ENSGALG00000039051,ENSGALG00000010469,…
GO:0050701	interleukin-1 secretion	biological_process	0.051177	1	6	1937	22	15043	ENSGALG00000007698,ENSGALG00000009519,ENSGALG00000000003,ENSGALG00000004222,ENSGALG00000014984,ENSGALG00000039751
GO:0051241	negative regulation of multicellular organismal process	biological_process	0.051181	1	105	1937	689	15043	ENSGALG00000015422,ENSGALG00000003891,ENSGALG00000005378,ENSGALG00000011442,ENSGALG00000007929,ENSGALG00000002594,ENSGALG00000016997,ENSGALG00000040266,ENSGALG00000013424,ENSGALG00000008257,ENSGALG00000014994,ENSGALG00000000881,ENSGALG00000003126,ENSGALG00000039436,ENSGALG00000009287,ENSGALG00000040035,ENSGALG00000011058,ENSGALG00000013169,ENSGALG00000023296,ENSGALG00000007769,ENSGALG00000029621,…
GO:0007602	phototransduction	biological_process	0.051285	1	6	1937	22	15043	ENSGALG00000010513,ENSGALG00000009538,ENSGALG00000041662,ENSGALG00000010762,ENSGALG00000002848,ENSGALG00000020745
GO:0044298	cell body membrane	cellular_component	0.051295	1	4	1937	11	15043	ENSGALG00000000400,ENSGALG00000010204,ENSGALG00000000442,ENSGALG00000004758
GO:0010523	negative regulation of calcium ion transport into cytosol	biological_process	0.051436	1	3	1937	7	15043	ENSGALG00000010921,ENSGALG00000015018,ENSGALG00000012885
GO:0005328	neurotransmitter:sodium symporter activity	molecular_function	0.051488	1	7	1937	27	15043	ENSGALG00000004921,ENSGALG00000004879,ENSGALG00000005672,ENSGALG00000017216,ENSGALG00000037556,ENSGALG00000000394,ENSGALG00000003582
GO:0005314	high-affinity glutamate transmembrane transporter activity	molecular_function	0.051496	1	2	1937	3	15043	ENSGALG00000003582,ENSGALG00000037556
GO:0070777	D-aspartate transport	biological_process	0.051496	1	2	1937	3	15043	ENSGALG00000037556,ENSGALG00000003582
GO:0070779	D-aspartate import across plasma membrane	biological_process	0.051496	1	2	1937	3	15043	ENSGALG00000003582,ENSGALG00000037556
GO:0003158	endothelium development	biological_process	0.051556	1	14	1937	67	15043	ENSGALG00000002375,ENSGALG00000020249,ENSGALG00000014984,ENSGALG00000005123,ENSGALG00000009020,ENSGALG00000009791,ENSGALG00000032349,ENSGALG00000004048,ENSGALG00000037301,ENSGALG00000015422,ENSGALG00000033083,ENSGALG00000010352,ENSGALG00000014329,ENSGALG00000028009
GO:0007265	Ras protein signal transduction	biological_process	0.051628	1	52	1937	316	15043	ENSGALG00000017326,ENSGALG00000002193,ENSGALG00000003073,ENSGALG00000007308,ENSGALG00000012755,ENSGALG00000013420,ENSGALG00000010870,ENSGALG00000017196,ENSGALG00000011855,ENSGALG00000012454,ENSGALG00000012932,ENSGALG00000008546,ENSGALG00000028851,ENSGALG00000039652,ENSGALG00000027258,ENSGALG00000014983,ENSGALG00000008771,ENSGALG00000006695,ENSGALG00000001475,ENSGALG00000017706,ENSGALG00000007149,…
GO:0030687	preribosome, large subunit precursor	cellular_component	0.051696	1	5	1937	17	15043	ENSGALG00000033993,ENSGALG00000008796,ENSGALG00000009615,ENSGALG00000008207,ENSGALG00000007778
GO:0006623	protein targeting to vacuole	biological_process	0.051931	1	7	1937	27	15043	ENSGALG00000038541,ENSGALG00000007476,ENSGALG00000004347,ENSGALG00000003743,ENSGALG00000007494,ENSGALG00000009526,ENSGALG00000034777
GO:0034219	carbohydrate transmembrane transport	biological_process	0.051938	1	14	1937	68	15043	ENSGALG00000014860,ENSGALG00000028376,ENSGALG00000037642,ENSGALG00000009364,ENSGALG00000009306,ENSGALG00000012755,ENSGALG00000034855,ENSGALG00000011620,ENSGALG00000037556,ENSGALG00000010494,ENSGALG00000006728,ENSGALG00000007226,ENSGALG00000013980,ENSGALG00000041760
GO:0090186	regulation of pancreatic juice secretion	biological_process	0.051942	1	2	1937	3	15043	ENSGALG00000038059,ENSGALG00000012992
GO:0090188	negative regulation of pancreatic juice secretion	biological_process	0.051942	1	2	1937	3	15043	ENSGALG00000038059,ENSGALG00000012992
GO:0042304	regulation of fatty acid biosynthetic process	biological_process	0.051988	1	6	1937	22	15043	ENSGALG00000033993,ENSGALG00000041078,ENSGALG00000017394,ENSGALG00000004594,ENSGALG00000011058,ENSGALG00000000943
GO:0030120	vesicle coat	cellular_component	0.052056	1	11	1937	50	15043	ENSGALG00000011998,ENSGALG00000035482,ENSGALG00000031511,ENSGALG00000003745,ENSGALG00000048394,ENSGALG00000037656,ENSGALG00000000848,ENSGALG00000010150,ENSGALG00000000518,ENSGALG00000008419,ENSGALG00000041760
GO:0004935	adrenergic receptor activity	molecular_function	0.052063	1	4	1937	12	15043	ENSGALG00000007794,ENSGALG00000040035,ENSGALG00000001416,ENSGALG00000023521
GO:0045879	negative regulation of smoothened signaling pathway	biological_process	0.052092	1	6	1937	21	15043	ENSGALG00000040266,ENSGALG00000016997,ENSGALG00000017268,ENSGALG00000008452,ENSGALG00000000607,ENSGALG00000013424
GO:0070141	response to UV-A	biological_process	0.052208	1	3	1937	7	15043	ENSGALG00000011620,ENSGALG00000010331,ENSGALG00000007555
GO:0070486	leukocyte aggregation	biological_process	0.052457	1	3	1937	7	15043	ENSGALG00000002816,ENSGALG00000007668,ENSGALG00000012456
GO:0002831	regulation of response to biotic stimulus	biological_process	0.052463	1	14	1937	69	15043	ENSGALG00000045511,ENSGALG00000023821,ENSGALG00000054379,ENSGALG00000009836,ENSGALG00000008094,ENSGALG00000000881,ENSGALG00000000855,ENSGALG00000040474,ENSGALG00000009870,ENSGALG00000009519,ENSGALG00000037854,ENSGALG00000012075,ENSGALG00000038627,ENSGALG00000014984
GO:0006810	transport	biological_process	0.052637	1	418	1937	3010	15043	ENSGALG00000040035,ENSGALG00000043027,ENSGALG00000004758,ENSGALG00000010921,ENSGALG00000007516,ENSGALG00000003582,ENSGALG00000008092,ENSGALG00000008172,ENSGALG00000012885,ENSGALG00000031142,ENSGALG00000014227,ENSGALG00000032287,ENSGALG00000009003,ENSGALG00000000442,ENSGALG00000004222,ENSGALG00000016673,ENSGALG00000003073,ENSGALG00000041820,ENSGALG00000003743,ENSGALG00000013569,ENSGALG00000011080,…
GO:1902680	positive regulation of RNA biosynthetic process	biological_process	0.052705	1	159	1937	1083	15043	ENSGALG00000017199,ENSGALG00000016382,ENSGALG00000008501,ENSGALG00000003939,ENSGALG00000032398,ENSGALG00000035282,ENSGALG00000006743,ENSGALG00000012947,ENSGALG00000040035,ENSGALG00000050755,ENSGALG00000023296,ENSGALG00000010921,ENSGALG00000033469,ENSGALG00000005872,ENSGALG00000039208,ENSGALG00000012075,ENSGALG00000052250,ENSGALG00000009791,ENSGALG00000030416,ENSGALG00000030879,ENSGALG00000010401,…
GO:1903508	positive regulation of nucleic acid-templated transcription	biological_process	0.052705	1	159	1937	1083	15043	ENSGALG00000003267,ENSGALG00000014983,ENSGALG00000030889,ENSGALG00000023419,ENSGALG00000004684,ENSGALG00000029393,ENSGALG00000023420,ENSGALG00000026011,ENSGALG00000039238,ENSGALG00000016995,ENSGALG00000043334,ENSGALG00000012755,ENSGALG00000035539,ENSGALG00000009270,ENSGALG00000010870,ENSGALG00000038059,ENSGALG00000032278,ENSGALG00000032365,ENSGALG00000041616,ENSGALG00000036114,ENSGALG00000004108,…
GO:0043518	negative regulation of DNA damage response, signal transduction by p53 class mediator	biological_process	0.053006	1	4	1937	12	15043	ENSGALG00000012584,ENSGALG00000033469,ENSGALG00000004594,ENSGALG00000000863
GO:0060537	muscle tissue development	biological_process	0.053031	1	46	1937	276	15043	ENSGALG00000036238,ENSGALG00000043204,ENSGALG00000002375,ENSGALG00000012885,ENSGALG00000011298,ENSGALG00000007668,ENSGALG00000010921,ENSGALG00000007769,ENSGALG00000037301,ENSGALG00000042055,ENSGALG00000012913,ENSGALG00000009791,ENSGALG00000026853,ENSGALG00000044649,ENSGALG00000010881,ENSGALG00000042492,ENSGALG00000009270,ENSGALG00000040023,ENSGALG00000012755,ENSGALG00000008942,ENSGALG00000018946,…
GO:0030070	insulin processing	biological_process	0.053152	1	2	1937	3	15043	ENSGALG00000040000,ENSGALG00000008734
GO:0003209	cardiac atrium morphogenesis	biological_process	0.053229	1	6	1937	22	15043	ENSGALG00000036114,ENSGALG00000009791,ENSGALG00000042492,ENSGALG00000002375,ENSGALG00000037301,ENSGALG00000016662
GO:0035867	alphav-beta3 integrin-IGF-1-IGF1R complex	cellular_component	0.053261	1	2	1937	3	15043	ENSGALG00000002655,ENSGALG00000012755
GO:0010769	regulation of cell morphogenesis involved in differentiation	biological_process	0.053362	1	34	1937	188	15043	ENSGALG00000040241,ENSGALG00000016262,ENSGALG00000036101,ENSGALG00000036378,ENSGALG00000005123,ENSGALG00000005145,ENSGALG00000007130,ENSGALG00000016915,ENSGALG00000007732,ENSGALG00000039861,ENSGALG00000009293,ENSGALG00000003977,ENSGALG00000006097,ENSGALG00000000811,ENSGALG00000020249,ENSGALG00000014233,ENSGALG00000007476,ENSGALG00000011686,ENSGALG00000015593,ENSGALG00000031684,ENSGALG00000015305,…
GO:0009719	response to endogenous stimulus	biological_process	0.053471	1	129	1937	862	15043	ENSGALG00000052250,ENSGALG00000030879,ENSGALG00000017212,ENSGALG00000026853,ENSGALG00000015208,ENSGALG00000035282,ENSGALG00000006743,ENSGALG00000012885,ENSGALG00000052927,ENSGALG00000000055,ENSGALG00000010921,ENSGALG00000033512,ENSGALG00000027397,ENSGALG00000040035,ENSGALG00000011058,ENSGALG00000010335,ENSGALG00000025748,ENSGALG00000003126,ENSGALG00000000855,ENSGALG00000014331,ENSGALG00000016925,…
GO:0006026	aminoglycan catabolic process	biological_process	0.053525	1	5	1937	17	15043	ENSGALG00000000785,ENSGALG00000029000,ENSGALG00000008780,ENSGALG00000015376,ENSGALG00000002138
GO:0110096	cellular response to aldehyde	biological_process	0.053556	1	3	1937	7	15043	ENSGALG00000012245,ENSGALG00000009538,ENSGALG00000036214
GO:1904659	glucose transmembrane transport	biological_process	0.053732	1	13	1937	62	15043	ENSGALG00000014860,ENSGALG00000028376,ENSGALG00000009364,ENSGALG00000009306,ENSGALG00000037556,ENSGALG00000034855,ENSGALG00000012755,ENSGALG00000011620,ENSGALG00000010494,ENSGALG00000006728,ENSGALG00000007226,ENSGALG00000041760,ENSGALG00000013980
GO:0030117	membrane coat	cellular_component	0.05375	1	16	1937	81	15043	ENSGALG00000011998,ENSGALG00000038286,ENSGALG00000048394,ENSGALG00000008419,ENSGALG00000000518,ENSGALG00000021601,ENSGALG00000035482,ENSGALG00000031511,ENSGALG00000037249,ENSGALG00000003745,ENSGALG00000008496,ENSGALG00000037656,ENSGALG00000000848,ENSGALG00000010150,ENSGALG00000003959,ENSGALG00000041760
GO:0048475	coated membrane	cellular_component	0.05375	1	16	1937	81	15043	ENSGALG00000037656,ENSGALG00000000848,ENSGALG00000003959,ENSGALG00000010150,ENSGALG00000041760,ENSGALG00000021601,ENSGALG00000035482,ENSGALG00000037249,ENSGALG00000031511,ENSGALG00000008496,ENSGALG00000003745,ENSGALG00000048394,ENSGALG00000008419,ENSGALG00000000518,ENSGALG00000011998,ENSGALG00000038286
GO:0045989	positive regulation of striated muscle contraction	biological_process	0.053837	1	3	1937	7	15043	ENSGALG00000042744,ENSGALG00000011865,ENSGALG00000032247
GO:0071702	organic substance transport	biological_process	0.053878	1	220	1937	1547	15043	ENSGALG00000028376,ENSGALG00000015374,ENSGALG00000007954,ENSGALG00000014983,ENSGALG00000003267,ENSGALG00000001239,ENSGALG00000028851,ENSGALG00000014582,ENSGALG00000000848,ENSGALG00000010494,ENSGALG00000006695,ENSGALG00000027416,ENSGALG00000012755,ENSGALG00000038059,ENSGALG00000023521,ENSGALG00000005283,ENSGALG00000009855,ENSGALG00000026011,ENSGALG00000004555,ENSGALG00000008475,ENSGALG00000052460,…
GO:0035136	forelimb morphogenesis	biological_process	0.053898	1	9	1937	38	15043	ENSGALG00000037944,ENSGALG00000004270,ENSGALG00000027513,ENSGALG00000007324,ENSGALG00000008452,ENSGALG00000009270,ENSGALG00000013022,ENSGALG00000005123,ENSGALG00000042389
GO:0034113	heterotypic cell-cell adhesion	biological_process	0.053917	1	7	1937	27	15043	ENSGALG00000012992,ENSGALG00000007668,ENSGALG00000000892,ENSGALG00000002655,ENSGALG00000041577,ENSGALG00000012913,ENSGALG00000013293
GO:0017157	regulation of exocytosis	biological_process	0.053992	1	24	1937	128	15043	ENSGALG00000003774,ENSGALG00000029000,ENSGALG00000003930,ENSGALG00000012456,ENSGALG00000005123,ENSGALG00000031170,ENSGALG00000008313,ENSGALG00000000848,ENSGALG00000006695,ENSGALG00000012336,ENSGALG00000005215,ENSGALG00000028851,ENSGALG00000049067,ENSGALG00000015382,ENSGALG00000015384,ENSGALG00000015551,ENSGALG00000032287,ENSGALG00000007476,ENSGALG00000027255,ENSGALG00000002375,ENSGALG00000014977,…
GO:0005886	plasma membrane	cellular_component	0.054194	1	393	1937	2787	15043	ENSGALG00000002016,ENSGALG00000005725,ENSGALG00000003839,ENSGALG00000029416,ENSGALG00000008890,XLOC_003296,ENSGALG00000008934,ENSGALG00000035079,ENSGALG00000007972,ENSGALG00000009732,ENSGALG00000009680,ENSGALG00000002118,ENSGALG00000010078,ENSGALG00000024379,ENSGALG00000021031,ENSGALG00000026948,ENSGALG00000008434,ENSGALG00000004373,ENSGALG00000007794,ENSGALG00000014984,ENSGALG00000002152,ENSGALG…
GO:1901991	negative regulation of mitotic cell cycle phase transition	biological_process	0.054289	1	17	1937	88	15043	ENSGALG00000002469,ENSGALG00000012023,ENSGALG00000029523,ENSGALG00000006047,ENSGALG00000012827,ENSGALG00000007396,ENSGALG00000008233,ENSGALG00000016997,ENSGALG00000012885,ENSGALG00000014698,ENSGALG00000003085,ENSGALG00000010214,ENSGALG00000003786,ENSGALG00000006631,ENSGALG00000008460,ENSGALG00000010921,ENSGALG00000007555
GO:0007256	activation of JNKK activity	biological_process	0.054496	1	3	1937	7	15043	ENSGALG00000006655,ENSGALG00000012827,ENSGALG00000050897
GO:0009713	catechol-containing compound biosynthetic process	biological_process	0.054754	1	4	1937	12	15043	ENSGALG00000029648,ENSGALG00000036214,ENSGALG00000019300,ENSGALG00000040954
GO:0042423	catecholamine biosynthetic process	biological_process	0.054754	1	4	1937	12	15043	ENSGALG00000029648,ENSGALG00000036214,ENSGALG00000040954,ENSGALG00000019300
GO:0009132	nucleoside diphosphate metabolic process	biological_process	0.054788	1	15	1937	76	15043	ENSGALG00000038044,ENSGALG00000033993,ENSGALG00000014526,ENSGALG00000001117,ENSGALG00000003267,ENSGALG00000015544,ENSGALG00000004222,ENSGALG00000011093,ENSGALG00000012624,ENSGALG00000014528,ENSGALG00000021039,ENSGALG00000004956,ENSGALG00000034855,ENSGALG00000012755,ENSGALG00000010481
GO:0002028	regulation of sodium ion transport	biological_process	0.054855	1	11	1937	48	15043	ENSGALG00000034251,ENSGALG00000040035,ENSGALG00000006490,ENSGALG00000036971,ENSGALG00000006743,ENSGALG00000004347,ENSGALG00000012992,ENSGALG00000011620,ENSGALG00000002277,ENSGALG00000007794,ENSGALG00000034584
GO:0043010	camera-type eye development	biological_process	0.054926	1	39	1937	229	15043	ENSGALG00000007993,ENSGALG00000008452,ENSGALG00000009020,ENSGALG00000029648,ENSGALG00000000966,ENSGALG00000007945,ENSGALG00000007668,ENSGALG00000012885,ENSGALG00000014555,ENSGALG00000020745,ENSGALG00000028009,ENSGALG00000015305,ENSGALG00000005630,ENSGALG00000009356,ENSGALG00000015373,ENSGALG00000033279,ENSGALG00000042055,ENSGALG00000011855,ENSGALG00000009791,ENSGALG00000013022,ENSGALG00000010870,…
GO:0042311	vasodilation	biological_process	0.054939	1	5	1937	17	15043	ENSGALG00000040035,ENSGALG00000009013,ENSGALG00000011080,ENSGALG00000011661,ENSGALG00000042744
GO:2000177	regulation of neural precursor cell proliferation	biological_process	0.05503	1	13	1937	62	15043	ENSGALG00000033469,ENSGALG00000015297,ENSGALG00000040266,ENSGALG00000007794,ENSGALG00000039822,ENSGALG00000000607,ENSGALG00000009791,ENSGALG00000032398,ENSGALG00000036114,ENSGALG00000049667,ENSGALG00000010238,ENSGALG00000015305,ENSGALG00000004662
GO:0042089	cytokine biosynthetic process	biological_process	0.0551	1	11	1937	51	15043	ENSGALG00000016457,ENSGALG00000008411,ENSGALG00000041977,ENSGALG00000000883,ENSGALG00000004594,ENSGALG00000000892,ENSGALG00000032365,ENSGALG00000007253,ENSGALG00000000911,ENSGALG00000010313,ENSGALG00000013879
GO:0002718	regulation of cytokine production involved in immune response	biological_process	0.055101	1	9	1937	39	15043	ENSGALG00000011442,ENSGALG00000009612,ENSGALG00000000892,ENSGALG00000004222,ENSGALG00000004594,ENSGALG00000043082,ENSGALG00000038433,ENSGALG00000014984,ENSGALG00000030063
GO:0050702	interleukin-1 beta secretion	biological_process	0.055114	1	5	1937	17	15043	ENSGALG00000004222,ENSGALG00000014984,ENSGALG00000039751,ENSGALG00000007698,ENSGALG00000009519
GO:0007188	adenylate cyclase-modulating G-protein coupled receptor signaling pathway	biological_process	0.055378	1	25	1937	138	15043	ENSGALG00000009280,ENSGALG00000040954,ENSGALG00000002840,ENSGALG00000008901,ENSGALG00000023521,ENSGALG00000037246,ENSGALG00000042744,ENSGALG00000037841,ENSGALG00000000607,ENSGALG00000012907,ENSGALG00000003839,ENSGALG00000008890,ENSGALG00000003837,ENSGALG00000007794,ENSGALG00000028839,ENSGALG00000020249,ENSGALG00000005208,ENSGALG00000001416,ENSGALG00000015838,ENSGALG00000002632,ENSGALG00000005170,…
GO:0000030	mannosyltransferase activity	molecular_function	0.055389	1	6	1937	22	15043	ENSGALG00000013573,ENSGALG00000004559,ENSGALG00000010975,ENSGALG00000012956,ENSGALG00000041962,ENSGALG00000021174
GO:0002039	p53 binding	molecular_function	0.055411	1	10	1937	44	15043	ENSGALG00000014977,ENSGALG00000005872,ENSGALG00000033469,ENSGALG00000003786,ENSGALG00000033678,ENSGALG00000008094,ENSGALG00000007324,ENSGALG00000040241,ENSGALG00000015548,ENSGALG00000009788
GO:0006939	smooth muscle contraction	biological_process	0.055423	1	13	1937	62	15043	ENSGALG00000040035,ENSGALG00000009013,ENSGALG00000000820,ENSGALG00000008411,ENSGALG00000007794,ENSGALG00000044649,ENSGALG00000017196,ENSGALG00000042744,ENSGALG00000001416,ENSGALG00000043555,ENSGALG00000004248,ENSGALG00000011080,ENSGALG00000002860
GO:0048066	developmental pigmentation	biological_process	0.055463	1	9	1937	38	15043	ENSGALG00000028009,ENSGALG00000000848,ENSGALG00000005595,ENSGALG00000012300,ENSGALG00000051135,ENSGALG00000003959,ENSGALG00000011661,ENSGALG00000012885,ENSGALG00000040266
GO:0042752	regulation of circadian rhythm	biological_process	0.055482	1	14	1937	68	15043	ENSGALG00000008411,ENSGALG00000000573,ENSGALG00000031170,ENSGALG00000043010,ENSGALG00000005614,ENSGALG00000000442,ENSGALG00000005378,ENSGALG00000010395,ENSGALG00000042333,ENSGALG00000037632,ENSGALG00000012888,ENSGALG00000003085,ENSGALG00000009791,ENSGALG00000010390
GO:0044323	retinoic acid-responsive element binding	molecular_function	0.055519	1	2	1937	3	15043	ENSGALG00000035602,ENSGALG00000042055
GO:0001523	retinoid metabolic process	biological_process	0.055565	1	8	1937	34	15043	ENSGALG00000007868,ENSGALG00000016618,ENSGALG00000054856,ENSGALG00000030376,ENSGALG00000012245,ENSGALG00000004270,ENSGALG00000009538,ENSGALG00000030614
GO:0042745	circadian sleep/wake cycle	biological_process	0.055903	1	3	1937	7	15043	ENSGALG00000000573,ENSGALG00000008411,ENSGALG00000000442
GO:0019012	virion	cellular_component	0.056147	1	6	1937	23	15043	XLOC_003296,XLOC_039783,XLOC_039071,XLOC_001222,XLOC_103245,ENSGALG00000053886
GO:0044423	virion part	cellular_component	0.056147	1	6	1937	23	15043	XLOC_003296,XLOC_039783,ENSGALG00000053886,XLOC_001222,XLOC_039071,XLOC_103245
GO:0044321	response to leptin	biological_process	0.056352	1	4	1937	12	15043	ENSGALG00000007555,ENSGALG00000003267,ENSGALG00000009013,ENSGALG00000011058
GO:0003170	heart valve development	biological_process	0.056413	1	9	1937	38	15043	ENSGALG00000037301,ENSGALG00000016662,ENSGALG00000011442,ENSGALG00000015388,ENSGALG00000002375,ENSGALG00000042492,ENSGALG00000016997,ENSGALG00000009020,ENSGALG00000038340
GO:0010721	negative regulation of cell development	biological_process	0.056483	1	34	1937	196	15043	ENSGALG00000008263,ENSGALG00000012755,ENSGALG00000054198,ENSGALG00000037336,ENSGALG00000005808,ENSGALG00000015593,ENSGALG00000011686,ENSGALG00000015305,ENSGALG00000031684,ENSGALG00000004048,ENSGALG00000006743,ENSGALG00000032398,ENSGALG00000009020,ENSGALG00000012885,ENSGALG00000007668,ENSGALG00000029621,ENSGALG00000002375,ENSGALG00000003267,ENSGALG00000000607,ENSGALG00000007732,ENSGALG00000003126,…
GO:0003206	cardiac chamber morphogenesis	biological_process	0.056893	1	18	1937	93	15043	ENSGALG00000016662,ENSGALG00000000401,ENSGALG00000009280,ENSGALG00000035104,ENSGALG00000042492,ENSGALG00000009791,ENSGALG00000042055,ENSGALG00000012913,ENSGALG00000011442,ENSGALG00000037301,ENSGALG00000015422,ENSGALG00000009499,ENSGALG00000007668,ENSGALG00000011298,ENSGALG00000008148,ENSGALG00000002375,ENSGALG00000036114,ENSGALG00000009020
GO:0016504	peptidase activator activity	molecular_function	0.056951	1	5	1937	17	15043	ENSGALG00000014233,ENSGALG00000011128,ENSGALG00000011131,ENSGALG00000005200,ENSGALG00000000122
GO:0048518	positive regulation of biological process	biological_process	0.056951	1	513	1937	3722	15043	ENSGALG00000002182,ENSGALG00000015593,ENSGALG00000002886,ENSGALG00000039682,ENSGALG00000035533,ENSGALG00000039822,ENSGALG00000033279,ENSGALG00000004347,ENSGALG00000007302,ENSGALG00000011298,ENSGALG00000039212,ENSGALG00000043204,ENSGALG00000007007,ENSGALG00000005121,ENSGALG00000029102,ENSGALG00000034821,ENSGALG00000000122,ENSGALG00000019178,ENSGALG00000036101,ENSGALG00000012023,ENSGALG00000006724,…
GO:0033182	regulation of histone ubiquitination	biological_process	0.057011	1	3	1937	7	15043	ENSGALG00000015548,ENSGALG00000005618,ENSGALG00000033469
GO:0007416	synapse assembly	biological_process	0.057018	1	22	1937	111	15043	ENSGALG00000003126,ENSGALG00000005123,ENSGALG00000009739,ENSGALG00000008716,ENSGALG00000008888,ENSGALG00000042159,ENSGALG00000039861,ENSGALG00000015593,ENSGALG00000040241,ENSGALG00000004048,ENSGALG00000042664,ENSGALG00000008411,ENSGALG00000038834,ENSGALG00000008473,ENSGALG00000043018,ENSGALG00000027255,ENSGALG00000014674,ENSGALG00000007253,ENSGALG00000026948,ENSGALG00000015422,ENSGALG00000026214,…
GO:0031348	negative regulation of defense response	biological_process	0.057161	1	19	1937	102	15043	ENSGALG00000000881,ENSGALG00000000892,ENSGALG00000008411,ENSGALG00000023821,ENSGALG00000003837,ENSGALG00000013294,ENSGALG00000040474,ENSGALG00000009519,ENSGALG00000038059,ENSGALG00000032349,ENSGALG00000001143,ENSGALG00000013169,ENSGALG00000037587,ENSGALG00000006695,ENSGALG00000028354,ENSGALG00000037854,ENSGALG00000007794,ENSGALG00000016997,ENSGALG00000010016
GO:0050880	regulation of blood vessel size	biological_process	0.057164	1	15	1937	76	15043	ENSGALG00000042744,ENSGALG00000011661,ENSGALG00000001416,ENSGALG00000001626,ENSGALG00000007466,ENSGALG00000000556,ENSGALG00000011080,ENSGALG00000003185,ENSGALG00000007222,ENSGALG00000017196,ENSGALG00000014984,ENSGALG00000000820,ENSGALG00000009013,ENSGALG00000040035,ENSGALG00000014983
GO:0035723	interleukin-15-mediated signaling pathway	biological_process	0.057173	1	2	1937	3	15043	ENSGALG00000014477,ENSGALG00000009870
GO:0070672	response to interleukin-15	biological_process	0.057173	1	2	1937	3	15043	ENSGALG00000009870,ENSGALG00000014477
GO:0071350	cellular response to interleukin-15	biological_process	0.057173	1	2	1937	3	15043	ENSGALG00000009870,ENSGALG00000014477
GO:1904951	positive regulation of establishment of protein localization	biological_process	0.057199	1	35	1937	208	15043	ENSGALG00000007794,ENSGALG00000040266,ENSGALG00000014977,ENSGALG00000014984,ENSGALG00000036114,ENSGALG00000037325,ENSGALG00000011442,ENSGALG00000012929,ENSGALG00000043082,ENSGALG00000002364,ENSGALG00000000003,ENSGALG00000009612,ENSGALG00000026944,ENSGALG00000005725,ENSGALG00000002016,ENSGALG00000000122,ENSGALG00000003774,ENSGALG00000002138,ENSGALG00000029512,ENSGALG00000007253,ENSGALG00000004758,…
GO:0002367	cytokine production involved in immune response	biological_process	0.057288	1	11	1937	51	15043	ENSGALG00000030063,ENSGALG00000038433,ENSGALG00000014984,ENSGALG00000043082,ENSGALG00000002246,ENSGALG00000009612,ENSGALG00000011442,ENSGALG00000004222,ENSGALG00000004594,ENSGALG00000008094,ENSGALG00000000892
GO:0060973	cell migration involved in heart development	biological_process	0.057365	1	4	1937	12	15043	ENSGALG00000002375,ENSGALG00000042492,ENSGALG00000008716,ENSGALG00000007668
GO:0007270	neuron-neuron synaptic transmission	biological_process	0.057644	1	3	1937	7	15043	ENSGALG00000004740,ENSGALG00000013683,ENSGALG00000007794
GO:0002228	natural killer cell mediated immunity	biological_process	0.057721	1	5	1937	17	15043	ENSGALG00000014561,ENSGALG00000032365,ENSGALG00000014582,ENSGALG00000007476,ENSGALG00000000848
GO:0042267	natural killer cell mediated cytotoxicity	biological_process	0.057721	1	5	1937	17	15043	ENSGALG00000007476,ENSGALG00000000848,ENSGALG00000014582,ENSGALG00000032365,ENSGALG00000014561
GO:0007186	G-protein coupled receptor signaling pathway	biological_process	0.057787	1	104	1937	698	15043	ENSGALG00000016615,ENSGALG00000003849,ENSGALG00000048938,ENSGALG00000033561,ENSGALG00000037290,ENSGALG00000037841,ENSGALG00000022926,ENSGALG00000008362,ENSGALG00000009368,ENSGALG00000027561,ENSGALG00000010139,ENSGALG00000008741,ENSGALG00000007269,ENSGALG00000021143,ENSGALG00000012456,ENSGALG00000005258,ENSGALG00000039432,ENSGALG00000041662,ENSGALG00000000820,ENSGALG00000012106,ENSGALG00000017327,…
GO:0010817	regulation of hormone levels	biological_process	0.058006	1	46	1937	282	15043	ENSGALG00000007794,ENSGALG00000034438,ENSGALG00000037325,ENSGALG00000007476,ENSGALG00000000855,ENSGALG00000008494,ENSGALG00000014858,ENSGALG00000030376,ENSGALG00000036214,ENSGALG00000005378,ENSGALG00000009538,ENSGALG00000017216,ENSGALG00000008734,ENSGALG00000004270,ENSGALG00000031410,ENSGALG00000032247,ENSGALG00000030866,ENSGALG00000013408,ENSGALG00000005258,ENSGALG00000054856,ENSGALG00000040000,…
GO:0045922	negative regulation of fatty acid metabolic process	biological_process	0.058327	1	4	1937	12	15043	ENSGALG00000011058,ENSGALG00000000943,ENSGALG00000011620,ENSGALG00000017394
GO:0007187	G-protein coupled receptor signaling pathway, coupled to cyclic nucleotide second messenger	biological_process	0.058346	1	27	1937	152	15043	ENSGALG00000042744,ENSGALG00000023521,ENSGALG00000037246,ENSGALG00000037841,ENSGALG00000000607,ENSGALG00000012907,ENSGALG00000040954,ENSGALG00000009280,ENSGALG00000002840,ENSGALG00000008901,ENSGALG00000003837,ENSGALG00000003839,ENSGALG00000008890,ENSGALG00000001416,ENSGALG00000005208,ENSGALG00000015838,ENSGALG00000002632,ENSGALG00000007794,ENSGALG00000028839,ENSGALG00000020249,ENSGALG00000006719,…
GO:0099699	integral component of synaptic membrane	cellular_component	0.05835	1	16	1937	76	15043	ENSGALG00000036373,ENSGALG00000042159,ENSGALG00000007269,ENSGALG00000003126,ENSGALG00000037556,ENSGALG00000008716,ENSGALG00000004083,ENSGALG00000010050,ENSGALG00000004048,ENSGALG00000014674,ENSGALG00000015382,ENSGALG00000008434,ENSGALG00000036492,ENSGALG00000007794,ENSGALG00000031170,ENSGALG00000029175
GO:0003018	vascular process in circulatory system	biological_process	0.058959	1	17	1937	88	15043	ENSGALG00000006695,ENSGALG00000000820,ENSGALG00000009013,ENSGALG00000014983,ENSGALG00000040035,ENSGALG00000011661,ENSGALG00000001416,ENSGALG00000007466,ENSGALG00000000556,ENSGALG00000003185,ENSGALG00000007222,ENSGALG00000014984,ENSGALG00000036101,ENSGALG00000042744,ENSGALG00000001626,ENSGALG00000011080,ENSGALG00000017196
GO:0030125	clathrin vesicle coat	cellular_component	0.058982	1	6	1937	22	15043	ENSGALG00000031511,ENSGALG00000003745,ENSGALG00000041760,ENSGALG00000037656,ENSGALG00000048394,ENSGALG00000000848
GO:0016891	endoribonuclease activity, producing 5'-phosphomonoesters	molecular_function	0.059088	1	26	1937	154	15043	ENSGALG00000047968,ENSGALG00000050537,ENSGALG00000012916,XLOC_039783,XLOC_030833,ENSGALG00000050826,ENSGALG00000033781,ENSGALG00000010999,ENSGALG00000049887,ENSGALG00000047083,XLOC_103629,XLOC_001222,ENSGALG00000048907,ENSGALG00000050186,XLOC_003296,ENSGALG00000041972,ENSGALG00000052108,ENSGALG00000051320,ENSGALG00000051916,ENSGALG00000048560,ENSGALG00000052997,ENSGALG00000054035,ENSGALG000000447…
GO:0098773	skin epidermis development	biological_process	0.059107	1	6	1937	22	15043	ENSGALG00000000902,ENSGALG00000036114,ENSGALG00000010869,ENSGALG00000007324,ENSGALG00000005321,ENSGALG00000009612
GO:0065002	intracellular protein transmembrane transport	biological_process	0.05928	1	9	1937	40	15043	ENSGALG00000013709,ENSGALG00000039212,ENSGALG00000027416,ENSGALG00000013569,ENSGALG00000035299,ENSGALG00000006695,ENSGALG00000014683,ENSGALG00000008094,ENSGALG00000016673
GO:0060411	cardiac septum morphogenesis	biological_process	0.05957	1	12	1937	56	15043	ENSGALG00000037301,ENSGALG00000011442,ENSGALG00000016662,ENSGALG00000000401,ENSGALG00000002375,ENSGALG00000035104,ENSGALG00000042492,ENSGALG00000007668,ENSGALG00000011298,ENSGALG00000009020,ENSGALG00000009791,ENSGALG00000036114
GO:0044441	ciliary part	cellular_component	0.05963	1	47	1937	288	15043	ENSGALG00000004297,ENSGALG00000008452,ENSGALG00000040128,ENSGALG00000010214,ENSGALG00000039648,ENSGALG00000004956,ENSGALG00000000966,ENSGALG00000003854,ENSGALG00000010513,ENSGALG00000010921,ENSGALG00000007993,ENSGALG00000015836,ENSGALG00000009013,ENSGALG00000010116,ENSGALG00000028851,ENSGALG00000010502,ENSGALG00000015373,ENSGALG00000001364,ENSGALG00000029000,ENSGALG00000010762,ENSGALG00000011620,…
GO:0019899	enzyme binding	molecular_function	0.059663	1	205	1937	1412	15043	ENSGALG00000012916,ENSGALG00000005535,ENSGALG00000009788,ENSGALG00000000848,ENSGALG00000007149,ENSGALG00000006695,ENSGALG00000008771,ENSGALG00000007954,ENSGALG00000010903,ENSGALG00000027258,ENSGALG00000003267,ENSGALG00000028851,ENSGALG00000052970,ENSGALG00000002193,ENSGALG00000008475,ENSGALG00000009855,ENSGALG00000006655,ENSGALG00000023521,ENSGALG00000010870,ENSGALG00000012422,ENSGALG00000000573,…
GO:0008645	hexose transmembrane transport	biological_process	0.059664	1	13	1937	63	15043	ENSGALG00000009364,ENSGALG00000009306,ENSGALG00000034855,ENSGALG00000012755,ENSGALG00000011620,ENSGALG00000037556,ENSGALG00000014860,ENSGALG00000028376,ENSGALG00000007226,ENSGALG00000041760,ENSGALG00000013980,ENSGALG00000010494,ENSGALG00000006728
GO:0021537	telencephalon development	biological_process	0.059786	1	30	1937	167	15043	ENSGALG00000009302,ENSGALG00000007929,ENSGALG00000007993,ENSGALG00000015422,ENSGALG00000016674,ENSGALG00000009013,ENSGALG00000018439,ENSGALG00000036114,ENSGALG00000032398,ENSGALG00000015399,ENSGALG00000003369,ENSGALG00000014977,ENSGALG00000007794,ENSGALG00000040266,ENSGALG00000011298,ENSGALG00000014555,ENSGALG00000002524,ENSGALG00000008908,ENSGALG00000005725,ENSGALG00000028561,ENSGALG00000014683,…
GO:0031016	pancreas development	biological_process	0.059952	1	12	1937	58	15043	ENSGALG00000036114,ENSGALG00000010399,ENSGALG00000009791,ENSGALG00000035282,ENSGALG00000014918,ENSGALG00000002182,ENSGALG00000031144,ENSGALG00000005378,ENSGALG00000008908,ENSGALG00000004270,ENSGALG00000030889,ENSGALG00000028009
GO:0007259	JAK-STAT cascade	biological_process	0.060039	1	16	1937	83	15043	ENSGALG00000010016,ENSGALG00000002375,ENSGALG00000007158,ENSGALG00000003267,ENSGALG00000011047,ENSGALG00000003282,ENSGALG00000010921,ENSGALG00000003126,ENSGALG00000012755,ENSGALG00000009870,ENSGALG00000000892,ENSGALG00000039682,ENSGALG00000045511,ENSGALG00000005725,ENSGALG00000005618,ENSGALG00000008908
GO:0010676	positive regulation of cellular carbohydrate metabolic process	biological_process	0.060481	1	7	1937	28	15043	ENSGALG00000017047,ENSGALG00000017327,ENSGALG00000003369,ENSGALG00000012755,ENSGALG00000011620,ENSGALG00000042333,ENSGALG00000035282
GO:0071565	nBAF complex	cellular_component	0.060735	1	4	1937	12	15043	ENSGALG00000009352,ENSGALG00000046790,ENSGALG00000005145,ENSGALG00000013683
GO:0009185	ribonucleoside diphosphate metabolic process	biological_process	0.060935	1	12	1937	58	15043	ENSGALG00000001117,ENSGALG00000014526,ENSGALG00000033993,ENSGALG00000004222,ENSGALG00000003267,ENSGALG00000015544,ENSGALG00000014528,ENSGALG00000012624,ENSGALG00000021039,ENSGALG00000012755,ENSGALG00000034855,ENSGALG00000004956
GO:0001569	branching involved in blood vessel morphogenesis	biological_process	0.060936	1	7	1937	28	15043	ENSGALG00000042492,ENSGALG00000023648,ENSGALG00000037301,ENSGALG00000008473,ENSGALG00000011442,ENSGALG00000013342,ENSGALG00000000401
GO:0120163	negative regulation of cold-induced thermogenesis	biological_process	0.061201	1	8	1937	33	15043	ENSGALG00000029393,ENSGALG00000005378,ENSGALG00000003891,ENSGALG00000016997,ENSGALG00000002375,ENSGALG00000038059,ENSGALG00000008113,ENSGALG00000009870
GO:0050775	positive regulation of dendrite morphogenesis	biological_process	0.061299	1	4	1937	12	15043	ENSGALG00000004943,ENSGALG00000007476,ENSGALG00000012947,ENSGALG00000005145
GO:0060043	regulation of cardiac muscle cell proliferation	biological_process	0.061465	1	7	1937	27	15043	ENSGALG00000007769,ENSGALG00000025748,ENSGALG00000040023,ENSGALG00000003126,ENSGALG00000012827,ENSGALG00000002375,ENSGALG00000013663
GO:0001508	action potential	biological_process	0.061677	1	16	1937	77	15043	ENSGALG00000015434,ENSGALG00000006490,ENSGALG00000040241,ENSGALG00000012913,ENSGALG00000004376,ENSGALG00000013022,ENSGALG00000014695,ENSGALG00000007769,ENSGALG00000040890,ENSGALG00000004758,ENSGALG00000036971,ENSGALG00000009845,ENSGALG00000005215,ENSGALG00000006743,ENSGALG00000052512,ENSGALG00000011990
GO:0002791	regulation of peptide secretion	biological_process	0.061714	1	38	1937	228	15043	ENSGALG00000007158,ENSGALG00000005378,ENSGALG00000011442,ENSGALG00000043082,ENSGALG00000012929,ENSGALG00000014984,ENSGALG00000007794,ENSGALG00000037325,ENSGALG00000014994,ENSGALG00000026944,ENSGALG00000004594,ENSGALG00000009612,ENSGALG00000003774,ENSGALG00000008411,ENSGALG00000005725,ENSGALG00000005258,ENSGALG00000000003,ENSGALG00000009519,ENSGALG00000014983,ENSGALG00000039751,ENSGALG00000014918,…
GO:1902904	negative regulation of supramolecular fiber organization	biological_process	0.061815	1	17	1937	86	15043	ENSGALG00000000220,ENSGALG00000012821,ENSGALG00000038504,ENSGALG00000004740,ENSGALG00000018946,ENSGALG00000002016,ENSGALG00000005750,ENSGALG00000031511,ENSGALG00000007945,ENSGALG00000014012,ENSGALG00000041078,ENSGALG00000016602,ENSGALG00000003977,ENSGALG00000026948,ENSGALG00000009013,ENSGALG00000029512,ENSGALG00000001475
GO:0004725	protein tyrosine phosphatase activity	molecular_function	0.061828	1	18	1937	91	15043	ENSGALG00000016271,ENSGALG00000000584,ENSGALG00000012275,ENSGALG00000014561,ENSGALG00000051213,ENSGALG00000008051,ENSGALG00000036093,ENSGALG00000009784,ENSGALG00000050860,ENSGALG00000012627,ENSGALG00000000777,ENSGALG00000037889,ENSGALG00000011419,ENSGALG00000005128,ENSGALG00000009823,ENSGALG00000004048,ENSGALG00000005007,ENSGALG00000005754
GO:0009142	nucleoside triphosphate biosynthetic process	biological_process	0.061937	1	19	1937	103	15043	ENSGALG00000011093,ENSGALG00000009286,ENSGALG00000005002,ENSGALG00000014528,ENSGALG00000012624,ENSGALG00000012755,ENSGALG00000033993,ENSGALG00000014526,ENSGALG00000038044,ENSGALG00000001117,ENSGALG00000004222,ENSGALG00000013981,ENSGALG00000021039,ENSGALG00000004956,ENSGALG00000034855,ENSGALG00000010481,ENSGALG00000015544,ENSGALG00000003267,ENSGALG00000009228
GO:0042107	cytokine metabolic process	biological_process	0.061996	1	11	1937	52	15043	ENSGALG00000041977,ENSGALG00000008411,ENSGALG00000016457,ENSGALG00000032365,ENSGALG00000007253,ENSGALG00000000883,ENSGALG00000004594,ENSGALG00000000892,ENSGALG00000013879,ENSGALG00000010313,ENSGALG00000000911
GO:0030260	entry into host cell	biological_process	0.062258	1	8	1937	34	15043	ENSGALG00000004594,ENSGALG00000011619,ENSGALG00000015304,ENSGALG00000016144,ENSGALG00000002655,ENSGALG00000030016,ENSGALG00000008496,ENSGALG00000002138
GO:0044409	entry into host	biological_process	0.062258	1	8	1937	34	15043	ENSGALG00000030016,ENSGALG00000008496,ENSGALG00000002655,ENSGALG00000016144,ENSGALG00000002138,ENSGALG00000011619,ENSGALG00000004594,ENSGALG00000015304
GO:0051806	entry into cell of other organism involved in symbiotic interaction	biological_process	0.062258	1	8	1937	34	15043	ENSGALG00000011619,ENSGALG00000004594,ENSGALG00000015304,ENSGALG00000008496,ENSGALG00000030016,ENSGALG00000002655,ENSGALG00000016144,ENSGALG00000002138
GO:0051828	entry into other organism involved in symbiotic interaction	biological_process	0.062258	1	8	1937	34	15043	ENSGALG00000002138,ENSGALG00000002655,ENSGALG00000016144,ENSGALG00000030016,ENSGALG00000008496,ENSGALG00000015304,ENSGALG00000011619,ENSGALG00000004594
GO:0035493	SNARE complex assembly	biological_process	0.062605	1	4	1937	12	15043	ENSGALG00000009847,ENSGALG00000007476,ENSGALG00000000579,ENSGALG00000008496
GO:0021859	pyramidal neuron differentiation	biological_process	0.062718	1	3	1937	7	15043	ENSGALG00000007993,ENSGALG00000001608,ENSGALG00000030032
GO:0097648	G-protein coupled receptor complex	cellular_component	0.062776	1	3	1937	7	15043	ENSGALG00000002632,ENSGALG00000037246,ENSGALG00000014973
GO:0035150	regulation of tube size	biological_process	0.062831	1	15	1937	77	15043	ENSGALG00000007222,ENSGALG00000017196,ENSGALG00000014984,ENSGALG00000003185,ENSGALG00000001626,ENSGALG00000007466,ENSGALG00000011080,ENSGALG00000000556,ENSGALG00000011661,ENSGALG00000001416,ENSGALG00000042744,ENSGALG00000009013,ENSGALG00000040035,ENSGALG00000014983,ENSGALG00000000820
GO:0043009	chordate embryonic development	biological_process	0.062974	1	47	1937	289	15043	ENSGALG00000009270,ENSGALG00000035539,ENSGALG00000012755,ENSGALG00000011620,ENSGALG00000029514,ENSGALG00000039051,ENSGALG00000030416,ENSGALG00000003930,ENSGALG00000030492,ENSGALG00000051135,ENSGALG00000027513,ENSGALG00000023420,ENSGALG00000000518,ENSGALG00000015208,ENSGALG00000002375,ENSGALG00000003369,ENSGALG00000007668,ENSGALG00000008452,ENSGALG00000043204,ENSGALG00000035482,ENSGALG00000037301,…
GO:0002065	columnar/cuboidal epithelial cell differentiation	biological_process	0.063027	1	18	1937	95	15043	ENSGALG00000016662,ENSGALG00000028009,ENSGALG00000008908,ENSGALG00000043334,ENSGALG00000009791,ENSGALG00000042055,ENSGALG00000005378,ENSGALG00000007324,ENSGALG00000014918,ENSGALG00000007769,ENSGALG00000015388,ENSGALG00000016707,ENSGALG00000011298,ENSGALG00000002375,ENSGALG00000036114,ENSGALG00000035482,ENSGALG00000009020,ENSGALG00000010384
GO:0051881	regulation of mitochondrial membrane potential	biological_process	0.063069	1	8	1937	34	15043	ENSGALG00000007868,ENSGALG00000005283,ENSGALG00000011661,ENSGALG00000038904,ENSGALG00000036214,ENSGALG00000011620,ENSGALG00000012885,ENSGALG00000000122
GO:0043516	regulation of DNA damage response, signal transduction by p53 class mediator	biological_process	0.063133	1	6	1937	23	15043	ENSGALG00000009788,ENSGALG00000000855,ENSGALG00000000863,ENSGALG00000004594,ENSGALG00000033469,ENSGALG00000012584
GO:0030252	growth hormone secretion	biological_process	0.063156	1	4	1937	12	15043	ENSGALG00000007794,ENSGALG00000008411,ENSGALG00000037325,ENSGALG00000010399
GO:0014033	neural crest cell differentiation	biological_process	0.063194	1	15	1937	75	15043	ENSGALG00000036114,ENSGALG00000028376,ENSGALG00000041124,ENSGALG00000009020,ENSGALG00000003126,ENSGALG00000007668,ENSGALG00000029621,ENSGALG00000007130,ENSGALG00000042492,ENSGALG00000004270,ENSGALG00000013342,ENSGALG00000000518,ENSGALG00000011686,ENSGALG00000005321,ENSGALG00000037301
GO:0030856	regulation of epithelial cell differentiation	biological_process	0.063254	1	16	1937	83	15043	ENSGALG00000014329,ENSGALG00000028115,ENSGALG00000028009,ENSGALG00000033083,ENSGALG00000032349,ENSGALG00000027265,ENSGALG00000007555,ENSGALG00000007769,ENSGALG00000000902,ENSGALG00000000535,ENSGALG00000005378,ENSGALG00000007324,ENSGALG00000009020,ENSGALG00000036114,ENSGALG00000002375,ENSGALG00000008501
GO:1902285	semaphorin-plexin signaling pathway involved in neuron projection guidance	biological_process	0.063344	1	4	1937	11	15043	ENSGALG00000008473,ENSGALG00000006097,ENSGALG00000029621,ENSGALG00000039861
GO:0031333	negative regulation of protein complex assembly	biological_process	0.063455	1	17	1937	88	15043	ENSGALG00000001475,ENSGALG00000029512,ENSGALG00000026948,ENSGALG00000003977,ENSGALG00000009013,ENSGALG00000005623,ENSGALG00000014977,ENSGALG00000027053,ENSGALG00000031511,ENSGALG00000007945,ENSGALG00000017394,ENSGALG00000002016,ENSGALG00000018946,ENSGALG00000004740,ENSGALG00000012821,ENSGALG00000005002,ENSGALG00000012023
GO:0032924	activin receptor signaling pathway	biological_process	0.063623	1	7	1937	28	15043	ENSGALG00000041257,ENSGALG00000025748,ENSGALG00000012623,ENSGALG00000037301,ENSGALG00000038834,ENSGALG00000052250,ENSGALG00000011288
GO:0030488	tRNA methylation	biological_process	0.063906	1	7	1937	29	15043	ENSGALG00000013064,ENSGALG00000044813,ENSGALG00000037256,ENSGALG00000040665,ENSGALG00000032549,ENSGALG00000009169,ENSGALG00000012264
GO:0048608	reproductive structure development	biological_process	0.064059	1	35	1937	207	15043	ENSGALG00000017195,ENSGALG00000007324,ENSGALG00000014331,ENSGALG00000032039,ENSGALG00000034003,ENSGALG00000011392,ENSGALG00000045920,ENSGALG00000008257,ENSGALG00000005121,ENSGALG00000011369,ENSGALG00000037632,ENSGALG00000025748,ENSGALG00000013408,ENSGALG00000005123,ENSGALG00000010337,ENSGALG00000015388,ENSGALG00000037698,ENSGALG00000011058,ENSGALG00000032398,ENSGALG00000002375,ENSGALG00000015297,…
GO:0055008	cardiac muscle tissue morphogenesis	biological_process	0.064094	1	10	1937	45	15043	ENSGALG00000015422,ENSGALG00000042492,ENSGALG00000035104,ENSGALG00000008148,ENSGALG00000009844,ENSGALG00000002375,ENSGALG00000005208,ENSGALG00000009791,ENSGALG00000012913,ENSGALG00000042055
GO:0097009	energy homeostasis	biological_process	0.064252	1	6	1937	23	15043	ENSGALG00000010861,ENSGALG00000003267,ENSGALG00000028354,ENSGALG00000008934,ENSGALG00000011058,ENSGALG00000015838
GO:1990928	response to amino acid starvation	biological_process	0.064434	1	8	1937	34	15043	ENSGALG00000028561,ENSGALG00000002131,ENSGALG00000017204,ENSGALG00000006766,ENSGALG00000007494,ENSGALG00000040109,ENSGALG00000014335,ENSGALG00000007276
GO:0030330	DNA damage response, signal transduction by p53 class mediator	biological_process	0.064591	1	10	1937	46	15043	ENSGALG00000000863,ENSGALG00000009788,ENSGALG00000007097,ENSGALG00000004594,ENSGALG00000012584,ENSGALG00000000855,ENSGALG00000033469,ENSGALG00000014698,ENSGALG00000015297,ENSGALG00000013420
GO:0044425	membrane part	cellular_component	0.064633	1	631	1937	4629	15043	ENSGALG00000042744,ENSGALG00000050315,ENSGALG00000029514,ENSGALG00000030802,ENSGALG00000045684,ENSGALG00000009280,ENSGALG00000038426,ENSGALG00000016266,ENSGALG00000037336,ENSGALG00000050948,ENSGALG00000051054,ENSGALG00000051135,ENSGALG00000040128,ENSGALG00000038904,ENSGALG00000037241,ENSGALG00000010337,ENSGALG00000011689,ENSGALG00000013575,ENSGALG00000009219,ENSGALG00000016261,ENSGALG00000012888,…
GO:0042176	regulation of protein catabolic process	biological_process	0.064761	1	43	1937	262	15043	ENSGALG00000000220,ENSGALG00000012023,ENSGALG00000016915,ENSGALG00000013408,ENSGALG00000003774,ENSGALG00000000122,ENSGALG00000015304,ENSGALG00000014977,ENSGALG00000039658,ENSGALG00000010675,ENSGALG00000010016,ENSGALG00000036214,ENSGALG00000042333,ENSGALG00000015693,ENSGALG00000015422,ENSGALG00000024379,ENSGALG00000043904,ENSGALG00000005378,ENSGALG00000005872,ENSGALG00000037597,ENSGALG00000011620,…
GO:0022408	negative regulation of cell-cell adhesion	biological_process	0.064853	1	18	1937	95	15043	ENSGALG00000013169,ENSGALG00000007158,ENSGALG00000009020,ENSGALG00000014561,ENSGALG00000043018,ENSGALG00000005750,ENSGALG00000040266,ENSGALG00000010016,ENSGALG00000017274,ENSGALG00000002016,ENSGALG00000004594,ENSGALG00000012584,ENSGALG00000000892,ENSGALG00000040474,ENSGALG00000008969,ENSGALG00000009519,ENSGALG00000012992,ENSGALG00000011620
GO:0050829	defense response to Gram-negative bacterium	biological_process	0.064881	1	7	1937	29	15043	ENSGALG00000016667,ENSGALG00000014984,ENSGALG00000027416,ENSGALG00000047285,ENSGALG00000012916,ENSGALG00000019843,ENSGALG00000019845
GO:0007215	glutamate receptor signaling pathway	biological_process	0.06498	1	14	1937	65	15043	ENSGALG00000040035,ENSGALG00000014994,ENSGALG00000003839,ENSGALG00000004083,ENSGALG00000003849,ENSGALG00000015434,ENSGALG00000007119,ENSGALG00000036492,ENSGALG00000002840,ENSGALG00000002277,ENSGALG00000037841,ENSGALG00000036373,ENSGALG00000015551,ENSGALG00000010139
GO:0016559	peroxisome fission	biological_process	0.0653	1	3	1937	8	15043	ENSGALG00000052329,ENSGALG00000012929,ENSGALG00000006534
GO:0008287	protein serine/threonine phosphatase complex	cellular_component	0.065337	1	8	1937	33	15043	ENSGALG00000029996,ENSGALG00000010950,ENSGALG00000007565,ENSGALG00000023648,ENSGALG00000008771,ENSGALG00000049360,ENSGALG00000003767,ENSGALG00000025904
GO:1903293	phosphatase complex	cellular_component	0.065337	1	8	1937	33	15043	ENSGALG00000029996,ENSGALG00000010950,ENSGALG00000007565,ENSGALG00000023648,ENSGALG00000008771,ENSGALG00000025904,ENSGALG00000003767,ENSGALG00000049360
GO:0009617	response to bacterium	biological_process	0.065411	1	45	1937	279	15043	ENSGALG00000008407,ENSGALG00000000883,ENSGALG00000033561,ENSGALG00000002016,ENSGALG00000015304,ENSGALG00000019843,ENSGALG00000013408,ENSGALG00000000783,ENSGALG00000030063,ENSGALG00000019848,ENSGALG00000009519,ENSGALG00000042193,ENSGALG00000002263,ENSGALG00000019845,ENSGALG00000016670,ENSGALG00000019846,ENSGALG00000014984,ENSGALG00000016669,ENSGALG00000020386,ENSGALG00000019847,ENSGALG00000047285,…
GO:0009211	pyrimidine deoxyribonucleoside triphosphate metabolic process	biological_process	0.065704	1	3	1937	8	15043	XLOC_030833,ENSGALG00000013981,XLOC_003296
GO:0070181	small ribosomal subunit rRNA binding	molecular_function	0.065705	1	3	1937	8	15043	ENSGALG00000006777,ENSGALG00000032400,ENSGALG00000004588
GO:0051018	protein kinase A binding	molecular_function	0.065784	1	9	1937	39	15043	ENSGALG00000011088,ENSGALG00000014012,ENSGALG00000014977,ENSGALG00000029794,ENSGALG00000012023,ENSGALG00000027053,ENSGALG00000028530,ENSGALG00000004663,ENSGALG00000011288
GO:0033612	receptor serine/threonine kinase binding	molecular_function	0.065817	1	4	1937	12	15043	ENSGALG00000035052,ENSGALG00000038834,ENSGALG00000012623,ENSGALG00000007668
GO:0005212	structural constituent of eye lens	molecular_function	0.065875	1	5	1937	18	15043	ENSGALG00000008735,ENSGALG00000040842,ENSGALG00000005634,ENSGALG00000007945,ENSGALG00000005630
GO:0070071	proton-transporting two-sector ATPase complex assembly	biological_process	0.065961	1	3	1937	8	15043	ENSGALG00000010444,ENSGALG00000009747,ENSGALG00000015544
GO:0001562	response to protozoan	biological_process	0.066051	1	3	1937	8	15043	ENSGALG00000000892,ENSGALG00000005757,ENSGALG00000054379
GO:0060485	mesenchyme development	biological_process	0.066093	1	34	1937	200	15043	ENSGALG00000023648,ENSGALG00000011442,ENSGALG00000004270,ENSGALG00000014977,ENSGALG00000043018,ENSGALG00000040632,ENSGALG00000036114,ENSGALG00000040030,ENSGALG00000009612,ENSGALG00000013342,ENSGALG00000030902,ENSGALG00000007130,ENSGALG00000035104,ENSGALG00000003126,ENSGALG00000025748,ENSGALG00000028821,ENSGALG00000037632,ENSGALG00000032349,ENSGALG00000041124,ENSGALG00000037301,ENSGALG00000010921,…
GO:0090066	regulation of anatomical structure size	biological_process	0.066131	1	52	1937	321	15043	ENSGALG00000017329,ENSGALG00000000820,ENSGALG00000003977,ENSGALG00000026948,ENSGALG00000034438,ENSGALG00000001416,ENSGALG00000000556,ENSGALG00000008494,ENSGALG00000000811,ENSGALG00000014978,ENSGALG00000000943,ENSGALG00000007222,ENSGALG00000014984,ENSGALG00000036101,ENSGALG00000002016,ENSGALG00000003774,ENSGALG00000049722,ENSGALG00000040241,ENSGALG00000016262,ENSGALG00000026944,ENSGALG00000007732,…
GO:0022038	corpus callosum development	biological_process	0.066135	1	4	1937	12	15043	ENSGALG00000004048,ENSGALG00000028561,ENSGALG00000007732,ENSGALG00000014555
GO:0097154	GABAergic neuron differentiation	biological_process	0.066355	1	4	1937	13	15043	ENSGALG00000018439,ENSGALG00000039436,ENSGALG00000007794,ENSGALG00000037632
GO:0021533	cell differentiation in hindbrain	biological_process	0.066364	1	5	1937	17	15043	ENSGALG00000029652,ENSGALG00000007007,ENSGALG00000042664,ENSGALG00000009791,ENSGALG00000005123
GO:0032590	dendrite membrane	cellular_component	0.06642	1	6	1937	22	15043	ENSGALG00000004758,ENSGALG00000010204,ENSGALG00000007269,ENSGALG00000000400,ENSGALG00000020292,ENSGALG00000004083
GO:0050704	regulation of interleukin-1 secretion	biological_process	0.066606	1	5	1937	18	15043	ENSGALG00000000003,ENSGALG00000004222,ENSGALG00000039751,ENSGALG00000007698,ENSGALG00000009519
GO:0031690	adrenergic receptor binding	molecular_function	0.066615	1	4	1937	12	15043	ENSGALG00000020249,ENSGALG00000038834,ENSGALG00000004347,ENSGALG00000023521
GO:0099175	regulation of postsynapse organization	biological_process	0.066653	1	10	1937	43	15043	ENSGALG00000012947,ENSGALG00000005123,ENSGALG00000029621,ENSGALG00000042664,ENSGALG00000028009,ENSGALG00000015593,ENSGALG00000007253,ENSGALG00000004048,ENSGALG00000033561,ENSGALG00000010050
GO:0008138	protein tyrosine/serine/threonine phosphatase activity	molecular_function	0.066686	1	9	1937	41	15043	ENSGALG00000051213,ENSGALG00000012627,ENSGALG00000005007,ENSGALG00000005754,ENSGALG00000027397,ENSGALG00000050860,ENSGALG00000005128,ENSGALG00000012275,ENSGALG00000011419
GO:0005685	U1 snRNP	cellular_component	0.066936	1	4	1937	13	15043	ENSGALG00000036238,ENSGALG00000028409,ENSGALG00000052199,ENSGALG00000012468
GO:0007272	ensheathment of neurons	biological_process	0.067041	1	16	1937	82	15043	ENSGALG00000007781,ENSGALG00000031425,ENSGALG00000007796,ENSGALG00000023882,ENSGALG00000040971,ENSGALG00000015422,ENSGALG00000023648,ENSGALG00000001472,ENSGALG00000041253,ENSGALG00000009355,ENSGALG00000011620,ENSGALG00000011555,ENSGALG00000017274,ENSGALG00000040241,ENSGALG00000013640,ENSGALG00000016262
GO:0008366	axon ensheathment	biological_process	0.067041	1	16	1937	82	15043	ENSGALG00000017274,ENSGALG00000011555,ENSGALG00000016262,ENSGALG00000013640,ENSGALG00000040241,ENSGALG00000041253,ENSGALG00000009355,ENSGALG00000001472,ENSGALG00000011620,ENSGALG00000040971,ENSGALG00000007796,ENSGALG00000023882,ENSGALG00000015422,ENSGALG00000023648,ENSGALG00000007781,ENSGALG00000031425
GO:1905606	regulation of presynapse assembly	biological_process	0.0672	1	6	1937	21	15043	ENSGALG00000008888,ENSGALG00000042159,ENSGALG00000042664,ENSGALG00000014674,ENSGALG00000005123,ENSGALG00000007253
GO:0045927	positive regulation of growth	biological_process	0.067238	1	27	1937	152	15043	ENSGALG00000003977,ENSGALG00000008733,ENSGALG00000009013,ENSGALG00000002375,ENSGALG00000007794,ENSGALG00000012885,ENSGALG00000000811,ENSGALG00000008494,ENSGALG00000005102,ENSGALG00000036114,ENSGALG00000035282,ENSGALG00000037325,ENSGALG00000040241,ENSGALG00000009612,ENSGALG00000014683,ENSGALG00000028115,ENSGALG00000038242,ENSGALG00000004197,ENSGALG00000012755,ENSGALG00000011620,ENSGALG00000003126,…
GO:0045178	basal part of cell	cellular_component	0.067418	1	8	1937	33	15043	ENSGALG00000040030,ENSGALG00000010921,ENSGALG00000003135,ENSGALG00000003126,ENSGALG00000010384,ENSGALG00000009355,ENSGALG00000034007,ENSGALG00000037642
GO:1902166	negative regulation of intrinsic apoptotic signaling pathway in response to DNA damage by p53 class mediator	biological_process	0.067437	1	3	1937	8	15043	ENSGALG00000033469,ENSGALG00000004594,ENSGALG00000012584
GO:0071806	protein transmembrane transport	biological_process	0.067464	1	9	1937	41	15043	ENSGALG00000013709,ENSGALG00000039212,ENSGALG00000035299,ENSGALG00000027416,ENSGALG00000013569,ENSGALG00000006695,ENSGALG00000014683,ENSGALG00000008094,ENSGALG00000016673
GO:0071468	cellular response to acidic pH	biological_process	0.06747	1	3	1937	8	15043	ENSGALG00000005766,ENSGALG00000028871,ENSGALG00000034251
GO:0043928	exonucleolytic nuclear-transcribed mRNA catabolic process involved in deadenylation-dependent decay	biological_process	0.067519	1	3	1937	8	15043	ENSGALG00000017048,ENSGALG00000003950,ENSGALG00000035499
GO:0005923	bicellular tight junction	cellular_component	0.067708	1	13	1937	63	15043	ENSGALG00000010867,ENSGALG00000042458,ENSGALG00000007555,ENSGALG00000038834,ENSGALG00000037791,ENSGALG00000007149,ENSGALG00000020249,ENSGALG00000037316,ENSGALG00000003135,ENSGALG00000009355,ENSGALG00000008969,ENSGALG00000001472,ENSGALG00000032349
GO:0030134	COPII-coated ER to Golgi transport vesicle	cellular_component	0.067772	1	9	1937	41	15043	ENSGALG00000011998,ENSGALG00000035482,ENSGALG00000002364,ENSGALG00000010150,ENSGALG00000009526,ENSGALG00000008419,ENSGALG00000000518,ENSGALG00000034821,ENSGALG00000015722
GO:1901338	catecholamine binding	molecular_function	0.067948	1	4	1937	13	15043	ENSGALG00000016615,ENSGALG00000023521,ENSGALG00000040035,ENSGALG00000007794
GO:0002792	negative regulation of peptide secretion	biological_process	0.068449	1	14	1937	71	15043	ENSGALG00000008411,ENSGALG00000004758,ENSGALG00000041257,ENSGALG00000004594,ENSGALG00000014994,ENSGALG00000000892,ENSGALG00000014983,ENSGALG00000038059,ENSGALG00000023521,ENSGALG00000009519,ENSGALG00000007794,ENSGALG00000008501,ENSGALG00000012755,ENSGALG00000014984
GO:0046887	positive regulation of hormone secretion	biological_process	0.068604	1	13	1937	65	15043	ENSGALG00000012755,ENSGALG00000013408,ENSGALG00000007794,ENSGALG00000007668,ENSGALG00000010399,ENSGALG00000007476,ENSGALG00000037325,ENSGALG00000008494,ENSGALG00000026011,ENSGALG00000014918,ENSGALG00000013294,ENSGALG00000008411,ENSGALG00000008490
GO:0016893	endonuclease activity, active with either ribo- or deoxyribonucleic acids and producing 5'-phosphomonoesters	molecular_function	0.068681	1	27	1937	163	15043	ENSGALG00000049991,ENSGALG00000044177,ENSGALG00000047706,ENSGALG00000044734,ENSGALG00000048857,ENSGALG00000054035,ENSGALG00000048560,ENSGALG00000052997,ENSGALG00000051916,ENSGALG00000051320,ENSGALG00000052108,XLOC_003296,ENSGALG00000041972,ENSGALG00000050186,ENSGALG00000048907,XLOC_001222,XLOC_103629,ENSGALG00000047083,ENSGALG00000049887,ENSGALG00000050826,ENSGALG00000033781,ENSGALG00000010999,XL…
GO:0090343	positive regulation of cell aging	biological_process	0.068968	1	3	1937	8	15043	ENSGALG00000009519,ENSGALG00000026137,ENSGALG00000030396
GO:0030660	Golgi-associated vesicle membrane	cellular_component	0.069096	1	11	1937	53	15043	ENSGALG00000040793,ENSGALG00000011998,ENSGALG00000035482,ENSGALG00000016996,ENSGALG00000010150,ENSGALG00000009526,ENSGALG00000041760,ENSGALG00000000518,ENSGALG00000008419,ENSGALG00000002364,ENSGALG00000000848
GO:0071880	adenylate cyclase-activating adrenergic receptor signaling pathway	biological_process	0.069157	1	5	1937	18	15043	ENSGALG00000001416,ENSGALG00000023521,ENSGALG00000007794,ENSGALG00000020249,ENSGALG00000040035
GO:2000482	regulation of interleukin-8 secretion	biological_process	0.069157	1	3	1937	8	15043	ENSGALG00000014983,ENSGALG00000014984,ENSGALG00000002138
GO:0032732	positive regulation of interleukin-1 production	biological_process	0.06916	1	5	1937	18	15043	ENSGALG00000030063,ENSGALG00000007698,ENSGALG00000000003,ENSGALG00000039751,ENSGALG00000004222
GO:0033327	Leydig cell differentiation	biological_process	0.069354	1	3	1937	8	15043	ENSGALG00000013408,ENSGALG00000037632,ENSGALG00000030879
GO:0005080	protein kinase C binding	molecular_function	0.0694	1	7	1937	29	15043	ENSGALG00000003977,ENSGALG00000002655,ENSGALG00000012023,ENSGALG00000012913,ENSGALG00000011288,ENSGALG00000000122,ENSGALG00000013594
GO:1902230	negative regulation of intrinsic apoptotic signaling pathway in response to DNA damage	biological_process	0.069527	1	4	1937	13	15043	ENSGALG00000004594,ENSGALG00000033469,ENSGALG00000021031,ENSGALG00000012584
GO:2000649	regulation of sodium ion transmembrane transporter activity	biological_process	0.069579	1	8	1937	33	15043	ENSGALG00000004347,ENSGALG00000006743,ENSGALG00000034584,ENSGALG00000002277,ENSGALG00000012992,ENSGALG00000034251,ENSGALG00000036971,ENSGALG00000006490
GO:0006974	cellular response to DNA damage stimulus	biological_process	0.069834	1	80	1937	529	15043	ENSGALG00000013356,ENSGALG00000031768,ENSGALG00000045511,ENSGALG00000007396,ENSGALG00000020747,ENSGALG00000048129,ENSGALG00000007155,ENSGALG00000012584,ENSGALG00000030396,ENSGALG00000004347,ENSGALG00000038189,ENSGALG00000033469,ENSGALG00000016676,ENSGALG00000007665,ENSGALG00000012075,ENSGALG00000013420,ENSGALG00000007555,ENSGALG00000033781,ENSGALG00000000777,ENSGALG00000012546,ENSGALG00000008957,…
GO:0031102	neuron projection regeneration	biological_process	0.069926	1	7	1937	28	15043	ENSGALG00000007732,ENSGALG00000010870,ENSGALG00000039990,ENSGALG00000004048,ENSGALG00000005808,ENSGALG00000012885,ENSGALG00000040241
GO:0038092	nodal signaling pathway	biological_process	0.069936	1	3	1937	8	15043	ENSGALG00000012623,ENSGALG00000041257,ENSGALG00000011288
GO:0030673	axolemma	cellular_component	0.069944	1	3	1937	7	15043	ENSGALG00000029514,ENSGALG00000037556,ENSGALG00000029512
GO:0006000	fructose metabolic process	biological_process	0.070004	1	3	1937	8	15043	ENSGALG00000015544,ENSGALG00000002099,ENSGALG00000001117
GO:1904707	positive regulation of vascular smooth muscle cell proliferation	biological_process	0.070013	1	5	1937	18	15043	ENSGALG00000017327,ENSGALG00000010870,ENSGALG00000025748,ENSGALG00000012755,ENSGALG00000014329
GO:0030136	clathrin-coated vesicle	cellular_component	0.070071	1	13	1937	64	15043	ENSGALG00000028851,ENSGALG00000041760,ENSGALG00000000579,ENSGALG00000000848,ENSGALG00000015304,ENSGALG00000023882,ENSGALG00000037656,ENSGALG00000007308,ENSGALG00000048394,ENSGALG00000003745,ENSGALG00000017272,ENSGALG00000031511,ENSGALG00000010384
GO:0048644	muscle organ morphogenesis	biological_process	0.070312	1	12	1937	58	15043	ENSGALG00000043204,ENSGALG00000005208,ENSGALG00000009791,ENSGALG00000037325,ENSGALG00000012913,ENSGALG00000042055,ENSGALG00000042492,ENSGALG00000008148,ENSGALG00000009844,ENSGALG00000035104,ENSGALG00000002375,ENSGALG00000015422
GO:0070862	negative regulation of protein exit from endoplasmic reticulum	biological_process	0.070312	1	3	1937	8	15043	ENSGALG00000017394,ENSGALG00000008172,ENSGALG00000037597
GO:0005847	mRNA cleavage and polyadenylation specificity factor complex	cellular_component	0.070413	1	4	1937	13	15043	ENSGALG00000010783,ENSGALG00000040962,ENSGALG00000025904,ENSGALG00000001364
GO:0097730	non-motile cilium	cellular_component	0.070433	1	18	1937	96	15043	ENSGALG00000009280,ENSGALG00000015373,ENSGALG00000012888,ENSGALG00000017212,ENSGALG00000010762,ENSGALG00000002848,ENSGALG00000020745,ENSGALG00000000966,ENSGALG00000012457,ENSGALG00000007794,ENSGALG00000010513,ENSGALG00000008452,ENSGALG00000013424,ENSGALG00000005766,ENSGALG00000009013,ENSGALG00000028851,ENSGALG00000040244,ENSGALG00000010921
GO:0046676	negative regulation of insulin secretion	biological_process	0.070616	1	6	1937	23	15043	ENSGALG00000008411,ENSGALG00000023521,ENSGALG00000012755,ENSGALG00000008501,ENSGALG00000004758,ENSGALG00000041257
GO:0043066	negative regulation of apoptotic process	biological_process	0.070634	1	71	1937	464	15043	ENSGALG00000012584,ENSGALG00000015305,ENSGALG00000000892,ENSGALG00000039682,ENSGALG00000011620,ENSGALG00000012550,ENSGALG00000002980,ENSGALG00000033469,ENSGALG00000005002,ENSGALG00000030879,ENSGALG00000011080,ENSGALG00000000777,ENSGALG00000037301,ENSGALG00000012885,ENSGALG00000007668,ENSGALG00000011298,ENSGALG00000009364,ENSGALG00000002655,ENSGALG00000002375,ENSGALG00000007945,ENSGALG00000031142,…
GO:0002116	semaphorin receptor complex	cellular_component	0.07107	1	3	1937	7	15043	ENSGALG00000039861,ENSGALG00000008473,ENSGALG00000006097
GO:0042417	dopamine metabolic process	biological_process	0.071119	1	6	1937	23	15043	ENSGALG00000029648,ENSGALG00000036214,ENSGALG00000019300,ENSGALG00000040954,ENSGALG00000016224,ENSGALG00000007794
GO:0048511	rhythmic process	biological_process	0.07129	1	28	1937	160	15043	ENSGALG00000008411,ENSGALG00000035619,ENSGALG00000000442,ENSGALG00000010395,ENSGALG00000040241,ENSGALG00000037632,ENSGALG00000012888,ENSGALG00000009791,ENSGALG00000033432,ENSGALG00000008741,ENSGALG00000016915,ENSGALG00000000887,ENSGALG00000031170,ENSGALG00000000573,ENSGALG00000040971,ENSGALG00000010337,ENSGALG00000043010,ENSGALG00000005614,ENSGALG00000005378,ENSGALG00000017195,ENSGALG00000008494,…
GO:0061099	negative regulation of protein tyrosine kinase activity	biological_process	0.071379	1	5	1937	18	15043	ENSGALG00000002138,ENSGALG00000000122,ENSGALG00000015351,ENSGALG00000000535,ENSGALG00000010016
GO:0004659	prenyltransferase activity	molecular_function	0.071516	1	4	1937	13	15043	ENSGALG00000015397,ENSGALG00000008197,ENSGALG00000011388,ENSGALG00000016665
GO:0016592	mediator complex	cellular_component	0.071527	1	8	1937	35	15043	ENSGALG00000017218,ENSGALG00000009993,ENSGALG00000040607,ENSGALG00000010370,ENSGALG00000028336,ENSGALG00000016995,ENSGALG00000008238,XLOC_103245
GO:0008526	phosphatidylinositol transporter activity	molecular_function	0.071664	1	3	1937	8	15043	ENSGALG00000005195,ENSGALG00000052952,ENSGALG00000047289
GO:0051651	maintenance of location in cell	biological_process	0.071986	1	13	1937	64	15043	ENSGALG00000017394,ENSGALG00000007220,ENSGALG00000038678,ENSGALG00000004222,ENSGALG00000011076,ENSGALG00000032398,ENSGALG00000036214,ENSGALG00000011620,ENSGALG00000034855,ENSGALG00000034777,ENSGALG00000040793,ENSGALG00000003135,ENSGALG00000046657
GO:0008134	transcription factor binding	molecular_function	0.072032	1	68	1937	440	15043	ENSGALG00000000785,ENSGALG00000009287,ENSGALG00000005613,ENSGALG00000007528,ENSGALG00000012023,ENSGALG00000035104,ENSGALG00000029212,ENSGALG00000013342,ENSGALG00000030902,ENSGALG00000003120,ENSGALG00000008908,ENSGALG00000013981,ENSGALG00000005121,ENSGALG00000036214,ENSGALG00000003786,ENSGALG00000016997,ENSGALG00000014977,ENSGALG00000014331,ENSGALG00000009228,ENSGALG00000005378,ENSGALG00000011705,…
GO:0006883	cellular sodium ion homeostasis	biological_process	0.072054	1	3	1937	8	15043	ENSGALG00000006469,ENSGALG00000032247,ENSGALG00000034251
GO:0061458	reproductive system development	biological_process	0.072063	1	35	1937	209	15043	ENSGALG00000007324,ENSGALG00000017195,ENSGALG00000014331,ENSGALG00000008257,ENSGALG00000045920,ENSGALG00000005121,ENSGALG00000011369,ENSGALG00000032039,ENSGALG00000034003,ENSGALG00000011392,ENSGALG00000005123,ENSGALG00000025748,ENSGALG00000013408,ENSGALG00000037632,ENSGALG00000037698,ENSGALG00000011058,ENSGALG00000015388,ENSGALG00000010337,ENSGALG00000015297,ENSGALG00000002375,ENSGALG00000007668,…
GO:0042287	MHC protein binding	molecular_function	0.072163	1	4	1937	13	15043	ENSGALG00000014477,ENSGALG00000004594,ENSGALG00000044449,ENSGALG00000002113
GO:0046636	negative regulation of alpha-beta T cell activation	biological_process	0.072315	1	5	1937	18	15043	ENSGALG00000040266,ENSGALG00000010016,ENSGALG00000007158,ENSGALG00000040474,ENSGALG00000009519
GO:0048762	mesenchymal cell differentiation	biological_process	0.072485	1	29	1937	168	15043	ENSGALG00000007668,ENSGALG00000012885,ENSGALG00000043018,ENSGALG00000002375,ENSGALG00000014977,ENSGALG00000029621,ENSGALG00000028376,ENSGALG00000036114,ENSGALG00000009020,ENSGALG00000040632,ENSGALG00000011442,ENSGALG00000037301,ENSGALG00000023648,ENSGALG00000030889,ENSGALG00000004270,ENSGALG00000028821,ENSGALG00000003126,ENSGALG00000042492,ENSGALG00000007130,ENSGALG00000041124,ENSGALG00000032349,…
GO:0005402	carbohydrate:cation symporter activity	molecular_function	0.072539	1	4	1937	13	15043	ENSGALG00000013980,ENSGALG00000006728,ENSGALG00000037642,ENSGALG00000010494
GO:0035014	phosphatidylinositol 3-kinase regulator activity	molecular_function	0.07259	1	4	1937	13	15043	ENSGALG00000002260,ENSGALG00000007158,ENSGALG00000010016,ENSGALG00000010335
GO:0055078	sodium ion homeostasis	biological_process	0.072649	1	5	1937	18	15043	ENSGALG00000007794,ENSGALG00000006469,ENSGALG00000014227,ENSGALG00000034251,ENSGALG00000032247
GO:0015145	monosaccharide transmembrane transporter activity	molecular_function	0.072785	1	4	1937	13	15043	ENSGALG00000010494,ENSGALG00000006728,ENSGALG00000037642,ENSGALG00000009306
GO:0051119	sugar transmembrane transporter activity	molecular_function	0.072785	1	4	1937	13	15043	ENSGALG00000006728,ENSGALG00000037642,ENSGALG00000010494,ENSGALG00000009306
GO:0001818	negative regulation of cytokine production	biological_process	0.072945	1	21	1937	117	15043	ENSGALG00000004048,ENSGALG00000000892,ENSGALG00000008257,ENSGALG00000000881,ENSGALG00000009612,ENSGALG00000008411,ENSGALG00000016457,ENSGALG00000003837,ENSGALG00000023821,ENSGALG00000041977,ENSGALG00000007130,ENSGALG00000012755,ENSGALG00000009519,ENSGALG00000013348,ENSGALG00000013879,ENSGALG00000010999,ENSGALG00000011442,ENSGALG00000013169,ENSGALG00000014561,ENSGALG00000014984,ENSGALG00000010016
GO:0030030	cell projection organization	biological_process	0.073065	1	139	1937	930	15043	ENSGALG00000014977,ENSGALG00000040266,ENSGALG00000031425,ENSGALG00000016997,ENSGALG00000040244,ENSGALG00000007448,ENSGALG00000039861,ENSGALG00000010517,ENSGALG00000013342,ENSGALG00000013893,ENSGALG00000032458,ENSGALG00000016262,ENSGALG00000005769,ENSGALG00000004297,ENSGALG00000010384,ENSGALG00000006743,ENSGALG00000012947,ENSGALG00000009003,ENSGALG00000008473,ENSGALG00000012885,ENSGALG00000008501,…
GO:0099541	trans-synaptic signaling by lipid	biological_process	0.073138	1	3	1937	7	15043	ENSGALG00000014983,ENSGALG00000036492,ENSGALG00000007119
GO:0099542	trans-synaptic signaling by endocannabinoid	biological_process	0.073138	1	3	1937	7	15043	ENSGALG00000014983,ENSGALG00000036492,ENSGALG00000007119
GO:0003344	pericardium morphogenesis	biological_process	0.073146	1	3	1937	8	15043	ENSGALG00000007668,ENSGALG00000008716,ENSGALG00000002375
GO:0006754	ATP biosynthetic process	biological_process	0.073255	1	15	1937	79	15043	ENSGALG00000001117,ENSGALG00000014526,ENSGALG00000033993,ENSGALG00000009228,ENSGALG00000015544,ENSGALG00000003267,ENSGALG00000004222,ENSGALG00000012624,ENSGALG00000021039,ENSGALG00000005002,ENSGALG00000014528,ENSGALG00000009286,ENSGALG00000012755,ENSGALG00000034855,ENSGALG00000004956
GO:0050708	regulation of protein secretion	biological_process	0.073454	1	35	1937	211	15043	ENSGALG00000009519,ENSGALG00000000003,ENSGALG00000005258,ENSGALG00000008411,ENSGALG00000003774,ENSGALG00000005725,ENSGALG00000026944,ENSGALG00000009612,ENSGALG00000037325,ENSGALG00000014984,ENSGALG00000007794,ENSGALG00000012929,ENSGALG00000043082,ENSGALG00000005378,ENSGALG00000011442,ENSGALG00000007158,ENSGALG00000007874,ENSGALG00000023521,ENSGALG00000038059,ENSGALG00000040023,ENSGALG00000012755,…
GO:0004536	deoxyribonuclease activity	molecular_function	0.073701	1	9	1937	42	15043	ENSGALG00000028790,ENSGALG00000033781,ENSGALG00000009456,ENSGALG00000031768,ENSGALG00000044204,ENSGALG00000007665,ENSGALG00000008745,ENSGALG00000014982,ENSGALG00000044177
GO:0070231	T cell apoptotic process	biological_process	0.073764	1	6	1937	24	15043	ENSGALG00000028009,ENSGALG00000009519,ENSGALG00000040266,ENSGALG00000012827,ENSGALG00000011620,ENSGALG00000051135
GO:0043496	regulation of protein homodimerization activity	biological_process	0.0738	1	4	1937	13	15043	ENSGALG00000026944,ENSGALG00000012885,ENSGALG00000036214,ENSGALG00000041577
GO:0004523	RNA-DNA hybrid ribonuclease activity	molecular_function	0.073824	1	23	1937	137	15043	XLOC_103629,ENSGALG00000047083,ENSGALG00000049887,ENSGALG00000033781,ENSGALG00000050826,XLOC_039783,XLOC_030833,ENSGALG00000050537,ENSGALG00000047968,ENSGALG00000049991,ENSGALG00000047706,ENSGALG00000048857,ENSGALG00000044734,ENSGALG00000054035,ENSGALG00000052997,ENSGALG00000048560,ENSGALG00000051916,ENSGALG00000051320,ENSGALG00000052108,XLOC_003296,ENSGALG00000050186,XLOC_001222,ENSGALG000000489…
GO:0000980	RNA polymerase II distal enhancer sequence-specific DNA binding	molecular_function	0.07387	1	12	1937	60	15043	ENSGALG00000035539,ENSGALG00000010870,ENSGALG00000009287,ENSGALG00000008494,ENSGALG00000039051,ENSGALG00000037632,ENSGALG00000005378,ENSGALG00000008127,ENSGALG00000002182,ENSGALG00000043010,ENSGALG00000053640,ENSGALG00000023296
GO:0016101	diterpenoid metabolic process	biological_process	0.073884	1	8	1937	36	15043	ENSGALG00000012245,ENSGALG00000007868,ENSGALG00000054856,ENSGALG00000016618,ENSGALG00000030376,ENSGALG00000009538,ENSGALG00000030614,ENSGALG00000004270
GO:0034765	regulation of ion transmembrane transport	biological_process	0.073895	1	43	1937	258	15043	ENSGALG00000015018,ENSGALG00000038904,ENSGALG00000006743,ENSGALG00000011858,ENSGALG00000014983,ENSGALG00000040035,ENSGALG00000004758,ENSGALG00000036971,ENSGALG00000036942,ENSGALG00000010921,ENSGALG00000016707,ENSGALG00000037241,ENSGALG00000013022,ENSGALG00000034584,ENSGALG00000011620,ENSGALG00000012992,ENSGALG00000004347,ENSGALG00000037246,ENSGALG00000000442,ENSGALG00000012827,ENSGALG00000006490,…
GO:0071944	cell periphery	cellular_component	0.073989	1	404	1937	2888	15043	ENSGALG00000027258,ENSGALG00000014983,ENSGALG00000016273,ENSGALG00000014582,ENSGALG00000036942,ENSGALG00000010494,ENSGALG00000006695,ENSGALG00000039480,ENSGALG00000043984,ENSGALG00000010050,ENSGALG00000008475,ENSGALG00000031163,ENSGALG00000009823,ENSGALG00000003837,ENSGALG00000026902,ENSGALG00000003354,ENSGALG00000006728,ENSGALG00000013022,ENSGALG00000012755,ENSGALG00000031929,ENSGALG00000023521,…
GO:0007166	cell surface receptor signaling pathway	biological_process	0.07399	1	231	1937	1614	15043	ENSGALG00000017199,ENSGALG00000008473,ENSGALG00000012885,ENSGALG00000012947,ENSGALG00000035282,ENSGALG00000032398,ENSGALG00000040035,ENSGALG00000000777,ENSGALG00000027397,ENSGALG00000011058,ENSGALG00000052927,ENSGALG00000013169,ENSGALG00000000568,ENSGALG00000026853,ENSGALG00000012075,ENSGALG00000012992,ENSGALG00000011288,ENSGALG00000052250,ENSGALG00000001364,ENSGALG00000004212,ENSGALG00000030879,…
GO:0072017	distal tubule development	biological_process	0.074036	1	3	1937	8	15043	ENSGALG00000009020,ENSGALG00000010921,ENSGALG00000002375
GO:0032507	maintenance of protein location in cell	biological_process	0.07421	1	11	1937	52	15043	ENSGALG00000034777,ENSGALG00000034855,ENSGALG00000011620,ENSGALG00000003135,ENSGALG00000046657,ENSGALG00000040793,ENSGALG00000036214,ENSGALG00000038678,ENSGALG00000004222,ENSGALG00000011076,ENSGALG00000017394
GO:0051938	L-glutamate import	biological_process	0.075407	1	3	1937	8	15043	ENSGALG00000037556,ENSGALG00000003582,ENSGALG00000038904
GO:0098712	L-glutamate import across plasma membrane	biological_process	0.075407	1	3	1937	8	15043	ENSGALG00000038904,ENSGALG00000037556,ENSGALG00000003582
GO:0002252	immune effector process	biological_process	0.075591	1	51	1937	326	15043	ENSGALG00000006695,ENSGALG00000014754,ENSGALG00000000848,ENSGALG00000007769,ENSGALG00000013169,ENSGALG00000014582,ENSGALG00000009836,ENSGALG00000003267,ENSGALG00000014749,ENSGALG00000008957,ENSGALG00000002138,ENSGALG00000009020,ENSGALG00000037854,ENSGALG00000044204,ENSGALG00000012885,ENSGALG00000005750,ENSGALG00000038627,ENSGALG00000045511,ENSGALG00000023821,ENSGALG00000012442,ENSGALG00000000892,…
GO:0009084	glutamine family amino acid biosynthetic process	biological_process	0.075627	1	4	1937	13	15043	ENSGALG00000016273,ENSGALG00000003582,ENSGALG00000034655,ENSGALG00000008518
GO:0045746	negative regulation of Notch signaling pathway	biological_process	0.075711	1	6	1937	24	15043	ENSGALG00000009020,ENSGALG00000018439,ENSGALG00000039436,ENSGALG00000043499,ENSGALG00000007668,ENSGALG00000008475
GO:0060396	growth hormone receptor signaling pathway	biological_process	0.075955	1	3	1937	8	15043	ENSGALG00000003267,ENSGALG00000011047,ENSGALG00000003282
GO:0071378	cellular response to growth hormone stimulus	biological_process	0.075955	1	3	1937	8	15043	ENSGALG00000003267,ENSGALG00000003282,ENSGALG00000011047
GO:0004784	superoxide dismutase activity	molecular_function	0.075978	1	2	1937	4	15043	ENSGALG00000011661,ENSGALG00000048002
GO:0016721	oxidoreductase activity, acting on superoxide radicals as acceptor	molecular_function	0.075978	1	2	1937	4	15043	ENSGALG00000011661,ENSGALG00000048002
GO:0019079	viral genome replication	biological_process	0.076015	1	13	1937	66	15043	ENSGALG00000013723,ENSGALG00000009791,ENSGALG00000042333,ENSGALG00000004736,ENSGALG00000007512,ENSGALG00000012885,ENSGALG00000044204,ENSGALG00000000419,ENSGALG00000002375,ENSGALG00000040109,ENSGALG00000011280,ENSGALG00000040756,ENSGALG00000002182
GO:0042092	type 2 immune response	biological_process	0.076053	1	4	1937	13	15043	ENSGALG00000004594,ENSGALG00000010016,ENSGALG00000009519,ENSGALG00000002246
GO:0035904	aorta development	biological_process	0.076067	1	8	1937	34	15043	ENSGALG00000010921,ENSGALG00000015388,ENSGALG00000029175,ENSGALG00000002375,ENSGALG00000008473,ENSGALG00000009020,ENSGALG00000035482,ENSGALG00000009791
GO:0060706	cell differentiation involved in embryonic placenta development	biological_process	0.076237	1	3	1937	8	15043	ENSGALG00000015388,ENSGALG00000030492,ENSGALG00000011620
GO:0039534	negative regulation of MDA-5 signaling pathway	biological_process	0.076288	1	2	1937	4	15043	ENSGALG00000023821,ENSGALG00000037854
GO:0032464	positive regulation of protein homooligomerization	biological_process	0.076342	1	2	1937	4	15043	ENSGALG00000051135,ENSGALG00000000122
GO:0030178	negative regulation of Wnt signaling pathway	biological_process	0.07638	1	21	1937	114	15043	ENSGALG00000001364,ENSGALG00000025748,ENSGALG00000012023,ENSGALG00000000220,ENSGALG00000015208,ENSGALG00000000122,ENSGALG00000035557,ENSGALG00000005803,ENSGALG00000010395,ENSGALG00000005808,ENSGALG00000010214,ENSGALG00000012998,ENSGALG00000027655,ENSGALG00000040632,ENSGALG00000040266,ENSGALG00000002375,ENSGALG00000015297,ENSGALG00000000966,ENSGALG00000003767,ENSGALG00000008635,ENSGALG00000028041
GO:0050777	negative regulation of immune response	biological_process	0.076466	1	12	1937	60	15043	ENSGALG00000006695,ENSGALG00000013169,ENSGALG00000023821,ENSGALG00000037587,ENSGALG00000009612,ENSGALG00000011442,ENSGALG00000000892,ENSGALG00000009519,ENSGALG00000030007,ENSGALG00000010016,ENSGALG00000007794,ENSGALG00000014561
GO:0016530	metallochaperone activity	molecular_function	0.076474	1	2	1937	4	15043	ENSGALG00000036214,ENSGALG00000014981
GO:0060513	prostatic bud formation	biological_process	0.07651	1	3	1937	8	15043	ENSGALG00000007668,ENSGALG00000007324,ENSGALG00000030879
GO:0043461	proton-transporting ATP synthase complex assembly	biological_process	0.076526	1	2	1937	4	15043	ENSGALG00000010444,ENSGALG00000009747
GO:0032102	negative regulation of response to external stimulus	biological_process	0.076568	1	33	1937	196	15043	ENSGALG00000040474,ENSGALG00000038059,ENSGALG00000000892,ENSGALG00000004048,ENSGALG00000005808,ENSGALG00000011686,ENSGALG00000023821,ENSGALG00000003837,ENSGALG00000017274,ENSGALG00000013294,ENSGALG00000029621,ENSGALG00000002375,ENSGALG00000028354,ENSGALG00000037854,ENSGALG00000015551,ENSGALG00000001143,ENSGALG00000009013,ENSGALG00000011058,ENSGALG00000027265,ENSGALG00000013169,ENSGALG00000006695,…
GO:2000272	negative regulation of signaling receptor activity	biological_process	0.076593	1	6	1937	24	15043	ENSGALG00000015351,ENSGALG00000000535,ENSGALG00000028041,ENSGALG00000010016,ENSGALG00000014994,ENSGALG00000037246
GO:0016714	oxidoreductase activity, acting on paired donors, with incorporation or reduction of molecular oxygen, reduced pteridine as one donor, and incorporation of one atom of oxygen	molecular_function	0.076626	1	3	1937	8	15043	ENSGALG00000010792,ENSGALG00000019300,ENSGALG00000029648
GO:1990845	adaptive thermogenesis	biological_process	0.076657	1	17	1937	90	15043	ENSGALG00000029393,ENSGALG00000008411,ENSGALG00000035533,ENSGALG00000009870,ENSGALG00000038059,ENSGALG00000007373,ENSGALG00000040035,ENSGALG00000003891,ENSGALG00000005378,ENSGALG00000011058,ENSGALG00000010861,ENSGALG00000002375,ENSGALG00000016997,ENSGALG00000008113,ENSGALG00000033678,ENSGALG00000004116,ENSGALG00000011485
GO:0043903	regulation of symbiosis, encompassing mutualism through parasitism	biological_process	0.076715	1	21	1937	119	15043	ENSGALG00000005725,ENSGALG00000015304,ENSGALG00000000892,ENSGALG00000002182,ENSGALG00000004594,ENSGALG00000051135,ENSGALG00000005757,ENSGALG00000009791,ENSGALG00000040109,ENSGALG00000010870,ENSGALG00000016144,ENSGALG00000003743,ENSGALG00000013723,ENSGALG00000007512,ENSGALG00000004736,ENSGALG00000042333,ENSGALG00000044204,ENSGALG00000012885,ENSGALG00000002655,ENSGALG00000014984,ENSGALG00000002375
GO:0051464	positive regulation of cortisol secretion	biological_process	0.076795	1	2	1937	4	15043	ENSGALG00000008411,ENSGALG00000026011
GO:2000848	positive regulation of corticosteroid hormone secretion	biological_process	0.076795	1	2	1937	4	15043	ENSGALG00000026011,ENSGALG00000008411
GO:2000851	positive regulation of glucocorticoid secretion	biological_process	0.076795	1	2	1937	4	15043	ENSGALG00000008411,ENSGALG00000026011
GO:1905448	positive regulation of mitochondrial ATP synthesis coupled electron transport	biological_process	0.077043	1	2	1937	4	15043	ENSGALG00000003085,ENSGALG00000036214
GO:0046598	positive regulation of viral entry into host cell	biological_process	0.077047	1	2	1937	4	15043	ENSGALG00000016144,ENSGALG00000004594
GO:0048566	embryonic digestive tract development	biological_process	0.077054	1	7	1937	29	15043	ENSGALG00000004270,ENSGALG00000039238,ENSGALG00000042492,ENSGALG00000025748,ENSGALG00000009612,ENSGALG00000040266,ENSGALG00000011298
GO:0008643	carbohydrate transport	biological_process	0.077239	1	16	1937	85	15043	ENSGALG00000006728,ENSGALG00000004261,ENSGALG00000013980,ENSGALG00000007226,ENSGALG00000037642,ENSGALG00000037556,ENSGALG00000012755,ENSGALG00000011620,XLOC_011864,ENSGALG00000010494,ENSGALG00000041760,ENSGALG00000028376,ENSGALG00000014860,ENSGALG00000034855,ENSGALG00000009306,ENSGALG00000009364
GO:0072359	circulatory system development	biological_process	0.07729	1	102	1937	674	15043	ENSGALG00000011661,ENSGALG00000009020,ENSGALG00000011298,ENSGALG00000007668,ENSGALG00000014012,ENSGALG00000008473,ENSGALG00000002375,ENSGALG00000002655,ENSGALG00000007769,ENSGALG00000023296,ENSGALG00000010921,ENSGALG00000009784,ENSGALG00000015388,ENSGALG00000025858,ENSGALG00000011058,ENSGALG00000037301,ENSGALG00000004347,ENSGALG00000009791,ENSGALG00000011855,ENSGALG00000042055,ENSGALG00000012913,…
GO:0010934	macrophage cytokine production	biological_process	0.077341	1	4	1937	13	15043	ENSGALG00000038433,ENSGALG00000009612,ENSGALG00000011442,ENSGALG00000004594
GO:0008177	succinate dehydrogenase (ubiquinone) activity	molecular_function	0.07746	1	2	1937	4	15043	ENSGALG00000007878,ENSGALG00000041401
GO:0033300	dehydroascorbic acid transmembrane transporter activity	molecular_function	0.077615	1	2	1937	4	15043	ENSGALG00000009306,ENSGALG00000037642
GO:0070837	dehydroascorbic acid transport	biological_process	0.077615	1	2	1937	4	15043	ENSGALG00000037642,ENSGALG00000009306
GO:2000045	regulation of G1/S transition of mitotic cell cycle	biological_process	0.077786	1	13	1937	65	15043	ENSGALG00000003786,ENSGALG00000000785,ENSGALG00000010214,ENSGALG00000014561,ENSGALG00000012023,ENSGALG00000014698,ENSGALG00000012885,ENSGALG00000016997,ENSGALG00000011620,ENSGALG00000002469,ENSGALG00000007555,ENSGALG00000010921,ENSGALG00000012827
GO:0004771	sterol esterase activity	molecular_function	0.077897	1	2	1937	4	15043	ENSGALG00000050831,ENSGALG00000038923
GO:0009144	purine nucleoside triphosphate metabolic process	biological_process	0.077901	1	30	1937	182	15043	ENSGALG00000016994,ENSGALG00000036214,ENSGALG00000040632,ENSGALG00000007878,ENSGALG00000003085,ENSGALG00000036625,XLOC_071723,ENSGALG00000021039,ENSGALG00000010096,ENSGALG00000004956,ENSGALG00000005749,ENSGALG00000034855,ENSGALG00000037587,ENSGALG00000012929,ENSGALG00000003267,ENSGALG00000015544,ENSGALG00000009228,ENSGALG00000034397,ENSGALG00000009286,ENSGALG00000014528,ENSGALG00000012624,ENSGALG…
GO:0046034	ATP metabolic process	biological_process	0.077959	1	26	1937	155	15043	ENSGALG00000012755,ENSGALG00000034397,ENSGALG00000012624,ENSGALG00000005002,ENSGALG00000014528,ENSGALG00000009286,ENSGALG00000015303,ENSGALG00000004222,ENSGALG00000033993,ENSGALG00000014526,ENSGALG00000001117,ENSGALG00000004956,ENSGALG00000005749,ENSGALG00000034855,ENSGALG00000040632,ENSGALG00000036214,ENSGALG00000036625,XLOC_071723,ENSGALG00000021039,ENSGALG00000007878,ENSGALG00000003085,ENSGALG…
GO:1900133	regulation of renin secretion into blood stream	biological_process	0.077995	1	2	1937	4	15043	ENSGALG00000014984,ENSGALG00000014983
GO:0005840	ribosome	cellular_component	0.077999	1	29	1937	179	15043	ENSGALG00000000856,ENSGALG00000050621,ENSGALG00000001792,ENSGALG00000015543,ENSGALG00000002813,ENSGALG00000016731,XLOC_030833,ENSGALG00000009312,ENSGALG00000006782,ENSGALG00000040873,ENSGALG00000005164,ENSGALG00000009890,ENSGALG00000041500,ENSGALG00000010077,ENSGALG00000004871,ENSGALG00000026303,ENSGALG00000027142,ENSGALG00000004588,ENSGALG00000040263,ENSGALG00000017330,ENSGALG00000003919,ENSGALG…
GO:0061436	establishment of skin barrier	biological_process	0.078005	1	4	1937	13	15043	ENSGALG00000028115,ENSGALG00000000902,ENSGALG00000001475,ENSGALG00000007324
GO:0030620	U2 snRNA binding	molecular_function	0.07805	1	2	1937	4	15043	ENSGALG00000044204,ENSGALG00000002504
GO:0061088	regulation of sequestering of zinc ion	biological_process	0.078066	1	2	1937	4	15043	ENSGALG00000010375,ENSGALG00000034377
GO:0071910	determination of liver left/right asymmetry	biological_process	0.078124	1	2	1937	4	15043	ENSGALG00000031144,ENSGALG00000010921
GO:0046689	response to mercury ion	biological_process	0.07814	1	2	1937	4	15043	ENSGALG00000036214,ENSGALG00000004261
GO:0005047	signal recognition particle binding	molecular_function	0.078248	1	2	1937	4	15043	ENSGALG00000011403,XLOC_011864
GO:0051963	regulation of synapse assembly	biological_process	0.078257	1	15	1937	74	15043	ENSGALG00000043018,ENSGALG00000005123,ENSGALG00000009739,ENSGALG00000008716,ENSGALG00000014674,ENSGALG00000008888,ENSGALG00000042159,ENSGALG00000004048,ENSGALG00000026214,ENSGALG00000007253,ENSGALG00000040241,ENSGALG00000015593,ENSGALG00000008411,ENSGALG00000017217,ENSGALG00000042664
GO:0070227	lymphocyte apoptotic process	biological_process	0.07838	1	8	1937	36	15043	ENSGALG00000028009,ENSGALG00000012827,ENSGALG00000000892,ENSGALG00000051135,ENSGALG00000004594,ENSGALG00000009519,ENSGALG00000011620,ENSGALG00000040266
GO:0002682	regulation of immune system process	biological_process	0.078383	1	102	1937	690	15043	ENSGALG00000008494,ENSGALG00000012540,ENSGALG00000040561,ENSGALG00000007476,ENSGALG00000014561,ENSGALG00000043018,ENSGALG00000014984,ENSGALG00000007794,ENSGALG00000010016,ENSGALG00000029175,ENSGALG00000053601,ENSGALG00000008094,ENSGALG00000007158,ENSGALG00000030007,ENSGALG00000009870,ENSGALG00000009519,ENSGALG00000012888,ENSGALG00000003670,ENSGALG00000002816,ENSGALG00000007130,ENSGALG00000002113,…
GO:0008622	epsilon DNA polymerase complex	cellular_component	0.078417	1	2	1937	4	15043	ENSGALG00000012237,ENSGALG00000007665
GO:0019405	alditol catabolic process	biological_process	0.078518	1	2	1937	4	15043	ENSGALG00000037854,ENSGALG00000014526
GO:0032021	NELF complex	cellular_component	0.078626	1	2	1937	4	15043	ENSGALG00000008532,ENSGALG00000045676
GO:0021885	forebrain cell migration	biological_process	0.078638	1	11	1937	51	15043	ENSGALG00000009302,ENSGALG00000007929,ENSGALG00000014683,ENSGALG00000007993,ENSGALG00000015422,ENSGALG00000015305,ENSGALG00000016674,ENSGALG00000037632,ENSGALG00000015399,ENSGALG00000007794,ENSGALG00000040266
GO:0009838	abscission	biological_process	0.078652	1	2	1937	4	15043	ENSGALG00000008460,ENSGALG00000000811
GO:0001602	pancreatic polypeptide receptor activity	molecular_function	0.078661	1	2	1937	4	15043	ENSGALG00000009499,ENSGALG00000009498
GO:0033993	response to lipid	biological_process	0.078661	1	59	1937	379	15043	ENSGALG00000006695,ENSGALG00000014983,ENSGALG00000003267,ENSGALG00000003512,ENSGALG00000040006,ENSGALG00000006743,ENSGALG00000039212,ENSGALG00000014860,ENSGALG00000012245,ENSGALG00000011298,ENSGALG00000012885,ENSGALG00000007668,ENSGALG00000017394,ENSGALG00000005618,ENSGALG00000002182,ENSGALG00000000892,ENSGALG00000015305,ENSGALG00000005757,ENSGALG00000037246,ENSGALG00000017212,ENSGALG00000030879,…
GO:0014070	response to organic cyclic compound	biological_process	0.078675	1	61	1937	391	15043	ENSGALG00000008362,ENSGALG00000040109,ENSGALG00000009680,ENSGALG00000013408,ENSGALG00000000887,ENSGALG00000039432,ENSGALG00000005258,ENSGALG00000003120,ENSGALG00000029212,ENSGALG00000014994,ENSGALG00000009612,ENSGALG00000016675,ENSGALG00000036214,ENSGALG00000012540,ENSGALG00000000855,ENSGALG00000036114,ENSGALG00000014331,ENSGALG00000020249,ENSGALG00000007794,ENSGALG00000008519,ENSGALG00000014910,…
GO:0097696	STAT cascade	biological_process	0.078688	1	16	1937	86	15043	ENSGALG00000005725,ENSGALG00000045511,ENSGALG00000039682,ENSGALG00000005618,ENSGALG00000008908,ENSGALG00000000892,ENSGALG00000009870,ENSGALG00000012755,ENSGALG00000003126,ENSGALG00000010921,ENSGALG00000011047,ENSGALG00000003282,ENSGALG00000007158,ENSGALG00000003267,ENSGALG00000010016,ENSGALG00000002375
GO:0051170	import into nucleus	biological_process	0.078771	1	19	1937	105	15043	ENSGALG00000012275,ENSGALG00000040266,ENSGALG00000008092,ENSGALG00000002138,ENSGALG00000036114,ENSGALG00000005807,ENSGALG00000003267,ENSGALG00000023648,ENSGALG00000005378,ENSGALG00000002581,ENSGALG00000025748,ENSGALG00000039420,ENSGALG00000011620,ENSGALG00000004707,ENSGALG00000048409,ENSGALG00000004555,ENSGALG00000012953,ENSGALG00000002016,ENSGALG00000039682
GO:0002676	regulation of chronic inflammatory response	biological_process	0.079035	1	2	1937	4	15043	ENSGALG00000000892,ENSGALG00000013294
GO:0002921	negative regulation of humoral immune response	biological_process	0.079035	1	2	1937	4	15043	ENSGALG00000030007,ENSGALG00000014561
GO:0097411	hypoxia-inducible factor-1alpha signaling pathway	biological_process	0.079051	1	2	1937	4	15043	ENSGALG00000013235,ENSGALG00000028009
GO:0034349	glial cell apoptotic process	biological_process	0.079102	1	3	1937	8	15043	ENSGALG00000002016,ENSGALG00000016997,ENSGALG00000009364
GO:2001234	negative regulation of apoptotic signaling pathway	biological_process	0.079104	1	23	1937	132	15043	ENSGALG00000004594,ENSGALG00000012584,ENSGALG00000010395,ENSGALG00000012827,ENSGALG00000033469,ENSGALG00000012550,ENSGALG00000002980,ENSGALG00000012755,ENSGALG00000011620,ENSGALG00000011080,ENSGALG00000000911,ENSGALG00000030879,ENSGALG00000005002,ENSGALG00000037301,ENSGALG00000021031,ENSGALG00000000777,ENSGALG00000012082,ENSGALG00000002655,ENSGALG00000012885,ENSGALG00000039212,ENSGALG00000036214,…
GO:0002507	tolerance induction	biological_process	0.07924	1	4	1937	13	15043	ENSGALG00000012584,ENSGALG00000011442,ENSGALG00000040474,ENSGALG00000012888
GO:0046726	positive regulation by virus of viral protein levels in host cell	biological_process	0.079289	1	2	1937	4	15043	ENSGALG00000004736,ENSGALG00000042333
GO:0008016	regulation of heart contraction	biological_process	0.0793	1	20	1937	108	15043	ENSGALG00000002886,ENSGALG00000011353,ENSGALG00000006490,ENSGALG00000009612,ENSGALG00000012913,ENSGALG00000011404,ENSGALG00000042744,ENSGALG00000004376,ENSGALG00000013022,ENSGALG00000032247,ENSGALG00000034251,ENSGALG00000040890,ENSGALG00000010078,ENSGALG00000011865,ENSGALG00000001416,ENSGALG00000000855,ENSGALG00000029648,ENSGALG00000032287,ENSGALG00000015018,ENSGALG00000007794
GO:0004806	triglyceride lipase activity	molecular_function	0.079341	1	5	1937	19	15043	ENSGALG00000004230,ENSGALG00000016618,ENSGALG00000043734,ENSGALG00000050831,ENSGALG00000038923
GO:1903232	melanosome assembly	biological_process	0.0795	1	2	1937	4	15043	ENSGALG00000005595,ENSGALG00000012300
GO:0016038	absorption of visible light	biological_process	0.079558	1	2	1937	4	15043	ENSGALG00000010513,ENSGALG00000002848
GO:0007227	signal transduction downstream of smoothened	biological_process	0.079597	1	2	1937	4	15043	ENSGALG00000008452,ENSGALG00000036114
GO:0061133	endopeptidase activator activity	molecular_function	0.079678	1	2	1937	4	15043	ENSGALG00000011128,ENSGALG00000005200
GO:1902495	transmembrane transporter complex	cellular_component	0.07968	1	36	1937	210	15043	ENSGALG00000015384,ENSGALG00000005203,ENSGALG00000000400,ENSGALG00000037249,ENSGALG00000013007,ENSGALG00000032247,ENSGALG00000034251,ENSGALG00000040890,ENSGALG00000005766,ENSGALG00000007972,ENSGALG00000004376,ENSGALG00000002118,ENSGALG00000040681,ENSGALG00000010204,ENSGALG00000000441,ENSGALG00000015434,ENSGALG00000038242,ENSGALG00000004083,ENSGALG00000041791,ENSGALG00000007217,ENSGALG00000029416,…
GO:2000008	regulation of protein localization to cell surface	biological_process	0.079844	1	6	1937	23	15043	ENSGALG00000011620,ENSGALG00000003126,ENSGALG00000026944,ENSGALG00000005637,ENSGALG00000024482,ENSGALG00000011047
GO:1901988	negative regulation of cell cycle phase transition	biological_process	0.079901	1	18	1937	99	15043	ENSGALG00000006047,ENSGALG00000029523,ENSGALG00000012023,ENSGALG00000002469,ENSGALG00000008233,ENSGALG00000007396,ENSGALG00000012827,ENSGALG00000003786,ENSGALG00000006631,ENSGALG00000003085,ENSGALG00000010214,ENSGALG00000014698,ENSGALG00000005824,ENSGALG00000012885,ENSGALG00000016997,ENSGALG00000010921,ENSGALG00000007555,ENSGALG00000008460
GO:0005245	voltage-gated calcium channel activity	molecular_function	0.080042	1	8	1937	33	15043	ENSGALG00000005215,ENSGALG00000038242,ENSGALG00000013007,ENSGALG00000010921,ENSGALG00000042706,ENSGALG00000036964,ENSGALG00000013022,ENSGALG00000002655
GO:0045915	positive regulation of catecholamine metabolic process	biological_process	0.08015	1	2	1937	4	15043	ENSGALG00000036214,ENSGALG00000040954
GO:0045964	positive regulation of dopamine metabolic process	biological_process	0.08015	1	2	1937	4	15043	ENSGALG00000036214,ENSGALG00000040954
GO:0035112	genitalia morphogenesis	biological_process	0.080254	1	3	1937	8	15043	ENSGALG00000030879,ENSGALG00000015208,ENSGALG00000007324
GO:1902229	regulation of intrinsic apoptotic signaling pathway in response to DNA damage	biological_process	0.080429	1	5	1937	19	15043	ENSGALG00000012584,ENSGALG00000021031,ENSGALG00000004594,ENSGALG00000033469,ENSGALG00000009356
GO:0042572	retinol metabolic process	biological_process	0.080466	1	5	1937	19	15043	ENSGALG00000009538,ENSGALG00000030614,ENSGALG00000054856,ENSGALG00000016618,ENSGALG00000030376
GO:0003228	atrial cardiac muscle tissue development	biological_process	0.080514	1	2	1937	4	15043	ENSGALG00000009791,ENSGALG00000042492
GO:0055009	atrial cardiac muscle tissue morphogenesis	biological_process	0.080514	1	2	1937	4	15043	ENSGALG00000042492,ENSGALG00000009791
GO:0030292	protein tyrosine kinase inhibitor activity	molecular_function	0.080645	1	2	1937	4	15043	ENSGALG00000000122,ENSGALG00000002138
GO:0031544	peptidyl-proline 3-dioxygenase activity	molecular_function	0.080699	1	2	1937	4	15043	ENSGALG00000040866,ENSGALG00000014490
GO:0042445	hormone metabolic process	biological_process	0.080911	1	21	1937	119	15043	ENSGALG00000002893,ENSGALG00000030376,ENSGALG00000006743,ENSGALG00000000855,ENSGALG00000034438,ENSGALG00000008734,ENSGALG00000005215,ENSGALG00000009538,ENSGALG00000017216,ENSGALG00000031410,ENSGALG00000032247,ENSGALG00000047792,ENSGALG00000004270,ENSGALG00000030866,ENSGALG00000016618,ENSGALG00000054856,ENSGALG00000014994,ENSGALG00000045920,ENSGALG00000040000,ENSGALG00000030614,ENSGALG00000013294
GO:0004104	cholinesterase activity	molecular_function	0.081069	1	2	1937	4	15043	ENSGALG00000034860,ENSGALG00000050831
GO:0003230	cardiac atrium development	biological_process	0.08107	1	6	1937	24	15043	ENSGALG00000009791,ENSGALG00000036114,ENSGALG00000037301,ENSGALG00000002375,ENSGALG00000042492,ENSGALG00000016662
GO:0045002	double-strand break repair via single-strand annealing	biological_process	0.081235	1	2	1937	4	15043	ENSGALG00000039171,ENSGALG00000014982
GO:0090669	telomerase RNA stabilization	biological_process	0.081269	1	2	1937	4	15043	ENSGALG00000043082,ENSGALG00000009496
GO:0021603	cranial nerve formation	biological_process	0.081283	1	2	1937	4	15043	ENSGALG00000012755,ENSGALG00000003670
GO:0001961	positive regulation of cytokine-mediated signaling pathway	biological_process	0.08135	1	6	1937	24	15043	ENSGALG00000012827,ENSGALG00000040856,ENSGALG00000004594,ENSGALG00000045511,ENSGALG00000004935,ENSGALG00000013356
GO:0071108	protein K48-linked deubiquitination	biological_process	0.081383	1	6	1937	24	15043	ENSGALG00000013348,ENSGALG00000038229,ENSGALG00000014525,ENSGALG00000036214,ENSGALG00000015693,ENSGALG00000037597
GO:0061314	Notch signaling involved in heart development	biological_process	0.081419	1	2	1937	4	15043	ENSGALG00000009020,ENSGALG00000002375
GO:0016361	activin receptor activity, type I	molecular_function	0.081451	1	2	1937	4	15043	ENSGALG00000037301,ENSGALG00000041257
GO:0019318	hexose metabolic process	biological_process	0.081483	1	22	1937	127	15043	ENSGALG00000011058,ENSGALG00000015544,ENSGALG00000034855,ENSGALG00000000943,ENSGALG00000004956,ENSGALG00000003369,ENSGALG00000010861,ENSGALG00000037325,ENSGALG00000035282,ENSGALG00000034438,ENSGALG00000000855,ENSGALG00000042333,ENSGALG00000013235,ENSGALG00000017047,ENSGALG00000008934,ENSGALG00000001117,ENSGALG00000002099,ENSGALG00000014526,ENSGALG00000012755,ENSGALG00000011620,ENSGALG00000009498,…
GO:0051956	negative regulation of amino acid transport	biological_process	0.081563	1	2	1937	4	15043	ENSGALG00000008490,ENSGALG00000038904
GO:0034115	negative regulation of heterotypic cell-cell adhesion	biological_process	0.081574	1	2	1937	4	15043	ENSGALG00000000892,ENSGALG00000012992
GO:0070587	regulation of cell-cell adhesion involved in gastrulation	biological_process	0.081574	1	2	1937	4	15043	ENSGALG00000000892,ENSGALG00000012992
GO:0019869	chloride channel inhibitor activity	molecular_function	0.081607	1	3	1937	8	15043	ENSGALG00000012992,ENSGALG00000009526,ENSGALG00000034374
GO:0061370	testosterone biosynthetic process	biological_process	0.081635	1	2	1937	4	15043	ENSGALG00000013294,ENSGALG00000045920
GO:0003229	ventricular cardiac muscle tissue development	biological_process	0.081655	1	8	1937	35	15043	ENSGALG00000015422,ENSGALG00000042055,ENSGALG00000012913,ENSGALG00000009791,ENSGALG00000000855,ENSGALG00000008148,ENSGALG00000002375,ENSGALG00000035104
GO:0065008	regulation of biological quality	biological_process	0.081888	1	339	1937	2425	15043	ENSGALG00000012992,ENSGALG00000011855,ENSGALG00000030879,ENSGALG00000052250,ENSGALG00000004212,ENSGALG00000011686,ENSGALG00000009304,ENSGALG00000006635,ENSGALG00000035619,ENSGALG00000008473,ENSGALG00000008501,ENSGALG00000006743,ENSGALG00000012947,ENSGALG00000032398,ENSGALG00000011058,ENSGALG00000008733,ENSGALG00000011858,ENSGALG00000034077,ENSGALG00000008313,ENSGALG00000028047,ENSGALG00000037944,…
GO:0060170	ciliary membrane	cellular_component	0.081981	1	8	1937	36	15043	ENSGALG00000010921,ENSGALG00000020745,ENSGALG00000040128,ENSGALG00000036114,ENSGALG00000012888,ENSGALG00000004956,ENSGALG00000007794,ENSGALG00000012457
GO:0048468	cell development	biological_process	0.082099	1	198	1937	1367	15043	ENSGALG00000040971,ENSGALG00000031170,ENSGALG00000003137,ENSGALG00000000579,ENSGALG00000018439,ENSGALG00000009293,ENSGALG00000007324,ENSGALG00000008494,ENSGALG00000012540,ENSGALG00000013064,ENSGALG00000014984,ENSGALG00000007794,ENSGALG00000008411,ENSGALG00000008735,ENSGALG00000005725,ENSGALG00000008934,ENSGALG00000010238,ENSGALG00000026944,ENSGALG00000009612,ENSGALG00000007732,ENSGALG00000041295,…
GO:0035948	positive regulation of gluconeogenesis by positive regulation of transcription from RNA polymerase II promoter	biological_process	0.082134	1	2	1937	4	15043	ENSGALG00000017047,ENSGALG00000003369
GO:0008200	ion channel inhibitor activity	molecular_function	0.082184	1	6	1937	24	15043	ENSGALG00000000122,ENSGALG00000004347,ENSGALG00000034374,ENSGALG00000012992,ENSGALG00000006490,ENSGALG00000009526
GO:0005412	glucose:sodium symporter activity	molecular_function	0.082284	1	2	1937	4	15043	ENSGALG00000006728,ENSGALG00000010494
GO:0009792	embryo development ending in birth or egg hatching	biological_process	0.082311	1	48	1937	302	15043	ENSGALG00000011998,ENSGALG00000041124,ENSGALG00000000785,ENSGALG00000039861,ENSGALG00000029439,ENSGALG00000039436,ENSGALG00000025748,ENSGALG00000042389,ENSGALG00000012023,ENSGALG00000015845,ENSGALG00000036101,ENSGALG00000013342,ENSGALG00000036114,ENSGALG00000013424,ENSGALG00000040266,ENSGALG00000000943,ENSGALG00000034898,ENSGALG00000004270,ENSGALG00000011442,ENSGALG00000018439,ENSGALG00000003930,…
GO:0032097	positive regulation of response to food	biological_process	0.082326	1	2	1937	4	15043	ENSGALG00000008411,ENSGALG00000011058
GO:0032100	positive regulation of appetite	biological_process	0.082326	1	2	1937	4	15043	ENSGALG00000011058,ENSGALG00000008411
GO:0032106	positive regulation of response to extracellular stimulus	biological_process	0.082326	1	2	1937	4	15043	ENSGALG00000011058,ENSGALG00000008411
GO:0032109	positive regulation of response to nutrient levels	biological_process	0.082326	1	2	1937	4	15043	ENSGALG00000008411,ENSGALG00000011058
GO:0050931	pigment cell differentiation	biological_process	0.082353	1	7	1937	29	15043	ENSGALG00000005595,ENSGALG00000000848,ENSGALG00000011661,ENSGALG00000003959,ENSGALG00000012300,ENSGALG00000040266,ENSGALG00000012885
GO:0031133	regulation of axon diameter	biological_process	0.082415	1	2	1937	4	15043	ENSGALG00000016262,ENSGALG00000005123
GO:0006378	mRNA polyadenylation	biological_process	0.082416	1	7	1937	30	15043	ENSGALG00000033099,ENSGALG00000005618,ENSGALG00000040962,ENSGALG00000010783,ENSGALG00000015548,ENSGALG00000045676,ENSGALG00000002469
GO:0003873	6-phosphofructo-2-kinase activity	molecular_function	0.0826	1	2	1937	4	15043	ENSGALG00000001117,ENSGALG00000002099
GO:0004331	fructose-2,6-bisphosphate 2-phosphatase activity	molecular_function	0.0826	1	2	1937	4	15043	ENSGALG00000002099,ENSGALG00000001117
GO:0006003	fructose 2,6-bisphosphate metabolic process	biological_process	0.0826	1	2	1937	4	15043	ENSGALG00000002099,ENSGALG00000001117
GO:0005929	cilium	cellular_component	0.082777	1	58	1937	373	15043	ENSGALG00000010214,ENSGALG00000008452,ENSGALG00000040128,ENSGALG00000004297,ENSGALG00000010513,ENSGALG00000003854,ENSGALG00000004956,ENSGALG00000039648,ENSGALG00000007288,ENSGALG00000000966,ENSGALG00000007993,ENSGALG00000015836,ENSGALG00000010921,ENSGALG00000010116,ENSGALG00000028851,ENSGALG00000012100,ENSGALG00000010502,ENSGALG00000009013,ENSGALG00000029000,ENSGALG00000001348,ENSGALG00000010762,…
GO:0005102	signaling receptor binding	molecular_function	0.082828	1	135	1937	928	15043	ENSGALG00000002113,ENSGALG00000008411,ENSGALG00000009612,XLOC_003296,ENSGALG00000008934,ENSGALG00000017272,ENSGALG00000008716,ENSGALG00000005123,ENSGALG00000006719,ENSGALG00000016670,ENSGALG00000007158,ENSGALG00000009293,ENSGALG00000012256,ENSGALG00000002959,ENSGALG00000014858,ENSGALG00000008490,ENSGALG00000012827,ENSGALG00000026214,ENSGALG00000024024,ENSGALG00000014860,ENSGALG00000006508,ENSGALG…
GO:0002645	positive regulation of tolerance induction	biological_process	0.082888	1	2	1937	4	15043	ENSGALG00000011442,ENSGALG00000040474
GO:0005798	Golgi-associated vesicle	cellular_component	0.082936	1	16	1937	87	15043	ENSGALG00000008419,ENSGALG00000034821,ENSGALG00000000518,ENSGALG00000009526,ENSGALG00000016996,ENSGALG00000011998,ENSGALG00000004212,ENSGALG00000040793,ENSGALG00000000848,ENSGALG00000002364,ENSGALG00000041760,ENSGALG00000028851,ENSGALG00000015722,ENSGALG00000010150,ENSGALG00000035482,ENSGALG00000010384
GO:0034237	protein kinase A regulatory subunit binding	molecular_function	0.08297	1	5	1937	18	15043	ENSGALG00000004663,ENSGALG00000028530,ENSGALG00000029794,ENSGALG00000011088,ENSGALG00000027053
GO:0061073	ciliary body morphogenesis	biological_process	0.083009	1	2	1937	4	15043	ENSGALG00000028009,ENSGALG00000009020
GO:0051961	negative regulation of nervous system development	biological_process	0.083125	1	31	1937	182	15043	ENSGALG00000029175,ENSGALG00000007929,ENSGALG00000018439,ENSGALG00000015422,ENSGALG00000003267,ENSGALG00000035602,ENSGALG00000013424,ENSGALG00000006743,ENSGALG00000032398,ENSGALG00000008452,ENSGALG00000009020,ENSGALG00000040266,ENSGALG00000007668,ENSGALG00000020249,ENSGALG00000029621,ENSGALG00000002375,ENSGALG00000054198,ENSGALG00000004662,ENSGALG00000037336,ENSGALG00000005808,ENSGALG00000015593,…
GO:0034992	microtubule organizing center attachment site	cellular_component	0.083125	1	4	1937	13	15043	ENSGALG00000011076,ENSGALG00000046657,ENSGALG00000045507,ENSGALG00000055090
GO:0034993	meiotic nuclear membrane microtubule tethering complex	cellular_component	0.083125	1	4	1937	13	15043	ENSGALG00000046657,ENSGALG00000011076,ENSGALG00000045507,ENSGALG00000055090
GO:0106083	nuclear membrane protein complex	cellular_component	0.083125	1	4	1937	13	15043	ENSGALG00000055090,ENSGALG00000045507,ENSGALG00000046657,ENSGALG00000011076
GO:0106094	nuclear membrane microtubule tethering complex	cellular_component	0.083125	1	4	1937	13	15043	ENSGALG00000055090,ENSGALG00000045507,ENSGALG00000046657,ENSGALG00000011076
GO:0005283	amino acid:sodium symporter activity	molecular_function	0.083206	1	4	1937	13	15043	ENSGALG00000037556,ENSGALG00000003582,ENSGALG00000004921,ENSGALG00000004879
GO:0051932	synaptic transmission, GABAergic	biological_process	0.083293	1	7	1937	29	15043	ENSGALG00000052512,ENSGALG00000008113,ENSGALG00000014674,ENSGALG00000033720,ENSGALG00000020292,ENSGALG00000007794,ENSGALG00000007269
GO:1901700	response to oxygen-containing compound	biological_process	0.083318	1	109	1937	735	15043	ENSGALG00000000055,ENSGALG00000010921,ENSGALG00000033512,ENSGALG00000040035,ENSGALG00000039751,ENSGALG00000004758,ENSGALG00000002138,ENSGALG00000039212,ENSGALG00000009020,ENSGALG00000011661,ENSGALG00000034377,ENSGALG00000035282,ENSGALG00000009364,ENSGALG00000015297,ENSGALG00000007945,ENSGALG00000002375,ENSGALG00000012885,ENSGALG00000012245,ENSGALG00000008501,ENSGALG00000011298,ENSGALG00000005618,…
GO:0060528	secretory columnal luminar epithelial cell differentiation involved in prostate glandular acinus development	biological_process	0.083364	1	2	1937	4	15043	ENSGALG00000042055,ENSGALG00000002375
GO:0060462	lung lobe development	biological_process	0.08342	1	2	1937	4	15043	ENSGALG00000035482,ENSGALG00000011442
GO:0060463	lung lobe morphogenesis	biological_process	0.08342	1	2	1937	4	15043	ENSGALG00000035482,ENSGALG00000011442
GO:0045986	negative regulation of smooth muscle contraction	biological_process	0.083425	1	3	1937	8	15043	ENSGALG00000017196,ENSGALG00000040035,ENSGALG00000042744
GO:0030073	insulin secretion	biological_process	0.083427	1	19	1937	104	15043	ENSGALG00000008501,ENSGALG00000036214,ENSGALG00000014858,ENSGALG00000037325,ENSGALG00000034377,ENSGALG00000014918,ENSGALG00000005378,ENSGALG00000004758,ENSGALG00000012755,ENSGALG00000005258,ENSGALG00000012907,ENSGALG00000010399,ENSGALG00000023521,ENSGALG00000009304,ENSGALG00000041257,ENSGALG00000052460,ENSGALG00000008411,ENSGALG00000008908,ENSGALG00000008490
GO:0048863	stem cell differentiation	biological_process	0.083429	1	26	1937	149	15043	ENSGALG00000013342,ENSGALG00000005321,ENSGALG00000011686,ENSGALG00000009612,ENSGALG00000000518,ENSGALG00000008969,ENSGALG00000041124,ENSGALG00000049667,ENSGALG00000008532,ENSGALG00000042492,ENSGALG00000007130,ENSGALG00000003126,ENSGALG00000005123,ENSGALG00000023296,ENSGALG00000043082,ENSGALG00000004270,ENSGALG00000037301,ENSGALG00000015422,ENSGALG00000003267,ENSGALG00000007324,ENSGALG00000009020,…
GO:0046427	positive regulation of JAK-STAT cascade	biological_process	0.08343	1	8	1937	36	15043	ENSGALG00000003126,ENSGALG00000012755,ENSGALG00000002375,ENSGALG00000007158,ENSGALG00000000892,ENSGALG00000005725,ENSGALG00000045511,ENSGALG00000039682
GO:0042119	neutrophil activation	biological_process	0.083488	1	5	1937	19	15043	ENSGALG00000002016,ENSGALG00000006695,ENSGALG00000007476,ENSGALG00000009870,ENSGALG00000014984
GO:0045686	negative regulation of glial cell differentiation	biological_process	0.08351	1	5	1937	19	15043	ENSGALG00000002375,ENSGALG00000015305,ENSGALG00000018439,ENSGALG00000039436,ENSGALG00000000607
GO:0005686	U2 snRNP	cellular_component	0.083583	1	4	1937	14	15043	ENSGALG00000030824,ENSGALG00000028409,ENSGALG00000008038,ENSGALG00000007937
GO:0007063	regulation of sister chromatid cohesion	biological_process	0.083649	1	5	1937	18	15043	ENSGALG00000029523,ENSGALG00000008233,ENSGALG00000043164,ENSGALG00000016997,ENSGALG00000033781
GO:0061343	cell adhesion involved in heart morphogenesis	biological_process	0.083749	1	2	1937	4	15043	ENSGALG00000011442,ENSGALG00000037301
GO:0034719	SMN-Sm protein complex	cellular_component	0.084135	1	4	1937	14	15043	ENSGALG00000052199,ENSGALG00000028409,ENSGALG00000003937,ENSGALG00000010154
GO:0004525	ribonuclease III activity	molecular_function	0.084136	1	2	1937	4	15043	ENSGALG00000012916,ENSGALG00000010999
GO:0032296	double-stranded RNA-specific ribonuclease activity	molecular_function	0.084136	1	2	1937	4	15043	ENSGALG00000010999,ENSGALG00000012916
GO:0097646	calcitonin family receptor signaling pathway	biological_process	0.084167	1	2	1937	4	15043	ENSGALG00000002632,ENSGALG00000037246
GO:1903439	calcitonin family receptor complex	cellular_component	0.084167	1	2	1937	4	15043	ENSGALG00000037246,ENSGALG00000002632
GO:0035739	CD4-positive, alpha-beta T cell proliferation	biological_process	0.084236	1	2	1937	4	15043	ENSGALG00000011442,ENSGALG00000009519
GO:2000561	regulation of CD4-positive, alpha-beta T cell proliferation	biological_process	0.084236	1	2	1937	4	15043	ENSGALG00000011442,ENSGALG00000009519
GO:0001755	neural crest cell migration	biological_process	0.084366	1	11	1937	53	15043	ENSGALG00000013342,ENSGALG00000011686,ENSGALG00000005321,ENSGALG00000037301,ENSGALG00000036114,ENSGALG00000028376,ENSGALG00000003126,ENSGALG00000007668,ENSGALG00000029621,ENSGALG00000007130,ENSGALG00000042492
GO:0034702	ion channel complex	cellular_component	0.084412	1	34	1937	197	15043	ENSGALG00000005766,ENSGALG00000040890,ENSGALG00000013007,ENSGALG00000000400,ENSGALG00000037249,ENSGALG00000005203,ENSGALG00000015384,ENSGALG00000002132,ENSGALG00000029416,ENSGALG00000007217,ENSGALG00000041791,ENSGALG00000004083,ENSGALG00000038242,ENSGALG00000015434,ENSGALG00000000441,ENSGALG00000040681,ENSGALG00000010204,ENSGALG00000004376,ENSGALG00000002118,ENSGALG00000007972,ENSGALG00000005215,…
GO:0010922	positive regulation of phosphatase activity	biological_process	0.084475	1	5	1937	18	15043	ENSGALG00000030613,ENSGALG00000037301,ENSGALG00000038834,ENSGALG00000035029,ENSGALG00000043555
GO:0010765	positive regulation of sodium ion transport	biological_process	0.084548	1	5	1937	18	15043	ENSGALG00000034251,ENSGALG00000036971,ENSGALG00000012992,ENSGALG00000006490,ENSGALG00000011620
GO:0021764	amygdala development	biological_process	0.084628	1	2	1937	4	15043	ENSGALG00000015305,ENSGALG00000036378
GO:0009219	pyrimidine deoxyribonucleotide metabolic process	biological_process	0.084787	1	4	1937	14	15043	ENSGALG00000014897,ENSGALG00000013981,XLOC_030833,XLOC_003296
GO:1902337	regulation of apoptotic process involved in morphogenesis	biological_process	0.084797	1	2	1937	4	15043	ENSGALG00000002375,ENSGALG00000007668
GO:1904748	regulation of apoptotic process involved in development	biological_process	0.084797	1	2	1937	4	15043	ENSGALG00000002375,ENSGALG00000007668
GO:0035060	brahma complex	cellular_component	0.084825	1	2	1937	4	15043	ENSGALG00000013683,ENSGALG00000045030
GO:0014834	skeletal muscle satellite cell maintenance involved in skeletal muscle regeneration	biological_process	0.085131	1	2	1937	4	15043	ENSGALG00000012755,ENSGALG00000005123
GO:0051254	positive regulation of RNA metabolic process	biological_process	0.085137	1	163	1937	1133	15043	ENSGALG00000005415,ENSGALG00000041295,ENSGALG00000039525,ENSGALG00000004197,ENSGALG00000042389,ENSGALG00000005123,ENSGALG00000032039,ENSGALG00000009612,ENSGALG00000008494,ENSGALG00000015209,ENSGALG00000005787,ENSGALG00000014984,ENSGALG00000005679,ENSGALG00000040971,ENSGALG00000028336,ENSGALG00000008519,ENSGALG00000040725,ENSGALG00000018439,ENSGALG00000007324,ENSGALG00000007276,ENSGALG00000029382,…
GO:0000403	Y-form DNA binding	molecular_function	0.085153	1	2	1937	4	15043	ENSGALG00000008368,ENSGALG00000014982
GO:0019960	C-X3-C chemokine binding	molecular_function	0.085361	1	2	1937	4	15043	ENSGALG00000041577,ENSGALG00000002655
GO:0046914	transition metal ion binding	molecular_function	0.085417	1	119	1937	817	15043	ENSGALG00000015385,ENSGALG00000014490,ENSGALG00000017219,ENSGALG00000003687,ENSGALG00000038160,ENSGALG00000053181,ENSGALG00000008188,ENSGALG00000009868,ENSGALG00000030569,ENSGALG00000011998,ENSGALG00000054856,ENSGALG00000041684,ENSGALG00000010150,ENSGALG00000017195,ENSGALG00000000107,ENSGALG00000009228,ENSGALG00000008944,ENSGALG00000020160,ENSGALG00000037587,ENSGALG00000014981,ENSGALG00000043010,…
GO:0051891	positive regulation of cardioblast differentiation	biological_process	0.085432	1	2	1937	4	15043	ENSGALG00000009612,ENSGALG00000043082
GO:0009205	purine ribonucleoside triphosphate metabolic process	biological_process	0.085557	1	29	1937	177	15043	ENSGALG00000014526,ENSGALG00000033993,ENSGALG00000038044,ENSGALG00000001117,ENSGALG00000004222,ENSGALG00000015303,ENSGALG00000041873,ENSGALG00000034397,ENSGALG00000009286,ENSGALG00000005002,ENSGALG00000012624,ENSGALG00000014528,ENSGALG00000012755,ENSGALG00000037587,ENSGALG00000012929,ENSGALG00000015544,ENSGALG00000003267,ENSGALG00000009228,ENSGALG00000040632,ENSGALG00000036214,ENSGALG00000007878,…
GO:0016311	dephosphorylation	biological_process	0.085559	1	53	1937	334	15043	ENSGALG00000014561,ENSGALG00000000584,ENSGALG00000040632,ENSGALG00000007565,ENSGALG00000030613,ENSGALG00000023648,ENSGALG00000043904,ENSGALG00000050860,ENSGALG00000032247,ENSGALG00000008051,ENSGALG00000003906,ENSGALG00000054099,ENSGALG00000029020,ENSGALG00000012888,ENSGALG00000043555,ENSGALG00000002489,ENSGALG00000036390,ENSGALG00000001964,ENSGALG00000029102,ENSGALG00000012446,ENSGALG00000009612,…
GO:0032926	negative regulation of activin receptor signaling pathway	biological_process	0.085604	1	3	1937	8	15043	ENSGALG00000037301,ENSGALG00000038834,ENSGALG00000011288
GO:0032635	interleukin-6 production	biological_process	0.085651	1	13	1937	68	15043	ENSGALG00000007253,ENSGALG00000014983,ENSGALG00000000892,ENSGALG00000000883,ENSGALG00000004594,ENSGALG00000008094,ENSGALG00000008411,ENSGALG00000038433,ENSGALG00000010016,ENSGALG00000014984,ENSGALG00000014561,ENSGALG00000002138,ENSGALG00000000911
GO:0032077	positive regulation of deoxyribonuclease activity	biological_process	0.08586	1	2	1937	4	15043	ENSGALG00000011620,ENSGALG00000002016
GO:0032370	positive regulation of lipid transport	biological_process	0.086112	1	8	1937	36	15043	ENSGALG00000007668,ENSGALG00000013408,ENSGALG00000038059,ENSGALG00000026011,ENSGALG00000002016,ENSGALG00000043734,ENSGALG00000013294,ENSGALG00000008411
GO:0070212	protein poly-ADP-ribosylation	biological_process	0.086527	1	2	1937	4	15043	ENSGALG00000009228,ENSGALG00000043164
GO:0006101	citrate metabolic process	biological_process	0.086707	1	6	1937	25	15043	ENSGALG00000003475,ENSGALG00000041401,ENSGALG00000040632,ENSGALG00000016993,ENSGALG00000007652,ENSGALG00000007878
GO:1904672	regulation of somatic stem cell population maintenance	biological_process	0.086709	1	2	1937	4	15043	ENSGALG00000007324,ENSGALG00000007668
GO:0007269	neurotransmitter secretion	biological_process	0.087071	1	19	1937	100	15043	ENSGALG00000027255,ENSGALG00000032287,ENSGALG00000011485,ENSGALG00000015551,ENSGALG00000009003,ENSGALG00000040128,ENSGALG00000015384,ENSGALG00000015382,ENSGALG00000049067,ENSGALG00000008496,ENSGALG00000007794,ENSGALG00000014977,ENSGALG00000000400,ENSGALG00000008313,ENSGALG00000031170,ENSGALG00000003930,ENSGALG00000011673,ENSGALG00000005123,ENSGALG00000038426
GO:0099643	signal release from synapse	biological_process	0.087071	1	19	1937	100	15043	ENSGALG00000011673,ENSGALG00000003930,ENSGALG00000005123,ENSGALG00000038426,ENSGALG00000032287,ENSGALG00000015551,ENSGALG00000011485,ENSGALG00000009003,ENSGALG00000027255,ENSGALG00000049067,ENSGALG00000015384,ENSGALG00000040128,ENSGALG00000015382,ENSGALG00000007794,ENSGALG00000008496,ENSGALG00000000400,ENSGALG00000014977,ENSGALG00000008313,ENSGALG00000031170
GO:0098978	glutamatergic synapse	cellular_component	0.087083	1	36	1937	208	15043	ENSGALG00000008496,ENSGALG00000029621,ENSGALG00000029652,ENSGALG00000009003,ENSGALG00000015551,ENSGALG00000007253,ENSGALG00000008313,ENSGALG00000006695,ENSGALG00000037556,ENSGALG00000008888,ENSGALG00000004347,ENSGALG00000004212,ENSGALG00000015593,ENSGALG00000004048,ENSGALG00000028009,ENSGALG00000007794,ENSGALG00000027330,ENSGALG00000014977,ENSGALG00000039942,ENSGALG00000008434,ENSGALG00000014674,…
GO:0050773	regulation of dendrite development	biological_process	0.087128	1	15	1937	75	15043	ENSGALG00000004943,ENSGALG00000007007,ENSGALG00000004347,ENSGALG00000006743,ENSGALG00000012947,ENSGALG00000007476,ENSGALG00000043018,ENSGALG00000005145,ENSGALG00000050897,ENSGALG00000020249,ENSGALG00000034584,ENSGALG00000007668,ENSGALG00000004048,ENSGALG00000026944,ENSGALG00000015305
GO:0021914	negative regulation of smoothened signaling pathway involved in ventral spinal cord patterning	biological_process	0.087155	1	2	1937	4	15043	ENSGALG00000008452,ENSGALG00000013424
GO:0045596	negative regulation of cell differentiation	biological_process	0.087177	1	65	1937	421	15043	ENSGALG00000017394,ENSGALG00000005618,ENSGALG00000016457,ENSGALG00000015593,ENSGALG00000011686,ENSGALG00000031684,ENSGALG00000015305,ENSGALG00000004048,ENSGALG00000012913,ENSGALG00000007769,ENSGALG00000007555,ENSGALG00000023296,ENSGALG00000011661,ENSGALG00000006743,ENSGALG00000032398,ENSGALG00000009020,ENSGALG00000007668,ENSGALG00000012885,ENSGALG00000011298,ENSGALG00000029621,ENSGALG00000002655,…
GO:0062013	positive regulation of small molecule metabolic process	biological_process	0.087377	1	14	1937	74	15043	ENSGALG00000011058,ENSGALG00000017047,ENSGALG00000017327,ENSGALG00000004594,ENSGALG00000035282,ENSGALG00000003085,ENSGALG00000012624,ENSGALG00000042333,ENSGALG00000041078,ENSGALG00000036214,ENSGALG00000011620,ENSGALG00000012755,ENSGALG00000027269,ENSGALG00000003369
GO:0001659	temperature homeostasis	biological_process	0.0874	1	19	1937	105	15043	ENSGALG00000011485,ENSGALG00000004116,ENSGALG00000033678,ENSGALG00000008113,ENSGALG00000016997,ENSGALG00000007794,ENSGALG00000002375,ENSGALG00000010861,ENSGALG00000011058,ENSGALG00000005378,ENSGALG00000003891,ENSGALG00000040035,ENSGALG00000003267,ENSGALG00000007373,ENSGALG00000038059,ENSGALG00000009870,ENSGALG00000035533,ENSGALG00000008411,ENSGALG00000029393
GO:0048523	negative regulation of cellular process	biological_process	0.087547	1	396	1937	2867	15043	ENSGALG00000004594,ENSGALG00000000883,ENSGALG00000040241,ENSGALG00000036378,ENSGALG00000014329,ENSGALG00000015304,ENSGALG00000040109,ENSGALG00000029424,ENSGALG00000000911,ENSGALG00000032349,ENSGALG00000037272,ENSGALG00000008094,ENSGALG00000041616,ENSGALG00000000573,ENSGALG00000015080,ENSGALG00000029175,ENSGALG00000026081,ENSGALG00000038951,ENSGALG00000014561,ENSGALG00000010016,ENSGALG00000035602,…
GO:0002864	regulation of acute inflammatory response to antigenic stimulus	biological_process	0.087602	1	2	1937	4	15043	ENSGALG00000013169,ENSGALG00000036214
GO:0002437	inflammatory response to antigenic stimulus	biological_process	0.087829	1	5	1937	19	15043	ENSGALG00000002375,ENSGALG00000000892,ENSGALG00000014749,ENSGALG00000013169,ENSGALG00000036214
GO:0021696	cerebellar cortex morphogenesis	biological_process	0.087835	1	6	1937	24	15043	ENSGALG00000005123,ENSGALG00000036114,ENSGALG00000029652,ENSGALG00000007007,ENSGALG00000042664,ENSGALG00000009791
GO:0009925	basal plasma membrane	cellular_component	0.087994	1	5	1937	18	15043	ENSGALG00000034007,ENSGALG00000037642,ENSGALG00000010921,ENSGALG00000003126,ENSGALG00000003135
GO:0051093	negative regulation of developmental process	biological_process	0.088002	1	87	1937	578	15043	ENSGALG00000005808,ENSGALG00000037336,ENSGALG00000012827,ENSGALG00000009356,ENSGALG00000041257,ENSGALG00000054198,ENSGALG00000000401,ENSGALG00000028009,ENSGALG00000008532,ENSGALG00000002469,ENSGALG00000012755,ENSGALG00000042365,ENSGALG00000034397,ENSGALG00000011404,ENSGALG00000008263,ENSGALG00000003267,ENSGALG00000006519,ENSGALG00000003767,ENSGALG00000006695,ENSGALG00000030889,ENSGALG00000002893,…
GO:0002274	myeloid leukocyte activation	biological_process	0.088043	1	17	1937	93	15043	ENSGALG00000014984,ENSGALG00000002138,ENSGALG00000007476,ENSGALG00000008094,ENSGALG00000011442,ENSGALG00000037587,ENSGALG00000054379,ENSGALG00000006695,ENSGALG00000010870,ENSGALG00000012456,ENSGALG00000004212,ENSGALG00000009870,ENSGALG00000038059,ENSGALG00000000892,ENSGALG00000008127,ENSGALG00000002113,ENSGALG00000002016
GO:1901981	phosphatidylinositol phosphate binding	molecular_function	0.088109	1	21	1937	117	15043	ENSGALG00000004474,ENSGALG00000009847,ENSGALG00000007308,ENSGALG00000003774,ENSGALG00000015304,ENSGALG00000002246,ENSGALG00000004376,ENSGALG00000011620,ENSGALG00000005195,ENSGALG00000003977,ENSGALG00000005637,ENSGALG00000041501,ENSGALG00000043681,ENSGALG00000008460,ENSGALG00000017329,ENSGALG00000007149,ENSGALG00000031511,ENSGALG00000028762,ENSGALG00000014978,ENSGALG00000028994,ENSGALG00000041373
GO:0017038	protein import	biological_process	0.088188	1	24	1937	141	15043	ENSGALG00000039682,ENSGALG00000014683,ENSGALG00000002016,ENSGALG00000012953,ENSGALG00000004555,ENSGALG00000048409,ENSGALG00000013709,ENSGALG00000004707,ENSGALG00000027416,ENSGALG00000011620,ENSGALG00000025748,ENSGALG00000039420,ENSGALG00000035299,ENSGALG00000005378,ENSGALG00000023648,ENSGALG00000003267,ENSGALG00000008094,ENSGALG00000005807,ENSGALG00000036114,ENSGALG00000002138,ENSGALG00000039212,…
GO:0051146	striated muscle cell differentiation	biological_process	0.088369	1	31	1937	184	15043	ENSGALG00000042055,ENSGALG00000011404,ENSGALG00000009791,ENSGALG00000042492,ENSGALG00000007130,ENSGALG00000029382,ENSGALG00000009844,ENSGALG00000044649,ENSGALG00000011620,ENSGALG00000012755,ENSGALG00000017274,ENSGALG00000004740,ENSGALG00000038242,ENSGALG00000018946,ENSGALG00000011991,ENSGALG00000016262,ENSGALG00000000855,ENSGALG00000036114,ENSGALG00000035282,ENSGALG00000015018,ENSGALG00000002375,…
GO:0009123	nucleoside monophosphate metabolic process	biological_process	0.088399	1	33	1937	206	15043	ENSGALG00000012755,ENSGALG00000005002,ENSGALG00000012624,ENSGALG00000034397,ENSGALG00000045427,ENSGALG00000011618,ENSGALG00000004222,ENSGALG00000014526,ENSGALG00000010481,ENSGALG00000005749,ENSGALG00000004956,ENSGALG00000003267,ENSGALG00000002830,ENSGALG00000009286,ENSGALG00000014528,ENSGALG00000011093,ENSGALG00000015303,ENSGALG00000001117,ENSGALG00000033993,ENSGALG00000034855,ENSGALG00000007878,…
GO:1902806	regulation of cell cycle G1/S phase transition	biological_process	0.088628	1	14	1937	73	15043	ENSGALG00000003786,ENSGALG00000000785,ENSGALG00000010214,ENSGALG00000012023,ENSGALG00000014561,ENSGALG00000014698,ENSGALG00000011620,ENSGALG00000002469,ENSGALG00000005824,ENSGALG00000012885,ENSGALG00000016997,ENSGALG00000010921,ENSGALG00000007555,ENSGALG00000012827
GO:0001539	cilium or flagellum-dependent cell motility	biological_process	0.088797	1	6	1937	25	15043	ENSGALG00000001348,ENSGALG00000005247,ENSGALG00000004297,ENSGALG00000012232,ENSGALG00000009013,ENSGALG00000016674
GO:0060285	cilium-dependent cell motility	biological_process	0.088797	1	6	1937	25	15043	ENSGALG00000005247,ENSGALG00000001348,ENSGALG00000012232,ENSGALG00000004297,ENSGALG00000016674,ENSGALG00000009013
GO:0004386	helicase activity	molecular_function	0.089019	1	15	1937	81	15043	ENSGALG00000033063,ENSGALG00000012546,ENSGALG00000043082,ENSGALG00000000787,ENSGALG00000009195,ENSGALG00000042254,ENSGALG00000031182,ENSGALG00000016676,ENSGALG00000015465,ENSGALG00000004144,ENSGALG00000004197,ENSGALG00000035499,ENSGALG00000007490,ENSGALG00000013174,ENSGALG00000015038
GO:2001166	regulation of histone H2B ubiquitination	biological_process	0.089056	1	2	1937	4	15043	ENSGALG00000005618,ENSGALG00000015548
GO:0009206	purine ribonucleoside triphosphate biosynthetic process	biological_process	0.089086	1	16	1937	88	15043	ENSGALG00000034855,ENSGALG00000004956,ENSGALG00000021039,ENSGALG00000009228,ENSGALG00000003267,ENSGALG00000015544,ENSGALG00000012755,ENSGALG00000009286,ENSGALG00000012624,ENSGALG00000014528,ENSGALG00000005002,ENSGALG00000004222,ENSGALG00000001117,ENSGALG00000033993,ENSGALG00000014526,ENSGALG00000038044
GO:0050706	regulation of interleukin-1 beta secretion	biological_process	0.089189	1	4	1937	14	15043	ENSGALG00000009519,ENSGALG00000007698,ENSGALG00000039751,ENSGALG00000004222
GO:0001525	angiogenesis	biological_process	0.089278	1	47	1937	295	15043	ENSGALG00000027255,ENSGALG00000024024,ENSGALG00000002655,ENSGALG00000002375,ENSGALG00000008473,ENSGALG00000014012,ENSGALG00000023296,ENSGALG00000029811,ENSGALG00000047297,ENSGALG00000003267,ENSGALG00000001143,ENSGALG00000014687,ENSGALG00000037301,ENSGALG00000006519,ENSGALG00000011058,ENSGALG00000042365,ENSGALG00000037246,ENSGALG00000011855,ENSGALG00000010870,ENSGALG00000035533,ENSGALG00000042492,…
GO:0060415	muscle tissue morphogenesis	biological_process	0.089448	1	11	1937	54	15043	ENSGALG00000015422,ENSGALG00000012913,ENSGALG00000042055,ENSGALG00000043204,ENSGALG00000005208,ENSGALG00000009791,ENSGALG00000042492,ENSGALG00000008148,ENSGALG00000035104,ENSGALG00000002375,ENSGALG00000009844
GO:0021545	cranial nerve development	biological_process	0.089493	1	9	1937	41	15043	ENSGALG00000043334,ENSGALG00000040971,ENSGALG00000000442,ENSGALG00000023420,ENSGALG00000003670,ENSGALG00000029621,ENSGALG00000003582,ENSGALG00000012755,ENSGALG00000040266
GO:1903431	positive regulation of cell maturation	biological_process	0.089588	1	2	1937	4	15043	ENSGALG00000012885,ENSGALG00000006655
GO:0050679	positive regulation of epithelial cell proliferation	biological_process	0.089642	1	19	1937	106	15043	ENSGALG00000043499,ENSGALG00000000892,ENSGALG00000028009,ENSGALG00000005123,ENSGALG00000011620,ENSGALG00000012550,ENSGALG00000012755,ENSGALG00000025748,ENSGALG00000010870,ENSGALG00000030879,ENSGALG00000000785,ENSGALG00000009791,ENSGALG00000007324,ENSGALG00000003267,ENSGALG00000007769,ENSGALG00000007555,ENSGALG00000002375,ENSGALG00000036114,ENSGALG00000041577
GO:0030155	regulation of cell adhesion	biological_process	0.089724	1	61	1937	388	15043	ENSGALG00000005321,ENSGALG00000031735,ENSGALG00000015593,ENSGALG00000008616,ENSGALG00000000892,ENSGALG00000012584,ENSGALG00000031684,ENSGALG00000042079,ENSGALG00000017274,ENSGALG00000012755,ENSGALG00000012992,ENSGALG00000011620,ENSGALG00000011288,ENSGALG00000004212,ENSGALG00000040474,ENSGALG00000008969,ENSGALG00000001143,ENSGALG00000014687,ENSGALG00000007149,ENSGALG00000027265,ENSGALG00000013169,…
GO:0035295	tube development	biological_process	0.08999	1	99	1937	660	15043	ENSGALG00000008969,ENSGALG00000011288,ENSGALG00000004347,ENSGALG00000009791,ENSGALG00000037642,ENSGALG00000011855,ENSGALG00000030879,ENSGALG00000035533,ENSGALG00000028253,ENSGALG00000042492,ENSGALG00000012550,ENSGALG00000011620,ENSGALG00000000892,ENSGALG00000015305,ENSGALG00000015593,ENSGALG00000016662,ENSGALG00000005321,ENSGALG00000008127,ENSGALG00000009020,ENSGALG00000043204,ENSGALG00000002375,…
GO:1902745	positive regulation of lamellipodium organization	biological_process	0.090002	1	5	1937	19	15043	ENSGALG00000014012,ENSGALG00000012456,ENSGALG00000003977,ENSGALG00000007130,ENSGALG00000010384
GO:0050866	negative regulation of cell activation	biological_process	0.090051	1	18	1937	100	15043	ENSGALG00000014561,ENSGALG00000043018,ENSGALG00000040266,ENSGALG00000010016,ENSGALG00000007158,ENSGALG00000054379,ENSGALG00000037587,ENSGALG00000013169,ENSGALG00000006695,ENSGALG00000009519,ENSGALG00000040474,ENSGALG00000038059,ENSGALG00000012584,ENSGALG00000000892,ENSGALG00000008257,ENSGALG00000004594,ENSGALG00000017274,ENSGALG00000002016
GO:0045113	regulation of integrin biosynthetic process	biological_process	0.090178	1	2	1937	4	15043	ENSGALG00000009612,ENSGALG00000030879
GO:0010694	positive regulation of alkaline phosphatase activity	biological_process	0.090228	1	2	1937	4	15043	ENSGALG00000037301,ENSGALG00000043555
GO:0006091	generation of precursor metabolites and energy	biological_process	0.090266	1	42	1937	269	15043	ENSGALG00000003085,ENSGALG00000007878,XLOC_071723,ENSGALG00000036625,ENSGALG00000021039,ENSGALG00000015838,ENSGALG00000040632,ENSGALG00000036214,ENSGALG00000041401,ENSGALG00000034855,ENSGALG00000038440,ENSGALG00000014977,ENSGALG00000015544,ENSGALG00000054856,ENSGALG00000014528,ENSGALG00000001117,ENSGALG00000033993,ENSGALG00000011079,ENSGALG00000030614,ENSGALG00000008934,ENSGALG00000037299,ENSGALG…
GO:0032459	regulation of protein oligomerization	biological_process	0.090278	1	5	1937	19	15043	ENSGALG00000012929,ENSGALG00000027655,ENSGALG00000000122,ENSGALG00000051135,ENSGALG00000007945
GO:0006027	glycosaminoglycan catabolic process	biological_process	0.090345	1	4	1937	14	15043	ENSGALG00000029000,ENSGALG00000000785,ENSGALG00000002138,ENSGALG00000015376
GO:0034714	type III transforming growth factor beta receptor binding	molecular_function	0.0904	1	2	1937	4	15043	ENSGALG00000011442,ENSGALG00000009612
GO:0050768	negative regulation of neurogenesis	biological_process	0.090414	1	29	1937	170	15043	ENSGALG00000039436,ENSGALG00000005123,ENSGALG00000003126,ENSGALG00000007732,ENSGALG00000000607,ENSGALG00000008263,ENSGALG00000004048,ENSGALG00000007226,ENSGALG00000015305,ENSGALG00000015593,ENSGALG00000011686,ENSGALG00000005808,ENSGALG00000037336,ENSGALG00000004662,ENSGALG00000054198,ENSGALG00000002375,ENSGALG00000029621,ENSGALG00000020249,ENSGALG00000007668,ENSGALG00000040266,ENSGALG00000009020,…
GO:0030031	cell projection assembly	biological_process	0.090476	1	55	1937	351	15043	ENSGALG00000012087,ENSGALG00000040244,ENSGALG00000010352,ENSGALG00000003977,ENSGALG00000005208,ENSGALG00000011459,ENSGALG00000031425,ENSGALG00000014984,ENSGALG00000020249,ENSGALG00000013893,ENSGALG00000032458,ENSGALG00000036101,ENSGALG00000002016,ENSGALG00000005247,ENSGALG00000029480,ENSGALG00000012232,ENSGALG00000026944,ENSGALG00000008934,ENSGALG00000002504,ENSGALG00000010517,ENSGALG00000008763,…
GO:0030485	smooth muscle contractile fiber	cellular_component	0.090503	1	2	1937	4	15043	ENSGALG00000043555,ENSGALG00000042458
GO:0006942	regulation of striated muscle contraction	biological_process	0.090602	1	10	1937	46	15043	ENSGALG00000004376,ENSGALG00000015018,ENSGALG00000013022,ENSGALG00000042744,ENSGALG00000001416,ENSGALG00000012913,ENSGALG00000011865,ENSGALG00000034251,ENSGALG00000014555,ENSGALG00000032247
GO:0070160	occluding junction	cellular_component	0.09082	1	13	1937	66	15043	ENSGALG00000008969,ENSGALG00000009355,ENSGALG00000032349,ENSGALG00000001472,ENSGALG00000003135,ENSGALG00000020249,ENSGALG00000037316,ENSGALG00000038834,ENSGALG00000007555,ENSGALG00000037791,ENSGALG00000007149,ENSGALG00000010867,ENSGALG00000042458
GO:0045601	regulation of endothelial cell differentiation	biological_process	0.090889	1	5	1937	19	15043	ENSGALG00000033083,ENSGALG00000032349,ENSGALG00000028009,ENSGALG00000014329,ENSGALG00000009020
GO:0072595	maintenance of protein localization in organelle	biological_process	0.090927	1	6	1937	25	15043	ENSGALG00000034855,ENSGALG00000011620,ENSGALG00000040793,ENSGALG00000004222,ENSGALG00000017394,ENSGALG00000036214
GO:0010469	regulation of signaling receptor activity	biological_process	0.091098	1	16	1937	86	15043	ENSGALG00000042228,ENSGALG00000000892,ENSGALG00000014994,ENSGALG00000049667,ENSGALG00000023521,ENSGALG00000037246,ENSGALG00000036373,ENSGALG00000028041,ENSGALG00000000535,ENSGALG00000015351,ENSGALG00000015397,ENSGALG00000040035,ENSGALG00000023296,ENSGALG00000010016,ENSGALG00000002277,ENSGALG00000036214
GO:0002524	hypersensitivity	biological_process	0.091214	1	2	1937	4	15043	ENSGALG00000013169,ENSGALG00000014749
GO:1902165	regulation of intrinsic apoptotic signaling pathway in response to DNA damage by p53 class mediator	biological_process	0.091488	1	3	1937	9	15043	ENSGALG00000012584,ENSGALG00000033469,ENSGALG00000004594
GO:0050795	regulation of behavior	biological_process	0.091516	1	6	1937	24	15043	ENSGALG00000000573,ENSGALG00000000820,ENSGALG00000008411,ENSGALG00000000442,ENSGALG00000003267,ENSGALG00000011058
GO:0060589	nucleoside-triphosphatase regulator activity	molecular_function	0.091563	1	37	1937	222	15043	ENSGALG00000002131,ENSGALG00000038672,ENSGALG00000043671,ENSGALG00000042744,ENSGALG00000002564,ENSGALG00000009855,ENSGALG00000039772,ENSGALG00000010870,ENSGALG00000017196,ENSGALG00000007494,ENSGALG00000002549,ENSGALG00000012422,ENSGALG00000006695,ENSGALG00000017706,ENSGALG00000053836,ENSGALG00000012336,ENSGALG00000007954,ENSGALG00000002457,ENSGALG00000014701,ENSGALG00000009836,ENSGALG00000039380,…
GO:0010591	regulation of lamellipodium assembly	biological_process	0.091648	1	5	1937	19	15043	ENSGALG00000010384,ENSGALG00000014012,ENSGALG00000012456,ENSGALG00000003977,ENSGALG00000007130
GO:0120036	plasma membrane bounded cell projection organization	biological_process	0.09168	1	136	1937	917	15043	ENSGALG00000009293,ENSGALG00000040971,ENSGALG00000031170,ENSGALG00000014984,ENSGALG00000007794,ENSGALG00000011459,ENSGALG00000008494,ENSGALG00000012540,ENSGALG00000008934,ENSGALG00000026944,ENSGALG00000008411,ENSGALG00000002016,ENSGALG00000005725,ENSGALG00000008716,ENSGALG00000005123,ENSGALG00000008763,ENSGALG00000007732,ENSGALG00000041295,ENSGALG00000026214,ENSGALG00000014687,ENSGALG00000012100,…
GO:0030234	enzyme regulator activity	molecular_function	0.09173	1	96	1937	646	15043	ENSGALG00000008740,ENSGALG00000011620,ENSGALG00000012992,ENSGALG00000012075,ENSGALG00000002549,ENSGALG00000007315,ENSGALG00000008485,ENSGALG00000039772,ENSGALG00000002260,ENSGALG00000045511,ENSGALG00000016457,ENSGALG00000013356,ENSGALG00000035282,ENSGALG00000002138,ENSGALG00000027269,ENSGALG00000038502,ENSGALG00000002375,ENSGALG00000017706,ENSGALG00000000055,ENSGALG00000007555,ENSGALG00000029996,…
GO:0036473	cell death in response to oxidative stress	biological_process	0.092148	1	11	1937	55	15043	ENSGALG00000000892,ENSGALG00000011088,ENSGALG00000012827,ENSGALG00000013235,ENSGALG00000000122,ENSGALG00000012885,ENSGALG00000040954,ENSGALG00000036214,ENSGALG00000000607,ENSGALG00000038904,ENSGALG00000011661
GO:0019369	arachidonic acid metabolic process	biological_process	0.092355	1	3	1937	9	15043	ENSGALG00000036831,ENSGALG00000007119,ENSGALG00000036492
GO:0045180	basal cortex	cellular_component	0.09249	1	2	1937	4	15043	ENSGALG00000010921,ENSGALG00000040030
GO:0031996	thioesterase binding	molecular_function	0.092786	1	3	1937	9	15043	ENSGALG00000007130,ENSGALG00000026944,ENSGALG00000023521
GO:0007159	leukocyte cell-cell adhesion	biological_process	0.092851	1	27	1937	161	15043	ENSGALG00000004594,ENSGALG00000012584,ENSGALG00000031735,ENSGALG00000002816,ENSGALG00000012456,ENSGALG00000012755,ENSGALG00000011620,ENSGALG00000012992,ENSGALG00000040474,ENSGALG00000009870,ENSGALG00000009519,ENSGALG00000030063,ENSGALG00000008094,ENSGALG00000026948,ENSGALG00000001143,ENSGALG00000011442,ENSGALG00000007158,ENSGALG00000013169,ENSGALG00000029175,ENSGALG00000043018,ENSGALG00000014561,…
GO:0070858	negative regulation of bile acid biosynthetic process	biological_process	0.092972	1	2	1937	4	15043	ENSGALG00000028376,ENSGALG00000009791
GO:1904252	negative regulation of bile acid metabolic process	biological_process	0.092972	1	2	1937	4	15043	ENSGALG00000009791,ENSGALG00000028376
GO:2000737	negative regulation of stem cell differentiation	biological_process	0.093019	1	4	1937	14	15043	ENSGALG00000003267,ENSGALG00000002375,ENSGALG00000008532,ENSGALG00000009020
GO:0019430	removal of superoxide radicals	biological_process	0.093128	1	4	1937	14	15043	ENSGALG00000011661,ENSGALG00000028561,ENSGALG00000036214,ENSGALG00000010747
GO:0001963	synaptic transmission, dopaminergic	biological_process	0.093148	1	5	1937	19	15043	ENSGALG00000012542,ENSGALG00000036214,ENSGALG00000029648,ENSGALG00000014994,ENSGALG00000007794
GO:0022607	cellular component assembly	biological_process	0.093312	1	261	1937	1861	15043	ENSGALG00000013893,ENSGALG00000010154,ENSGALG00000008038,ENSGALG00000004687,ENSGALG00000013981,ENSGALG00000027454,ENSGALG00000030063,ENSGALG00000039861,ENSGALG00000010517,ENSGALG00000014467,ENSGALG00000000441,ENSGALG00000004270,ENSGALG00000040244,ENSGALG00000002364,ENSGALG00000028409,ENSGALG00000005766,ENSGALG00000015544,ENSGALG00000016602,ENSGALG00000007937,ENSGALG00000013356,ENSGALG00000031768,…
GO:0014068	positive regulation of phosphatidylinositol 3-kinase signaling	biological_process	0.093349	1	10	1937	47	15043	ENSGALG00000004347,ENSGALG00000014561,ENSGALG00000014984,ENSGALG00000012755,ENSGALG00000003126,ENSGALG00000039682,ENSGALG00000005547,ENSGALG00000014983,ENSGALG00000009612,ENSGALG00000040241
GO:1902533	positive regulation of intracellular signal transduction	biological_process	0.093358	1	86	1937	578	15043	ENSGALG00000007396,ENSGALG00000000892,ENSGALG00000013356,ENSGALG00000039682,ENSGALG00000045511,ENSGALG00000050897,ENSGALG00000040954,ENSGALG00000011620,ENSGALG00000002980,ENSGALG00000049851,ENSGALG00000038504,ENSGALG00000004347,ENSGALG00000012624,ENSGALG00000030879,ENSGALG00000027397,ENSGALG00000008733,ENSGALG00000040035,ENSGALG00000000055,ENSGALG00000010921,ENSGALG00000002375,ENSGALG00000035282,…
GO:0048584	positive regulation of response to stimulus	biological_process	0.093441	1	179	1937	1255	15043	ENSGALG00000008411,ENSGALG00000005725,ENSGALG00000002246,ENSGALG00000002113,ENSGALG00000002016,ENSGALG00000009612,ENSGALG00000014659,ENSGALG00000007732,ENSGALG00000009519,ENSGALG00000026137,ENSGALG00000005123,ENSGALG00000023379,ENSGALG00000031094,ENSGALG00000053601,ENSGALG00000012929,ENSGALG00000028420,ENSGALG00000021031,ENSGALG00000007158,ENSGALG00000007324,ENSGALG00000043904,ENSGALG00000014984,…
GO:0032957	inositol trisphosphate metabolic process	biological_process	0.093608	1	6	1937	24	15043	ENSGALG00000008113,ENSGALG00000010312,ENSGALG00000017327,ENSGALG00000034898,ENSGALG00000003345,ENSGALG00000000783
GO:0007623	circadian rhythm	biological_process	0.09364	1	22	1937	126	15043	ENSGALG00000040241,ENSGALG00000010395,ENSGALG00000000442,ENSGALG00000035619,ENSGALG00000008411,ENSGALG00000000887,ENSGALG00000008741,ENSGALG00000016915,ENSGALG00000012888,ENSGALG00000009791,ENSGALG00000037632,ENSGALG00000005378,ENSGALG00000005614,ENSGALG00000043010,ENSGALG00000031170,ENSGALG00000000573,ENSGALG00000007794,ENSGALG00000010390,ENSGALG00000003085,ENSGALG00000015209,ENSGALG00000008494,…
GO:0004745	retinol dehydrogenase activity	molecular_function	0.093875	1	3	1937	9	15043	ENSGALG00000054856,ENSGALG00000030376,ENSGALG00000030614
GO:0010628	positive regulation of gene expression	biological_process	0.09393	1	185	1937	1301	15043	ENSGALG00000004684,ENSGALG00000030889,ENSGALG00000012916,ENSGALG00000023419,ENSGALG00000003267,ENSGALG00000014983,ENSGALG00000038059,ENSGALG00000032278,ENSGALG00000012755,ENSGALG00000035539,ENSGALG00000009270,ENSGALG00000010870,ENSGALG00000011555,ENSGALG00000016995,ENSGALG00000043334,ENSGALG00000029393,ENSGALG00000023420,ENSGALG00000004555,ENSGALG00000026011,ENSGALG00000039238,ENSGALG00000036114,…
GO:0032462	regulation of protein homooligomerization	biological_process	0.094007	1	3	1937	9	15043	ENSGALG00000007945,ENSGALG00000051135,ENSGALG00000000122
GO:0009143	nucleoside triphosphate catabolic process	biological_process	0.094007	1	3	1937	9	15043	ENSGALG00000016994,ENSGALG00000034397,ENSGALG00000037587
GO:0055010	ventricular cardiac muscle tissue morphogenesis	biological_process	0.094041	1	7	1937	30	15043	ENSGALG00000035104,ENSGALG00000008148,ENSGALG00000002375,ENSGALG00000015422,ENSGALG00000042055,ENSGALG00000012913,ENSGALG00000009791
GO:0098691	dopaminergic synapse	cellular_component	0.094078	1	3	1937	9	15043	ENSGALG00000015382,ENSGALG00000015384,ENSGALG00000007794
GO:0021904	dorsal/ventral neural tube patterning	biological_process	0.094185	1	5	1937	19	15043	ENSGALG00000040266,ENSGALG00000008452,ENSGALG00000013424,ENSGALG00000043204,ENSGALG00000036114
GO:0030111	regulation of Wnt signaling pathway	biological_process	0.094189	1	36	1937	217	15043	ENSGALG00000043164,ENSGALG00000015297,ENSGALG00000000966,ENSGALG00000002375,ENSGALG00000012947,ENSGALG00000010214,ENSGALG00000032398,ENSGALG00000041501,ENSGALG00000003767,ENSGALG00000012992,ENSGALG00000002469,ENSGALG00000000568,ENSGALG00000011288,ENSGALG00000001364,ENSGALG00000005808,ENSGALG00000039238,ENSGALG00000015208,ENSGALG00000035557,ENSGALG00000040266,ENSGALG00000012998,ENSGALG00000040632,…
GO:2000195	negative regulation of female gonad development	biological_process	0.094333	1	2	1937	4	15043	ENSGALG00000029000,ENSGALG00000011058
GO:0072531	pyrimidine-containing compound transmembrane transport	biological_process	0.094457	1	3	1937	9	15043	ENSGALG00000005283,ENSGALG00000014680,ENSGALG00000004261
GO:0008283	cell proliferation	biological_process	0.094766	1	157	1937	1093	15043	ENSGALG00000049667,ENSGALG00000000785,ENSGALG00000012456,ENSGALG00000015465,ENSGALG00000014490,ENSGALG00000005803,ENSGALG00000013663,ENSGALG00000005208,ENSGALG00000003786,ENSGALG00000002632,ENSGALG00000009309,ENSGALG00000000902,ENSGALG00000054379,ENSGALG00000007929,ENSGALG00000017327,ENSGALG00000038189,ENSGALG00000008969,ENSGALG00000042055,ENSGALG00000013420,ENSGALG00000011620,ENSGALG00000002980,…
GO:0050718	positive regulation of interleukin-1 beta secretion	biological_process	0.094836	1	3	1937	9	15043	ENSGALG00000039751,ENSGALG00000004222,ENSGALG00000007698
GO:0048489	synaptic vesicle transport	biological_process	0.094961	1	19	1937	103	15043	ENSGALG00000008496,ENSGALG00000007794,ENSGALG00000014977,ENSGALG00000015551,ENSGALG00000032287,ENSGALG00000009003,ENSGALG00000027255,ENSGALG00000049067,ENSGALG00000005794,ENSGALG00000015382,ENSGALG00000040128,ENSGALG00000015384,ENSGALG00000008313,ENSGALG00000013591,ENSGALG00000031170,ENSGALG00000005123,ENSGALG00000038426,ENSGALG00000011673,ENSGALG00000003930
GO:0097480	establishment of synaptic vesicle localization	biological_process	0.094961	1	19	1937	103	15043	ENSGALG00000049067,ENSGALG00000005794,ENSGALG00000040128,ENSGALG00000015382,ENSGALG00000015384,ENSGALG00000032287,ENSGALG00000015551,ENSGALG00000009003,ENSGALG00000027255,ENSGALG00000014977,ENSGALG00000008496,ENSGALG00000007794,ENSGALG00000031170,ENSGALG00000008313,ENSGALG00000013591,ENSGALG00000011673,ENSGALG00000003930,ENSGALG00000038426,ENSGALG00000005123
GO:0045844	positive regulation of striated muscle tissue development	biological_process	0.094973	1	10	1937	48	15043	ENSGALG00000015422,ENSGALG00000005378,ENSGALG00000029175,ENSGALG00000018946,ENSGALG00000002375,ENSGALG00000003126,ENSGALG00000012755,ENSGALG00000025748,ENSGALG00000012885,ENSGALG00000008494
GO:0048636	positive regulation of muscle organ development	biological_process	0.094973	1	10	1937	48	15043	ENSGALG00000029175,ENSGALG00000018946,ENSGALG00000005378,ENSGALG00000015422,ENSGALG00000008494,ENSGALG00000012755,ENSGALG00000003126,ENSGALG00000012885,ENSGALG00000025748,ENSGALG00000002375
GO:0099174	regulation of presynapse organization	biological_process	0.094988	1	6	1937	23	15043	ENSGALG00000007253,ENSGALG00000005123,ENSGALG00000014674,ENSGALG00000042159,ENSGALG00000008888,ENSGALG00000042664
GO:0004690	cyclic nucleotide-dependent protein kinase activity	molecular_function	0.09508	1	2	1937	4	15043	ENSGALG00000028530,ENSGALG00000010909
GO:0045725	positive regulation of glycogen biosynthetic process	biological_process	0.095358	1	3	1937	9	15043	ENSGALG00000011620,ENSGALG00000012755,ENSGALG00000035282
GO:0006570	tyrosine metabolic process	biological_process	0.095574	1	3	1937	9	15043	ENSGALG00000019300,ENSGALG00000014966,ENSGALG00000029648
GO:0010259	multicellular organism aging	biological_process	0.0956	1	6	1937	25	15043	ENSGALG00000008957,ENSGALG00000002138,ENSGALG00000037325,ENSGALG00000000855,ENSGALG00000037556,ENSGALG00000007324
GO:0019199	transmembrane receptor protein kinase activity	molecular_function	0.095705	1	14	1937	71	15043	ENSGALG00000052250,ENSGALG00000014749,ENSGALG00000003126,ENSGALG00000005725,ENSGALG00000015208,ENSGALG00000030613,ENSGALG00000008257,ENSGALG00000008616,ENSGALG00000037301,ENSGALG00000014687,ENSGALG00000040241,ENSGALG00000041257,ENSGALG00000015593,ENSGALG00000011442
GO:0043302	positive regulation of leukocyte degranulation	biological_process	0.095827	1	3	1937	9	15043	ENSGALG00000014984,ENSGALG00000000848,ENSGALG00000007476
GO:0061309	cardiac neural crest cell development involved in outflow tract morphogenesis	biological_process	0.095865	1	3	1937	9	15043	ENSGALG00000042492,ENSGALG00000007668,ENSGALG00000009020
GO:1904263	positive regulation of TORC1 signaling	biological_process	0.095991	1	3	1937	9	15043	ENSGALG00000000419,ENSGALG00000007494,ENSGALG00000008419
GO:0015501	glutamate:sodium symporter activity	molecular_function	0.096121	1	2	1937	4	15043	ENSGALG00000003582,ENSGALG00000037556
GO:0051336	regulation of hydrolase activity	biological_process	0.096203	1	108	1937	729	15043	ENSGALG00000034007,ENSGALG00000029652,ENSGALG00000038904,ENSGALG00000031511,ENSGALG00000011214,ENSGALG00000006695,ENSGALG00000010950,ENSGALG00000009836,ENSGALG00000039380,ENSGALG00000014701,ENSGALG00000014687,ENSGALG00000007954,ENSGALG00000009013,ENSGALG00000012336,ENSGALG00000014983,ENSGALG00000003267,ENSGALG00000002564,ENSGALG00000009855,ENSGALG00000042744,ENSGALG00000043671,ENSGALG00000038672,…
GO:0090241	negative regulation of histone H4 acetylation	biological_process	0.096204	1	2	1937	4	15043	ENSGALG00000039942,ENSGALG00000008127
GO:0071396	cellular response to lipid	biological_process	0.096712	1	46	1937	292	15043	ENSGALG00000006695,ENSGALG00000014860,ENSGALG00000039212,ENSGALG00000006743,ENSGALG00000007668,ENSGALG00000011298,ENSGALG00000005618,ENSGALG00000017394,ENSGALG00000002182,ENSGALG00000015305,ENSGALG00000000892,ENSGALG00000005757,ENSGALG00000042055,ENSGALG00000030879,ENSGALG00000038059,ENSGALG00000037246,ENSGALG00000004347,ENSGALG00000008901,ENSGALG00000011620,ENSGALG00000002469,ENSGALG00000038433,…
GO:0007264	small GTPase mediated signal transduction	biological_process	0.096804	1	61	1937	391	15043	ENSGALG00000032765,ENSGALG00000007130,ENSGALG00000026137,ENSGALG00000008763,ENSGALG00000023379,ENSGALG00000012456,ENSGALG00000007732,ENSGALG00000006710,ENSGALG00000026944,ENSGALG00000042259,ENSGALG00000036101,ENSGALG00000032458,ENSGALG00000014984,ENSGALG00000038951,ENSGALG00000020249,ENSGALG00000010577,ENSGALG00000017276,ENSGALG00000016997,ENSGALG00000012273,ENSGALG00000000436,ENSGALG00000004663,…
GO:1900452	regulation of long term synaptic depression	biological_process	0.097052	1	3	1937	8	15043	ENSGALG00000004758,ENSGALG00000042664,ENSGALG00000008434
GO:0098920	retrograde trans-synaptic signaling by lipid	biological_process	0.097141	1	2	1937	4	15043	ENSGALG00000036492,ENSGALG00000007119
GO:0098921	retrograde trans-synaptic signaling by endocannabinoid	biological_process	0.097141	1	2	1937	4	15043	ENSGALG00000036492,ENSGALG00000007119
GO:0022890	inorganic cation transmembrane transporter activity	molecular_function	0.097165	1	72	1937	473	15043	ENSGALG00000006469,ENSGALG00000031411,ENSGALG00000040681,ENSGALG00000014746,ENSGALG00000000441,ENSGALG00000030032,ENSGALG00000042706,ENSGALG00000004083,ENSGALG00000038242,ENSGALG00000003849,ENSGALG00000004116,ENSGALG00000000400,ENSGALG00000034251,ENSGALG00000007282,ENSGALG00000004921,ENSGALG00000012021,ENSGALG00000005766,ENSGALG00000017216,ENSGALG00000004879,ENSGALG00000037642,ENSGALG00000036964,…
GO:0051962	positive regulation of nervous system development	biological_process	0.097192	1	49	1937	305	15043	ENSGALG00000039822,ENSGALG00000033469,ENSGALG00000006655,ENSGALG00000009791,ENSGALG00000029514,ENSGALG00000004943,ENSGALG00000023420,ENSGALG00000010331,ENSGALG00000008473,ENSGALG00000012885,ENSGALG00000007668,ENSGALG00000009364,ENSGALG00000038627,ENSGALG00000002375,ENSGALG00000005102,ENSGALG00000012947,ENSGALG00000034007,ENSGALG00000032398,ENSGALG00000007253,ENSGALG00000008733,ENSGALG00000026214,…
GO:0009888	tissue development	biological_process	0.09749	1	170	1937	1182	15043	ENSGALG00000026853,ENSGALG00000000568,ENSGALG00000011288,ENSGALG00000012913,ENSGALG00000009791,ENSGALG00000029000,ENSGALG00000030879,ENSGALG00000004048,ENSGALG00000011686,ENSGALG00000035557,ENSGALG00000015208,ENSGALG00000012885,ENSGALG00000008501,ENSGALG00000008473,ENSGALG00000036238,ENSGALG00000010384,ENSGALG00000014227,ENSGALG00000040035,ENSGALG00000023296,ENSGALG00000037944,ENSGALG00000010921,…
GO:0071214	cellular response to abiotic stimulus	biological_process	0.097662	1	28	1937	170	15043	ENSGALG00000010513,ENSGALG00000013422,ENSGALG00000014698,ENSGALG00000007945,ENSGALG00000003907,ENSGALG00000000855,ENSGALG00000042333,ENSGALG00000002138,ENSGALG00000009228,ENSGALG00000009538,ENSGALG00000005766,ENSGALG00000040773,ENSGALG00000043082,ENSGALG00000010921,ENSGALG00000034251,ENSGALG00000028871,ENSGALG00000041662,ENSGALG00000033469,ENSGALG00000000785,ENSGALG00000029000,ENSGALG00000004347,…
GO:0104004	cellular response to environmental stimulus	biological_process	0.097662	1	28	1937	170	15043	ENSGALG00000034251,ENSGALG00000028871,ENSGALG00000010921,ENSGALG00000040773,ENSGALG00000043082,ENSGALG00000005766,ENSGALG00000009228,ENSGALG00000009538,ENSGALG00000042333,ENSGALG00000002138,ENSGALG00000000855,ENSGALG00000013422,ENSGALG00000007945,ENSGALG00000014698,ENSGALG00000003907,ENSGALG00000010513,ENSGALG00000010331,ENSGALG00000020745,ENSGALG00000002848,ENSGALG00000003849,ENSGALG00000011131,…
GO:0016202	regulation of striated muscle tissue development	biological_process	0.097994	1	16	1937	86	15043	ENSGALG00000026853,ENSGALG00000003126,ENSGALG00000012755,ENSGALG00000040023,ENSGALG00000025748,ENSGALG00000013663,ENSGALG00000012827,ENSGALG00000018946,ENSGALG00000002375,ENSGALG00000012885,ENSGALG00000036238,ENSGALG00000008494,ENSGALG00000015422,ENSGALG00000005378,ENSGALG00000029175,ENSGALG00000007769
GO:0010738	regulation of protein kinase A signaling	biological_process	0.098012	1	4	1937	14	15043	ENSGALG00000029794,ENSGALG00000027053,ENSGALG00000040035,ENSGALG00000037246
GO:0006906	vesicle fusion	biological_process	0.098032	1	12	1937	61	15043	ENSGALG00000040128,ENSGALG00000007476,ENSGALG00000009003,ENSGALG00000011673,ENSGALG00000006704,ENSGALG00000034374,ENSGALG00000008496,ENSGALG00000009847,ENSGALG00000011280,ENSGALG00000000579,ENSGALG00000028851,ENSGALG00000009526
GO:0000291	nuclear-transcribed mRNA catabolic process, exonucleolytic	biological_process	0.09804	1	3	1937	9	15043	ENSGALG00000035499,ENSGALG00000003950,ENSGALG00000017048
GO:0008585	female gonad development	biological_process	0.098074	1	12	1937	60	15043	ENSGALG00000011392,ENSGALG00000013294,ENSGALG00000031768,ENSGALG00000010337,ENSGALG00000011369,ENSGALG00000011058,ENSGALG00000017195,ENSGALG00000005121,ENSGALG00000029000,ENSGALG00000012885,ENSGALG00000007668,ENSGALG00000015297
GO:1903522	regulation of blood circulation	biological_process	0.098117	1	23	1937	131	15043	ENSGALG00000042744,ENSGALG00000012913,ENSGALG00000011404,ENSGALG00000013022,ENSGALG00000004376,ENSGALG00000017196,ENSGALG00000002886,ENSGALG00000011353,ENSGALG00000006490,ENSGALG00000009612,ENSGALG00000001416,ENSGALG00000000855,ENSGALG00000032287,ENSGALG00000029648,ENSGALG00000011865,ENSGALG00000007794,ENSGALG00000014984,ENSGALG00000015018,ENSGALG00000010078,ENSGALG00000032247,ENSGALG00000034251,…
GO:0032675	regulation of interleukin-6 production	biological_process	0.098205	1	12	1937	63	15043	ENSGALG00000002138,ENSGALG00000010016,ENSGALG00000038433,ENSGALG00000014561,ENSGALG00000014984,ENSGALG00000008411,ENSGALG00000007253,ENSGALG00000000883,ENSGALG00000004594,ENSGALG00000008094,ENSGALG00000014983,ENSGALG00000000892
GO:0032006	regulation of TOR signaling	biological_process	0.098221	1	14	1937	75	15043	ENSGALG00000014335,ENSGALG00000000855,ENSGALG00000007494,ENSGALG00000006766,ENSGALG00000000419,ENSGALG00000000863,ENSGALG00000000055,ENSGALG00000002131,ENSGALG00000028561,ENSGALG00000017204,ENSGALG00000007964,ENSGALG00000005378,ENSGALG00000006519,ENSGALG00000008419
GO:0045717	negative regulation of fatty acid biosynthetic process	biological_process	0.098224	1	3	1937	9	15043	ENSGALG00000017394,ENSGALG00000000943,ENSGALG00000011058
GO:0009394	2'-deoxyribonucleotide metabolic process	biological_process	0.098244	1	5	1937	20	15043	XLOC_030833,XLOC_003296,ENSGALG00000013981,ENSGALG00000016994,ENSGALG00000014897
GO:0019692	deoxyribose phosphate metabolic process	biological_process	0.098244	1	5	1937	20	15043	ENSGALG00000013981,XLOC_030833,XLOC_003296,ENSGALG00000014897,ENSGALG00000016994
GO:0001505	regulation of neurotransmitter levels	biological_process	0.098348	1	32	1937	190	15043	ENSGALG00000008313,ENSGALG00000010921,ENSGALG00000015551,ENSGALG00000032287,ENSGALG00000009003,ENSGALG00000027255,ENSGALG00000011661,ENSGALG00000015382,ENSGALG00000040128,ENSGALG00000038904,ENSGALG00000008496,ENSGALG00000003582,ENSGALG00000036492,ENSGALG00000008490,ENSGALG00000000892,ENSGALG00000011673,ENSGALG00000003930,ENSGALG00000037556,ENSGALG00000011620,ENSGALG00000038426,ENSGALG00000031170,…
GO:0045722	positive regulation of gluconeogenesis	biological_process	0.098432	1	3	1937	9	15043	ENSGALG00000042333,ENSGALG00000017047,ENSGALG00000003369
GO:0004888	transmembrane signaling receptor activity	molecular_function	0.098495	1	109	1937	748	15043	ENSGALG00000003839,ENSGALG00000040241,ENSGALG00000039080,ENSGALG00000008890,ENSGALG00000004594,ENSGALG00000002848,ENSGALG00000005725,ENSGALG00000015434,ENSGALG00000023379,ENSGALG00000000783,ENSGALG00000004248,ENSGALG00000014973,ENSGALG00000007732,ENSGALG00000000607,ENSGALG00000005170,ENSGALG00000021031,ENSGALG00000010078,ENSGALG00000001383,ENSGALG00000007794,ENSGALG00000012457,ENSGALG00000014561,…
GO:0003008	system process	biological_process	0.0985	1	147	1937	1013	15043	ENSGALG00000007466,ENSGALG00000011865,ENSGALG00000015382,ENSGALG00000029648,ENSGALG00000015551,ENSGALG00000010793,ENSGALG00000031511,ENSGALG00000016707,ENSGALG00000020813,ENSGALG00000037241,ENSGALG00000009845,ENSGALG00000011404,ENSGALG00000042744,ENSGALG00000037246,ENSGALG00000017196,ENSGALG00000044649,ENSGALG00000004740,ENSGALG00000009651,ENSGALG00000014555,ENSGALG00000018946,ENSGALG00000005630,…
GO:0090079	translation regulator activity, nucleic acid binding	molecular_function	0.098553	1	4	1937	14	15043	ENSGALG00000033512,ENSGALG00000040109,ENSGALG00000036160,ENSGALG00000002488
GO:0042552	myelination	biological_process	0.098742	1	15	1937	80	15043	ENSGALG00000040971,ENSGALG00000017274,ENSGALG00000023882,ENSGALG00000007796,ENSGALG00000011555,ENSGALG00000015422,ENSGALG00000023648,ENSGALG00000016262,ENSGALG00000040241,ENSGALG00000013640,ENSGALG00000007781,ENSGALG00000041253,ENSGALG00000001472,ENSGALG00000011620,ENSGALG00000031425
GO:1902254	negative regulation of intrinsic apoptotic signaling pathway by p53 class mediator	biological_process	0.098817	1	4	1937	14	15043	ENSGALG00000011080,ENSGALG00000004594,ENSGALG00000033469,ENSGALG00000012584
GO:1903038	negative regulation of leukocyte cell-cell adhesion	biological_process	0.098836	1	12	1937	62	15043	ENSGALG00000004594,ENSGALG00000012584,ENSGALG00000007158,ENSGALG00000013169,ENSGALG00000014561,ENSGALG00000043018,ENSGALG00000010016,ENSGALG00000040266,ENSGALG00000012992,ENSGALG00000011620,ENSGALG00000040474,ENSGALG00000009519
GO:0009145	purine nucleoside triphosphate biosynthetic process	biological_process	0.098841	1	16	1937	89	15043	ENSGALG00000012755,ENSGALG00000012624,ENSGALG00000014528,ENSGALG00000005002,ENSGALG00000009286,ENSGALG00000004222,ENSGALG00000001117,ENSGALG00000038044,ENSGALG00000033993,ENSGALG00000014526,ENSGALG00000034855,ENSGALG00000004956,ENSGALG00000021039,ENSGALG00000009228,ENSGALG00000015544,ENSGALG00000003267
GO:0001547	antral ovarian follicle growth	biological_process	0.098894	1	2	1937	4	15043	ENSGALG00000010337,ENSGALG00000015297
GO:0035051	cardiocyte differentiation	biological_process	0.099328	1	17	1937	92	15043	ENSGALG00000015422,ENSGALG00000037301,ENSGALG00000034251,ENSGALG00000029175,ENSGALG00000007769,ENSGALG00000043082,ENSGALG00000002375,ENSGALG00000007668,ENSGALG00000011298,ENSGALG00000009020,ENSGALG00000000855,ENSGALG00000009612,ENSGALG00000042492,ENSGALG00000009844,ENSGALG00000012755,ENSGALG00000042055,ENSGALG00000009791
[truncated: 9,394 more rows]
