# Supplementary material for: Long noncoding RNAs and mRNAs profiling in ovary during laying and broodiness in Taihe Black-Bone Silky Fowls (Gallus gallus Domesticus Brisson)
Source: BMC Genomics. 2024 Apr 10;25:357. doi: 10.1186/s12864-024-10281-7 (PMC11005167; doi:10.1186/s12864-024-10281-7)
Supplement: Supplementary file 8 — Supplementary Material 8. [file 12864_2024_10281_MOESM8_ESM.xls]

Table S8. KEGG pathway enrichment analysis of cis-regulated target genes of DE lncRNAs
#Term	Database	ID	Input number	Background number	P-Value	Corrected P-Value	Input	Hyperlink
Neuroactive ligand-receptor interaction	KEGG PATHWAY	gga04080	64	333	1.69E-07	2.59E-05	ENSGALG00000026902|ENSGALG00000038728|ENSGALG00000040959|ENSGALG00000002152|ENSGALG00000001416|ENSGALG00000005258|ENSGALG00000013813|ENSGALG00000052330|ENSGALG00000040035|ENSGALG00000037841|ENSGALG00000023379|ENSGALG00000004083|ENSGALG00000002632|ENSGALG00000000556|ENSGALG00000015434|ENSGALG00000026011|ENSGALG00000015551|ENSGALG00000010139|ENSGALG00000012757|ENSGALG00000047717|ENSGALG00000005208|…	http://www.genome.jp/kegg-bin/show_pathway?gga04080/gga:419906%09red/gga:396321%09red/gga:428610%09red/gga:771648%09red/gga:429367%09red/gga:408251%09red/gga:422405%09red/gga:418333%09red/gga:768996%09red/gga:768449%09red/gga:770943%09red/gga:374223%09red/gga:101749217%09red/gga:428485%09red/gga:414893%09red/gga:107049027%09red/gga:416174%09red/gga:408185%09red/gga:428628%09red/gga:428573%09red/g…
Progesterone-mediated oocyte maturation	KEGG PATHWAY	gga04914	22	78	1.74E-05	0.001067039	ENSGALG00000003085|ENSGALG00000035645|ENSGALG00000008934|ENSGALG00000010335|ENSGALG00000002816|ENSGALG00000007097|ENSGALG00000012755|ENSGALG00000019384|ENSGALG00000003826|ENSGALG00000008254|ENSGALG00000028530|ENSGALG00000008625|ENSGALG00000033512|ENSGALG00000040023|ENSGALG00000017195|ENSGALG00000006552|ENSGALG00000003837|ENSGALG00000011620|ENSGALG00000008233|XLOC_098469|ENSGALG00000031312|ENSGALG…	http://www.genome.jp/kegg-bin/show_pathway?gga04914/gga:416838%09red/gga:771142%09red/gga:417739%09red/gga:416363%09red/gga:422273%09red/gga:396145%09red/gga:769605%09red/gga:396198%09red/gga:396252%09red/gga:769763%09red/gga:424542%09red/gga:421228%09red/gga:416204%09red/gga:417258%09red/gga:424971%09red/gga:420788%09red/gga:395928%09red/gga:421226%09red/gga:418090%09red/gga:415732%09red/gga:429…
Ribosome biogenesis in eukaryotes	KEGG PATHWAY	gga03008	20	67	2.09E-05	0.001067039	ENSGALG00000053730|XLOC_011864|ENSGALG00000046763|ENSGALG00000029152|ENSGALG00000051675|ENSGALG00000051759|ENSGALG00000003906|ENSGALG00000008092|ENSGALG00000053757|ENSGALG00000052984|ENSGALG00000054754|ENSGALG00000012916|ENSGALG00000047322|ENSGALG00000041972|ENSGALG00000052227|ENSGALG00000005535|ENSGALG00000033993|ENSGALG00000011866|ENSGALG00000052411|ENSGALG00000052861	http://www.genome.jp/kegg-bin/show_pathway?gga03008/gga:416276%09red/gga:420876%09red/gga:417975%09red/gga:420911%09red/gga:419140%09red/gga:100857200%09red/gga:415384%09red/gga:768362%09red/gga:422346%09red
Oocyte meiosis	KEGG PATHWAY	gga04114	24	99	5.95E-05	0.00227644	ENSGALG00000003085|ENSGALG00000014228|ENSGALG00000023648|ENSGALG00000029996|ENSGALG00000006743|ENSGALG00000007097|ENSGALG00000012755|ENSGALG00000019384|ENSGALG00000054217|ENSGALG00000003826|ENSGALG00000008254|ENSGALG00000028530|ENSGALG00000005621|ENSGALG00000026445|ENSGALG00000008625|ENSGALG00000033512|ENSGALG00000040023|ENSGALG00000017195|ENSGALG00000030879|ENSGALG00000006552|ENSGALG00000003837|…	http://www.genome.jp/kegg-bin/show_pathway?gga04114/gga:374175%09red/gga:416838%09red/gga:418090%09red/gga:417739%09red/gga:416363%09red/gga:422273%09red/gga:396145%09red/gga:769605%09red/gga:396198%09red/gga:396252%09red/gga:396019%09red/gga:418243%09red/gga:769763%09red/gga:424542%09red/gga:421228%09red/gga:396523%09red/gga:417258%09red/gga:420788%09red/gga:421226%09red/gga:422165%09red/gga:415…
MAPK signaling pathway	KEGG PATHWAY	gga04010	44	261	0.000197236	0.005264238	ENSGALG00000025748|ENSGALG00000007130|ENSGALG00000008970|ENSGALG00000007396|ENSGALG00000030706|ENSGALG00000007253|ENSGALG00000023648|ENSGALG00000035282|ENSGALG00000038242|ENSGALG00000007097|ENSGALG00000010870|ENSGALG00000012273|ENSGALG00000012456|ENSGALG00000029514|ENSGALG00000000055|ENSGALG00000019384|ENSGALG00000003126|ENSGALG00000028376|ENSGALG00000036093|ENSGALG00000011442|ENSGALG00000010440|…	http://www.genome.jp/kegg-bin/show_pathway?gga04010/gga:417739%09red/gga:428857%09red/gga:430150%09red/gga:395871%09red/gga:424908%09red/gga:770905%09red/gga:427327%09red/gga:426986%09red/gga:422273%09red/gga:100858946%09red/gga:416526%09red/gga:423572%09red/gga:421352%09red/gga:395097%09red/gga:100858193%09red/gga:395671%09red/gga:378917%09red/gga:396145%09red/gga:422418%09red/gga:769763%09red/g…
FoxO signaling pathway	KEGG PATHWAY	gga04068	26	123	0.000206441	0.005264238	ENSGALG00000003267|ENSGALG00000048187|ENSGALG00000008934|ENSGALG00000010195|ENSGALG00000007555|ENSGALG00000000892|ENSGALG00000015297|ENSGALG00000034505|ENSGALG00000012273|ENSGALG00000012755|ENSGALG00000019384|ENSGALG00000026137|ENSGALG00000005208|ENSGALG00000011442|ENSGALG00000011661|ENSGALG00000008107|ENSGALG00000009612|ENSGALG00000040023|ENSGALG00000006552|ENSGALG00000011620|ENSGALG00000007373|…	http://www.genome.jp/kegg-bin/show_pathway?gga04068/gga:771142%09red/gga:421769%09red/gga:417739%09red/gga:396399%09red/gga:396145%09red/gga:423572%09red/gga:428264%09red/gga:416986%09red/gga:421352%09red/gga:395076%09red/gga:395133%09red/gga:420027%09red/gga:374042%09red/gga:769763%09red/gga:107052854%09red/gga:424462%09red/gga:422347%09red/gga:424971%09red/gga:395928%09red/gga:422497%09red/gga:…
Adrenergic signaling in cardiomyocytes	KEGG PATHWAY	gga04261	26	128	0.000353136	0.007718534	ENSGALG00000035645|ENSGALG00000029996|ENSGALG00000040035|ENSGALG00000038242|ENSGALG00000005621|ENSGALG00000009844|ENSGALG00000002563|ENSGALG00000019384|ENSGALG00000054217|ENSGALG00000001416|ENSGALG00000012885|ENSGALG00000013022|ENSGALG00000013007|ENSGALG00000032247|ENSGALG00000009287|ENSGALG00000036964|ENSGALG00000026445|ENSGALG00000032287|ENSGALG00000040023|ENSGALG00000034251|ENSGALG00000007565|…	http://www.genome.jp/kegg-bin/show_pathway?gga04261/gga:374175%09red/gga:396019%09red/gga:396530%09red/gga:430150%09red/gga:417739%09red/gga:396282%09red/gga:100858946%09red/gga:395727%09red/gga:373890%09red/gga:395099%09red/gga:396446%09red/gga:769763%09red/gga:424542%09red/gga:396523%09red/gga:420788%09red/gga:395928%09red/gga:416350%09red/gga:423298%09red/gga:415732%09red/gga:423460%09red/gga:…
Cellular senescence	KEGG PATHWAY	gga04218	27	143	0.000737463	0.013212319	ENSGALG00000003085|ENSGALG00000054217|ENSGALG00000023648|ENSGALG00000008934|ENSGALG00000010335|ENSGALG00000016662|ENSGALG00000052686|ENSGALG00000005002|ENSGALG00000007555|ENSGALG00000047627|ENSGALG00000015297|ENSGALG00000034505|ENSGALG00000016997|ENSGALG00000019384|ENSGALG00000026137|ENSGALG00000011442|ENSGALG00000049444|ENSGALG00000001143|ENSGALG00000026445|ENSGALG00000009612|ENSGALG00000013420|…	http://www.genome.jp/kegg-bin/show_pathway?gga04218/gga:771142%09red/gga:421769%09red/gga:417739%09red/gga:395076%09red/gga:417057%09red/gga:395498%09red/gga:421352%09red/gga:396235%09red/gga:396252%09red/gga:396019%09red/gga:769763%09red/gga:386582%09red/gga:396392%09red/gga:396523%09red/gga:417067%09red/gga:396399%09red/gga:427746%09red/gga:395928%09red/gga:430534%09red/gga:419847%09red/gga:419…
Tyrosine metabolism	KEGG PATHWAY	gga00350	11	34	0.000853612	0.013212319	ENSGALG00000029648|ENSGALG00000019300|ENSGALG00000000081|ENSGALG00000016224|ENSGALG00000032836|ENSGALG00000010432|ENSGALG00000014966|ENSGALG00000054856|ENSGALG00000012245|ENSGALG00000030614|ENSGALG00000020160	http://www.genome.jp/kegg-bin/show_pathway?gga00350/gga:422705%09red/gga:417039%09red/gga:395592%09red/gga:771761%09red/gga:418330%09red/gga:100857280%09red/gga:771920%09red/gga:418563%09red/gga:418561%09red/gga:395979%09red/gga:423374%09red
Cell adhesion molecules (CAMs)	KEGG PATHWAY	gga04514	24	122	0.00086355	0.013212319	ENSGALG00000052686|ENSGALG00000014582|ENSGALG00000047627|ENSGALG00000009355|ENSGALG00000005102|ENSGALG00000014477|ENSGALG00000001472|ENSGALG00000049444|ENSGALG00000041577|ENSGALG00000032349|ENSGALG00000007839|ENSGALG00000034007|ENSGALG00000002643|ENSGALG00000039701|ENSGALG00000037316|ENSGALG00000015348|ENSGALG00000052246|ENSGALG00000052537|ENSGALG00000050600|ENSGALG00000047314|ENSGALG00000043016|…	http://www.genome.jp/kegg-bin/show_pathway?gga04514/gga:417057%09red/gga:419736%09red/gga:374068%09red/gga:396420%09red/gga:419762%09red/gga:424121%09red/gga:425256%09red/gga:770074%09red/gga:419222%09red/gga:396226%09red/gga:396092%09red/gga:396026%09red/gga:423385%09red/gga:428253%09red/gga:101748655%09red/gga:417067%09red/gga:100859374%09red/gga:424364%09red/gga:427746%09red/gga:395362%09red/g…
Endocytosis	KEGG PATHWAY	gga04144	37	228	0.00112143	0.015598076	ENSGALG00000000811|ENSGALG00000008500|ENSGALG00000015351|ENSGALG00000011280|ENSGALG00000026944|ENSGALG00000028851|ENSGALG00000052686|ENSGALG00000047627|ENSGALG00000041373|ENSGALG00000003820|ENSGALG00000004347|ENSGALG00000003743|ENSGALG00000011442|ENSGALG00000049444|ENSGALG00000021601|ENSGALG00000003359|ENSGALG00000041760|ENSGALG00000034584|ENSGALG00000011041|ENSGALG00000004045|ENSGALG00000003227|…	http://www.genome.jp/kegg-bin/show_pathway?gga04144/gga:416837%09red/gga:416835%09red/gga:423924%09red/gga:416765%09red/gga:416626%09red/gga:424991%09red/gga:374119%09red/gga:423758%09red/gga:417057%09red/gga:427746%09red/gga:423696%09red/gga:423023%09red/gga:416983%09red/gga:428352%09red/gga:395197%09red/gga:420147%09red/gga:428511%09red/gga:415877%09red/gga:424698%09red/gga:419145%09red/gga:417…
Fructose and mannose metabolism	KEGG PATHWAY	gga00051	10	35	0.003113421	0.039696117	ENSGALG00000014526|ENSGALG00000015544|ENSGALG00000021039|ENSGALG00000002099|ENSGALG00000020884|ENSGALG00000001117|ENSGALG00000034855|ENSGALG00000004222|ENSGALG00000033170|ENSGALG00000037854	http://www.genome.jp/kegg-bin/show_pathway?gga00051/gga:426629%09red/gga:374044%09red/gga:420890%09red/gga:100859653%09red/gga:423698%09red/gga:419850%09red/gga:427308%09red/gga:395338%09red/gga:396435%09red/gga:373889%09red
Cell cycle	KEGG PATHWAY	gga04110	21	114	0.003491065	0.041087147	ENSGALG00000034505|ENSGALG00000003085|ENSGALG00000005769|ENSGALG00000028115|ENSGALG00000014228|ENSGALG00000009681|ENSGALG00000016997|ENSGALG00000029523|ENSGALG00000012546|ENSGALG00000026137|ENSGALG00000014977|ENSGALG00000003826|ENSGALG00000009612|ENSGALG00000016676|ENSGALG00000008625|ENSGALG00000031312|ENSGALG00000007555|ENSGALG00000006743|ENSGALG00000008233|ENSGALG00000008254|ENSGALG00000012627	http://www.genome.jp/kegg-bin/show_pathway?gga04110/gga:396252%09red/gga:418058%09red/gga:418243%09red/gga:422043%09red/gga:416838%09red/gga:427473%09red/gga:386582%09red/gga:421352%09red/gga:416955%09red/gga:421228%09red/gga:396341%09red/gga:769605%09red/gga:423949%09red/gga:417258%09red/gga:408037%09red/gga:423045%09red/gga:418335%09red/gga:395076%09red/gga:421226%09red/gga:420286%09red
Calcium signaling pathway	KEGG PATHWAY	gga04020	29	180	0.003964351	0.04239144	ENSGALG00000026902|ENSGALG00000023648|ENSGALG00000039935|ENSGALG00000011080|ENSGALG00000015018|ENSGALG00000005002|ENSGALG00000040035|ENSGALG00000052246|ENSGALG00000003126|ENSGALG00000001416|ENSGALG00000001383|ENSGALG00000044649|ENSGALG00000013022|ENSGALG00000012845|ENSGALG00000050600|ENSGALG00000005621|ENSGALG00000026445|ENSGALG00000008901|ENSGALG00000032287|ENSGALG00000014983|ENSGALG00000007466|…	http://www.genome.jp/kegg-bin/show_pathway?gga04020/gga:374175%09red/gga:429367%09red/gga:428906%09red/gga:768996%09red/gga:416150%09red/gga:420752%09red/gga:395198%09red/gga:416526%09red/gga:395498%09red/gga:420893%09red/gga:428209%09red/gga:770074%09red/gga:373890%09red/gga:395671%09red/gga:396446%09red/gga:424548%09red/gga:424542%09red/gga:772372%09red/gga:396523%09red/gga:101749217%09red/gga:…
RNA transport	KEGG PATHWAY	gga03013	23	132	0.004236294	0.04239144	ENSGALG00000036283|ENSGALG00000041972|ENSGALG00000052861|ENSGALG00000010154|ENSGALG00000046763|ENSGALG00000007653|ENSGALG00000051675|ENSGALG00000051759|ENSGALG00000047322|ENSGALG00000052227|ENSGALG00000040522|ENSGALG00000052411|ENSGALG00000008419|ENSGALG00000005587|ENSGALG00000053730|ENSGALG00000003937|XLOC_011864|ENSGALG00000007299|ENSGALG00000010167|ENSGALG00000008092|ENSGALG00000053757|ENSGALG…	http://www.genome.jp/kegg-bin/show_pathway?gga03013/gga:423338%09red/gga:420876%09red/gga:423336%09red/gga:416119%09red/gga:416077%09red/gga:420288%09red/gga:107050968%09red/gga:768362%09red/gga:422346%09red/gga:395905%09red/gga:419324%09red/gga:416254%09red
Regulation of actin cytoskeleton	KEGG PATHWAY	gga04810	30	190	0.004433092	0.04239144	ENSGALG00000025748|ENSGALG00000007130|ENSGALG00000008934|ENSGALG00000010335|ENSGALG00000011080|ENSGALG00000034007|ENSGALG00000026853|ENSGALG00000012273|ENSGALG00000012456|ENSGALG00000003820|ENSGALG00000054217|ENSGALG00000028376|ENSGALG00000042259|ENSGALG00000000220|ENSGALG00000012845|ENSGALG00000013663|ENSGALG00000014012|ENSGALG00000041577|ENSGALG00000036101|ENSGALG00000034251|ENSGALG00000014983|…	http://www.genome.jp/kegg-bin/show_pathway?gga04810/gga:416837%09red/gga:423960%09red/gga:424121%09red/gga:428857%09red/gga:395871%09red/gga:771142%09red/gga:425730%09red/gga:373918%09red/gga:396145%09red/gga:415607%09red/gga:423572%09red/gga:420893%09red/gga:378917%09red/gga:396019%09red/gga:418044%09red/gga:395394%09red/gga:396420%09red/gga:424761%09red/gga:428779%09red/gga:772372%09red/gga:424…
Glycolysis / Gluconeogenesis	KEGG PATHWAY	gga00010	12	53	0.006330188	0.055444241	ENSGALG00000014526|ENSGALG00000015544|ENSGALG00000021039|ENSGALG00000004222|ENSGALG00000004956|ENSGALG00000014528|ENSGALG00000034855|ENSGALG00000007904|ENSGALG00000054856|ENSGALG00000012245|ENSGALG00000030614|ENSGALG00000020160	http://www.genome.jp/kegg-bin/show_pathway?gga00010/gga:419796%09red/gga:422705%09red/gga:100857280%09red/gga:423698%09red/gga:427308%09red/gga:374044%09red/gga:771920%09red/gga:395979%09red/gga:415783%09red/gga:395689%09red/gga:396435%09red/gga:373889%09red
AGE-RAGE signaling pathway in diabetic complications	KEGG PATHWAY	gga04933	17	90	0.006522852	0.055444241	ENSGALG00000002016|ENSGALG00000003267|ENSGALG00000007130|ENSGALG00000010870|ENSGALG00000003282|ENSGALG00000011620|ENSGALG00000019384|ENSGALG00000008934|ENSGALG00000010335|ENSGALG00000011442|ENSGALG00000040023|ENSGALG00000008141|XLOC_098469|ENSGALG00000012885|ENSGALG00000007555|ENSGALG00000009612|ENSGALG00000016261	http://www.genome.jp/kegg-bin/show_pathway?gga04933/gga:417739%09red/gga:769763%09red/gga:396282%09red/gga:424673%09red/gga:429096%09red/gga:421352%09red/gga:396341%09red/gga:395871%09red/gga:771142%09red/gga:424971%09red/gga:395556%09red/gga:422348%09red/gga:415905%09red/gga:396399%09red/gga:418581%09red/gga:395928%09red/gga:420027%09red
Phagosome	KEGG PATHWAY	gga04145	22	132	0.007941961	0.06395369	ENSGALG00000007130|ENSGALG00000012821|ENSGALG00000011280|ENSGALG00000052686|ENSGALG00000047627|ENSGALG00000016261|ENSGALG00000012119|ENSGALG00000013569|ENSGALG00000000579|ENSGALG00000049444|ENSGALG00000008586|ENSGALG00000039701|ENSGALG00000034374|ENSGALG00000054420|ENSGALG00000040586|ENSGALG00000005241|ENSGALG00000047314|ENSGALG00000014910|ENSGALG00000014659|ENSGALG00000003359|ENSGALG00000053266|…	http://www.genome.jp/kegg-bin/show_pathway?gga04145/gga:420883%09red/gga:417057%09red/gga:421169%09red/gga:768337%09red/gga:426930%09red/gga:415793%09red/gga:395488%09red/gga:425256%09red/gga:417896%09red/gga:420997%09red/gga:421061%09red/gga:396420%09red/gga:395871%09red/gga:418295%09red/gga:417255%09red/gga:417067%09red/gga:100859374%09red/gga:427746%09red/gga:395197%09red/gga:418581%09red/gga:…
SNARE interactions in vesicular transport	KEGG PATHWAY	gga04130	8	29	0.009342221	0.067104588	ENSGALG00000007476|ENSGALG00000009526|ENSGALG00000002882|ENSGALG00000000579|ENSGALG00000034374|ENSGALG00000011673|ENSGALG00000008880|ENSGALG00000040128	http://www.genome.jp/kegg-bin/show_pathway?gga04130/gga:426930%09red/gga:423273%09red/gga:770885%09red/gga:416766%09red/gga:416207%09red/gga:428597%09red/gga:422297%09red/gga:419368%09red
Base excision repair	KEGG PATHWAY	gga03410	8	29	0.009342221	0.067104588	ENSGALG00000009228|ENSGALG00000020747|ENSGALG00000010719|ENSGALG00000049101|ENSGALG00000016664|ENSGALG00000033781|ENSGALG00000007665|ENSGALG00000012237	http://www.genome.jp/kegg-bin/show_pathway?gga03410/gga:769677%09red/gga:422037%09red/gga:423567%09red/gga:416997%09red/gga:396199%09red/gga:428750%09red/gga:395428%09red
Ubiquitin mediated proteolysis	KEGG PATHWAY	gga04120	21	127	0.01006884	0.067104588	ENSGALG00000028009|ENSGALG00000052049|ENSGALG00000008207|ENSGALG00000048291|ENSGALG00000008625|ENSGALG00000003073|ENSGALG00000034584|ENSGALG00000004347|ENSGALG00000015351|ENSGALG00000003826|ENSGALG00000042333|ENSGALG00000048925|ENSGALG00000013410|ENSGALG00000031312|ENSGALG00000040474|ENSGALG00000007158|ENSGALG00000006750|ENSGALG00000031975|ENSGALG00000032975|ENSGALG00000038504|ENSGALG00000008254	http://www.genome.jp/kegg-bin/show_pathway?gga04120/gga:374050%09red/gga:419145%09red/gga:416678%09red/gga:416630%09red/gga:423664%09red/gga:416838%09red/gga:100858564%09red/gga:415497%09red/gga:421228%09red/gga:415406%09red/gga:769605%09red/gga:416117%09red/gga:417024%09red/gga:100859884%09red/gga:374119%09red/gga:418406%09red/gga:426073%09red/gga:417258%09red/gga:373920%09red
C-type lectin receptor signaling pathway	KEGG PATHWAY	gga04625	16	87	0.010087618	0.067104588	ENSGALG00000002016|ENSGALG00000010870|ENSGALG00000026445|ENSGALG00000011620|ENSGALG00000019384|ENSGALG00000008934|ENSGALG00000015351|ENSGALG00000010335|ENSGALG00000040971|ENSGALG00000013356|ENSGALG00000040023|XLOC_098469|ENSGALG00000030063|ENSGALG00000000892|ENSGALG00000000883|ENSGALG00000023648	http://www.genome.jp/kegg-bin/show_pathway?gga04625/gga:426852%09red/gga:424673%09red/gga:419847%09red/gga:378804%09red/gga:415905%09red/gga:769763%09red/gga:429096%09red/gga:430480%09red/gga:771142%09red/gga:424971%09red/gga:417739%09red/gga:396523%09red/gga:428264%09red/gga:418406%09red/gga:395928%09red/gga:101748577%09red
Metabolic pathways	KEGG PATHWAY	gga01100	141	1290	0.014522858	0.09258322	ENSGALG00000008834|ENSGALG00000034655|ENSGALG00000019300|ENSGALG00000008934|ENSGALG00000012282|ENSGALG00000034397|ENSGALG00000054099|ENSGALG00000033561|ENSGALG00000012245|ENSGALG00000023517|ENSGALG00000008088|ENSGALG00000031142|ENSGALG00000053217|ENSGALG00000034855|ENSGALG00000022891|ENSGALG00000012882|ENSGALG00000005749|ENSGALG00000041401|ENSGALG00000003475|ENSGALG00000010542|ENSGALG00000005599|…	http://www.genome.jp/kegg-bin/show_pathway?gga01100/gga:424326%09red/gga:418193%09red/gga:769469%09red/gga:419743%09red/gga:396287%09red/gga:769954%09red/gga:418857%09red/gga:770190%09red/gga:427495%09red/gga:416274%09red/gga:428907%09red/gga:423698%09red/gga:420890%09red/gga:776127%09red/gga:417015%09red/gga:100859320%09red/gga:423895%09red/gga:395092%09red/gga:770955%09red/gga:415826%09red/gga:…
Fatty acid degradation	KEGG PATHWAY	gga00071	8	33	0.017261824	0.101579192	ENSGALG00000008840|ENSGALG00000008088|ENSGALG00000031142|ENSGALG00000053254|ENSGALG00000054856|ENSGALG00000012245|ENSGALG00000030614|ENSGALG00000020160	http://www.genome.jp/kegg-bin/show_pathway?gga00071/gga:422705%09red/gga:424877%09red/gga:426847%09red/gga:100857280%09red/gga:771920%09red/gga:395979%09red/gga:423896%09red/gga:422345%09red
Starch and sucrose metabolism	KEGG PATHWAY	gga00500	8	33	0.017261824	0.101579192	ENSGALG00000040208|ENSGALG00000021039|ENSGALG00000009511|ENSGALG00000004222|ENSGALG00000004956|ENSGALG00000034855|ENSGALG00000037587|ENSGALG00000034397	http://www.genome.jp/kegg-bin/show_pathway?gga00500/gga:426929%09red/gga:425007%09red/gga:426928%09red/gga:423698%09red/gga:100859028%09red/gga:374044%09red/gga:415783%09red/gga:373889%09red
Carbon metabolism	KEGG PATHWAY	gga01200	17	102	0.018069515	0.10196795	ENSGALG00000054430|ENSGALG00000015544|ENSGALG00000007652|ENSGALG00000021039|ENSGALG00000004222|ENSGALG00000004956|ENSGALG00000014528|ENSGALG00000034855|ENSGALG00000007904|ENSGALG00000003913|ENSGALG00000053254|ENSGALG00000014526|ENSGALG00000016993|ENSGALG00000007878|ENSGALG00000041401|ENSGALG00000012245|ENSGALG00000037854	http://www.genome.jp/kegg-bin/show_pathway?gga01200/gga:419796%09red/gga:422705%09red/gga:419793%09red/gga:424877%09red/gga:396435%09red/gga:423698%09red/gga:427308%09red/gga:426629%09red/gga:427577%09red/gga:374044%09red/gga:415385%09red/gga:100859720%09red/gga:415783%09red/gga:395689%09red/gga:418857%09red/gga:416087%09red/gga:373889%09red
Focal adhesion	KEGG PATHWAY	gga04510	27	189	0.019770971	0.10196795	ENSGALG00000007130|ENSGALG00000008934|ENSGALG00000010335|ENSGALG00000039990|ENSGALG00000007555|ENSGALG00000034007|ENSGALG00000010870|ENSGALG00000014688|ENSGALG00000014977|ENSGALG00000012755|ENSGALG00000054217|ENSGALG00000042458|ENSGALG00000042259|ENSGALG00000012885|ENSGALG00000041577|ENSGALG00000012845|ENSGALG00000008141|ENSGALG00000036101|ENSGALG00000012273|ENSGALG00000005321|ENSGALG00000011620|…	http://www.genome.jp/kegg-bin/show_pathway?gga04510/gga:423960%09red/gga:424121%09red/gga:418335%09red/gga:395871%09red/gga:771142%09red/gga:425730%09red/gga:396282%09red/gga:373918%09red/gga:420893%09red/gga:396226%09red/gga:423572%09red/gga:419031%09red/gga:396019%09red/gga:107057642%09red/gga:418300%09red/gga:396440%09red/gga:418044%09red/gga:424673%09red/gga:396420%09red/gga:422348%09red/gga:…
Ferroptosis	KEGG PATHWAY	gga04216	8	34	0.019826724	0.10196795	ENSGALG00000038721|ENSGALG00000012550|ENSGALG00000008840|ENSGALG00000008088|ENSGALG00000012117|ENSGALG00000007220|ENSGALG00000005002|ENSGALG00000016261	http://www.genome.jp/kegg-bin/show_pathway?gga04216/gga:424275%09red/gga:395498%09red/gga:419142%09red/gga:396287%09red/gga:423896%09red/gga:395970%09red/gga:422345%09red/gga:418581%09red
Ribosome	KEGG PATHWAY	gga03010	19	120	0.019993716	0.10196795	ENSGALG00000003919|ENSGALG00000036004|ENSGALG00000016731|ENSGALG00000006777|ENSGALG00000040873|ENSGALG00000041500|ENSGALG00000027142|ENSGALG00000010077|ENSGALG00000035079|ENSGALG00000036774|ENSGALG00000009312|ENSGALG00000004871|ENSGALG00000026303|ENSGALG00000004588|ENSGALG00000009890|ENSGALG00000050621|ENSGALG00000040263|ENSGALG00000002813|ENSGALG00000017330	http://www.genome.jp/kegg-bin/show_pathway?gga03010/gga:415498%09red/gga:423726%09red/gga:421385%09red/gga:107049046%09red/gga:416275%09red/gga:419069%09red/gga:100858296%09red/gga:422066%09red/gga:419904%09red/gga:395181%09red/gga:426941%09red/gga:422477%09red/gga:416122%09red/gga:769996%09red/gga:416253%09red/gga:417140%09red/gga:420686%09red
Insulin signaling pathway	KEGG PATHWAY	gga04910	19	121	0.021405101	0.105644532	ENSGALG00000008934|ENSGALG00000012273|ENSGALG00000021039|ENSGALG00000026445|ENSGALG00000014977|ENSGALG00000011620|ENSGALG00000007373|ENSGALG00000015351|ENSGALG00000010335|ENSGALG00000034855|ENSGALG00000009364|XLOC_098469|ENSGALG00000028530|ENSGALG00000010440|ENSGALG00000054217|ENSGALG00000007158|ENSGALG00000004222|ENSGALG00000008107|ENSGALG00000006552	http://www.genome.jp/kegg-bin/show_pathway?gga04910/gga:396019%09red/gga:374044%09red/gga:423572%09red/gga:423698%09red/gga:424542%09red/gga:429096%09red/gga:416986%09red/gga:416630%09red/gga:771961%09red/gga:771142%09red/gga:424971%09red/gga:396523%09red/gga:424991%09red/gga:418406%09red/gga:396145%09red/gga:418335%09red/gga:395928%09red/gga:422347%09red/gga:373889%09red
Neomycin, kanamycin and gentamicin biosynthesis	KEGG PATHWAY	gga00524	3	5	0.022852657	0.109264267	ENSGALG00000004222|ENSGALG00000034855|ENSGALG00000021039	http://www.genome.jp/kegg-bin/show_pathway?gga00524/gga:423698%09red/gga:374044%09red/gga:373889%09red
Wnt signaling pathway	KEGG PATHWAY	gga04310	21	141	0.025725936	0.115864807	ENSGALG00000007130|ENSGALG00000010870|ENSGALG00000005123|ENSGALG00000005621|ENSGALG00000015025|ENSGALG00000014977|ENSGALG00000000568|ENSGALG00000023648|ENSGALG00000039942|ENSGALG00000012998|ENSGALG00000003767|ENSGALG00000012456|ENSGALG00000001364|ENSGALG00000015208|ENSGALG00000028530|ENSGALG00000000220|ENSGALG00000028041|ENSGALG00000007555|ENSGALG00000040006|ENSGALG00000007332|ENSGALG00000005803	http://www.genome.jp/kegg-bin/show_pathway?gga04310/gga:415607%09red/gga:415729%09red/gga:418044%09red/gga:416919%09red/gga:395924%09red/gga:374168%09red/gga:426045%09red/gga:418154%09red/gga:424673%09red/gga:424542%09red/gga:418337%09red/gga:418335%09red/gga:422531%09red/gga:396341%09red/gga:395871%09red/gga:378804%09red/gga:421173%09red/gga:771427%09red/gga:374175%09red/gga:422904%09red/gga:769…
Intestinal immune network for IgA production	KEGG PATHWAY	gga04672	8	36	0.025747735	0.115864807	ENSGALG00000009870|ENSGALG00000052246|ENSGALG00000000919|ENSGALG00000041577|ENSGALG00000053266|ENSGALG00000000892|ENSGALG00000050600|ENSGALG00000039701	http://www.genome.jp/kegg-bin/show_pathway?gga04672/gga:425256%09red/gga:424121%09red/gga:428264%09red/gga:419848%09red/gga:770074%09red/gga:395258%09red
Phototransduction	KEGG PATHWAY	gga04744	6	23	0.028509437	0.124626969	ENSGALG00000031626|ENSGALG00000026445|ENSGALG00000020745|ENSGALG00000034438|ENSGALG00000015373|ENSGALG00000002848	http://www.genome.jp/kegg-bin/show_pathway?gga04744/gga:419402%09red/gga:396486%09red/gga:430443%09red/gga:396523%09red/gga:395092%09red/gga:751791%09red
Gap junction	KEGG PATHWAY	gga04540	14	84	0.029980944	0.127419014	ENSGALG00000009845|ENSGALG00000003085|ENSGALG00000012273|ENSGALG00000010909|ENSGALG00000012821|ENSGALG00000003837|ENSGALG00000035645|ENSGALG00000007794|ENSGALG00000054420|ENSGALG00000028530|ENSGALG00000031170|ENSGALG00000040586|ENSGALG00000008586|ENSGALG00000030613	http://www.genome.jp/kegg-bin/show_pathway?gga04540/gga:396252%09red/gga:420883%09red/gga:421169%09red/gga:768337%09red/gga:395273%09red/gga:770488%09red/gga:423572%09red/gga:415732%09red/gga:424542%09red/gga:428252%09red/gga:417255%09red/gga:396367%09red/gga:428753%09red/gga:420788%09red
Fatty acid metabolism	KEGG PATHWAY	gga01212	10	53	0.032549151	0.132135397	ENSGALG00000008840|ENSGALG00000020485|ENSGALG00000007127|ENSGALG00000007178|ENSGALG00000008088|ENSGALG00000009988|ENSGALG00000005739|ENSGALG00000031142|ENSGALG00000025772|ENSGALG00000053254	http://www.genome.jp/kegg-bin/show_pathway?gga01212/gga:423120%09red/gga:423122%09red/gga:424564%09red/gga:424877%09red/gga:426847%09red/gga:395706%09red/gga:770955%09red/gga:428851%09red/gga:423896%09red/gga:422345%09red
Apelin signaling pathway	KEGG PATHWAY	gga04371	18	119	0.032817942	0.132135397	ENSGALG00000007555|ENSGALG00000027561|ENSGALG00000026445|ENSGALG00000034438|ENSGALG00000003837|ENSGALG00000011620|ENSGALG00000035645|ENSGALG00000007373|ENSGALG00000047717|ENSGALG00000003939|ENSGALG00000023395|ENSGALG00000034251|ENSGALG00000028530|ENSGALG00000009020|ENSGALG00000031170|ENSGALG00000012845|ENSGALG00000040060|ENSGALG00000008983	http://www.genome.jp/kegg-bin/show_pathway?gga04371/gga:419402%09red/gga:424538%09red/gga:415487%09red/gga:416677%09red/gga:415732%09red/gga:424542%09red/gga:416986%09red/gga:420893%09red/gga:396043%09red/gga:396341%09red/gga:419580%09red/gga:770582%09red/gga:396523%09red/gga:396367%09red/gga:420788%09red/gga:395928%09red/gga:420148%09red/gga:424974%09red
ErbB signaling pathway	KEGG PATHWAY	gga04012	13	78	0.0356031	0.137231774	ENSGALG00000010870|ENSGALG00000012273|ENSGALG00000015422|ENSGALG00000003282|ENSGALG00000011620|ENSGALG00000003126|ENSGALG00000015351|ENSGALG00000010335|ENSGALG00000005621|ENSGALG00000008934|ENSGALG00000014977|XLOC_098469|ENSGALG00000024024	http://www.genome.jp/kegg-bin/show_pathway?gga04012/gga:374175%09red/gga:424971%09red/gga:423572%09red/gga:424673%09red/gga:429096%09red/gga:395556%09red/gga:418335%09red/gga:373906%09red/gga:771142%09red/gga:414743%09red/gga:395671%09red/gga:418406%09red/gga:395928%09red
Tight junction	KEGG PATHWAY	gga04530	22	156	0.036625049	0.137231774	ENSGALG00000007130|ENSGALG00000016662|ENSGALG00000028851|ENSGALG00000007555|ENSGALG00000001472|ENSGALG00000009355|ENSGALG00000010870|ENSGALG00000004347|ENSGALG00000039682|ENSGALG00000012886|ENSGALG00000037316|ENSGALG00000034584|ENSGALG00000020249|ENSGALG00000009364|ENSGALG00000040586|ENSGALG00000007565|ENSGALG00000007373|ENSGALG00000013594|ENSGALG00000042458|ENSGALG00000028530|ENSGALG00000048592|…	http://www.genome.jp/kegg-bin/show_pathway?gga04530/gga:421169%09red/gga:374119%09red/gga:395871%09red/gga:396026%09red/gga:373918%09red/gga:415406%09red/gga:428352%09red/gga:416986%09red/gga:424991%09red/gga:107057642%09red/gga:419736%09red/gga:422418%09red/gga:424673%09red/gga:424542%09red/gga:396392%09red/gga:770421%09red/gga:416350%09red/gga:420903%09red/gga:396341%09red/gga:428511%09red/gga:…
Retinol metabolism	KEGG PATHWAY	gga00830	8	39	0.036774528	0.137231774	ENSGALG00000009538|ENSGALG00000016618|ENSGALG00000004270|ENSGALG00000030376|ENSGALG00000054856|ENSGALG00000012245|ENSGALG00000030614|ENSGALG00000020160	http://www.genome.jp/kegg-bin/show_pathway?gga00830/gga:422705%09red/gga:423274%09red/gga:100857280%09red/gga:419480%09red/gga:771920%09red/gga:418653%09red/gga:395979%09red/gga:395844%09red
NOD-like receptor signaling pathway	KEGG PATHWAY	gga04621	18	124	0.044456016	0.161946915	ENSGALG00000002016|ENSGALG00000012827|ENSGALG00000010870|ENSGALG00000007698|ENSGALG00000019384|ENSGALG00000012885|ENSGALG00000048409|ENSGALG00000013356|ENSGALG00000012929|ENSGALG00000039751|ENSGALG00000005002|ENSGALG00000011131|ENSGALG00000016669|ENSGALG00000007874|ENSGALG00000040023|ENSGALG00000016261|ENSGALG00000041873|ENSGALG00000030016	http://www.genome.jp/kegg-bin/show_pathway?gga04621/gga:396329%09red/gga:395312%09red/gga:417739%09red/gga:772164%09red/gga:769763%09red/gga:396282%09red/gga:395498%09red/gga:424673%09red/gga:430480%09red/gga:418581%09red/gga:378921%09red/gga:415905%09red/gga:418132%09red/gga:107051021%09red/gga:424973%09red/gga:395840%09red/gga:416998%09red/gga:424190%09red
Hedgehog signaling pathway	KEGG PATHWAY	gga04340	8	41	0.045666429	0.162487525	ENSGALG00000006611|ENSGALG00000040266|ENSGALG00000036114|ENSGALG00000014977|ENSGALG00000028530|ENSGALG00000001364|ENSGALG00000007555|ENSGALG00000012885	http://www.genome.jp/kegg-bin/show_pathway?gga04340/gga:395924%09red/gga:415488%09red/gga:424542%09red/gga:420769%09red/gga:396341%09red/gga:396282%09red/gga:395949%09red/gga:418335%09red
Cardiac muscle contraction	KEGG PATHWAY	gga04260	11	66	0.050516458	0.174259815	ENSGALG00000009844|ENSGALG00000036964|ENSGALG00000002563|ENSGALG00000013022|ENSGALG00000038242|ENSGALG00000015018|ENSGALG00000034251|ENSGALG00000032287|ENSGALG00000013007|ENSGALG00000032247|ENSGALG00000005749	http://www.genome.jp/kegg-bin/show_pathway?gga04260/gga:395198%09red/gga:396446%09red/gga:423298%09red/gga:396530%09red/gga:415826%09red/gga:430150%09red/gga:419580%09red/gga:107055375%09red/gga:395891%09red/gga:100858946%09red
VEGF signaling pathway	KEGG PATHWAY	gga04370	10	58	0.051252887	0.174259815	ENSGALG00000007130|ENSGALG00000011620|ENSGALG00000019384|ENSGALG00000008934|ENSGALG00000010335|ENSGALG00000012456|ENSGALG00000040023|XLOC_098469|ENSGALG00000000883|ENSGALG00000023648	http://www.genome.jp/kegg-bin/show_pathway?gga04370/gga:419847%09red/gga:378804%09red/gga:418044%09red/gga:769763%09red/gga:429096%09red/gga:395871%09red/gga:771142%09red/gga:417739%09red/gga:424971%09red/gga:395928%09red
Citrate cycle (TCA cycle)	KEGG PATHWAY	gga00020	6	28	0.05699169	0.189559318	ENSGALG00000007652|ENSGALG00000007904|ENSGALG00000016993|ENSGALG00000007878|ENSGALG00000041401|ENSGALG00000003475	http://www.genome.jp/kegg-bin/show_pathway?gga00020/gga:419796%09red/gga:419793%09red/gga:395373%09red/gga:100859720%09red/gga:418857%09red/gga:416087%09red
Notch signaling pathway	KEGG PATHWAY	gga04330	8	44	0.06145582	0.200058308	ENSGALG00000003369|ENSGALG00000039942|ENSGALG00000003120|ENSGALG00000002375|ENSGALG00000012442|ENSGALG00000012075|ENSGALG00000009020|ENSGALG00000017199	http://www.genome.jp/kegg-bin/show_pathway?gga04330/gga:422904%09red/gga:428088%09red/gga:416815%09red/gga:418042%09red/gga:396043%09red/gga:395655%09red/gga:424267%09red/gga:374232%09red
mTOR signaling pathway	KEGG PATHWAY	gga04150	19	140	0.065032712	0.20729177	ENSGALG00000012755|ENSGALG00000012998|ENSGALG00000005123|ENSGALG00000008419|ENSGALG00000014977|ENSGALG00000013971|ENSGALG00000000055|ENSGALG00000008934|ENSGALG00000005845|ENSGALG00000010335|ENSGALG00000007964|XLOC_098469|ENSGALG00000011620|ENSGALG00000002131|ENSGALG00000012273|ENSGALG00000006766|ENSGALG00000000419|ENSGALG00000007097|ENSGALG00000006552	http://www.genome.jp/kegg-bin/show_pathway?gga04150/gga:770898%09red/gga:418090%09red/gga:374168%09red/gga:418154%09red/gga:395133%09red/gga:416119%09red/gga:422273%09red/gga:415832%09red/gga:425210%09red/gga:771142%09red/gga:425132%09red/gga:429096%09red/gga:419811%09red/gga:424971%09red/gga:423572%09red/gga:418335%09red/gga:395928%09red/gga:416956%09red/gga:396145%09red
Biosynthesis of unsaturated fatty acids	KEGG PATHWAY	gga01040	6	30	0.071896602	0.22449347	ENSGALG00000020485|ENSGALG00000007127|ENSGALG00000007178|ENSGALG00000009988|ENSGALG00000005739|ENSGALG00000025772	http://www.genome.jp/kegg-bin/show_pathway?gga01040/gga:423120%09red/gga:423122%09red/gga:424564%09red/gga:395706%09red/gga:770955%09red/gga:428851%09red
DNA replication	KEGG PATHWAY	gga03030	6	31	0.080109463	0.240412595	ENSGALG00000012546|ENSGALG00000049101|ENSGALG00000016676|ENSGALG00000033781|ENSGALG00000007665|ENSGALG00000012237	http://www.genome.jp/kegg-bin/show_pathway?gga03030/gga:418058%09red/gga:416997%09red/gga:769677%09red/gga:423567%09red/gga:422043%09red
Adipocytokine signaling pathway	KEGG PATHWAY	gga04920	10	64	0.081708856	0.240412595	ENSGALG00000003267|ENSGALG00000007373|ENSGALG00000008088|ENSGALG00000011620|ENSGALG00000034213|ENSGALG00000042055|ENSGALG00000035533|ENSGALG00000011058|ENSGALG00000008840|ENSGALG00000008107	http://www.genome.jp/kegg-bin/show_pathway?gga04920/gga:417143%09red/gga:418155%09red/gga:416986%09red/gga:374223%09red/gga:395083%09red/gga:423896%09red/gga:422347%09red/gga:422345%09red/gga:395928%09red/gga:420027%09red
PPAR signaling pathway	KEGG PATHWAY	gga03320	10	64	0.081708856	0.240412595	ENSGALG00000042055|ENSGALG00000007178|ENSGALG00000008088|ENSGALG00000012112|ENSGALG00000005739|ENSGALG00000038059|ENSGALG00000023395|ENSGALG00000053254|ENSGALG00000008840|ENSGALG00000001445	http://www.genome.jp/kegg-bin/show_pathway?gga03320/gga:423122%09red/gga:395263%09red/gga:417143%09red/gga:415487%09red/gga:395221%09red/gga:416154%09red/gga:422345%09red/gga:423896%09red/gga:395706%09red/gga:424877%09red
RNA polymerase	KEGG PATHWAY	gga03020	5	24	0.085834027	0.247785022	ENSGALG00000011387|ENSGALG00000038160|ENSGALG00000007470|ENSGALG00000050269|ENSGALG00000004947	http://www.genome.jp/kegg-bin/show_pathway?gga03020/gga:428713%09red/gga:423727%09red/gga:422621%09red/gga:422910%09red
Nitrogen metabolism	KEGG PATHWAY	gga00910	4	17	0.089272506	0.249385619	ENSGALG00000033720|ENSGALG00000008518|ENSGALG00000005855|ENSGALG00000005896	http://www.genome.jp/kegg-bin/show_pathway?gga00910/gga:415833%09red/gga:415791%09red/gga:417253%09red/gga:416927%09red
ECM-receptor interaction	KEGG PATHWAY	gga04512	12	83	0.090559013	0.249385619	ENSGALG00000043555|ENSGALG00000008141|ENSGALG00000005321|ENSGALG00000050830|ENSGALG00000014967|ENSGALG00000030250|ENSGALG00000017272|ENSGALG00000041577|ENSGALG00000039990|ENSGALG00000039080|ENSGALG00000002655|ENSGALG00000034007	http://www.genome.jp/kegg-bin/show_pathway?gga04512/gga:431597%09red/gga:101748017%09red/gga:428148%09red/gga:396440%09red/gga:424121%09red/gga:419031%09red/gga:396226%09red/gga:422535%09red/gga:422348%09red/gga:396420%09red/gga:427508%09red/gga:395666%09red
RIG-I-like receptor signaling pathway	KEGG PATHWAY	gga04622	9	57	0.091304221	0.249385619	ENSGALG00000012827|ENSGALG00000019384|ENSGALG00000048671|ENSGALG00000023821|ENSGALG00000013356|ENSGALG00000040023|ENSGALG00000001206|ENSGALG00000011131|ENSGALG00000037854	http://www.genome.jp/kegg-bin/show_pathway?gga04622/gga:769763%09red/gga:417401%09red/gga:430480%09red/gga:426629%09red/gga:378921%09red/gga:417739%09red/gga:424190%09red/gga:100858653%09red
p53 signaling pathway	KEGG PATHWAY	gga04115	10	66	0.093891445	0.249385619	ENSGALG00000004661|ENSGALG00000003085|ENSGALG00000011619|ENSGALG00000028115|ENSGALG00000012755|ENSGALG00000012117|ENSGALG00000040948|ENSGALG00000012885|ENSGALG00000007555|ENSGALG00000017204	http://www.genome.jp/kegg-bin/show_pathway?gga04115/gga:396252%09red/gga:424275%09red/gga:415948%09red/gga:418090%09red/gga:425428%09red/gga:423493%09red/gga:396341%09red/gga:396282%09red/gga:408037%09red/gga:428089%09red
N-Glycan biosynthesis	KEGG PATHWAY	gga00510	8	49	0.094538339	0.249385619	ENSGALG00000013573|ENSGALG00000009830|ENSGALG00000007976|ENSGALG00000022891|ENSGALG00000007967|ENSGALG00000030718|ENSGALG00000017049|ENSGALG00000031212	http://www.genome.jp/kegg-bin/show_pathway?gga00510/gga:420998%09red/gga:418898%09red/gga:422339%09red/gga:428255%09red/gga:428925%09red/gga:422448%09red/gga:418342%09red
Glycosaminoglycan degradation	KEGG PATHWAY	gga00531	4	18	0.102325682	0.265353041	ENSGALG00000002138|ENSGALG00000000785|ENSGALG00000029000|ENSGALG00000015376	http://www.genome.jp/kegg-bin/show_pathway?gga00531/gga:100859903%09red/gga:415908%09red/gga:426739%09red/gga:427294%09red
Drug metabolism - cytochrome P450	KEGG PATHWAY	gga00982	6	34	0.107725272	0.274699444	ENSGALG00000016224|ENSGALG00000032836|ENSGALG00000054856|ENSGALG00000012245|ENSGALG00000030614|ENSGALG00000020160	http://www.genome.jp/kegg-bin/show_pathway?gga00982/gga:422705%09red/gga:100857280%09red/gga:771920%09red/gga:418563%09red/gga:418561%09red/gga:395979%09red
Glycerolipid metabolism	KEGG PATHWAY	gga00561	9	60	0.112773035	0.281194616	ENSGALG00000023517|ENSGALG00000008795|ENSGALG00000004230|ENSGALG00000020884|ENSGALG00000043734|ENSGALG00000029020|ENSGALG00000033561|ENSGALG00000054430|ENSGALG00000037854	http://www.genome.jp/kegg-bin/show_pathway?gga00561/gga:426629%09red/gga:427495%09red/gga:428987%09red/gga:426846%09red/gga:395338%09red/gga:427577%09red/gga:772114%09red/gga:423895%09red/gga:772367%09red
Protein processing in endoplasmic reticulum	KEGG PATHWAY	gga04141	19	153	0.117228433	0.281194616	ENSGALG00000052049|ENSGALG00000011998|ENSGALG00000010150|ENSGALG00000008419|ENSGALG00000048925|ENSGALG00000037597|ENSGALG00000008172|ENSGALG00000048291|ENSGALG00000012885|ENSGALG00000007659|ENSGALG00000034821|ENSGALG00000032278|ENSGALG00000016382|ENSGALG00000002457|ENSGALG00000035482|ENSGALG00000007945|ENSGALG00000040000|ENSGALG00000013569|ENSGALG00000010766	http://www.genome.jp/kegg-bin/show_pathway?gga04141/gga:421509%09red/gga:422683%09red/gga:396282%09red/gga:426849%09red/gga:423335%09red/gga:100859884%09red/gga:416119%09red/gga:420997%09red/gga:422523%09red/gga:101751309%09red/gga:427996%09red/gga:428251%09red/gga:416185%09red/gga:424365%09red/gga:428266%09red/gga:396089%09red/gga:378424%09red
Non-homologous end-joining	KEGG PATHWAY	gga03450	3	12	0.120870473	0.281194616	ENSGALG00000006983|ENSGALG00000049101|ENSGALG00000033781	http://www.genome.jp/kegg-bin/show_pathway?gga03450/gga:769677%09red/gga:396351%09red
Adherens junction	KEGG PATHWAY	gga04520	10	70	0.121299638	0.281194616	ENSGALG00000007130|ENSGALG00000014012|ENSGALG00000012456|ENSGALG00000008763|ENSGALG00000002447|ENSGALG00000011442|ENSGALG00000014561|ENSGALG00000042458|ENSGALG00000014860|ENSGALG00000030902	http://www.genome.jp/kegg-bin/show_pathway?gga04520/gga:432368%09red/gga:418044%09red/gga:426359%09red/gga:424532%09red/gga:396238%09red/gga:395871%09red/gga:427947%09red/gga:416184%09red/gga:373918%09red/gga:396399%09red
mRNA surveillance pathway	KEGG PATHWAY	gga03015	10	70	0.121299638	0.281194616	ENSGALG00000033099|ENSGALG00000010167|ENSGALG00000040962|ENSGALG00000054217|ENSGALG00000036283|ENSGALG00000029996|ENSGALG00000010783|ENSGALG00000007565|ENSGALG00000008092|ENSGALG00000025904	http://www.genome.jp/kegg-bin/show_pathway?gga03015/gga:396019%09red/gga:426014%09red/gga:423416%09red/gga:423338%09red/gga:416350%09red/gga:415942%09red/gga:423460%09red/gga:107050968%09red/gga:422346%09red/gga:395878%09red
RNA degradation	KEGG PATHWAY	gga03018	10	70	0.121299638	0.281194616	ENSGALG00000050288|ENSGALG00000008094|ENSGALG00000014528|ENSGALG00000008765|ENSGALG00000043082|ENSGALG00000013061|ENSGALG00000017048|ENSGALG00000004676|ENSGALG00000003950|ENSGALG00000035499	http://www.genome.jp/kegg-bin/show_pathway?gga03018/gga:772197%09red/gga:421267%09red/gga:415950%09red/gga:425032%09red/gga:100858560%09red/gga:421171%09red/gga:770425%09red/gga:395689%09red/gga:416255%09red/gga:424059%09red
Autophagy - animal	KEGG PATHWAY	gga04140	15	117	0.127440045	0.289740319	ENSGALG00000002016|ENSGALG00000006552|ENSGALG00000008051|ENSGALG00000012885|ENSGALG00000011620|ENSGALG00000008934|ENSGALG00000010335|ENSGALG00000002959|ENSGALG00000042088|XLOC_098469|ENSGALG00000030016|ENSGALG00000008107|ENSGALG00000017047|ENSGALG00000040128|ENSGALG00000028530	http://www.genome.jp/kegg-bin/show_pathway?gga04140/gga:423656%09red/gga:423441%09red/gga:416766%09red/gga:396282%09red/gga:418896%09red/gga:396329%09red/gga:424542%09red/gga:429096%09red/gga:417015%09red/gga:771142%09red/gga:415905%09red/gga:422347%09red/gga:424971%09red/gga:395928%09red/gga:396145%09red
Inositol phosphate metabolism	KEGG PATHWAY	gga00562	10	71	0.128773475	0.289740319	ENSGALG00000001964|ENSGALG00000010312|ENSGALG00000008051|ENSGALG00000034898|ENSGALG00000004684|ENSGALG00000008934|ENSGALG00000053217|ENSGALG00000040756|ENSGALG00000014526|ENSGALG00000054099	http://www.genome.jp/kegg-bin/show_pathway?gga00562/gga:415951%09red/gga:416767%09red/gga:425030%09red/gga:417015%09red/gga:416996%09red/gga:396435%09red/gga:417135%09red/gga:423421%09red/gga:424971%09red
Thiamine metabolism	KEGG PATHWAY	gga00730	3	13	0.14009497	0.307901395	ENSGALG00000001568|ENSGALG00000053073|ENSGALG00000011093	http://www.genome.jp/kegg-bin/show_pathway?gga00730/gga:419133%09red/gga:428907%09red/gga:428588%09red
Phosphatidylinositol signaling system	KEGG PATHWAY	gga04070	12	91	0.140869919	0.307901395	ENSGALG00000001964|ENSGALG00000008051|ENSGALG00000026445|ENSGALG00000034898|ENSGALG00000004684|ENSGALG00000008934|ENSGALG00000053217|ENSGALG00000010335|ENSGALG00000040756|XLOC_098469|ENSGALG00000033561|ENSGALG00000054099	http://www.genome.jp/kegg-bin/show_pathway?gga04070/gga:416767%09red/gga:772367%09red/gga:415951%09red/gga:429096%09red/gga:417015%09red/gga:416996%09red/gga:771142%09red/gga:396523%09red/gga:417135%09red/gga:423421%09red/gga:424971%09red
Histidine metabolism	KEGG PATHWAY	gga00340	4	21	0.146180632	0.315008969	ENSGALG00000019514|ENSGALG00000016224|ENSGALG00000013697|ENSGALG00000032836	http://www.genome.jp/kegg-bin/show_pathway?gga00340/gga:418563%09red/gga:421012%09red/gga:418561%09red/gga:421013%09red
GnRH signaling pathway	KEGG PATHWAY	gga04912	11	84	0.158385579	0.335331284	ENSGALG00000002016|ENSGALG00000010870|ENSGALG00000012273|ENSGALG00000005621|ENSGALG00000026445|ENSGALG00000003837|ENSGALG00000019384|ENSGALG00000031170|ENSGALG00000040023|ENSGALG00000028530|ENSGALG00000013022	http://www.genome.jp/kegg-bin/show_pathway?gga04912/gga:374175%09red/gga:415732%09red/gga:415905%09red/gga:769763%09red/gga:423572%09red/gga:420788%09red/gga:424673%09red/gga:424542%09red/gga:417739%09red/gga:396523%09red/gga:395891%09red
Phenylalanine metabolism	KEGG PATHWAY	gga00360	3	14	0.16025591	0.335331284	ENSGALG00000016224|ENSGALG00000032836|ENSGALG00000000081	http://www.genome.jp/kegg-bin/show_pathway?gga00360/gga:418563%09red/gga:418561%09red/gga:417039%09red
Other types of O-glycan biosynthesis	KEGG PATHWAY	gga00514	4	22	0.162186372	0.335331284	ENSGALG00000041962|ENSGALG00000012442|ENSGALG00000013406|ENSGALG00000022891	http://www.genome.jp/kegg-bin/show_pathway?gga00514/gga:423373%09red/gga:418342%09red/gga:418042%09red/gga:426961%09red
Drug metabolism - other enzymes	KEGG PATHWAY	gga00983	8	57	0.164599233	0.335782434	ENSGALG00000054822|ENSGALG00000038044|ENSGALG00000051582|ENSGALG00000050831|ENSGALG00000038923|ENSGALG00000045427|ENSGALG00000010481|ENSGALG00000048343	http://www.genome.jp/kegg-bin/show_pathway?gga00983/gga:424326%09red/gga:429100%09red/gga:769339%09red/gga:415786%09red/gga:415787%09red/gga:769704%09red/gga:426866%09red
Mannose type O-glycan biosynthesis	KEGG PATHWAY	gga00515	4	23	0.17878944	0.359931374	ENSGALG00000041962|ENSGALG00000010351|ENSGALG00000001611|ENSGALG00000022891	http://www.genome.jp/kegg-bin/show_pathway?gga00515/gga:373949%09red/gga:423373%09red/gga:429097%09red/gga:418342%09red
Pantothenate and CoA biosynthesis	KEGG PATHWAY	gga00770	3	15	0.181222645	0.36009175	ENSGALG00000034397|ENSGALG00000013177|ENSGALG00000037587	http://www.genome.jp/kegg-bin/show_pathway?gga00770/gga:418193%09red/gga:426928%09red/gga:426929%09red
Pyrimidine metabolism	KEGG PATHWAY	gga00240	8	59	0.185086761	0.363054801	ENSGALG00000047488|ENSGALG00000038044|ENSGALG00000000802|ENSGALG00000034397|ENSGALG00000045427|ENSGALG00000037587|ENSGALG00000010481|ENSGALG00000014897	http://www.genome.jp/kegg-bin/show_pathway?gga00240/gga:424326%09red/gga:429100%09red/gga:415876%09red/gga:426928%09red/gga:426929%09red/gga:421060%09red/gga:426866%09red
Spliceosome	KEGG PATHWAY	gga03040	13	107	0.189363763	0.366061044	ENSGALG00000004555|ENSGALG00000008038|ENSGALG00000030824|ENSGALG00000052199|ENSGALG00000028409|ENSGALG00000017207|ENSGALG00000007937|ENSGALG00000036283|ENSGALG00000009817|ENSGALG00000007528|ENSGALG00000013352|ENSGALG00000013883|ENSGALG00000000787	http://www.genome.jp/kegg-bin/show_pathway?gga03040/gga:416270%09red/gga:426042%09red/gga:427717%09red/gga:771344%09red/gga:771295%09red/gga:416349%09red/gga:415875%09red/gga:107049207%09red/gga:769794%09red/gga:107050968%09red/gga:423296%09red/gga:418996%09red/gga:424056%09red
Vascular smooth muscle contraction	KEGG PATHWAY	gga04270	14	117	0.191404468	0.366061044	ENSGALG00000002016|ENSGALG00000002118|ENSGALG00000037246|ENSGALG00000026445|ENSGALG00000003837|ENSGALG00000031170|ENSGALG00000054217|ENSGALG00000001416|ENSGALG00000002632|ENSGALG00000028530|ENSGALG00000013022|ENSGALG00000012845|ENSGALG00000045668|ENSGALG00000031929	http://www.genome.jp/kegg-bin/show_pathway?gga04270/gga:396019%09red/gga:415905%09red/gga:420788%09red/gga:396523%09red/gga:415732%09red/gga:424542%09red/gga:420893%09red/gga:420786%09red/gga:423990%09red/gga:373890%09red/gga:100857499%09red/gga:395301%09red/gga:395891%09red/gga:770907%09red
Riboflavin metabolism	KEGG PATHWAY	gga00740	2	8	0.19693109	0.371980949	ENSGALG00000034397|ENSGALG00000037587	http://www.genome.jp/kegg-bin/show_pathway?gga00740/gga:426928%09red/gga:426929%09red
Arginine and proline metabolism	KEGG PATHWAY	gga00330	6	42	0.200883427	0.374819077	ENSGALG00000034655|ENSGALG00000016224|ENSGALG00000009519|ENSGALG00000019514|ENSGALG00000013697|ENSGALG00000032836	http://www.genome.jp/kegg-bin/show_pathway?gga00330/gga:423976%09red/gga:423272%09red/gga:421013%09red/gga:421012%09red/gga:418563%09red/gga:418561%09red
Melanogenesis	KEGG PATHWAY	gga04916	11	91	0.218695031	0.403136624	ENSGALG00000012998|ENSGALG00000005123|ENSGALG00000005621|ENSGALG00000026445|ENSGALG00000014977|ENSGALG00000003837|ENSGALG00000008494|ENSGALG00000035645|ENSGALG00000028530|ENSGALG00000031170|ENSGALG00000007466	http://www.genome.jp/kegg-bin/show_pathway?gga04916/gga:374175%09red/gga:374168%09red/gga:395099%09red/gga:418154%09red/gga:415732%09red/gga:424542%09red/gga:418335%09red/gga:396523%09red/gga:396367%09red/gga:420788%09red/gga:373909%09red
Cytokine-cytokine receptor interaction	KEGG PATHWAY	gga04060	22	202	0.225007275	0.406467423	ENSGALG00000037301|ENSGALG00000007253|ENSGALG00000039741|ENSGALG00000007668|ENSGALG00000000892|ENSGALG00000014477|ENSGALG00000013169|ENSGALG00000041257|ENSGALG00000011442|ENSGALG00000043167|XLOC_030792|ENSGALG00000007874|ENSGALG00000000911|ENSGALG00000005725|ENSGALG00000035052|ENSGALG00000034213|ENSGALG00000021031|ENSGALG00000009612|ENSGALG00000052935|ENSGALG00000009870|ENSGALG00000011058|ENSGALG…	http://www.genome.jp/kegg-bin/show_pathway?gga04060/gga:428997%09red/gga:424325%09red/gga:374223%09red/gga:424908%09red/gga:395246%09red/gga:395362%09red/gga:395494%09red/gga:428265%09red/gga:428264%09red/gga:422581%09red/gga:421352%09red/gga:768437%09red/gga:419365%09red/gga:395090%09red/gga:396406%09red/gga:395258%09red/gga:422166%09red/gga:396399%09red/gga:395312%09red/gga:378803%09red/gga:395…
Valine, leucine and isoleucine degradation	KEGG PATHWAY	gga00280	6	44	0.227777121	0.406467423	ENSGALG00000001557|ENSGALG00000000081|ENSGALG00000003913|ENSGALG00000031142|ENSGALG00000053254|ENSGALG00000013177	http://www.genome.jp/kegg-bin/show_pathway?gga00280/gga:417039%09red/gga:426847%09red/gga:418193%09red/gga:419739%09red/gga:415385%09red/gga:424877%09red
Proteasome	KEGG PATHWAY	gga03050	5	35	0.231128535	0.406467423	ENSGALG00000011128|ENSGALG00000010675|ENSGALG00000030411|ENSGALG00000005200|ENSGALG00000007315	http://www.genome.jp/kegg-bin/show_pathway?gga03050/gga:395804%09red/gga:395318%09red/gga:416079%09red/gga:395365%09red/gga:424189%09red
Galactose metabolism	KEGG PATHWAY	gga00052	5	35	0.231128535	0.406467423	ENSGALG00000020884|ENSGALG00000004222|ENSGALG00000034855|ENSGALG00000021039|ENSGALG00000009511	http://www.genome.jp/kegg-bin/show_pathway?gga00052/gga:395338%09red/gga:374044%09red/gga:423698%09red/gga:373889%09red/gga:425007%09red
Toll-like receptor signaling pathway	KEGG PATHWAY	gga04620	10	84	0.245893984	0.427520223	ENSGALG00000012827|ENSGALG00000007130|ENSGALG00000010870|ENSGALG00000011620|ENSGALG00000019384|ENSGALG00000008934|ENSGALG00000010335|ENSGALG00000013356|ENSGALG00000040023|XLOC_098469	http://www.genome.jp/kegg-bin/show_pathway?gga04620/gga:769763%09red/gga:424673%09red/gga:429096%09red/gga:430480%09red/gga:378921%09red/gga:395871%09red/gga:771142%09red/gga:417739%09red/gga:424971%09red/gga:395928%09red
Purine metabolism	KEGG PATHWAY	gga00230	14	125	0.255687402	0.4395525	ENSGALG00000008834|ENSGALG00000038044|ENSGALG00000003837|ENSGALG00000011094|ENSGALG00000011093|ENSGALG00000039935|ENSGALG00000010542|ENSGALG00000034397|ENSGALG00000015373|ENSGALG00000031170|ENSGALG00000011618|ENSGALG00000037587|ENSGALG00000053073|ENSGALG00000027565	http://www.genome.jp/kegg-bin/show_pathway?gga00230/gga:424700%09red/gga:769469%09red/gga:426929%09red/gga:426866%09red/gga:101747367%09red/gga:415732%09red/gga:776127%09red/gga:428907%09red/gga:422530%09red/gga:428588%09red/gga:395092%09red/gga:420788%09red/gga:420752%09red/gga:426928%09red
Terpenoid backbone biosynthesis	KEGG PATHWAY	gga00900	3	19	0.270650039	0.460105066	ENSGALG00000000855|ENSGALG00000013878|ENSGALG00000015397	http://www.genome.jp/kegg-bin/show_pathway?gga00900/gga:427299%09red/gga:419572%09red/gga:426297%09red
Amino sugar and nucleotide sugar metabolism	KEGG PATHWAY	gga00520	6	48	0.284553382	0.478424917	ENSGALG00000021039|ENSGALG00000004222|ENSGALG00000052460|ENSGALG00000004956|ENSGALG00000034855|ENSGALG00000033170	http://www.genome.jp/kegg-bin/show_pathway?gga00520/gga:374044%09red/gga:423698%09red/gga:420890%09red/gga:415783%09red/gga:421837%09red/gga:373889%09red
Salmonella infection	KEGG PATHWAY	gga05132	8	70	0.313228832	0.516854765	ENSGALG00000007130|ENSGALG00000014012|ENSGALG00000005241|ENSGALG00000003820|ENSGALG00000019384|ENSGALG00000040023|ENSGALG00000010870|ENSGALG00000007874	http://www.genome.jp/kegg-bin/show_pathway?gga05132/gga:395312%09red/gga:769763%09red/gga:426359%09red/gga:424673%09red/gga:415793%09red/gga:395871%09red/gga:417739%09red/gga:416837%09red
Biosynthesis of amino acids	KEGG PATHWAY	gga01230	7	60	0.314166622	0.516854765	ENSGALG00000008518|ENSGALG00000014526|ENSGALG00000015544|ENSGALG00000014528|ENSGALG00000009519|ENSGALG00000013177|ENSGALG00000034655	http://www.genome.jp/kegg-bin/show_pathway?gga01230/gga:423976%09red/gga:423272%09red/gga:418193%09red/gga:427308%09red/gga:417253%09red/gga:396435%09red/gga:395689%09red
Glyoxylate and dicarboxylate metabolism	KEGG PATHWAY	gga00630	4	31	0.325833942	0.530346736	ENSGALG00000003913|ENSGALG00000008518|ENSGALG00000054430|ENSGALG00000033943	http://www.genome.jp/kegg-bin/show_pathway?gga00630/gga:427577%09red/gga:417253%09red/gga:415385%09red/gga:424567%09red
Glycosylphosphatidylinositol (GPI)-anchor biosynthesis	KEGG PATHWAY	gga00563	3	22	0.340409612	0.548238639	ENSGALG00000009510|ENSGALG00000021174|ENSGALG00000010768	http://www.genome.jp/kegg-bin/show_pathway?gga00563/gga:423271%09red/gga:428583%09red/gga:100858627%09red
Propanoate metabolism	KEGG PATHWAY	gga00640	4	32	0.34511188	0.550022059	ENSGALG00000053254|ENSGALG00000003913|ENSGALG00000007652|ENSGALG00000016993	http://www.genome.jp/kegg-bin/show_pathway?gga00640/gga:418857%09red/gga:416087%09red/gga:415385%09red/gga:424877%09red
Porphyrin and chlorophyll metabolism	KEGG PATHWAY	gga00860	3	23	0.363656122	0.567748843	ENSGALG00000012550|ENSGALG00000003948|ENSGALG00000037410	http://www.genome.jp/kegg-bin/show_pathway?gga00860/gga:396287%09red/gga:552895%09red/gga:422168%09red
Protein export	KEGG PATHWAY	gga03060	3	23	0.363656122	0.567748843	ENSGALG00000031663|ENSGALG00000013569|ENSGALG00000011403	http://www.genome.jp/kegg-bin/show_pathway?gga03060/gga:426850%09red/gga:422626%09red/gga:420997%09red
Cytosolic DNA-sensing pathway	KEGG PATHWAY	gga04623	5	44	0.379131393	0.580146686	ENSGALG00000013356|ENSGALG00000007874|ENSGALG00000007470|ENSGALG00000004947|ENSGALG00000012827	http://www.genome.jp/kegg-bin/show_pathway?gga04623/gga:428713%09red/gga:378921%09red/gga:423727%09red/gga:395312%09red/gga:430480%09red
Alanine, aspartate and glutamate metabolism	KEGG PATHWAY	gga00250	4	34	0.383679063	0.580146686	ENSGALG00000008518|ENSGALG00000011618|ENSGALG00000015949|ENSGALG00000000081	http://www.genome.jp/kegg-bin/show_pathway?gga00250/gga:417253%09red/gga:417039%09red/gga:421868%09red/gga:776127%09red
Herpes simplex virus 1 infection	KEGG PATHWAY	gga05168	15	150	0.385497815	0.580146686	ENSGALG00000004594|ENSGALG00000011620|ENSGALG00000047314|ENSGALG00000008934|ENSGALG00000054217|ENSGALG00000010335|ENSGALG00000049444|ENSGALG00000013356|ENSGALG00000052686|XLOC_098469|ENSGALG00000047627|ENSGALG00000053266|ENSGALG00000044223|ENSGALG00000039701|ENSGALG00000012885	http://www.genome.jp/kegg-bin/show_pathway?gga05168/gga:417057%09red/gga:396019%09red/gga:426408%09red/gga:425256%09red/gga:429096%09red/gga:430480%09red/gga:771142%09red/gga:414741%09red/gga:396282%09red/gga:417067%09red/gga:100859374%09red/gga:424971%09red/gga:427746%09red/gga:395928%09red
Glycosaminoglycan biosynthesis - heparan sulfate / heparin	KEGG PATHWAY	gga00534	3	24	0.386764457	0.580146686	ENSGALG00000006989|ENSGALG00000043829|ENSGALG00000004581	http://www.genome.jp/kegg-bin/show_pathway?gga00534/gga:100859367%09red/gga:416274%09red/gga:423822%09red
Sphingolipid metabolism	KEGG PATHWAY	gga00600	5	45	0.395948534	0.585782206	ENSGALG00000005599|ENSGALG00000012882|ENSGALG00000013493|ENSGALG00000007781|ENSGALG00000010535	http://www.genome.jp/kegg-bin/show_pathway?gga00600/gga:420902%09red/gga:428949%09red/gga:422529%09red/gga:426145%09red/gga:417006%09red
Phenylalanine, tyrosine and tryptophan biosynthesis	KEGG PATHWAY	gga00400	1	5	0.403272187	0.585782206	ENSGALG00000000081	http://www.genome.jp/kegg-bin/show_pathway?gga00400/gga:417039%09red
Caffeine metabolism	KEGG PATHWAY	gga00232	1	5	0.403272187	0.585782206	ENSGALG00000008834	http://www.genome.jp/kegg-bin/show_pathway?gga00232/gga:101747367%09red
Fatty acid elongation	KEGG PATHWAY	gga00062	3	25	0.40966468	0.585782206	ENSGALG00000009988|ENSGALG00000031142|ENSGALG00000025772	http://www.genome.jp/kegg-bin/show_pathway?gga00062/gga:770955%09red/gga:424564%09red/gga:426847%09red
Pentose phosphate pathway	KEGG PATHWAY	gga00030	3	25	0.40966468	0.585782206	ENSGALG00000004956|ENSGALG00000015544|ENSGALG00000054430	http://www.genome.jp/kegg-bin/show_pathway?gga00030/gga:427577%09red/gga:427308%09red/gga:415783%09red
Lysosome	KEGG PATHWAY	gga04142	11	110	0.413660474	0.586019004	ENSGALG00000010199|ENSGALG00000003736|ENSGALG00000010716|ENSGALG00000028790|ENSGALG00000038286|ENSGALG00000003959|ENSGALG00000015376|ENSGALG00000039658|ENSGALG00000000848|ENSGALG00000030016|ENSGALG00000041760	http://www.genome.jp/kegg-bin/show_pathway?gga04142/gga:424540%09red/gga:415880%09red/gga:416834%09red/gga:396329%09red/gga:416765%09red/gga:427294%09red/gga:100857525%09red/gga:422498%09red/gga:415425%09red/gga:422558%09red/gga:420149%09red
Metabolism of xenobiotics by cytochrome P450	KEGG PATHWAY	gga00980	4	36	0.421959399	0.592291633	ENSGALG00000012245|ENSGALG00000030614|ENSGALG00000020160|ENSGALG00000054856	http://www.genome.jp/kegg-bin/show_pathway?gga00980/gga:422705%09red/gga:395979%09red/gga:100857280%09red/gga:771920%09red
TGF-beta signaling pathway	KEGG PATHWAY	gga04350	9	90	0.430959873	0.599426005	ENSGALG00000034505|ENSGALG00000052250|ENSGALG00000041257|ENSGALG00000037301|ENSGALG00000042492|ENSGALG00000026137|ENSGALG00000011442|ENSGALG00000007668|ENSGALG00000009612	http://www.genome.jp/kegg-bin/show_pathway?gga04350/gga:101751669%09red/gga:395494%09red/gga:424325%09red/gga:421352%09red/gga:395862%09red/gga:396399%09red/gga:395076%09red/gga:395246%09red
Glycine, serine and threonine metabolism	KEGG PATHWAY	gga00260	4	37	0.440889497	0.599647177	ENSGALG00000003948|ENSGALG00000016224|ENSGALG00000032836|ENSGALG00000054430	http://www.genome.jp/kegg-bin/show_pathway?gga00260/gga:418563%09red/gga:427577%09red/gga:418561%09red/gga:552895%09red
Glycosaminoglycan biosynthesis - keratan sulfate	KEGG PATHWAY	gga00533	2	16	0.443823633	0.599647177	ENSGALG00000022891|ENSGALG00000015069	http://www.genome.jp/kegg-bin/show_pathway?gga00533/gga:418342%09red/gga:418341%09red
Oxidative phosphorylation	KEGG PATHWAY	gga00190	11	113	0.446016579	0.599647177	ENSGALG00000039212|ENSGALG00000007878|ENSGALG00000027688|ENSGALG00000036625|ENSGALG00000006469|ENSGALG00000028537|ENSGALG00000009286|ENSGALG00000010582|ENSGALG00000041401|ENSGALG00000014981|ENSGALG00000005749	http://www.genome.jp/kegg-bin/show_pathway?gga00190/gga:423415%09red/gga:770190%09red/gga:419793%09red/gga:424142%09red/gga:419743%09red/gga:426488%09red/gga:100859320%09red/gga:100859720%09red/gga:415826%09red/gga:422539%09red/gga:769954%09red
Influenza A	KEGG PATHWAY	gga05164	13	135	0.448053603	0.599647177	ENSGALG00000007653|ENSGALG00000011620|ENSGALG00000008092|ENSGALG00000008934|ENSGALG00000001206|ENSGALG00000048671|ENSGALG00000010335|ENSGALG00000013356|XLOC_098469|ENSGALG00000016144|ENSGALG00000053266|ENSGALG00000007874|ENSGALG00000039701	http://www.genome.jp/kegg-bin/show_pathway?gga05164/gga:395312%09red/gga:418528%09red/gga:425256%09red/gga:417401%09red/gga:429096%09red/gga:430480%09red/gga:771142%09red/gga:422346%09red/gga:424971%09red/gga:395928%09red/gga:419324%09red
Basal transcription factors	KEGG PATHWAY	gga03022	4	38	0.459630707	0.599647177	ENSGALG00000013981|ENSGALG00000042320|ENSGALG00000005121|ENSGALG00000040725	http://www.genome.jp/kegg-bin/show_pathway?gga03022/gga:415780%09red/gga:395517%09red/gga:419223%09red/gga:418328%09red
Homologous recombination	KEGG PATHWAY	gga03440	4	38	0.459630707	0.599647177	ENSGALG00000014982|ENSGALG00000009491|ENSGALG00000038189|ENSGALG00000039171	http://www.genome.jp/kegg-bin/show_pathway?gga03440/gga:776677%09red/gga:418152%09red/gga:421071%09red/gga:769071%09red
One carbon pool by folate	KEGG PATHWAY	gga00670	2	17	0.472171475	0.599647177	ENSGALG00000047488|ENSGALG00000014897	http://www.genome.jp/kegg-bin/show_pathway?gga00670/gga:421060%09red
Arginine biosynthesis	KEGG PATHWAY	gga00220	2	17	0.472171475	0.599647177	ENSGALG00000008518|ENSGALG00000009519	http://www.genome.jp/kegg-bin/show_pathway?gga00220/gga:423272%09red/gga:417253%09red
Fatty acid biosynthesis	KEGG PATHWAY	gga00061	2	17	0.472171475	0.599647177	ENSGALG00000008840|ENSGALG00000008088	http://www.genome.jp/kegg-bin/show_pathway?gga00061/gga:422345%09red/gga:423896%09red
Folate biosynthesis	KEGG PATHWAY	gga00790	3	28	0.476521943	0.599647177	ENSGALG00000020884|ENSGALG00000029648|ENSGALG00000019300	http://www.genome.jp/kegg-bin/show_pathway?gga00790/gga:395338%09red/gga:771761%09red/gga:395592%09red
Apoptosis	KEGG PATHWAY	gga04210	12	127	0.47786478	0.599647177	ENSGALG00000012827|ENSGALG00000010870|ENSGALG00000009228|ENSGALG00000011620|ENSGALG00000008934|ENSGALG00000010335|ENSGALG00000051135|XLOC_098469|ENSGALG00000030016|ENSGALG00000040586|ENSGALG00000014698|ENSGALG00000012885	http://www.genome.jp/kegg-bin/show_pathway?gga04210/gga:421169%09red/gga:424673%09red/gga:396329%09red/gga:429096%09red/gga:107052854%09red/gga:378921%09red/gga:771142%09red/gga:396199%09red/gga:396282%09red/gga:424971%09red/gga:395928%09red/gga:395857%09red
Tryptophan metabolism	KEGG PATHWAY	gga00380	4	39	0.478150036	0.599647177	ENSGALG00000053254|ENSGALG00000016224|ENSGALG00000032836|ENSGALG00000000081	http://www.genome.jp/kegg-bin/show_pathway?gga00380/gga:418563%09red/gga:418561%09red/gga:417039%09red/gga:424877%09red
beta-Alanine metabolism	KEGG PATHWAY	gga00410	3	29	0.498027943	0.619498173	ENSGALG00000053254|ENSGALG00000019514|ENSGALG00000013697	http://www.genome.jp/kegg-bin/show_pathway?gga00410/gga:421013%09red/gga:421012%09red/gga:424877%09red
Sulfur relay system	KEGG PATHWAY	gga04122	1	8	0.539060326	0.665130886	ENSGALG00000001568	http://www.genome.jp/kegg-bin/show_pathway?gga04122/gga:419133%09red
Cysteine and methionine metabolism	KEGG PATHWAY	gga00270	4	43	0.549448117	0.672524496	ENSGALG00000032868|ENSGALG00000013177|ENSGALG00000033677|ENSGALG00000000081	http://www.genome.jp/kegg-bin/show_pathway?gga00270/gga:416675%09red/gga:418193%09red/gga:419146%09red/gga:417039%09red
Peroxisome	KEGG PATHWAY	gga04146	7	79	0.57081524	0.693132792	ENSGALG00000008840|ENSGALG00000052329|ENSGALG00000008088|ENSGALG00000014683|ENSGALG00000053254|ENSGALG00000011661|ENSGALG00000006534	http://www.genome.jp/kegg-bin/show_pathway?gga04146/gga:424877%09red/gga:112530296%09red/gga:415486%09red/gga:423896%09red/gga:418299%09red/gga:422345%09red/gga:374042%09red
Sulfur metabolism	KEGG PATHWAY	gga00920	1	9	0.577074685	0.69521596	ENSGALG00000010542	http://www.genome.jp/kegg-bin/show_pathway?gga00920/gga:422530%09red
Glycosphingolipid biosynthesis - lacto and neolacto series	KEGG PATHWAY	gga00601	2	23	0.622372896	0.743930103	ENSGALG00000022891|ENSGALG00000015069	http://www.genome.jp/kegg-bin/show_pathway?gga00601/gga:418342%09red/gga:418341%09red
Necroptosis	KEGG PATHWAY	gga04217	11	131	0.629942445	0.74714104	ENSGALG00000003267|ENSGALG00000012827|ENSGALG00000009228|ENSGALG00000005621|ENSGALG00000003282|ENSGALG00000008518|ENSGALG00000007220|ENSGALG00000012929|ENSGALG00000012885|ENSGALG00000005002|ENSGALG00000016261	http://www.genome.jp/kegg-bin/show_pathway?gga04217/gga:374175%09red/gga:395498%09red/gga:395556%09red/gga:378921%09red/gga:417253%09red/gga:396199%09red/gga:418132%09red/gga:396282%09red/gga:395970%09red/gga:418581%09red/gga:420027%09red
Butanoate metabolism	KEGG PATHWAY	gga00650	2	24	0.643932628	0.757859169	ENSGALG00000012282|ENSGALG00000053254	http://www.genome.jp/kegg-bin/show_pathway?gga00650/gga:423573%09red/gga:424877%09red
Steroid hormone biosynthesis	KEGG PATHWAY	gga00140	3	37	0.651542284	0.760961599	ENSGALG00000013063|ENSGALG00000045920|ENSGALG00000013294	http://www.genome.jp/kegg-bin/show_pathway?gga00140/gga:414854%09red/gga:427474%09red/gga:770453%09red
Fanconi anemia pathway	KEGG PATHWAY	gga03460	4	50	0.660510756	0.765592013	ENSGALG00000031182|ENSGALG00000004670|ENSGALG00000044177|ENSGALG00000007155	http://www.genome.jp/kegg-bin/show_pathway?gga03460/gga:100857997%09red/gga:416628%09red/gga:415383%09red/gga:415949%09red
Nucleotide excision repair	KEGG PATHWAY	gga03420	3	38	0.668172767	0.768649875	ENSGALG00000042333|ENSGALG00000007665|ENSGALG00000012237	http://www.genome.jp/kegg-bin/show_pathway?gga03420/gga:374050%09red/gga:416997%09red/gga:423567%09red
2-Oxocarboxylic acid metabolism	KEGG PATHWAY	gga01210	1	13	0.700272234	0.799564566	ENSGALG00000013177	http://www.genome.jp/kegg-bin/show_pathway?gga01210/gga:418193%09red
Mucin type O-glycan biosynthesis	KEGG PATHWAY	gga00512	2	28	0.720488402	0.815620484	ENSGALG00000004033|ENSGALG00000009452	http://www.genome.jp/kegg-bin/show_pathway?gga00512/gga:423263%09red/gga:416260%09red
Glycosphingolipid biosynthesis - ganglio series	KEGG PATHWAY	gga00604	1	14	0.724995986	0.815620484	ENSGALG00000033260	http://www.genome.jp/kegg-bin/show_pathway?gga00604/gga:407775%09red
Aminoacyl-tRNA biosynthesis	KEGG PATHWAY	gga00970	3	43	0.742563363	0.828950914	ENSGALG00000007494|ENSGALG00000010097|ENSGALG00000012919	http://www.genome.jp/kegg-bin/show_pathway?gga00970/gga:416347%09red/gga:422480%09red/gga:418131%09red
Selenocompound metabolism	KEGG PATHWAY	gga00450	1	15	0.747681216	0.828950914	ENSGALG00000010542	http://www.genome.jp/kegg-bin/show_pathway?gga00450/gga:422530%09red
Ether lipid metabolism	KEGG PATHWAY	gga00565	3	44	0.755730311	0.831847033	ENSGALG00000005599|ENSGALG00000021658|ENSGALG00000007781	http://www.genome.jp/kegg-bin/show_pathway?gga00565/gga:769963%09red/gga:428949%09red/gga:417006%09red
Nicotinate and nicotinamide metabolism	KEGG PATHWAY	gga00760	2	31	0.768375042	0.839724153	ENSGALG00000034397|ENSGALG00000037587	http://www.genome.jp/kegg-bin/show_pathway?gga00760/gga:426928%09red/gga:426929%09red
Steroid biosynthesis	KEGG PATHWAY	gga00100	1	17	0.787594304	0.84860513	ENSGALG00000016665	http://www.genome.jp/kegg-bin/show_pathway?gga00100/gga:422038%09red
Other glycan degradation	KEGG PATHWAY	gga00511	1	17	0.787594304	0.84860513	ENSGALG00000010716	http://www.genome.jp/kegg-bin/show_pathway?gga00511/gga:422558%09red
Pentose and glucuronate interconversions	KEGG PATHWAY	gga00040	1	20	0.835948684	0.888195477	ENSGALG00000020884	http://www.genome.jp/kegg-bin/show_pathway?gga00040/gga:395338%09red
Mismatch repair	KEGG PATHWAY	gga03430	1	20	0.835948684	0.888195477	ENSGALG00000008957	http://www.genome.jp/kegg-bin/show_pathway?gga03430/gga:421291%09red
Lysine degradation	KEGG PATHWAY	gga00310	3	54	0.859366093	0.906779394	ENSGALG00000007443|ENSGALG00000033678|ENSGALG00000053254	http://www.genome.jp/kegg-bin/show_pathway?gga00310/gga:417250%09red/gga:422296%09red/gga:424877%09red
ABC transporters	KEGG PATHWAY	gga02010	2	40	0.871547298	0.913333812	ENSGALG00000030677|ENSGALG00000003736	http://www.genome.jp/kegg-bin/show_pathway?gga02010/gga:423767%09red/gga:416834%09red
Mitophagy - animal	KEGG PATHWAY	gga04137	3	58	0.888578335	0.923527875	ENSGALG00000015297|ENSGALG00000010870|ENSGALG00000041873	http://www.genome.jp/kegg-bin/show_pathway?gga04137/gga:424973%09red/gga:424673%09red/gga:421769%09red
alpha-Linolenic acid metabolism	KEGG PATHWAY	gga00592	1	25	0.893347226	0.923527875	ENSGALG00000007178	http://www.genome.jp/kegg-bin/show_pathway?gga00592/gga:423122%09red
Autophagy - other	KEGG PATHWAY	gga04136	1	28	0.917633707	0.937207221	ENSGALG00000042088	http://www.genome.jp/kegg-bin/show_pathway?gga04136/gga:423441%09red
Glycerophospholipid metabolism	KEGG PATHWAY	gga00564	5	94	0.918830608	0.937207221	ENSGALG00000029020|ENSGALG00000023517|ENSGALG00000008795|ENSGALG00000009214|ENSGALG00000033561	http://www.genome.jp/kegg-bin/show_pathway?gga00564/gga:428559%09red/gga:772114%09red/gga:423895%09red/gga:428987%09red/gga:772367%09red
Pyruvate metabolism	KEGG PATHWAY	gga00620	1	32	0.941642294	0.954114378	ENSGALG00000007904	http://www.genome.jp/kegg-bin/show_pathway?gga00620/gga:419796%09red
Glutathione metabolism	KEGG PATHWAY	gga00480	1	47	0.983978962	0.986516252	ENSGALG00000008182	http://www.genome.jp/kegg-bin/show_pathway?gga00480/gga:421221%09red
Arachidonic acid metabolism	KEGG PATHWAY	gga00590	1	49	0.986516252	0.986516252	ENSGALG00000005857	http://www.genome.jp/kegg-bin/show_pathway?gga00590/gga:423769%09red
