# Supplementary material for: Long noncoding RNAs and mRNAs profiling in ovary during laying and broodiness in Taihe Black-Bone Silky Fowls (Gallus gallus Domesticus Brisson)
Source: BMC Genomics. 2024 Apr 10;25:357. doi: 10.1186/s12864-024-10281-7 (PMC11005167; doi:10.1186/s12864-024-10281-7)
Supplement: Supplementary file 9 — Supplementary Material 9. [file 12864_2024_10281_MOESM9_ESM.xls]

Table S9. Trans-regulated target genes of DE lncRNAs
Target_mRNA_geneID	Target_mRNA_genename	Diff_lncRNA_ID
ENSGALG00000009091	TRUB1	TCONS_00107511,TCONS_00047875,TCONS_00091334
ENSGALG00000006479	CCM2L	TCONS_00037968
ENSGALG00000028420	SAMD5	ENSGALT00000097576,TCONS_00106551
ENSGALG00000012005	--	TCONS_00005784,TCONS_00016779,ENSGALT00000106264,ENSGALT00000078152,TCONS_00040243,TCONS_00107909,TCONS_00031178,TCONS_00010422,TCONS_00123212,TCONS_00107511,TCONS_00037968,ENSGALT00000102260,TCONS_00122784,TCONS_00135701,TCONS_00118480,TCONS_00086168,ENSGALT00000097073,TCONS_00098452,TCONS_00123607,TCONS_00047875,TCONS_00120448,TCONS_00169553,TCONS_00028609,TCONS_00166807,ENSGALT00000106989,TCON…
ENSGALG00000029435	CYP7B1	TCONS_00010421
ENSGALG00000048685	--	TCONS_00125630
ENSGALG00000054746	--	TCONS_00166780,TCONS_00033684
ENSGALG00000027476	PLEKHG5	TCONS_00054583,TCONS_00017504
ENSGALG00000006958	--	TCONS_00128900,TCONS_00038510,TCONS_00069195,TCONS_00028683,ENSGALT00000094687,TCONS_00087309,TCONS_00188157,TCONS_00123531,TCONS_00005658
ENSGALG00000047764	HSPB3	TCONS_00019437,ENSGALT00000096110,TCONS_00025147,TCONS_00090221,TCONS_00151674,TCONS_00177069,ENSGALT00000108032,TCONS_00154589,TCONS_00000230,TCONS_00182833,TCONS_00182834,ENSGALT00000094311,TCONS_00175500,TCONS_00155508,ENSGALT00000096102,TCONS_00163610,TCONS_00117182,TCONS_00055969,TCONS_00120629,ENSGALT00000106111,TCONS_00043683,TCONS_00053325,TCONS_00181348
ENSGALG00000004798	MPRIP	TCONS_00123531,TCONS_00005658
ENSGALG00000050833	--	TCONS_00087803,TCONS_00128900,TCONS_00195873,TCONS_00114025,TCONS_00038510,TCONS_00069195,TCONS_00137234,TCONS_00028683,TCONS_00082000,TCONS_00012881,ENSGALT00000094687,TCONS_00087309,TCONS_00082309,TCONS_00082308,TCONS_00024265,TCONS_00022152,TCONS_00188157,TCONS_00123531,TCONS_00005658
ENSGALG00000040666	ATP6V0A4	ENSGALT00000091880,TCONS_00066056,TCONS_00051607
ENSGALG00000031430	--	ENSGALT00000107654,TCONS_00006278,TCONS_00073847,ENSGALT00000091880,TCONS_00111936,TCONS_00066056,TCONS_00169203,TCONS_00051607,TCONS_00017892,TCONS_00184620
ENSGALG00000026300	--	TCONS_00105018
ENSGALG00000015443	FKTN	TCONS_00046244,TCONS_00002656
ENSGALG00000044293	--	TCONS_00020995
ENSGALG00000001963	--	TCONS_00155919,TCONS_00122644,TCONS_00091261,TCONS_00161381,TCONS_00165787,TCONS_00053742,ENSGALT00000107889,TCONS_00101524,TCONS_00096504,TCONS_00114157,TCONS_00113322,TCONS_00120446,ENSGALT00000106977,TCONS_00182375,TCONS_00005223,TCONS_00098186,TCONS_00170475,TCONS_00005912,TCONS_00024329,TCONS_00066064,TCONS_00166783,ENSGALT00000094807,TCONS_00174278,TCONS_00087995,TCONS_00175651,TCONS_000597…
ENSGALG00000006826	KLHL25	ENSGALT00000102715,TCONS_00041362,TCONS_00073857,TCONS_00061799,ENSGALT00000103917,TCONS_00132871,TCONS_00045775,TCONS_00080184
ENSGALG00000038769	USH1G	TCONS_00014752,TCONS_00084990,TCONS_00194499
ENSGALG00000015854	PGM3	TCONS_00086168,TCONS_00078497,TCONS_00036822
ENSGALG00000008554	IL17REL	TCONS_00200588,TCONS_00106805,TCONS_00101737,TCONS_00161565,TCONS_00055664,ENSGALT00000099337,TCONS_00198688,TCONS_00140689,TCONS_00027779,TCONS_00125630,TCONS_00040555,TCONS_00113744,TCONS_00124253
ENSGALG00000000293	--	TCONS_00106805,TCONS_00166777,ENSGALT00000097575,TCONS_00167216,TCONS_00083702,ENSGALT00000099337,TCONS_00198688,ENSGALT00000094649,ENSGALT00000095455,TCONS_00027779,TCONS_00024314,TCONS_00125630,TCONS_00040555,TCONS_00019097,TCONS_00124253,TCONS_00161556,TCONS_00128898,TCONS_00006437
ENSGALG00000009802	ANGEL2	TCONS_00039607
ENSGALG00000017154	ZC3H12C	TCONS_00106805
ENSGALG00000037716	UBA52	TCONS_00006278,TCONS_00044460,TCONS_00017892
ENSGALG00000042577	CFAP44	TCONS_00005784,TCONS_00155644,TCONS_00107909,TCONS_00037968,ENSGALT00000090737,TCONS_00135701,TCONS_00041582,TCONS_00098452,TCONS_00166807,TCONS_00114212,TCONS_00041193,ENSGALT00000097706,TCONS_00161553,TCONS_00037956,ENSGALT00000105936,TCONS_00002400,TCONS_00095094,TCONS_00095091,TCONS_00109161,ENSGALT00000095039,ENSGALT00000100346,ENSGALT00000092384
ENSGALG00000033925	--	TCONS_00169584,TCONS_00049755,TCONS_00103524,TCONS_00017504,TCONS_00151261,TCONS_00017977
ENSGALG00000019555	SERPINB1	TCONS_00047280,TCONS_00166777,ENSGALT00000097575,TCONS_00167216,TCONS_00083702,ENSGALT00000099337,ENSGALT00000094649,ENSGALT00000095455,ENSGALT00000006627,TCONS_00024314,TCONS_00019097,TCONS_00156497,TCONS_00124253,TCONS_00161556,TCONS_00128898,TCONS_00006437,TCONS_00056160
ENSGALG00000029514	MAPK8IP3	TCONS_00084990,TCONS_00096244
ENSGALG00000015906	COX7A2	TCONS_00027077
ENSGALG00000004064	GPER1	TCONS_00006219,TCONS_00182399,TCONS_00070702,TCONS_00194147,TCONS_00141601,TCONS_00053742,ENSGALT00000097657,ENSGALT00000107889,TCONS_00101524,TCONS_00006262,ENSGALT00000093036,TCONS_00133742,TCONS_00086168,TCONS_00016249,TCONS_00120448,TCONS_00169553,TCONS_00199239,TCONS_00166783,ENSGALT00000106989,TCONS_00006221,TCONS_00150012,TCONS_00175651,TCONS_00121684,TCONS_00039975,TCONS_00159758,TCONS_00…
ENSGALG00000041630	NFIX	TCONS_00068242,TCONS_00184721,TCONS_00005658
ENSGALG00000008349	LMCD1	TCONS_00146889,TCONS_00015001
ENSGALG00000043908	--	TCONS_00166777,ENSGALT00000097575,TCONS_00167216,TCONS_00083702,ENSGALT00000094649,ENSGALT00000095455,TCONS_00024314,TCONS_00161556,TCONS_00128898
ENSGALG00000003891	ZNF423	TCONS_00155919,TCONS_00131094,TCONS_00122644,TCONS_00091261,TCONS_00133817,TCONS_00161381,TCONS_00165787,TCONS_00183667,TCONS_00073867,TCONS_00101524,TCONS_00068904,TCONS_00096504,TCONS_00114157,TCONS_00113322,TCONS_00120446,ENSGALT00000106977,TCONS_00182375,TCONS_00005223,TCONS_00098186,TCONS_00170475,TCONS_00005912,TCONS_00070980,TCONS_00024329,TCONS_00066064,TCONS_00193765,ENSGALT00000094807,T…
ENSGALG00000012647	RFX4	TCONS_00017766,TCONS_00011737,TCONS_00086168,TCONS_00078497
ENSGALG00000011668	IL8L1	TCONS_00169584,ENSGALT00000081154
ENSGALG00000052653	PCDHAC2	TCONS_00087803,TCONS_00128900,TCONS_00195873,TCONS_00114025,TCONS_00038510,TCONS_00069195,TCONS_00137234,TCONS_00028683,TCONS_00082057,TCONS_00151764,TCONS_00194335,TCONS_00082000,TCONS_00012881,ENSGALT00000094687,TCONS_00087309,TCONS_00082309,TCONS_00022152,TCONS_00188157,TCONS_00123531,TCONS_00081998,TCONS_00026820,TCONS_00005658,TCONS_00026818
ENSGALG00000016043	CLDN14	TCONS_00006219,TCONS_00182399,TCONS_00155919,TCONS_00131094,TCONS_00070702,TCONS_00122644,TCONS_00091261,TCONS_00194147,TCONS_00035939,TCONS_00172183,TCONS_00133817,TCONS_00161381,TCONS_00165787,TCONS_00089977,TCONS_00141601,TCONS_00183667,TCONS_00073867,TCONS_00137515,TCONS_00053742,ENSGALT00000097657,ENSGALT00000107889,TCONS_00101524,TCONS_00068904,TCONS_00096504,TCONS_00114157,TCONS_00010422,T…
ENSGALG00000000081	IL4I1	TCONS_00015930,TCONS_00092030,TCONS_00052821,TCONS_00020995,ENSGALT00000107168,TCONS_00031351
ENSGALG00000041471	TUBB	TCONS_00199718,TCONS_00123531,TCONS_00005658,TCONS_00096244
ENSGALG00000036497	SOX4	TCONS_00006278,TCONS_00200588,TCONS_00101737,TCONS_00161565,TCONS_00055664,TCONS_00044460,TCONS_00140689,TCONS_00113744,TCONS_00017892
ENSGALG00000031341	--	TCONS_00006219,TCONS_00194147,ENSGALT00000097657,ENSGALT00000106264,ENSGALT00000078152,TCONS_00040243,TCONS_00031178,TCONS_00010422,TCONS_00107511,ENSGALT00000102260,TCONS_00122784,TCONS_00135701,TCONS_00118480,ENSGALT00000108003,TCONS_00133742,TCONS_00086168,ENSGALT00000097073,TCONS_00123607,TCONS_00047875,TCONS_00120448,TCONS_00169553,TCONS_00199239,TCONS_00166807,ENSGALT00000106989,TCONS_00006…
ENSGALG00000041010	WBP1L	TCONS_00106805
ENSGALG00000006087	GPC3	TCONS_00041101
ENSGALG00000002329	CCL1	TCONS_00035658,TCONS_00141111
ENSGALG00000048565	PRKCSH	ENSGALT00000098265
ENSGALG00000031496	SPIK5	TCONS_00166777,ENSGALT00000097575,TCONS_00167216,TCONS_00083702,ENSGALT00000099337,ENSGALT00000094649,ENSGALT00000095455,TCONS_00024314,TCONS_00019097,TCONS_00124253,TCONS_00161556,TCONS_00128898,TCONS_00006437
ENSGALG00000021039	HKDC1	TCONS_00103200,TCONS_00126603
ENSGALG00000006691	ARPC4	TCONS_00091898,TCONS_00043072
ENSGALG00000054098	--	ENSGALT00000101870,TCONS_00055566,TCONS_00116052,TCONS_00193358,TCONS_00041854,ENSGALT00000104348,TCONS_00110180,TCONS_00071716,ENSGALT00000105591,ENSGALT00000090981,ENSGALT00000091012
ENSGALG00000052072	--	TCONS_00087801,TCONS_00088592,TCONS_00088593,TCONS_00015931,ENSGALT00000091549,TCONS_00143088,TCONS_00151676,ENSGALT00000099530,TCONS_00025144,TCONS_00158280,TCONS_00167217,TCONS_00163727,TCONS_00044459,TCONS_00166784,TCONS_00010623,TCONS_00088528,TCONS_00133873,TCONS_00044643,TCONS_00134547,TCONS_00111543,TCONS_00089673,TCONS_00073348,TCONS_00064290,TCONS_00053310,TCONS_00140435,TCONS_00020063,T…
ENSGALG00000015960	RPIA	TCONS_00085817,ENSGALT00000092440
ENSGALG00000033729	--	TCONS_00087802,TCONS_00087806,TCONS_00015245,TCONS_00020995,TCONS_00162955,TCONS_00175574,TCONS_00014377
ENSGALG00000051203	--	TCONS_00047280,TCONS_00166777,ENSGALT00000097575,TCONS_00167216,TCONS_00083702,ENSGALT00000099337,ENSGALT00000094649,ENSGALT00000095455,ENSGALT00000006627,TCONS_00024314,TCONS_00019097,TCONS_00156497,TCONS_00124253,TCONS_00161556,TCONS_00128898,TCONS_00006437,TCONS_00056160
ENSGALG00000000497	--	TCONS_00128900,TCONS_00195873,TCONS_00114025,TCONS_00038510,TCONS_00069195,TCONS_00028683,ENSGALT00000094687,TCONS_00087309,TCONS_00082309,TCONS_00188157
ENSGALG00000039701	--	TCONS_00087803,TCONS_00128900,TCONS_00195873,TCONS_00114025,TCONS_00038510,TCONS_00069195,TCONS_00137234,TCONS_00028683,TCONS_00082057,TCONS_00151764,TCONS_00194335,TCONS_00082000,TCONS_00012881,ENSGALT00000094687,TCONS_00087309,TCONS_00082309,TCONS_00082308,ENSGALT00000105857,TCONS_00024265,TCONS_00105018,TCONS_00022152,TCONS_00188157,TCONS_00123531,TCONS_00026820,TCONS_00005658,TCONS_00026818
ENSGALG00000014746	TRPV6	ENSGALT00000097657,TCONS_00040243,TCONS_00010422,ENSGALT00000102260,ENSGALT00000097073,TCONS_00123607,TCONS_00120448,TCONS_00169553,TCONS_00199239,ENSGALT00000106989,TCONS_00006221,TCONS_00150012,TCONS_00039975,TCONS_00159758,TCONS_00039607,ENSGALT00000090728,TCONS_00036822,TCONS_00050712,ENSGALT00000101691,TCONS_00176324
ENSGALG00000050677	BRICD5	TCONS_00019097,TCONS_00156497,TCONS_00056160
ENSGALG00000016854	LIG4	TCONS_00006193,ENSGALT00000102196
ENSGALG00000053112	--	TCONS_00155919,TCONS_00131094,TCONS_00070702,TCONS_00122644,TCONS_00091261,TCONS_00035939,TCONS_00172183,TCONS_00133817,TCONS_00161381,TCONS_00165787,TCONS_00089977,TCONS_00183667,TCONS_00073867,TCONS_00137515,TCONS_00053742,ENSGALT00000107889,TCONS_00101524,TCONS_00068904,TCONS_00096504,TCONS_00114157,TCONS_00113322,TCONS_00120446,ENSGALT00000106977,TCONS_00182375,TCONS_00005223,TCONS_00098186,T…
ENSGALG00000044984	--	ENSGALT00000096110,TCONS_00025147,TCONS_00151674,TCONS_00177069,ENSGALT00000108032,TCONS_00000230,TCONS_00182834,ENSGALT00000094311,TCONS_00175500,TCONS_00163610,TCONS_00117182,TCONS_00055969,ENSGALT00000106111,TCONS_00181348
ENSGALG00000052411	--	TCONS_00087803,TCONS_00195873,TCONS_00082057,TCONS_00194335,TCONS_00082000,TCONS_00012881,TCONS_00082309,TCONS_00022152,TCONS_00123531,TCONS_00005658,TCONS_00026818
ENSGALG00000015153	OPN5L1	TCONS_00039607
ENSGALG00000016788	IL18RAP	TCONS_00047280,TCONS_00166777,ENSGALT00000097575,TCONS_00167216,TCONS_00083702,ENSGALT00000094649,ENSGALT00000095455,ENSGALT00000006627,TCONS_00024314,TCONS_00019097,TCONS_00156497,TCONS_00161556,TCONS_00128898,TCONS_00006437,TCONS_00056160
ENSGALG00000009202	RBM45	TCONS_00118806,TCONS_00195203,TCONS_00117188,TCONS_00030531
ENSGALG00000039983	EEPD1	TCONS_00200588,TCONS_00101737,TCONS_00161565,TCONS_00055664,TCONS_00044460,TCONS_00113744,TCONS_00017892
ENSGALG00000008290	VSIG1	TCONS_00106805,ENSGALT00000099337,TCONS_00198688,ENSGALT00000095455,TCONS_00027779,TCONS_00125630,TCONS_00040555,TCONS_00124253
ENSGALG00000008996	ANKEF1	ENSGALT00000096110,TCONS_00025147,TCONS_00090221,TCONS_00151674,TCONS_00177069,ENSGALT00000108032,TCONS_00012882,TCONS_00154589,TCONS_00000230,TCONS_00182833,TCONS_00182834,ENSGALT00000094311,TCONS_00175500,TCONS_00155508,TCONS_00163610,TCONS_00117182,TCONS_00055969,ENSGALT00000106111,TCONS_00043683,TCONS_00053325,TCONS_00181348,ENSGALT00000093487,ENSGALT00000071117,TCONS_00144296
ENSGALG00000052927	--	TCONS_00137515,TCONS_00044874,TCONS_00073202,ENSGALT00000101509
ENSGALG00000004279	GRIFIN	TCONS_00006219,TCONS_00194147,TCONS_00089977,TCONS_00141601,TCONS_00053742,ENSGALT00000097657,ENSGALT00000106264,ENSGALT00000078152,ENSGALT00000107889,TCONS_00040243,TCONS_00107909,TCONS_00031178,TCONS_00010422,TCONS_00006262,TCONS_00107511,ENSGALT00000102260,TCONS_00122784,TCONS_00135701,ENSGALT00000093036,TCONS_00118480,ENSGALT00000108003,TCONS_00133742,TCONS_00086168,ENSGALT00000097073,ENSGALT…
ENSGALG00000047638	--	ENSGALT00000106610,TCONS_00166777,ENSGALT00000097575,TCONS_00167216,TCONS_00083702,ENSGALT00000094649,ENSGALT00000095455,TCONS_00024314,TCONS_00019097,TCONS_00156497,TCONS_00161556,TCONS_00128898,TCONS_00006437,TCONS_00056160
ENSGALG00000054306	SRXN1	TCONS_00017892
ENSGALG00000009576	BPNT1	TCONS_00122802,TCONS_00133598,TCONS_00171990,TCONS_00006222,TCONS_00147106,TCONS_00106188,TCONS_00054583,TCONS_00159251,TCONS_00178215
ENSGALG00000044070	--	TCONS_00091334
ENSGALG00000032672	KRT5	TCONS_00056119,ENSGALT00000097576,TCONS_00019437,ENSGALT00000096110,TCONS_00025147,TCONS_00090221,TCONS_00151674,TCONS_00177069,ENSGALT00000108032,TCONS_00154589,TCONS_00000230,TCONS_00182833,TCONS_00182834,TCONS_00023114,ENSGALT00000094311,TCONS_00175500,TCONS_00046279,TCONS_00155508,TCONS_00044877,ENSGALT00000096102,TCONS_00163610,TCONS_00117182,TCONS_00055969,TCONS_00120629,ENSGALT00000106111,…
ENSGALG00000015058	PTPRD	TCONS_00068242,TCONS_00151764,TCONS_00012881,TCONS_00082308,ENSGALT00000105857,TCONS_00024265,TCONS_00105018
ENSGALG00000008888	IL1RAPL2	ENSGALT00000102714
ENSGALG00000005932	MYT1	ENSGALT00000107889,TCONS_00006262,ENSGALT00000093036,TCONS_00133742,TCONS_00039607,TCONS_00050712
ENSGALG00000054765	--	TCONS_00006278,TCONS_00073847,TCONS_00161565,TCONS_00111936,TCONS_00044460,TCONS_00066056,TCONS_00113744,TCONS_00051607,TCONS_00017892
ENSGALG00000009270	HOXD10	TCONS_00140436
ENSGALG00000031906	FAM83C	TCONS_00081798
ENSGALG00000031359	GCK	TCONS_00043072,TCONS_00039570
ENSGALG00000000720	--	TCONS_00128900,TCONS_00114025,TCONS_00038510,TCONS_00069195,TCONS_00028683,TCONS_00151764,ENSGALT00000094687,TCONS_00087309,TCONS_00188157
ENSGALG00000014515	C1QTNF7	TCONS_00027077
ENSGALG00000039708	--	ENSGALT00000106610
ENSGALG00000054978	--	ENSGALT00000106610
ENSGALG00000042850	--	TCONS_00006219,TCONS_00182399,TCONS_00155919,TCONS_00131094,TCONS_00070702,TCONS_00122644,TCONS_00091261,TCONS_00194147,TCONS_00035939,TCONS_00172183,TCONS_00133817,TCONS_00161381,TCONS_00165787,TCONS_00089977,TCONS_00141601,TCONS_00183667,TCONS_00073867,TCONS_00137515,TCONS_00053742,ENSGALT00000097657,ENSGALT00000107889,TCONS_00101524,TCONS_00068904,TCONS_00096504,TCONS_00114157,TCONS_00010422,T…
ENSGALG00000045335	--	ENSGALT00000102715,TCONS_00073857,TCONS_00061799,ENSGALT00000103917,TCONS_00132871,TCONS_00080184
ENSGALG00000003113	RGS14	TCONS_00200588,TCONS_00106805,TCONS_00161565,TCONS_00055664,TCONS_00140689,TCONS_00027779,TCONS_00040555,TCONS_00113744
ENSGALG00000030450	CLIP2	TCONS_00005784,TCONS_00006219,TCONS_00182399,TCONS_00194147,TCONS_00089977,TCONS_00141601,TCONS_00053742,ENSGALT00000097657,ENSGALT00000106264,ENSGALT00000078152,ENSGALT00000107889,TCONS_00040243,TCONS_00107909,TCONS_00031178,TCONS_00010422,TCONS_00006262,TCONS_00107511,ENSGALT00000102260,TCONS_00135701,ENSGALT00000093036,TCONS_00118480,ENSGALT00000108003,TCONS_00133742,TCONS_00086168,ENSGALT0000…
XLOC_102645	XLOC_102645	TCONS_00194499
ENSGALG00000019845	AvBD9	TCONS_00166777,ENSGALT00000097575,TCONS_00167216,TCONS_00083702,ENSGALT00000094649,ENSGALT00000095455,TCONS_00024314,TCONS_00019097,TCONS_00161556,TCONS_00128898,TCONS_00006437,TCONS_00056160
ENSGALG00000016993	SUCLA2	TCONS_00027077
ENSGALG00000004945	SLC12A1	TCONS_00128900,TCONS_00195873,TCONS_00114025,TCONS_00038510,TCONS_00069195,TCONS_00028683,ENSGALT00000094687,TCONS_00087309,TCONS_00188157,TCONS_00123531,TCONS_00005658
ENSGALG00000043064	EXFABP	TCONS_00006278,TCONS_00073847,TCONS_00111936,TCONS_00044460,TCONS_00051607,TCONS_00017892
ENSGALG00000026225	PSMD12	ENSGALT00000078152,TCONS_00039607,TCONS_00091334,TCONS_00036822,TCONS_00082931
ENSGALG00000049114	--	ENSGALT00000095544
ENSGALG00000006323	LECT2	TCONS_00125565,TCONS_00047280,TCONS_00166777,ENSGALT00000097575,TCONS_00167216,TCONS_00083702,TCONS_00061524,ENSGALT00000094649,ENSGALT00000095455,ENSGALT00000006627,TCONS_00024314,TCONS_00019097,TCONS_00156497,TCONS_00043270,TCONS_00161556,TCONS_00128898,TCONS_00006437,TCONS_00056160
ENSGALG00000030554	KCNN3	TCONS_00006219,TCONS_00182399,TCONS_00194147,TCONS_00089977,TCONS_00141601,TCONS_00053742,ENSGALT00000097657,ENSGALT00000106264,ENSGALT00000078152,ENSGALT00000107889,TCONS_00040243,TCONS_00031178,TCONS_00010422,TCONS_00006262,TCONS_00107511,ENSGALT00000102260,ENSGALT00000093036,TCONS_00118480,ENSGALT00000108003,TCONS_00133742,TCONS_00086168,ENSGALT00000097073,ENSGALT00000096207,TCONS_00123607,TCO…
ENSGALG00000024083	TCIM	TCONS_00091898,ENSGALT00000099337,TCONS_00198688,TCONS_00140689,TCONS_00027779,TCONS_00125630,TCONS_00040555,TCONS_00124253
ENSGALG00000017308	CHRDL2	TCONS_00101041,TCONS_00049755,TCONS_00062836,TCONS_00151261,TCONS_00017091
ENSGALG00000042001	--	TCONS_00087803,TCONS_00068242,TCONS_00199718,TCONS_00128900,TCONS_00195873,TCONS_00114025,TCONS_00038510,TCONS_00069195,TCONS_00137234,TCONS_00028683,TCONS_00082057,TCONS_00151764,TCONS_00082000,TCONS_00012881,ENSGALT00000094687,TCONS_00087309,TCONS_00082309,TCONS_00082308,TCONS_00024265,TCONS_00105018,TCONS_00022152,TCONS_00188157,TCONS_00123531,TCONS_00005658
ENSGALG00000008048	CPA2	TCONS_00182399,TCONS_00155919,TCONS_00131094,TCONS_00070702,TCONS_00122644,TCONS_00091261,TCONS_00194147,TCONS_00035939,TCONS_00172183,TCONS_00133817,TCONS_00161381,TCONS_00165787,TCONS_00089977,TCONS_00141601,TCONS_00183667,TCONS_00073867,TCONS_00137515,TCONS_00053742,ENSGALT00000107889,TCONS_00101524,TCONS_00068904,TCONS_00096504,TCONS_00114157,TCONS_00113322,TCONS_00006262,TCONS_00120446,ENSGA…
ENSGALG00000009830	MGAT4D	TCONS_00005784,ENSGALT00000106264,TCONS_00040243,TCONS_00107909,TCONS_00037968,TCONS_00135701,TCONS_00086168,ENSGALT00000097073,TCONS_00098452,TCONS_00123607,TCONS_00166807,TCONS_00161553,ENSGALT00000090728,TCONS_00037956,ENSGALT00000105936,TCONS_00036822,ENSGALT00000101691,TCONS_00002400,TCONS_00095094,TCONS_00095091,TCONS_00109161,ENSGALT00000100346,ENSGALT00000092384
ENSGALG00000016473	OSR1	TCONS_00056119,TCONS_00188180,ENSGALT00000097576,TCONS_00090221,TCONS_00182833,TCONS_00023114,TCONS_00046279,TCONS_00158178,TCONS_00044877,ENSGALT00000101904,TCONS_00106551,TCONS_00162675,TCONS_00053325,ENSGALT00000093487,TCONS_00144296
ENSGALG00000014726	RAB3C	TCONS_00166777,ENSGALT00000097575,TCONS_00167216,TCONS_00083702,ENSGALT00000094649,ENSGALT00000095455,ENSGALT00000006627,TCONS_00024314,TCONS_00019097,TCONS_00156497,TCONS_00161556,TCONS_00128898,TCONS_00006437,TCONS_00056160
ENSGALG00000006306	UROC1	TCONS_00182399,TCONS_00155919,TCONS_00131094,TCONS_00070702,TCONS_00122644,TCONS_00091261,TCONS_00035939,TCONS_00172183,TCONS_00133817,TCONS_00161381,TCONS_00165787,TCONS_00089977,TCONS_00074598,TCONS_00141601,TCONS_00183667,TCONS_00073867,TCONS_00137515,TCONS_00053742,ENSGALT00000107889,TCONS_00101524,TCONS_00068904,TCONS_00096504,TCONS_00114157,TCONS_00113322,TCONS_00006262,TCONS_00120446,ENSGA…
ENSGALG00000007171	--	TCONS_00115163
ENSGALG00000008590	EEF1B2	TCONS_00092030,ENSGALT00000103934
ENSGALG00000043610	--	TCONS_00200588,TCONS_00106805,TCONS_00161565,TCONS_00055664,ENSGALT00000099337,TCONS_00140689,TCONS_00027779,TCONS_00125630,TCONS_00040555,TCONS_00124253
ENSGALG00000016760	--	TCONS_00091898
ENSGALG00000029893	COG1	ENSGALT00000081154
ENSGALG00000003532	DDX5	TCONS_00043072
ENSGALG00000047497	--	TCONS_00131094,TCONS_00035939,TCONS_00172183,TCONS_00133817,TCONS_00089977,TCONS_00073867,TCONS_00137515,TCONS_00068904,ENSGALT00000106977,TCONS_00057312,ENSGALT00000096207,TCONS_00070980,TCONS_00193765,TCONS_00124543,TCONS_00195902,TCONS_00133818,ENSGALT00000101085,ENSGALT00000104668,ENSGALT00000104390,ENSGALT00000091212,TCONS_00044874,TCONS_00041544,TCONS_00005225,TCONS_00177988,TCONS_00072858,…
XLOC_001217	XLOC_001217	TCONS_00199718,TCONS_00128900,TCONS_00195873,TCONS_00038510,TCONS_00069195,TCONS_00028683,ENSGALT00000094687,TCONS_00087309,TCONS_00188157,TCONS_00123531,TCONS_00005658,TCONS_00096244
ENSGALG00000046448	ZNF385A	TCONS_00041362
ENSGALG00000048291	--	TCONS_00128900,TCONS_00195873,TCONS_00114025,TCONS_00038510,TCONS_00069195,TCONS_00137234,TCONS_00028683,TCONS_00082000,ENSGALT00000094687,TCONS_00087309,TCONS_00082309,TCONS_00082308,TCONS_00024265,TCONS_00022152,TCONS_00188157,TCONS_00123531,TCONS_00005658
ENSGALG00000027747	TROJANZ	TCONS_00106805,TCONS_00166777,ENSGALT00000097575,TCONS_00091898,TCONS_00167216,TCONS_00083702,ENSGALT00000099337,TCONS_00198688,ENSGALT00000094649,ENSGALT00000095455,TCONS_00027779,TCONS_00024314,TCONS_00125630,TCONS_00040555,TCONS_00124253,TCONS_00161556,TCONS_00128898
ENSGALG00000033498	--	TCONS_00087803,TCONS_00068242,TCONS_00199718,TCONS_00128900,TCONS_00195873,TCONS_00114025,TCONS_00038510,TCONS_00069195,TCONS_00137234,TCONS_00028683,TCONS_00082057,TCONS_00151764,TCONS_00194335,TCONS_00082000,TCONS_00012881,ENSGALT00000094687,TCONS_00087309,TCONS_00082309,TCONS_00082308,TCONS_00024265,TCONS_00022152,TCONS_00188157,TCONS_00123531,TCONS_00005658
ENSGALG00000039633	NEUROD2	TCONS_00005784,TCONS_00006219,TCONS_00182399,TCONS_00155919,TCONS_00131094,TCONS_00016779,TCONS_00070702,TCONS_00122644,TCONS_00091261,TCONS_00194147,TCONS_00133817,TCONS_00161381,TCONS_00165787,TCONS_00089977,TCONS_00141601,TCONS_00183667,TCONS_00073867,TCONS_00137515,TCONS_00053742,ENSGALT00000097657,ENSGALT00000106264,ENSGALT00000078152,ENSGALT00000107889,TCONS_00101524,TCONS_00040243,TCONS_00…
ENSGALG00000046616	CHGB	TCONS_00200588,TCONS_00101737,TCONS_00161565,TCONS_00055664,TCONS_00044460,TCONS_00140689,TCONS_00040555,TCONS_00010421,TCONS_00113744,ENSGALT00000081154,TCONS_00017892
ENSGALG00000044760	--	TCONS_00166777,ENSGALT00000097575,TCONS_00167216,TCONS_00083702,ENSGALT00000094649,ENSGALT00000095455,TCONS_00024314,TCONS_00019097,TCONS_00156497,TCONS_00124253,TCONS_00161556,TCONS_00128898,TCONS_00006437,TCONS_00056160
ENSGALG00000003336	DAPK2	TCONS_00101737,TCONS_00010421
ENSGALG00000008810	FAM161A	TCONS_00155644,ENSGALT00000090737,TCONS_00041582,TCONS_00041193,ENSGALT00000097706,ENSGALT00000095039,ENSGALT00000100346
ENSGALG00000002009	FANCG	ENSGALT00000106264,TCONS_00040243,ENSGALT00000102260,ENSGALT00000097073,TCONS_00123607,TCONS_00120448,TCONS_00169553,TCONS_00199239,ENSGALT00000106989,TCONS_00006221,TCONS_00150012,TCONS_00039975,TCONS_00159758,TCONS_00039607,ENSGALT00000090728,ENSGALT00000105936,TCONS_00036822,ENSGALT00000101691,TCONS_00176324,TCONS_00117229
ENSGALG00000015132	CDH2	ENSGALT00000107654,TCONS_00103200,ENSGALT00000091880,TCONS_00167217,TCONS_00066056,TCONS_00164541,TCONS_00101041,TCONS_00181936,TCONS_00166784,TCONS_00169203,TCONS_00103524,TCONS_00062836,TCONS_00151261,TCONS_00017977,TCONS_00184620
ENSGALG00000008393	CREB3L1	TCONS_00128900,TCONS_00114025,TCONS_00038510,TCONS_00069195,TCONS_00028683,TCONS_00151764,ENSGALT00000094687,TCONS_00087309,TCONS_00188157,TCONS_00123531,TCONS_00005658
ENSGALG00000001264	PLXNA2	TCONS_00087803,TCONS_00195873,TCONS_00082057,TCONS_00194335,TCONS_00012881,TCONS_00082309,TCONS_00022152,TCONS_00123531,TCONS_00005658
ENSGALG00000054384	--	TCONS_00166777,ENSGALT00000097575,TCONS_00167216,TCONS_00083702,ENSGALT00000094649,ENSGALT00000095455,TCONS_00024314,TCONS_00019097,TCONS_00161556,TCONS_00128898,TCONS_00006437
ENSGALG00000035762	--	TCONS_00125565,TCONS_00047280,TCONS_00061524,TCONS_00053316,ENSGALT00000006627,TCONS_00156497,TCONS_00043270,TCONS_00056160,ENSGALT00000093698
ENSGALG00000043254	EPX	TCONS_00047280,TCONS_00166777,ENSGALT00000097575,TCONS_00167216,TCONS_00083702,ENSGALT00000094649,ENSGALT00000095455,ENSGALT00000006627,TCONS_00024314,TCONS_00019097,TCONS_00156497,TCONS_00043270,TCONS_00161556,TCONS_00128898,TCONS_00006437,TCONS_00056160
ENSGALG00000016067	HMGN1	TCONS_00085056,ENSGALT00000056397,TCONS_00196454,TCONS_00147658
ENSGALG00000019552	SERPINB10	TCONS_00200588,TCONS_00106805,TCONS_00101737,TCONS_00161565,TCONS_00055664,TCONS_00044460,ENSGALT00000099337,TCONS_00198688,TCONS_00140689,TCONS_00027779,TCONS_00125630,TCONS_00040555,TCONS_00010421,TCONS_00113744,TCONS_00124253,TCONS_00017892
ENSGALG00000029819	SCG2	TCONS_00006278,TCONS_00200588,TCONS_00161565,TCONS_00055664,TCONS_00044460,TCONS_00140689,TCONS_00113744,TCONS_00017892
ENSGALG00000011225	SLC25A47	TCONS_00039607,TCONS_00050712
ENSGALG00000009651	LXN	TCONS_00091898
ENSGALG00000031726	MAPRE3	TCONS_00036328,ENSGALT00000102196,TCONS_00028609,TCONS_00110009,TCONS_00114237,TCONS_00093528,TCONS_00146949,TCONS_00081798,TCONS_00156918
ENSGALG00000004530	MMD2	TCONS_00006278,TCONS_00073847,ENSGALT00000091880,TCONS_00111936,TCONS_00066056,TCONS_00169203,TCONS_00103524,TCONS_00051607
ENSGALG00000016761	LYG2	TCONS_00125565,TCONS_00047280,TCONS_00061524,ENSGALT00000006627,ENSGALT00000092630,TCONS_00019097,TCONS_00156497,TCONS_00043270,TCONS_00006437,TCONS_00056160
ENSGALG00000051404	--	TCONS_00050712
ENSGALG00000044431	NPB	TCONS_00056119,ENSGALT00000097576,TCONS_00023114,TCONS_00158178,TCONS_00044877,TCONS_00106551
ENSGALG00000027407	--	ENSGALT00000106610,TCONS_00091898
ENSGALG00000016491	APOB	TCONS_00166777,ENSGALT00000097575,TCONS_00167216,TCONS_00083702,ENSGALT00000099337,ENSGALT00000094649,ENSGALT00000095455,TCONS_00024314,TCONS_00019097,TCONS_00156497,TCONS_00124253,TCONS_00161556,TCONS_00128898,TCONS_00006437,TCONS_00056160
ENSGALG00000049204	BLOC1S6	TCONS_00200588,TCONS_00106805,TCONS_00101737,TCONS_00161565,TCONS_00055664,TCONS_00044460,TCONS_00198688,TCONS_00140689,TCONS_00027779,TCONS_00040555,TCONS_00010421,TCONS_00113744,TCONS_00017892
ENSGALG00000015002	MRPS27	TCONS_00036328,TCONS_00006192,TCONS_00151677,TCONS_00026626,ENSGALT00000090737,TCONS_00160542,ENSGALT00000097310,TCONS_00041582,TCONS_00198722,ENSGALT00000092138,ENSGALT00000091597,ENSGALT00000097706,TCONS_00017682,TCONS_00117464,TCONS_00018453,TCONS_00062836,TCONS_00081798,TCONS_00187100,TCONS_00017091,ENSGALT00000095039
ENSGALG00000015543	MRPL50	TCONS_00030531
ENSGALG00000000151	ADAMTS19	TCONS_00056119,ENSGALT00000097576,ENSGALT00000096110,TCONS_00025147,TCONS_00090221,TCONS_00151674,TCONS_00177069,ENSGALT00000108032,TCONS_00012882,TCONS_00154589,TCONS_00000230,TCONS_00182833,TCONS_00182834,ENSGALT00000094311,TCONS_00175500,TCONS_00046279,TCONS_00155508,TCONS_00044877,TCONS_00163610,TCONS_00117182,TCONS_00055969,ENSGALT00000106111,TCONS_00162675,TCONS_00043683,TCONS_00053325,TCON…
XLOC_019919	XLOC_019919	TCONS_00128900,TCONS_00195873,TCONS_00114025,TCONS_00038510,TCONS_00069195,TCONS_00028683,TCONS_00012881,ENSGALT00000094687,TCONS_00087309,TCONS_00082309,TCONS_00082308,TCONS_00024265,TCONS_00022152,TCONS_00188157,TCONS_00123531,TCONS_00005658
ENSGALG00000051454	--	TCONS_00164541,TCONS_00103524,TCONS_00151261,TCONS_00017977
ENSGALG00000037273	--	TCONS_00087801,TCONS_00088593,TCONS_00015931,ENSGALT00000091549,TCONS_00143088,TCONS_00151676,ENSGALT00000099530,TCONS_00025144,TCONS_00158280,TCONS_00044459,TCONS_00010623,TCONS_00088528,TCONS_00133873,TCONS_00044643,TCONS_00134547,TCONS_00111543,TCONS_00089673,TCONS_00073348,TCONS_00053310,TCONS_00140435,TCONS_00020063,TCONS_00053625,TCONS_00018143,TCONS_00068357,TCONS_00158279,TCONS_00027080,T…
ENSGALG00000043754	GLUL	TCONS_00006278,TCONS_00200588,TCONS_00101737,TCONS_00161565,TCONS_00055664,TCONS_00044460,TCONS_00140689,TCONS_00040555,TCONS_00113744,TCONS_00017892
ENSGALG00000019290	SLC6A12	TCONS_00155919,TCONS_00131094,TCONS_00122644,TCONS_00091261,TCONS_00035939,TCONS_00172183,TCONS_00133817,TCONS_00161381,TCONS_00165787,TCONS_00089977,TCONS_00073867,TCONS_00137515,TCONS_00053742,ENSGALT00000107889,TCONS_00101524,TCONS_00068904,TCONS_00096504,TCONS_00114157,TCONS_00113322,TCONS_00120446,ENSGALT00000106977,TCONS_00182375,TCONS_00005223,TCONS_00098186,TCONS_00170475,TCONS_00005912,T…
ENSGALG00000031303	FAM234A	TCONS_00039607
ENSGALG00000028001	COMMD2	TCONS_00200588,TCONS_00101737,TCONS_00161565,TCONS_00055664,TCONS_00044460,TCONS_00198688,TCONS_00140689,TCONS_00040555,TCONS_00010421,TCONS_00113744,TCONS_00017892
ENSGALG00000031947	FBXL7	TCONS_00068242,TCONS_00082057,TCONS_00151764,TCONS_00012881,TCONS_00082309,TCONS_00024265,TCONS_00105018,TCONS_00022152,TCONS_00123531,TCONS_00005658
XLOC_108364	XLOC_108364	TCONS_00068242,TCONS_00093122,TCONS_00049253,TCONS_00151764,ENSGALT00000105857,TCONS_00024265,TCONS_00105018
ENSGALG00000053399	--	TCONS_00039570
ENSGALG00000012355	DARS	TCONS_00005784,TCONS_00155644,TCONS_00107909,TCONS_00037968,TCONS_00135701,TCONS_00041582,TCONS_00098452,TCONS_00166807,TCONS_00041193,TCONS_00161553,TCONS_00037956,TCONS_00002400,TCONS_00095094,TCONS_00095091,TCONS_00109161,ENSGALT00000100346,ENSGALT00000092384
ENSGALG00000033789	HSP90B1	TCONS_00128900,TCONS_00195873,TCONS_00114025,TCONS_00038510,TCONS_00069195,TCONS_00028683,TCONS_00012881,ENSGALT00000094687,TCONS_00087309,TCONS_00082309,TCONS_00082308,TCONS_00024265,TCONS_00022152,TCONS_00188157,TCONS_00123531,TCONS_00005658
ENSGALG00000004350	WDR41	TCONS_00155644,TCONS_00036328,TCONS_00026626,ENSGALT00000090737,TCONS_00160542,ENSGALT00000097310,TCONS_00041582,TCONS_00198722,TCONS_00041193,ENSGALT00000092138,ENSGALT00000091597,ENSGALT00000097706,TCONS_00018453,TCONS_00081798,TCONS_00017091,ENSGALT00000095039,ENSGALT00000100346
ENSGALG00000011727	AGBL3	TCONS_00006219,TCONS_00182399,TCONS_00155919,TCONS_00131094,TCONS_00070702,TCONS_00122644,TCONS_00091261,TCONS_00194147,TCONS_00035939,TCONS_00172183,TCONS_00133817,TCONS_00161381,TCONS_00165787,TCONS_00089977,TCONS_00141601,TCONS_00183667,TCONS_00073867,TCONS_00137515,TCONS_00053742,ENSGALT00000097657,ENSGALT00000107889,TCONS_00101524,TCONS_00068904,TCONS_00096504,TCONS_00114157,TCONS_00113322,T…
ENSGALG00000045634	XKR5	TCONS_00084990,TCONS_00096244
ENSGALG00000019018	--	TCONS_00155919,TCONS_00131094,TCONS_00070702,TCONS_00122644,TCONS_00091261,TCONS_00133817,TCONS_00161381,TCONS_00165787,TCONS_00089977,TCONS_00141601,TCONS_00183667,TCONS_00073867,TCONS_00053742,ENSGALT00000107889,TCONS_00101524,TCONS_00068904,TCONS_00096504,TCONS_00114157,TCONS_00113322,TCONS_00006262,TCONS_00120446,ENSGALT00000106977,TCONS_00182375,TCONS_00005223,ENSGALT00000093036,TCONS_000981…
ENSGALG00000006440	--	TCONS_00087803,TCONS_00128900,TCONS_00195873,TCONS_00114025,TCONS_00038510,TCONS_00069195,TCONS_00137234,TCONS_00028683,TCONS_00082000,TCONS_00012881,ENSGALT00000094687,TCONS_00087309,TCONS_00082309,TCONS_00082308,TCONS_00024265,TCONS_00022152,TCONS_00188157,TCONS_00123531,TCONS_00005658
ENSGALG00000012119	MARCO	TCONS_00073847,TCONS_00111936
ENSGALG00000015372	ATP5ME	TCONS_00091898,TCONS_00043072
ENSGALG00000012135	ATF4	TCONS_00106805,TCONS_00101737,TCONS_00091898,ENSGALT00000099337,TCONS_00198688,TCONS_00140689,ENSGALT00000095455,TCONS_00027779,TCONS_00125630,TCONS_00040555,TCONS_00010421,TCONS_00124253
ENSGALG00000016273	LGSN	ENSGALT00000100346
ENSGALG00000036496	ACTN4	TCONS_00199718,TCONS_00123531,TCONS_00005658
ENSGALG00000054655	--	TCONS_00166777,ENSGALT00000097575,TCONS_00167216,TCONS_00083702,ENSGALT00000094649,ENSGALT00000095455,ENSGALT00000006627,TCONS_00024314,TCONS_00019097,TCONS_00161556,TCONS_00128898,TCONS_00006437
ENSGALG00000011743	SMCO3	TCONS_00200588,TCONS_00101737,TCONS_00161565,TCONS_00055664,TCONS_00044460,TCONS_00113744,TCONS_00017892
ENSGALG00000026776	--	TCONS_00039607
ENSGALG00000027973	CATHL1	TCONS_00125565,TCONS_00047280,TCONS_00166777,ENSGALT00000097575,TCONS_00167216,TCONS_00083702,TCONS_00061524,ENSGALT00000094649,ENSGALT00000006627,TCONS_00024314,TCONS_00019097,TCONS_00156497,TCONS_00043270,TCONS_00161556,TCONS_00128898,TCONS_00006437,TCONS_00056160
ENSGALG00000042055	RXRA	TCONS_00031178,TCONS_00122784,TCONS_00047875
ENSGALG00000034337	RHPN1	TCONS_00200588,TCONS_00101737,TCONS_00161565,TCONS_00055664,TCONS_00044460,TCONS_00113744,TCONS_00017892
ENSGALG00000048063	--	TCONS_00056119,TCONS_00188180,TCONS_00023114,TCONS_00158178,TCONS_00044877,ENSGALT00000101904
ENSGALG00000006138	HELZ2	TCONS_00087803,TCONS_00068242,TCONS_00199718,TCONS_00128900,TCONS_00195873,TCONS_00184721,TCONS_00114025,TCONS_00038510,TCONS_00069195,TCONS_00137234,TCONS_00028683,TCONS_00151764,TCONS_00082000,TCONS_00012881,ENSGALT00000094687,TCONS_00087309,TCONS_00082309,TCONS_00082308,ENSGALT00000105857,TCONS_00024265,TCONS_00105018,TCONS_00022152,TCONS_00188157,TCONS_00123531,TCONS_00005658
ENSGALG00000019489	CHST9	ENSGALT00000078152,TCONS_00107511,TCONS_00039607,TCONS_00091334,TCONS_00082931
ENSGALG00000043872	--	TCONS_00074598,TCONS_00118806,TCONS_00195203,TCONS_00117188,ENSGALT00000107897,ENSGALT00000080216,TCONS_00030531,ENSGALT00000107053,TCONS_00008109
ENSGALG00000039696	ENTPD2	TCONS_00198688,ENSGALT00000006627,TCONS_00019097
ENSGALG00000014854	MYL12A	TCONS_00091898
ENSGALG00000007185	COQ5	TCONS_00031178,TCONS_00047875,TCONS_00124543,TCONS_00195902,TCONS_00091334,ENSGALT00000094772,TCONS_00120628,TCONS_00050712
ENSGALG00000013057	--	TCONS_00068242,TCONS_00199718,TCONS_00128900,TCONS_00195873,TCONS_00114025,TCONS_00038510,TCONS_00069195,TCONS_00137234,TCONS_00028683,TCONS_00082057,TCONS_00151764,TCONS_00012881,ENSGALT00000094687,TCONS_00087309,TCONS_00082309,TCONS_00082308,TCONS_00024265,TCONS_00188157,TCONS_00123531,TCONS_00005658
ENSGALG00000045873	--	TCONS_00102325,TCONS_00099723,TCONS_00195203,TCONS_00188166,TCONS_00098987,TCONS_00146945,TCONS_00094782,TCONS_00042101
ENSGALG00000037437	EGR3	TCONS_00106805,ENSGALT00000099337,TCONS_00187101,TCONS_00124253
ENSGALG00000009641	COL1A2	TCONS_00005658
ENSGALG00000048258	--	TCONS_00098727
ENSGALG00000026011	GALR1	TCONS_00006219,TCONS_00182399,TCONS_00155919,TCONS_00131094,TCONS_00070702,TCONS_00122644,TCONS_00091261,TCONS_00194147,TCONS_00035939,TCONS_00172183,TCONS_00133817,TCONS_00161381,TCONS_00165787,TCONS_00089977,TCONS_00141601,TCONS_00183667,TCONS_00073867,TCONS_00137515,TCONS_00053742,ENSGALT00000097657,ENSGALT00000107889,TCONS_00101524,TCONS_00068904,TCONS_00096504,TCONS_00031178,TCONS_00114157,T…
ENSGALG00000008909	USP13	TCONS_00039607,TCONS_00050712
ENSGALG00000053601	LPXN	TCONS_00166777,ENSGALT00000097575,TCONS_00167216,TCONS_00083702,ENSGALT00000094649,ENSGALT00000095455,TCONS_00024314,TCONS_00019097,TCONS_00161556,TCONS_00128898,TCONS_00006437
ENSGALG00000004066	HTR6	TCONS_00166777,ENSGALT00000097575,TCONS_00167216,TCONS_00083702,ENSGALT00000094649,ENSGALT00000095455,TCONS_00024314,TCONS_00019097,TCONS_00161556,TCONS_00128898,TCONS_00006437
ENSGALG00000030822	DRGX	TCONS_00087803,TCONS_00128900,TCONS_00195873,TCONS_00114025,TCONS_00038510,TCONS_00069195,TCONS_00028683,TCONS_00082000,TCONS_00012881,ENSGALT00000094687,TCONS_00087309,TCONS_00082309,TCONS_00082308,TCONS_00024265,TCONS_00022152,TCONS_00188157,TCONS_00123531,TCONS_00005658
ENSGALG00000030324	KIAA1324L	TCONS_00154537
ENSGALG00000009256	LEFTY2	TCONS_00073857,TCONS_00061799,ENSGALT00000103917,TCONS_00132871,TCONS_00080184
ENSGALG00000016670	AvBD3	TCONS_00047280,ENSGALT00000006627,TCONS_00156497,TCONS_00043270,TCONS_00056160
ENSGALG00000006382	PTPRJ	TCONS_00056119,ENSGALT00000097576,TCONS_00019437,ENSGALT00000096110,TCONS_00025147,TCONS_00090221,TCONS_00151674,TCONS_00177069,ENSGALT00000108032,TCONS_00154589,TCONS_00000230,TCONS_00182834,TCONS_00023114,ENSGALT00000094311,TCONS_00175500,TCONS_00046279,TCONS_00155508,TCONS_00158178,TCONS_00044877,ENSGALT00000096102,ENSGALT00000101904,TCONS_00163610,TCONS_00117182,TCONS_00055969,TCONS_00120629,…
ENSGALG00000049503	--	TCONS_00015930,TCONS_00035658,TCONS_00110086,TCONS_00141111
ENSGALG00000015252	ST3GAL6	TCONS_00200588,TCONS_00101737,ENSGALT00000103448,TCONS_00010421,ENSGALT00000081154
ENSGALG00000001031	--	TCONS_00006219,TCONS_00182399,TCONS_00155919,TCONS_00131094,TCONS_00070702,TCONS_00122644,TCONS_00091261,TCONS_00194147,TCONS_00035939,TCONS_00172183,TCONS_00133817,TCONS_00161381,TCONS_00165787,TCONS_00089977,TCONS_00141601,TCONS_00183667,TCONS_00073867,TCONS_00053742,ENSGALT00000097657,ENSGALT00000107889,TCONS_00101524,TCONS_00068904,TCONS_00096504,TCONS_00114157,TCONS_00113322,TCONS_00006262,T…
ENSGALG00000005411	MEIOB	TCONS_00006219,TCONS_00182399,TCONS_00155919,TCONS_00131094,TCONS_00070702,TCONS_00122644,TCONS_00091261,TCONS_00194147,TCONS_00035939,TCONS_00172183,TCONS_00133817,TCONS_00161381,TCONS_00165787,TCONS_00089977,TCONS_00141601,TCONS_00183667,TCONS_00073867,TCONS_00137515,TCONS_00053742,ENSGALT00000097657,ENSGALT00000107889,TCONS_00101524,TCONS_00068904,TCONS_00096504,TCONS_00114157,TCONS_00010422,T…
ENSGALG00000007779	ADCY9	TCONS_00039607
ENSGALG00000045925	--	TCONS_00006278,TCONS_00073847,TCONS_00111936,TCONS_00017892
ENSGALG00000032634	CFAP20	TCONS_00006219,TCONS_00194147,ENSGALT00000097657,TCONS_00010422,TCONS_00006262,ENSGALT00000102260,ENSGALT00000093036,TCONS_00118480,TCONS_00133742,TCONS_00120448,TCONS_00169553,ENSGALT00000106989,TCONS_00006221,TCONS_00150012,TCONS_00121684,ENSGALT00000104668,TCONS_00039975,TCONS_00159758,TCONS_00157333,TCONS_00005225,TCONS_00080614,TCONS_00039607,TCONS_00143057,ENSGALT00000108027,TCONS_00091334,…
ENSGALG00000016713	PLA2G7	TCONS_00161565
ENSGALG00000008267	IL5RA	TCONS_00047280,TCONS_00166777,ENSGALT00000097575,TCONS_00167216,TCONS_00083702,TCONS_00061524,ENSGALT00000094649,ENSGALT00000095455,ENSGALT00000006627,TCONS_00024314,ENSGALT00000092630,TCONS_00019097,TCONS_00156497,TCONS_00043270,TCONS_00161556,TCONS_00128898,TCONS_00006437,TCONS_00056160
ENSGALG00000008901	PTGFR	TCONS_00200588,TCONS_00106805,TCONS_00101737,TCONS_00161565,TCONS_00091898,TCONS_00055664,ENSGALT00000099337,TCONS_00198688,TCONS_00140689,TCONS_00027779,TCONS_00125630,TCONS_00040555,TCONS_00010421,TCONS_00113744,TCONS_00124253
ENSGALG00000054086	--	TCONS_00084990,TCONS_00096244
ENSGALG00000016375	PHEX	TCONS_00047875
ENSGALG00000027207	PERP2	TCONS_00200588,TCONS_00106805,TCONS_00161565,TCONS_00055664,TCONS_00198688,TCONS_00140689,TCONS_00027779,TCONS_00125630,TCONS_00040555,TCONS_00113744
ENSGALG00000006776	KLHDC8B	TCONS_00087802,TCONS_00087806,TCONS_00015245,TCONS_00020995,TCONS_00162955,TCONS_00175574,TCONS_00014377
ENSGALG00000033244	DNM3	TCONS_00151764
ENSGALG00000027423	SLC26A1	TCONS_00087802,TCONS_00087806,TCONS_00015245,TCONS_00020995,TCONS_00162955,TCONS_00175574,TCONS_00014377
ENSGALG00000048009	--	TCONS_00085056,ENSGALT00000056397,TCONS_00196454,TCONS_00169653,TCONS_00111092,TCONS_00147658
ENSGALG00000028696	FTL	TCONS_00155919,TCONS_00122644,TCONS_00091261,TCONS_00161381,TCONS_00165787,TCONS_00073867,TCONS_00053742,ENSGALT00000107889,TCONS_00101524,TCONS_00096504,TCONS_00114157,TCONS_00113322,TCONS_00120446,ENSGALT00000106977,TCONS_00182375,TCONS_00005223,TCONS_00098186,TCONS_00170475,TCONS_00005912,TCONS_00024329,TCONS_00066064,TCONS_00166783,ENSGALT00000094807,TCONS_00174278,TCONS_00087995,TCONS_001756…
ENSGALG00000054196	--	TCONS_00006278,TCONS_00073847,TCONS_00161565,TCONS_00111936,TCONS_00044460,TCONS_00066056,TCONS_00113744,TCONS_00051607,TCONS_00017892
ENSGALG00000042460	FPGS	TCONS_00151802,TCONS_00082057
ENSGALG00000026781	ALOX5AP	TCONS_00091898
ENSGALG00000023419	HOXD4	TCONS_00085056
ENSGALG00000030571	--	TCONS_00087803,TCONS_00128900,TCONS_00195873,TCONS_00114025,TCONS_00038510,TCONS_00069195,TCONS_00028683,TCONS_00151764,TCONS_00082000,TCONS_00012881,ENSGALT00000094687,TCONS_00087309,TCONS_00082309,TCONS_00082308,TCONS_00024265,TCONS_00022152,TCONS_00188157,TCONS_00123531,TCONS_00005658
ENSGALG00000006521	TRPM5	TCONS_00137515,TCONS_00044874,TCONS_00120634,ENSGALT00000106757
ENSGALG00000053424	--	ENSGALT00000102715,TCONS_00041362,TCONS_00073857,TCONS_00061799,ENSGALT00000103917,TCONS_00132871,TCONS_00045775,TCONS_00080184
XLOC_004184	XLOC_004184	TCONS_00006278,TCONS_00073847,TCONS_00111936,TCONS_00066056,TCONS_00051607,TCONS_00017892
ENSGALG00000010688	SHC3	TCONS_00122784,TCONS_00047875,TCONS_00093528
ENSGALG00000039872	PDLIM4	TCONS_00151802
ENSGALG00000052418	--	TCONS_00155919,TCONS_00131094,TCONS_00070702,TCONS_00122644,TCONS_00091261,TCONS_00035939,TCONS_00172183,TCONS_00133817,TCONS_00161381,TCONS_00165787,TCONS_00089977,TCONS_00183667,TCONS_00073867,TCONS_00053742,ENSGALT00000107889,TCONS_00101524,TCONS_00068904,TCONS_00096504,TCONS_00114157,TCONS_00113322,TCONS_00006262,TCONS_00120446,ENSGALT00000106977,TCONS_00182375,TCONS_00005223,ENSGALT000000930…
ENSGALG00000002987	SERPINF2	TCONS_00006278,TCONS_00200588,TCONS_00101737,TCONS_00161565,TCONS_00055664,TCONS_00044460,TCONS_00140689,TCONS_00113744,TCONS_00017892
ENSGALG00000053674	--	TCONS_00087803,TCONS_00128900,TCONS_00195873,TCONS_00114025,TCONS_00038510,TCONS_00069195,TCONS_00028683,TCONS_00012881,ENSGALT00000094687,TCONS_00087309,TCONS_00082309,TCONS_00022152,TCONS_00188157,TCONS_00123531,TCONS_00005658
ENSGALG00000008281	NEURL1	TCONS_00056119,ENSGALT00000097576,ENSGALT00000096110,TCONS_00025147,TCONS_00090221,TCONS_00151674,TCONS_00177069,ENSGALT00000108032,TCONS_00154589,TCONS_00000230,TCONS_00182833,TCONS_00182834,TCONS_00023114,ENSGALT00000094311,TCONS_00175500,TCONS_00046279,TCONS_00155508,TCONS_00044877,TCONS_00163610,TCONS_00117182,TCONS_00055969,ENSGALT00000106111,TCONS_00053325,TCONS_00181348,ENSGALT00000093487
ENSGALG00000053770	--	ENSGALT00000006627,TCONS_00019097,TCONS_00156497,TCONS_00006437,TCONS_00056160
ENSGALG00000037777	MSC	TCONS_00200588,TCONS_00106805,TCONS_00101737,TCONS_00055664,ENSGALT00000099337,TCONS_00198688,TCONS_00140689,TCONS_00027779,TCONS_00125630,TCONS_00040555,TCONS_00010421,TCONS_00124253
ENSGALG00000013129	RPRD1A	TCONS_00047113
ENSGALG00000008945	NEXN	TCONS_00087802,TCONS_00087806,TCONS_00015245,TCONS_00020995,TCONS_00162955,TCONS_00175574,TCONS_00014377
ENSGALG00000051899	DND1	TCONS_00158350,ENSGALT00000101937,TCONS_00088591,TCONS_00037917,ENSGALT00000107679,ENSGALT00000108004,TCONS_00109945,TCONS_00115163,ENSGALT00000101085,TCONS_00174126,TCONS_00134919,TCONS_00165179
ENSGALG00000002646	FAM171B	TCONS_00110086
XLOC_014500	XLOC_014500	TCONS_00031178,TCONS_00047875,TCONS_00124543,TCONS_00091334,ENSGALT00000094772,TCONS_00120628,TCONS_00050712,ENSGALT00000106867
ENSGALG00000042159	SLITRK3	TCONS_00068242,TCONS_00184721,TCONS_00082308,ENSGALT00000105857,TCONS_00024265,TCONS_00105018
ENSGALG00000030255	AMBP	TCONS_00166777,ENSGALT00000097575,TCONS_00167216,TCONS_00083702,ENSGALT00000099337,ENSGALT00000094649,ENSGALT00000095455,TCONS_00027779,TCONS_00024314,TCONS_00125630,TCONS_00019097,TCONS_00124253,TCONS_00161556,TCONS_00128898,TCONS_00006437,TCONS_00056160
ENSGALG00000009017	STEAP2	TCONS_00085817
ENSGALG00000033439	PRDM14	TCONS_00190692,TCONS_00136962,ENSGALT00000091730,ENSGALT00000108179,TCONS_00157372,TCONS_00037993,TCONS_00198728,TCONS_00172392,TCONS_00177050,TCONS_00051602,TCONS_00116128
ENSGALG00000002960	HMGCS2	TCONS_00047280,TCONS_00166777,ENSGALT00000097575,TCONS_00167216,TCONS_00083702,ENSGALT00000094649,ENSGALT00000095455,ENSGALT00000006627,TCONS_00024314,TCONS_00019097,TCONS_00156497,TCONS_00043270,TCONS_00161556,TCONS_00128898,TCONS_00006437,TCONS_00056160
ENSGALG00000011551	JCHAIN	TCONS_00056119,TCONS_00019437,ENSGALT00000096110,TCONS_00025147,TCONS_00090221,TCONS_00151674,TCONS_00177069,ENSGALT00000108032,TCONS_00154589,TCONS_00000230,TCONS_00182833,TCONS_00182834,TCONS_00023114,ENSGALT00000094311,TCONS_00175500,TCONS_00046279,TCONS_00155508,TCONS_00044877,ENSGALT00000096102,TCONS_00163610,TCONS_00117182,TCONS_00055969,ENSGALT00000106111,TCONS_00162675,TCONS_00043683,TCON…
ENSGALG00000016668	AvBD6	TCONS_00125565,TCONS_00047280,TCONS_00061524,ENSGALT00000006627,ENSGALT00000092630,TCONS_00019097,TCONS_00156497,TCONS_00043270,TCONS_00006437,TCONS_00056160
ENSGALG00000012997	DNAH5	TCONS_00050712
ENSGALG00000032632	SLC49A4	ENSGALT00000102715,TCONS_00041362,TCONS_00073857,TCONS_00061799,ENSGALT00000103917,TCONS_00132871,TCONS_00080184
ENSGALG00000004661	SHISA5	TCONS_00054583,TCONS_00017504
ENSGALG00000034761	--	TCONS_00200359,TCONS_00087807,TCONS_00162480,TCONS_00017035,TCONS_00039153,TCONS_00006625,TCONS_00044052,ENSGALT00000092308,TCONS_00072598,TCONS_00136962,TCONS_00166692,TCONS_00010427,TCONS_00153372,TCONS_00132393,TCONS_00149324,TCONS_00050704,ENSGALT00000097358,TCONS_00098022,TCONS_00172838,TCONS_00044627,TCONS_00175244,TCONS_00055003,ENSGALT00000091310,TCONS_00003817,TCONS_00180660,TCONS_000773…
ENSGALG00000045605	--	TCONS_00188157
ENSGALG00000033700	CA3A	TCONS_00005784,ENSGALT00000106264,ENSGALT00000078152,TCONS_00040243,TCONS_00107909,TCONS_00010422,TCONS_00107511,TCONS_00037968,ENSGALT00000102260,TCONS_00135701,TCONS_00086168,ENSGALT00000097073,TCONS_00098452,TCONS_00123607,TCONS_00120448,TCONS_00169553,TCONS_00166807,ENSGALT00000106989,TCONS_00159758,TCONS_00161553,ENSGALT00000090728,TCONS_00037956,TCONS_00019606,ENSGALT00000105936,TCONS_00036…
ENSGALG00000036627	CXCR1	TCONS_00047280,ENSGALT00000006627,ENSGALT00000092630,TCONS_00043270
ENSGALG00000015645	GRK4	ENSGALT00000099891
ENSGALG00000001608	UNC5D	TCONS_00039607,TCONS_00050712
ENSGALG00000004859	ZNFX1	TCONS_00068242,TCONS_00128900,TCONS_00195873,TCONS_00114025,TCONS_00038510,TCONS_00069195,TCONS_00028683,TCONS_00151764,ENSGALT00000094687,TCONS_00087309,TCONS_00082308,TCONS_00024265,TCONS_00188157
ENSGALG00000003775	RICTOR	TCONS_00163531,TCONS_00089274,TCONS_00055566,TCONS_00193358,ENSGALT00000090981
ENSGALG00000053245	--	TCONS_00166777,ENSGALT00000097575,TCONS_00167216,TCONS_00083702,ENSGALT00000099337,ENSGALT00000094649,ENSGALT00000095455,TCONS_00024314,TCONS_00019097,TCONS_00156497,TCONS_00124253,TCONS_00161556,TCONS_00128898,TCONS_00006437,TCONS_00056160
ENSGALG00000002282	TMEM200A	TCONS_00005658
XLOC_071839	XLOC_071839	TCONS_00073847,TCONS_00111936,TCONS_00066056,TCONS_00051607
ENSGALG00000031444	--	TCONS_00086730,TCONS_00146889,TCONS_00015001,TCONS_00045775
XLOC_070855	XLOC_070855	TCONS_00015930,TCONS_00035658,TCONS_00110086,TCONS_00141111
ENSGALG00000008428	CDK15	TCONS_00169653,TCONS_00111092,TCONS_00147658
ENSGALG00000017065	--	TCONS_00200588
ENSGALG00000015878	LCA5	TCONS_00006219,TCONS_00182399,TCONS_00070702,TCONS_00141601,ENSGALT00000097657,TCONS_00006262,ENSGALT00000093036,TCONS_00133742,TCONS_00086168,TCONS_00016249,TCONS_00120448,ENSGALT00000106989,TCONS_00006221,TCONS_00150012,TCONS_00121684,TCONS_00039975,TCONS_00159758,TCONS_00157333,TCONS_00039607,TCONS_00143054,ENSGALT00000108027,TCONS_00050712,TCONS_00176324,TCONS_00053323
ENSGALG00000054131	TAL2	TCONS_00070651
ENSGALG00000049838	--	TCONS_00199718,TCONS_00084990,TCONS_00096244
ENSGALG00000045153	SHISA3	TCONS_00006219,TCONS_00182399,TCONS_00155919,TCONS_00131094,TCONS_00070702,TCONS_00122644,TCONS_00091261,TCONS_00194147,TCONS_00035939,TCONS_00133817,TCONS_00161381,TCONS_00165787,TCONS_00089977,TCONS_00141601,TCONS_00183667,TCONS_00073867,TCONS_00053742,ENSGALT00000097657,ENSGALT00000107889,TCONS_00101524,TCONS_00068904,TCONS_00096504,TCONS_00114157,TCONS_00010422,TCONS_00113322,TCONS_00006262,T…
ENSGALG00000006186	RAD21L1	TCONS_00200359,TCONS_00087807,TCONS_00162480,TCONS_00017035,TCONS_00039153,TCONS_00006625,TCONS_00044052,TCONS_00072598,TCONS_00166692,TCONS_00010427,TCONS_00153372,TCONS_00132393,TCONS_00149324,TCONS_00050704,TCONS_00111550,ENSGALT00000097358,TCONS_00098022,TCONS_00172838,TCONS_00031412,TCONS_00044627,TCONS_00175244,TCONS_00003817,TCONS_00180660,TCONS_00077362,TCONS_00140047,TCONS_00090219,TCONS…
ENSGALG00000047781	RAD9B	TCONS_00182399,TCONS_00155919,TCONS_00131094,TCONS_00070702,TCONS_00122644,TCONS_00091261,TCONS_00133817,TCONS_00161381,TCONS_00165787,TCONS_00089977,TCONS_00141601,TCONS_00183667,TCONS_00073867,TCONS_00053742,ENSGALT00000107889,TCONS_00101524,TCONS_00068904,TCONS_00096504,TCONS_00114157,TCONS_00113322,TCONS_00006262,TCONS_00120446,ENSGALT00000106977,TCONS_00182375,TCONS_00005223,ENSGALT000000930…
ENSGALG00000000544	--	TCONS_00125565,TCONS_00047280,TCONS_00061524,ENSGALT00000006627,ENSGALT00000092630,TCONS_00156497,TCONS_00043270,TCONS_00056160
ENSGALG00000012416	--	TCONS_00103524
ENSGALG00000002103	TPPP3	ENSGALT00000106610,TCONS_00091898
ENSGALG00000011414	AMDHD1	TCONS_00006219,TCONS_00182399,TCONS_00155919,TCONS_00131094,TCONS_00070702,TCONS_00122644,TCONS_00091261,TCONS_00194147,TCONS_00035939,TCONS_00133817,TCONS_00161381,TCONS_00165787,TCONS_00089977,TCONS_00141601,TCONS_00183667,TCONS_00073867,TCONS_00137515,TCONS_00053742,ENSGALT00000097657,ENSGALT00000106264,ENSGALT00000078152,ENSGALT00000107889,TCONS_00101524,TCONS_00040243,TCONS_00068904,TCONS_00…
XLOC_049389	XLOC_049389	ENSGALT00000107654,TCONS_00006278,TCONS_00073847,ENSGALT00000091880,TCONS_00111936,TCONS_00066056,TCONS_00169203,TCONS_00051607,TCONS_00184620
ENSGALG00000029220	PCSK7	TCONS_00017766,TCONS_00016779,TCONS_00123212,TCONS_00011737,TCONS_00078497
ENSGALG00000039553	SULF1	TCONS_00092030,ENSGALT00000103934
ENSGALG00000004261	AQP9	TCONS_00188180,ENSGALT00000101904
ENSGALG00000002886	NKX2-5	TCONS_00169584,TCONS_00164541,TCONS_00101041,TCONS_00049755,TCONS_00103524,TCONS_00062836,TCONS_00017504,TCONS_00151261,TCONS_00017977
ENSGALG00000036286	--	TCONS_00092030
ENSGALG00000003816	NT5C1A	TCONS_00006219,TCONS_00182399,TCONS_00155919,TCONS_00131094,TCONS_00070702,TCONS_00122644,TCONS_00091261,TCONS_00133817,TCONS_00161381,TCONS_00165787,TCONS_00089977,TCONS_00141601,TCONS_00183667,TCONS_00073867,TCONS_00053742,ENSGALT00000097657,ENSGALT00000107889,TCONS_00101524,TCONS_00068904,TCONS_00096504,TCONS_00114157,TCONS_00113322,TCONS_00006262,TCONS_00120446,ENSGALT00000106977,TCONS_001823…
ENSGALG00000053694	OVST	TCONS_00194147,TCONS_00030669,TCONS_00133598,TCONS_00137515,ENSGALT00000078152,TCONS_00031178,TCONS_00010422,TCONS_00107511,TCONS_00122784,TCONS_00118480,ENSGALT00000108003,ENSGALT00000096207,TCONS_00047875,TCONS_00115163,TCONS_00124543,TCONS_00195902,TCONS_00049758,TCONS_00157333,TCONS_00005225,TCONS_00177988,TCONS_00073202,TCONS_00073208,TCONS_00143054,TCONS_00143057,ENSGALT00000108027,ENSGALT0…
ENSGALG00000050359	--	ENSGALT00000101937,TCONS_00037917,ENSGALT00000107679,TCONS_00109945,TCONS_00174126,TCONS_00134919
ENSGALG00000031804	--	TCONS_00039607,TCONS_00091334,TCONS_00050712
ENSGALG00000007717	GCNT7	TCONS_00006278,TCONS_00044460,TCONS_00017892
ENSGALG00000033535	RGS16	TCONS_00053690
ENSGALG00000034605	--	TCONS_00005784,TCONS_00016779,TCONS_00155644,ENSGALT00000097657,ENSGALT00000106264,ENSGALT00000078152,TCONS_00040243,TCONS_00107909,TCONS_00010422,TCONS_00123212,TCONS_00107511,TCONS_00037968,ENSGALT00000102260,TCONS_00122784,TCONS_00135701,TCONS_00118480,TCONS_00086168,ENSGALT00000097073,TCONS_00041582,TCONS_00098452,TCONS_00123607,TCONS_00120448,TCONS_00169553,TCONS_00199239,TCONS_00028609,TCON…
ENSGALG00000001121	SH3GL1	TCONS_00155919,TCONS_00122644,TCONS_00091261,TCONS_00161381,TCONS_00165787,TCONS_00183667,TCONS_00073867,TCONS_00053742,ENSGALT00000107889,TCONS_00101524,TCONS_00096504,TCONS_00114157,TCONS_00113322,TCONS_00006262,TCONS_00120446,ENSGALT00000106977,TCONS_00182375,TCONS_00005223,TCONS_00098186,TCONS_00170475,TCONS_00005912,TCONS_00070980,TCONS_00024329,TCONS_00066064,TCONS_00166783,ENSGALT000000948…
ENSGALG00000048940	--	TCONS_00039607,TCONS_00036822
ENSGALG00000002227	DMXL1	TCONS_00188180,ENSGALT00000101904
ENSGALG00000029319	UQCRB	TCONS_00016779,TCONS_00110009,TCONS_00114212,TCONS_00005781,TCONS_00110007
ENSGALG00000047005	--	TCONS_00200588,TCONS_00106805,TCONS_00101737,TCONS_00161565,TCONS_00091898,TCONS_00055664,ENSGALT00000099337,TCONS_00198688,TCONS_00140689,TCONS_00027779,TCONS_00125630,TCONS_00040555,TCONS_00010421,TCONS_00113744,TCONS_00124253
ENSGALG00000026098	IL8	TCONS_00006278,TCONS_00073847,TCONS_00200588,TCONS_00161565,TCONS_00111936,TCONS_00055664,TCONS_00044460,TCONS_00113744,TCONS_00017892
ENSGALG00000034383	TRMT2B	ENSGALT00000107654,ENSGALT00000091880,TCONS_00066056,TCONS_00169203,TCONS_00184620
ENSGALG00000013512	BTF3	ENSGALT00000100254
ENSGALG00000011355	WNT10A	TCONS_00039607
ENSGALG00000013742	EZR	ENSGALT00000106264,ENSGALT00000078152,TCONS_00040243,ENSGALT00000102260,TCONS_00086168,ENSGALT00000097073,TCONS_00123607,TCONS_00169553,ENSGALT00000090728,ENSGALT00000105936,TCONS_00036822,ENSGALT00000101691,TCONS_00082931,TCONS_00109161
ENSGALG00000025941	RGS20	TCONS_00006278,TCONS_00200588,TCONS_00101737,TCONS_00161565,TCONS_00055664,TCONS_00044460,TCONS_00140689,TCONS_00010421,TCONS_00113744,ENSGALT00000081154,TCONS_00017892
ENSGALG00000053052	--	ENSGALT00000106610
ENSGALG00000014069	TP53I11	TCONS_00200588,TCONS_00106805,TCONS_00161565,TCONS_00055664,TCONS_00140689,TCONS_00027779,TCONS_00040555,TCONS_00113744
ENSGALG00000007356	MAP3K8	TCONS_00147106
ENSGALG00000047480	--	ENSGALT00000106610
ENSGALG00000044788	ZNF628	ENSGALT00000098283
ENSGALG00000036925	CADM3	TCONS_00106805,TCONS_00166777,ENSGALT00000097575,TCONS_00167216,TCONS_00083702,ENSGALT00000099337,ENSGALT00000094649,ENSGALT00000095455,TCONS_00027779,TCONS_00024314,TCONS_00125630,TCONS_00040555,TCONS_00019097,TCONS_00124253,TCONS_00161556,TCONS_00128898,TCONS_00006437
ENSGALG00000040511	MTERF3	TCONS_00086168
ENSGALG00000002532	GJA4	ENSGALT00000078152,TCONS_00040243,TCONS_00031178,TCONS_00010422,TCONS_00107511,ENSGALT00000102260,TCONS_00122784,TCONS_00118480,ENSGALT00000097073,TCONS_00123607,TCONS_00047875,TCONS_00169553,TCONS_00039607,ENSGALT00000090728,TCONS_00091334,ENSGALT00000094772,TCONS_00036822,TCONS_00120628,TCONS_00050712,ENSGALT00000101691,TCONS_00131040,TCONS_00097977,TCONS_00082931
ENSGALG00000017183	MMP13	TCONS_00087801,ENSGALT00000107654,TCONS_00088592,TCONS_00088593,TCONS_00015931,ENSGALT00000091549,TCONS_00143088,TCONS_00151676,ENSGALT00000099530,TCONS_00025144,ENSGALT00000091880,TCONS_00158280,TCONS_00167217,TCONS_00164541,TCONS_00163727,TCONS_00181936,TCONS_00044459,TCONS_00166784,TCONS_00010623,TCONS_00169203,TCONS_00088528,TCONS_00133873,TCONS_00044643,TCONS_00134547,TCONS_00111543,TCONS_00…
ENSGALG00000049582	--	TCONS_00093122,TCONS_00049253,ENSGALT00000105857,TCONS_00105018
ENSGALG00000039242	PGA5	ENSGALT00000102715,TCONS_00041362,TCONS_00073857,TCONS_00061799,ENSGALT00000103917,TCONS_00132871,TCONS_00045775,TCONS_00080184
ENSGALG00000049538	RPS28	TCONS_00056119,TCONS_00019437,ENSGALT00000096110,TCONS_00025147,TCONS_00151674,TCONS_00177069,ENSGALT00000108032,TCONS_00154589,TCONS_00000230,TCONS_00182834,ENSGALT00000094311,TCONS_00175500,TCONS_00046279,TCONS_00155508,TCONS_00163610,TCONS_00117182,TCONS_00055969,ENSGALT00000106111,TCONS_00043683,TCONS_00053325,TCONS_00181348
ENSGALG00000007077	CPT1A	TCONS_00091898
ENSGALG00000053380	--	ENSGALT00000102715,TCONS_00041362,TCONS_00073857,TCONS_00061799,ENSGALT00000103917,TCONS_00132871,TCONS_00045775,TCONS_00080184
ENSGALG00000004955	--	TCONS_00151764
ENSGALG00000052634	--	ENSGALT00000106610
ENSGALG00000012418	KYNU	TCONS_00115163
ENSGALG00000007832	PEX13	TCONS_00091898,TCONS_00198688,TCONS_00140689
ENSGALG00000008765	C1D	ENSGALT00000102714,TCONS_00191333
ENSGALG00000014722	KLRD1	TCONS_00047280,TCONS_00166777,ENSGALT00000097575,TCONS_00167216,TCONS_00083702,ENSGALT00000094649,ENSGALT00000095455,ENSGALT00000006627,TCONS_00024314,TCONS_00019097,TCONS_00156497,TCONS_00043270,TCONS_00161556,TCONS_00128898,TCONS_00006437,TCONS_00056160
ENSGALG00000007299	THOC7	TCONS_00187101,ENSGALT00000092630,ENSGALT00000099891
ENSGALG00000003641	KAT6A	TCONS_00017504
ENSGALG00000042318	--	TCONS_00049755
ENSGALG00000002467	MTSS2	TCONS_00068242,TCONS_00199718,TCONS_00128900,TCONS_00195873,TCONS_00184721,TCONS_00114025,TCONS_00038510,TCONS_00069195,TCONS_00028683,TCONS_00151764,TCONS_00012881,ENSGALT00000094687,TCONS_00087309,TCONS_00082309,TCONS_00082308,TCONS_00024265,TCONS_00188157,TCONS_00123531,TCONS_00005658
ENSGALG00000013073	UPP1	TCONS_00173101
ENSGALG00000002314	CDHR1	TCONS_00039607,ENSGALT00000108027,TCONS_00091334,TCONS_00050712
ENSGALG00000011802	GSG1	TCONS_00091334,TCONS_00050712
ENSGALG00000045529	RAB15	TCONS_00006278,TCONS_00044460,TCONS_00113744,TCONS_00017892
ENSGALG00000011823	FAT4	TCONS_00090221,TCONS_00012882,ENSGALT00000103551,TCONS_00182833,ENSGALT00000093487,ENSGALT00000071117,TCONS_00144296
ENSGALG00000045255	CYP2AB5	TCONS_00110086,TCONS_00141111
ENSGALG00000053196	--	TCONS_00128900,TCONS_00195873,TCONS_00114025,TCONS_00038510,TCONS_00069195,TCONS_00028683,TCONS_00151764,TCONS_00012881,ENSGALT00000094687,TCONS_00087309,TCONS_00082309,TCONS_00024265,TCONS_00022152,TCONS_00188157,TCONS_00123531,TCONS_00005658
ENSGALG00000010359	LRRC41	TCONS_00194147,ENSGALT00000097657,ENSGALT00000106264,ENSGALT00000078152,TCONS_00040243,TCONS_00107909,TCONS_00031178,TCONS_00010422,TCONS_00107511,ENSGALT00000102260,TCONS_00122784,TCONS_00135701,TCONS_00118480,ENSGALT00000108003,TCONS_00086168,ENSGALT00000097073,TCONS_00123607,TCONS_00047875,TCONS_00120448,TCONS_00169553,TCONS_00199239,TCONS_00166807,ENSGALT00000106989,TCONS_00006221,TCONS_00150…
ENSGALG00000050882	--	TCONS_00200588
ENSGALG00000030363	IFNAR1	TCONS_00200588,TCONS_00106805,TCONS_00161565,TCONS_00055664
ENSGALG00000048931	--	TCONS_00015930,TCONS_00035658,TCONS_00141111,TCONS_00031351
ENSGALG00000009050	CAPN3	TCONS_00122802,TCONS_00171990,ENSGALT00000092440,TCONS_00147106,TCONS_00106188,TCONS_00070651,TCONS_00159251,TCONS_00178215
ENSGALG00000005826	DLEC1	TCONS_00039607,TCONS_00091334,TCONS_00050712,ENSGALT00000106867
ENSGALG00000054795	--	ENSGALT00000101870,TCONS_00055566,TCONS_00116052,TCONS_00193358,TCONS_00041854,ENSGALT00000104348,TCONS_00110180,TCONS_00041335,TCONS_00071716,ENSGALT00000105591,ENSGALT00000091012,ENSGALT00000092657
ENSGALG00000002180	CHFR	TCONS_00006278,TCONS_00073847,TCONS_00044460,TCONS_00017892
ENSGALG00000039704	SEC22B	TCONS_00037968,TCONS_00098452,TCONS_00114212,TCONS_00037956,TCONS_00002400,TCONS_00095094,ENSGALT00000092384
ENSGALG00000024428	C18H17ORF67	TCONS_00087802,TCONS_00087806,TCONS_00015245,TCONS_00020995,ENSGALT00000107168,TCONS_00162955,TCONS_00156591,TCONS_00175574,TCONS_00014377
ENSGALG00000044801	CHIR-B5	TCONS_00015930,TCONS_00035658,TCONS_00110086,TCONS_00141111
ENSGALG00000040522	EIF3H	TCONS_00106805,TCONS_00091898,TCONS_00198688,TCONS_00027779
ENSGALG00000042705	KCNK3	TCONS_00005658
ENSGALG00000005789	UQCRC1	ENSGALT00000106264,ENSGALT00000078152,TCONS_00040243,TCONS_00107909,TCONS_00135701,TCONS_00123607,TCONS_00166807,TCONS_00161553,ENSGALT00000090728,TCONS_00091334,ENSGALT00000105936,ENSGALT00000101691,TCONS_00095091,TCONS_00109161
ENSGALG00000016908	PCDH9	TCONS_00200588,TCONS_00161565,TCONS_00055664
ENSGALG00000047234	--	TCONS_00151764,TCONS_00024265,TCONS_00005658
ENSGALG00000040089	HPS3	TCONS_00056119,TCONS_00188180,ENSGALT00000097576,TCONS_00023114,TCONS_00046279,TCONS_00158178,TCONS_00044877,ENSGALT00000101904,TCONS_00106551
ENSGALG00000051429	--	TCONS_00087801,TCONS_00103200,ENSGALT00000097607,TCONS_00126603,TCONS_00053625,TCONS_00018143,TCONS_00109938
ENSGALG00000013765	--	TCONS_00039607,TCONS_00091334,TCONS_00050712
ENSGALG00000005957	--	TCONS_00106805,TCONS_00101737,TCONS_00010421
ENSGALG00000003507	TECPR1	ENSGALT00000056397
ENSGALG00000004722	ASPN	TCONS_00096719,TCONS_00163406
ENSGALG00000031713	--	TCONS_00088592,TCONS_00088593,TCONS_00015931,ENSGALT00000091549,TCONS_00143088,TCONS_00151676,ENSGALT00000099530,TCONS_00025144,TCONS_00158280,TCONS_00167217,TCONS_00163727,TCONS_00044459,TCONS_00166784,TCONS_00010623,TCONS_00088528,TCONS_00133873,TCONS_00044643,TCONS_00134547,TCONS_00111543,TCONS_00089673,TCONS_00073348,TCONS_00064290,TCONS_00053310,TCONS_00140435,TCONS_00020063,TCONS_00053625,T…
ENSGALG00000034346	RDH10	TCONS_00200588,TCONS_00106805,TCONS_00101737,TCONS_00161565,TCONS_00055664,ENSGALT00000099337,TCONS_00198688,TCONS_00140689,TCONS_00027779,TCONS_00125630,TCONS_00040555,TCONS_00010421,TCONS_00124253
ENSGALG00000036964	--	TCONS_00125565,TCONS_00047280,TCONS_00061524,ENSGALT00000006627,TCONS_00187101,ENSGALT00000092630,TCONS_00156497,TCONS_00043270,ENSGALT00000099891,TCONS_00056160
ENSGALG00000050173	TCEA3	TCONS_00188180,TCONS_00158178,ENSGALT00000101904
ENSGALG00000020827	ATP13A4	TCONS_00200359,TCONS_00087807,TCONS_00162480,TCONS_00017035,TCONS_00039153,TCONS_00006625,TCONS_00044052,ENSGALT00000092308,TCONS_00072598,TCONS_00136962,TCONS_00166692,TCONS_00010427,TCONS_00153372,ENSGALT00000108179,TCONS_00132393,TCONS_00149324,TCONS_00050704,TCONS_00111550,ENSGALT00000097358,TCONS_00098022,TCONS_00172838,TCONS_00031412,TCONS_00044627,TCONS_00175244,TCONS_00055003,ENSGALT00000…
ENSGALG00000003650	NOL11	TCONS_00043072
ENSGALG00000050806	--	TCONS_00166777,ENSGALT00000097575,TCONS_00167216,TCONS_00083702,ENSGALT00000094649,ENSGALT00000095455,TCONS_00024314,TCONS_00019097,TCONS_00161556,TCONS_00128898,TCONS_00006437
ENSGALG00000010974	GSC	TCONS_00005784,TCONS_00155644,TCONS_00036328,TCONS_00006193,TCONS_00026626,TCONS_00037968,ENSGALT00000090737,TCONS_00160542,ENSGALT00000097310,TCONS_00041582,TCONS_00098452,TCONS_00198722,TCONS_00028609,TCONS_00166807,TCONS_00110009,TCONS_00114237,TCONS_00114212,TCONS_00041193,ENSGALT00000092138,ENSGALT00000091597,ENSGALT00000097706,TCONS_00018453,TCONS_00037956,TCONS_00146949,TCONS_00081798,TCON…
ENSGALG00000031238	SLIRP	TCONS_00005784,TCONS_00155644,ENSGALT00000106264,TCONS_00036328,ENSGALT00000078152,TCONS_00040243,TCONS_00107909,TCONS_00107511,TCONS_00037968,TCONS_00122784,TCONS_00135701,TCONS_00160542,ENSGALT00000097073,TCONS_00041582,TCONS_00098452,TCONS_00123607,TCONS_00047875,TCONS_00028609,TCONS_00166807,TCONS_00110009,TCONS_00114237,TCONS_00006222,TCONS_00114212,TCONS_00041193,TCONS_00049758,ENSGALT00000…
ENSGALG00000001573	P2RX1	TCONS_00047280,TCONS_00166777,ENSGALT00000097575,TCONS_00167216,TCONS_00083702,ENSGALT00000094649,ENSGALT00000095455,ENSGALT00000006627,TCONS_00024314,TCONS_00019097,TCONS_00156497,TCONS_00043270,TCONS_00161556,TCONS_00128898,TCONS_00006437,TCONS_00056160
ENSGALG00000023420	HOXD3	TCONS_00159057
ENSGALG00000053278	SUCNR1	TCONS_00106805,TCONS_00027779
ENSGALG00000026585	TAFA3	TCONS_00200588,TCONS_00101737,TCONS_00161565,TCONS_00055664,TCONS_00044460,TCONS_00140689,TCONS_00040555,TCONS_00113744,TCONS_00017892
ENSGALG00000026214	LRTM2	TCONS_00053690
ENSGALG00000002728	SLC16A3	TCONS_00106805,ENSGALT00000099337,TCONS_00027779,TCONS_00125630,TCONS_00124253
ENSGALG00000001333	MRRF	ENSGALT00000099337,TCONS_00125630,TCONS_00124253
ENSGALG00000032618	DUSP5	TCONS_00106805,TCONS_00101737,TCONS_00047280,TCONS_00198688,ENSGALT00000006627,TCONS_00187101,TCONS_00010421
ENSGALG00000003741	MYO18A	TCONS_00199718,TCONS_00084990,TCONS_00096244
ENSGALG00000010854	--	TCONS_00200588,TCONS_00106805,TCONS_00101737,TCONS_00161565,TCONS_00055664,TCONS_00044460,TCONS_00140689,TCONS_00027779,TCONS_00040555,TCONS_00010421,TCONS_00113744
XLOC_096011	XLOC_096011	TCONS_00082057,TCONS_00123531,TCONS_00005658
ENSGALG00000041640	TWIST1	TCONS_00200588,TCONS_00106805,TCONS_00101737,TCONS_00161565,TCONS_00055664,TCONS_00044460,ENSGALT00000099337,TCONS_00198688,TCONS_00140689,TCONS_00027779,TCONS_00125630,TCONS_00040555,TCONS_00010421,TCONS_00113744,TCONS_00124253,TCONS_00017892
ENSGALG00000011356	--	TCONS_00030669,TCONS_00133598,TCONS_00031178,TCONS_00107511,TCONS_00122784,ENSGALT00000108003,TCONS_00047875,TCONS_00115163,TCONS_00124543,TCONS_00195902,TCONS_00177988,TCONS_00073202,TCONS_00091334,ENSGALT00000094772,TCONS_00120628,TCONS_00041101,TCONS_00097977
ENSGALG00000052994	C17orf113	TCONS_00006219,TCONS_00131094,TCONS_00194147,TCONS_00035939,TCONS_00172183,TCONS_00133817,TCONS_00089977,TCONS_00141601,TCONS_00137515,TCONS_00053742,ENSGALT00000097657,ENSGALT00000078152,ENSGALT00000107889,TCONS_00031178,TCONS_00010422,TCONS_00006262,TCONS_00107511,ENSGALT00000102260,ENSGALT00000093036,TCONS_00118480,ENSGALT00000108003,TCONS_00133742,ENSGALT00000096207,TCONS_00016249,TCONS_00120…
ENSGALG00000034397	--	TCONS_00144789
ENSGALG00000027165	RNASE4	TCONS_00106805,ENSGALT00000099337,ENSGALT00000006627,TCONS_00027779,TCONS_00125630,TCONS_00040555,TCONS_00124253
ENSGALG00000015342	--	TCONS_00093528
ENSGALG00000053682	MHCIY	TCONS_00085056,ENSGALT00000056397
ENSGALG00000011287	SULT	TCONS_00125565,TCONS_00047280,TCONS_00061524,TCONS_00187101,TCONS_00156497,TCONS_00043270,TCONS_00056160
ENSGALG00000043764	KCNS2	TCONS_00025147,TCONS_00151674,TCONS_00177069,ENSGALT00000108032,TCONS_00000230,TCONS_00182834,ENSGALT00000094311,TCONS_00175500,TCONS_00163610,TCONS_00117182,TCONS_00055969,ENSGALT00000106111,TCONS_00043683,TCONS_00181348
ENSGALG00000026313	RND3	TCONS_00169584
ENSGALG00000003213	LGALS2	ENSGALT00000106610
ENSGALG00000011267	--	TCONS_00131094,TCONS_00194147,TCONS_00035939,TCONS_00172183,TCONS_00089977,TCONS_00030669,TCONS_00137515,TCONS_00031178,TCONS_00107511,TCONS_00118480,ENSGALT00000108003,TCONS_00057312,ENSGALT00000096207,TCONS_00047875,TCONS_00016249,TCONS_00193765,TCONS_00124543,TCONS_00195902,TCONS_00133818,ENSGALT00000104668,ENSGALT00000104390,ENSGALT00000091212,TCONS_00044874,TCONS_00157333,TCONS_00005225,TCON…
ENSGALG00000036582	--	TCONS_00035939,TCONS_00172183,TCONS_00137515,TCONS_00057312,TCONS_00109945,TCONS_00195902,ENSGALT00000101085,TCONS_00174126,TCONS_00134919,TCONS_00120634,TCONS_00140558,ENSGALT00000106757,TCONS_00133203,TCONS_00053324
ENSGALG00000014395	DHX15	TCONS_00101737,TCONS_00010421,ENSGALT00000081154
ENSGALG00000011186	ERMARD	TCONS_00086168
ENSGALG00000008040	--	TCONS_00200588,TCONS_00106805,TCONS_00101737,TCONS_00161565,TCONS_00055664,TCONS_00044460,TCONS_00140689,TCONS_00040555,TCONS_00010421,TCONS_00113744,TCONS_00017892
ENSGALG00000050176	--	TCONS_00200588,TCONS_00101737,TCONS_00161565,TCONS_00055664,TCONS_00044460,TCONS_00140689,TCONS_00040555,TCONS_00113744,TCONS_00017892
ENSGALG00000013723	OASL	TCONS_00087803,TCONS_00068242,TCONS_00128900,TCONS_00195873,TCONS_00114025,TCONS_00038510,TCONS_00069195,TCONS_00137234,TCONS_00028683,TCONS_00151764,TCONS_00082000,TCONS_00012881,ENSGALT00000094687,TCONS_00087309,TCONS_00082309,TCONS_00082308,TCONS_00024265,TCONS_00022152,TCONS_00188157,TCONS_00123531,TCONS_00005658
ENSGALG00000044626	--	ENSGALT00000106610,TCONS_00166777,ENSGALT00000097575,TCONS_00167216,TCONS_00083702,ENSGALT00000094649,ENSGALT00000095455,TCONS_00024314,TCONS_00019097,TCONS_00161556,TCONS_00128898,TCONS_00006437
ENSGALG00000004903	CHST8	TCONS_00091898,TCONS_00198688
ENSGALG00000052612	RPS27L	TCONS_00091898
ENSGALG00000026241	GRIN3B	TCONS_00056119,TCONS_00188180,TCONS_00023114,TCONS_00046279,TCONS_00158178,TCONS_00044877,ENSGALT00000101904,TCONS_00162675
ENSGALG00000045473	CHIR-B6	TCONS_00106805,TCONS_00166777,ENSGALT00000097575,TCONS_00167216,TCONS_00083702,ENSGALT00000099337,ENSGALT00000094649,ENSGALT00000095455,TCONS_00027779,TCONS_00024314,TCONS_00125630,TCONS_00019097,TCONS_00124253,TCONS_00161556,TCONS_00128898,TCONS_00006437
ENSGALG00000046729	--	ENSGALT00000106610
ENSGALG00000004252	--	TCONS_00047280,TCONS_00166777,ENSGALT00000097575,TCONS_00167216,TCONS_00083702,ENSGALT00000094649,ENSGALT00000095455,ENSGALT00000006627,TCONS_00024314,TCONS_00019097,TCONS_00156497,TCONS_00043270,TCONS_00161556,TCONS_00128898,TCONS_00006437,TCONS_00056160
ENSGALG00000052731	--	TCONS_00014752,TCONS_00194499
ENSGALG00000007785	PROK2	ENSGALT00000106610,ENSGALT00000092630
ENSGALG00000017040	--	TCONS_00188180,ENSGALT00000101904
ENSGALG00000029378	ITGA9	TCONS_00082057,TCONS_00123531,TCONS_00005658
ENSGALG00000047968	--	TCONS_00087803,TCONS_00068242,TCONS_00128900,TCONS_00195873,TCONS_00114025,TCONS_00038510,TCONS_00069195,TCONS_00137234,TCONS_00028683,TCONS_00151764,TCONS_00082000,TCONS_00012881,ENSGALT00000094687,TCONS_00087309,TCONS_00082309,TCONS_00082308,ENSGALT00000105857,TCONS_00024265,TCONS_00105018,TCONS_00022152,TCONS_00188157,TCONS_00123531,TCONS_00005658
ENSGALG00000029022	NPAS3	TCONS_00068242,TCONS_00128900,TCONS_00195873,TCONS_00184721,TCONS_00114025,TCONS_00038510,TCONS_00069195,TCONS_00028683,TCONS_00151764,TCONS_00012881,ENSGALT00000094687,TCONS_00087309,TCONS_00082309,TCONS_00082308,TCONS_00024265,TCONS_00105018,TCONS_00188157,TCONS_00123531,TCONS_00005658
ENSGALG00000051312	--	TCONS_00017504
XLOC_045086	XLOC_045086	TCONS_00006219,TCONS_00182399,TCONS_00155919,TCONS_00131094,TCONS_00070702,TCONS_00122644,TCONS_00091261,TCONS_00194147,TCONS_00133817,TCONS_00161381,TCONS_00165787,TCONS_00089977,TCONS_00141601,TCONS_00183667,TCONS_00073867,TCONS_00053742,ENSGALT00000097657,ENSGALT00000107889,TCONS_00101524,TCONS_00068904,TCONS_00096504,TCONS_00114157,TCONS_00010422,TCONS_00113322,TCONS_00006262,TCONS_00120446,E…
ENSGALG00000009570	ATP6V1D	TCONS_00026820,TCONS_00026818
ENSGALG00000031493	BAK1	TCONS_00097785
ENSGALG00000051970	--	TCONS_00122784,TCONS_00047875,TCONS_00028609,TCONS_00093528,ENSGALT00000102512
ENSGALG00000026392	PIPOX	TCONS_00188180,ENSGALT00000101904
ENSGALG00000016478	MATN3	TCONS_00087802,TCONS_00087806,TCONS_00015245,TCONS_00020995,TCONS_00162955,TCONS_00175574,TCONS_00014377
ENSGALG00000000977	MAPKAP1	TCONS_00073847,TCONS_00144789
ENSGALG00000033432	NHLH2	TCONS_00056119,TCONS_00188180,TCONS_00023114,TCONS_00046279,TCONS_00158178,TCONS_00044877,ENSGALT00000102819,ENSGALT00000101904,TCONS_00162675,TCONS_00055779
ENSGALG00000010645	ENPP6	TCONS_00010421
ENSGALG00000034516	SHISA6	TCONS_00006219,TCONS_00194147,ENSGALT00000097657,ENSGALT00000078152,TCONS_00040243,TCONS_00031178,TCONS_00010422,TCONS_00107511,ENSGALT00000102260,TCONS_00122784,TCONS_00118480,ENSGALT00000108003,ENSGALT00000097073,TCONS_00123607,TCONS_00047875,TCONS_00120448,TCONS_00169553,TCONS_00199239,ENSGALT00000106989,TCONS_00006221,TCONS_00150012,TCONS_00124543,TCONS_00039975,TCONS_00159758,TCONS_00005225,…
ENSGALG00000003595	--	TCONS_00200588,TCONS_00161565,TCONS_00055664,TCONS_00044460,TCONS_00140689,TCONS_00113744,TCONS_00017892
ENSGALG00000034436	CEL	TCONS_00087802,TCONS_00087806,TCONS_00015245,TCONS_00020995,TCONS_00162955,TCONS_00175574,TCONS_00014377
ENSGALG00000033226	FAM107B	TCONS_00166777,ENSGALT00000097575,TCONS_00167216,TCONS_00083702,ENSGALT00000094649,ENSGALT00000095455,ENSGALT00000006627,TCONS_00024314,TCONS_00019097,TCONS_00161556,TCONS_00128898,TCONS_00006437,TCONS_00056160
ENSGALG00000044849	--	TCONS_00006219,TCONS_00182399,TCONS_00155919,TCONS_00131094,TCONS_00070702,TCONS_00122644,TCONS_00091261,TCONS_00194147,TCONS_00035939,TCONS_00172183,TCONS_00133817,TCONS_00161381,TCONS_00165787,TCONS_00089977,TCONS_00141601,TCONS_00183667,TCONS_00073867,TCONS_00053742,ENSGALT00000097657,ENSGALT00000107889,TCONS_00101524,TCONS_00068904,TCONS_00096504,TCONS_00114157,TCONS_00113322,TCONS_00006262,T…
ENSGALG00000009807	FLVCR1	TCONS_00144789
ENSGALG00000031578	CSMD3	TCONS_00006219,ENSGALT00000097657,TCONS_00040243,TCONS_00010422,ENSGALT00000102260,TCONS_00086168,ENSGALT00000097073,TCONS_00123607,TCONS_00120448,TCONS_00169553,TCONS_00199239,ENSGALT00000106989,TCONS_00006221,TCONS_00150012,TCONS_00039975,TCONS_00159758,TCONS_00039607,ENSGALT00000090728,TCONS_00091334,TCONS_00036822,TCONS_00050712,ENSGALT00000101691,TCONS_00131040,TCONS_00176324
ENSGALG00000048370	--	TCONS_00122802,TCONS_00171990,TCONS_00147106,TCONS_00106188,TCONS_00054583,TCONS_00070651,TCONS_00159251,TCONS_00178215
ENSGALG00000030996	--	TCONS_00154537
ENSGALG00000010391	MMRN1	TCONS_00047875
ENSGALG00000019843	AvBD4	TCONS_00125565,TCONS_00047280,TCONS_00061524,TCONS_00053316,ENSGALT00000092630,TCONS_00156497,TCONS_00043270,TCONS_00056160,ENSGALT00000093698
ENSGALG00000026091	CACNG4	TCONS_00044874,TCONS_00039607,TCONS_00050712
ENSGALG00000041193	NFYB	TCONS_00091898,TCONS_00043072
ENSGALG00000047207	--	TCONS_00068242,TCONS_00199718,TCONS_00128900,TCONS_00195873,TCONS_00184721,TCONS_00114025,TCONS_00038510,TCONS_00069195,TCONS_00028683,TCONS_00151764,TCONS_00012881,ENSGALT00000094687,TCONS_00087309,TCONS_00082309,TCONS_00082308,ENSGALT00000105857,TCONS_00024265,TCONS_00105018,TCONS_00188157,TCONS_00123531,TCONS_00005658
ENSGALG00000043026	--	TCONS_00200588,TCONS_00106805,TCONS_00101737,TCONS_00161565,TCONS_00055664,TCONS_00044460,ENSGALT00000099337,TCONS_00198688,TCONS_00140689,TCONS_00027779,TCONS_00125630,TCONS_00040555,TCONS_00010421,TCONS_00113744,TCONS_00124253,TCONS_00017892
ENSGALG00000041783	TMEM19	TCONS_00050712
ENSGALG00000050728	--	TCONS_00068242,TCONS_00128900,TCONS_00195873,TCONS_00184721,TCONS_00114025,TCONS_00038510,TCONS_00069195,TCONS_00028683,TCONS_00151764,TCONS_00012881,ENSGALT00000094687,TCONS_00087309,TCONS_00082309,TCONS_00082308,ENSGALT00000105857,TCONS_00024265,TCONS_00105018,TCONS_00188157,TCONS_00123531,TCONS_00005658
ENSGALG00000047248	DESI1	TCONS_00073867,TCONS_00053742,ENSGALT00000107889,TCONS_00050712
ENSGALG00000032440	QPCT	ENSGALT00000107654,TCONS_00073847,ENSGALT00000091880,TCONS_00111936,TCONS_00066056,TCONS_00164541,TCONS_00166784,TCONS_00169203,TCONS_00051607,TCONS_00184620
ENSGALG00000047314	YF5	TCONS_00188180,ENSGALT00000101904
ENSGALG00000032289	IKZF5	TCONS_00087803,TCONS_00068242,TCONS_00128900,TCONS_00195873,TCONS_00114025,TCONS_00038510,TCONS_00069195,TCONS_00137234,TCONS_00028683,TCONS_00151764,TCONS_00082000,TCONS_00012881,ENSGALT00000094687,TCONS_00087309,TCONS_00082309,TCONS_00082308,TCONS_00024265,TCONS_00022152,TCONS_00188157,TCONS_00123531,TCONS_00005658
ENSGALG00000009963	LYZ	TCONS_00125565,TCONS_00047280,TCONS_00061524,TCONS_00053316,TCONS_00156497,TCONS_00043270,TCONS_00056160,ENSGALT00000093698
ENSGALG00000046444	--	TCONS_00005784,TCONS_00006219,TCONS_00194147,ENSGALT00000097657,ENSGALT00000106264,ENSGALT00000078152,TCONS_00040243,TCONS_00107909,TCONS_00031178,TCONS_00010422,TCONS_00107511,TCONS_00037968,ENSGALT00000102260,TCONS_00122784,TCONS_00135701,TCONS_00118480,TCONS_00086168,ENSGALT00000097073,TCONS_00123607,TCONS_00047875,TCONS_00120448,TCONS_00169553,TCONS_00199239,TCONS_00166807,ENSGALT00000106989,…
ENSGALG00000028155	DUSP16	TCONS_00006278,TCONS_00073847
ENSGALG00000008070	ZMAT5	ENSGALT00000095544
ENSGALG00000055078	--	TCONS_00006219,TCONS_00182399,TCONS_00070702,TCONS_00194147,TCONS_00141601,TCONS_00053742,ENSGALT00000097657,ENSGALT00000106264,ENSGALT00000107889,TCONS_00101524,TCONS_00040243,TCONS_00010422,TCONS_00006262,ENSGALT00000102260,ENSGALT00000093036,TCONS_00118480,TCONS_00133742,TCONS_00086168,ENSGALT00000097073,TCONS_00123607,TCONS_00016249,TCONS_00120448,TCONS_00169553,TCONS_00199239,TCONS_00166783,…
ENSGALG00000011684	STAP1	TCONS_00158350,ENSGALT00000100149,ENSGALT00000101937,TCONS_00088591,TCONS_00037917,ENSGALT00000107679,ENSGALT00000108004,TCONS_00109945,TCONS_00016767,ENSGALT00000101085,TCONS_00174126,TCONS_00134919,TCONS_00165179
XLOC_055418	XLOC_055418	TCONS_00200588,TCONS_00106805,TCONS_00101737,TCONS_00161565,TCONS_00055664,TCONS_00140689,TCONS_00027779,TCONS_00125630,TCONS_00040555,TCONS_00113744
ENSGALG00000054378	LRRC43	TCONS_00200588,TCONS_00161565,TCONS_00055664,TCONS_00140689
ENSGALG00000009274	HOXD12	TCONS_00200359,TCONS_00087807,TCONS_00162480,TCONS_00017035,TCONS_00039153,TCONS_00006625,TCONS_00044052,ENSGALT00000092308,TCONS_00072598,TCONS_00136962,TCONS_00166692,ENSGALT00000091730,ENSGALT00000108179,TCONS_00132393,TCONS_00149324,TCONS_00050704,ENSGALT00000097358,TCONS_00098022,TCONS_00172838,TCONS_00044627,TCONS_00175244,TCONS_00157372,TCONS_00055003,TCONS_00037993,ENSGALT00000091310,TCON…
ENSGALG00000010208	CAPS2	TCONS_00155919,TCONS_00122644,TCONS_00091261,TCONS_00161381,TCONS_00165787,TCONS_00073867,TCONS_00053742,ENSGALT00000107889,TCONS_00101524,TCONS_00096504,TCONS_00114157,TCONS_00113322,TCONS_00006262,TCONS_00120446,ENSGALT00000106977,TCONS_00182375,TCONS_00005223,TCONS_00098186,TCONS_00170475,TCONS_00005912,TCONS_00024329,TCONS_00066064,TCONS_00166783,ENSGALT00000094807,TCONS_00174278,TCONS_000879…
ENSGALG00000029968	GADD45B	TCONS_00200588,TCONS_00106805,TCONS_00101737,TCONS_00161565,TCONS_00055664,TCONS_00044460,TCONS_00198688,TCONS_00140689,TCONS_00027779,TCONS_00125630,TCONS_00040555,TCONS_00113744,TCONS_00017892
ENSGALG00000014725	PLK2	TCONS_00049755,TCONS_00017504
ENSGALG00000017103	WASF3	TCONS_00200588,TCONS_00106805,TCONS_00101737,TCONS_00091898,TCONS_00055664,ENSGALT00000099337,TCONS_00198688,TCONS_00140689,TCONS_00027779,TCONS_00125630,TCONS_00040555,TCONS_00010421,TCONS_00124253
ENSGALG00000012588	KIF27	ENSGALT00000106264,ENSGALT00000078152,TCONS_00040243,TCONS_00107909,TCONS_00010422,TCONS_00107511,ENSGALT00000102260,TCONS_00135701,TCONS_00086168,ENSGALT00000097073,TCONS_00123607,TCONS_00047875,TCONS_00120448,TCONS_00169553,TCONS_00166807,ENSGALT00000106989,TCONS_00159758,TCONS_00161553,TCONS_00039607,ENSGALT00000090728,TCONS_00091334,ENSGALT00000105936,TCONS_00036822,ENSGALT00000101691,TCONS_0…
ENSGALG00000005790	--	TCONS_00087802,TCONS_00087806,TCONS_00015245,TCONS_00020995,TCONS_00162955,TCONS_00156591,TCONS_00175574,TCONS_00014377
ENSGALG00000049191	--	TCONS_00006219,TCONS_00182399,TCONS_00155919,TCONS_00131094,TCONS_00070702,TCONS_00122644,TCONS_00091261,TCONS_00194147,TCONS_00035939,TCONS_00172183,TCONS_00133817,TCONS_00161381,TCONS_00165787,TCONS_00089977,TCONS_00141601,TCONS_00183667,TCONS_00073867,TCONS_00137515,TCONS_00053742,ENSGALT00000097657,ENSGALT00000107889,TCONS_00101524,TCONS_00068904,TCONS_00096504,TCONS_00031178,TCONS_00114157,T…
ENSGALG00000029731	TPP1	TCONS_00056119,TCONS_00188180,ENSGALT00000097576,ENSGALT00000096110,TCONS_00025147,TCONS_00151674,TCONS_00177069,ENSGALT00000108032,TCONS_00154589,TCONS_00000230,TCONS_00182834,TCONS_00023114,ENSGALT00000094311,TCONS_00175500,TCONS_00046279,TCONS_00155508,TCONS_00158178,TCONS_00044877,ENSGALT00000101904,TCONS_00163610,TCONS_00117182,TCONS_00055969,ENSGALT00000106111,TCONS_00162675,TCONS_00181348
ENSGALG00000031997	SFRP4	TCONS_00113744
ENSGALG00000030007	--	TCONS_00154537
ENSGALG00000014862	HMGCS1	TCONS_00156591
ENSGALG00000007337	LPP	TCONS_00199718,TCONS_00123531,TCONS_00005658
ENSGALG00000001936	MYO7B	TCONS_00169584,TCONS_00054583
ENSGALG00000004019	MARS2	TCONS_00005784,TCONS_00155644,ENSGALT00000106264,TCONS_00036328,ENSGALT00000078152,TCONS_00107909,TCONS_00107511,TCONS_00037968,TCONS_00122784,TCONS_00135701,TCONS_00160542,TCONS_00041582,TCONS_00098452,TCONS_00047875,TCONS_00028609,TCONS_00166807,TCONS_00006222,TCONS_00114212,TCONS_00041193,TCONS_00049758,ENSGALT00000097706,TCONS_00093528,TCONS_00161553,TCONS_00037956,ENSGALT00000102512,ENSGALT0…
ENSGALG00000052026	--	TCONS_00070651
ENSGALG00000039193	AGRN	TCONS_00199718,TCONS_00084990,TCONS_00096244
ENSGALG00000005332	CACNA1D	TCONS_00087803,TCONS_00128900,TCONS_00195873,TCONS_00114025,TCONS_00038510,TCONS_00069195,TCONS_00137234,TCONS_00028683,TCONS_00082057,TCONS_00194335,TCONS_00082000,TCONS_00012881,ENSGALT00000094687,TCONS_00087309,TCONS_00082309,TCONS_00082308,TCONS_00024265,TCONS_00022152,TCONS_00188157,TCONS_00123531,TCONS_00026820,TCONS_00005658,TCONS_00026818
ENSGALG00000035094	CDH17	TCONS_00106805,ENSGALT00000099337,TCONS_00027779,TCONS_00125630,TCONS_00040555,TCONS_00124253
ENSGALG00000029617	COL17A1	TCONS_00155919,TCONS_00131094,TCONS_00070702,TCONS_00122644,TCONS_00091261,TCONS_00035939,TCONS_00133817,TCONS_00161381,TCONS_00165787,TCONS_00089977,TCONS_00141601,TCONS_00183667,TCONS_00073867,TCONS_00053742,ENSGALT00000107889,TCONS_00101524,TCONS_00068904,TCONS_00096504,TCONS_00114157,TCONS_00113322,TCONS_00006262,TCONS_00120446,ENSGALT00000106977,TCONS_00182375,TCONS_00005223,ENSGALT000000930…
ENSGALG00000031340	E2F7	TCONS_00039607
ENSGALG00000050155	CLCA2	TCONS_00166777,ENSGALT00000097575,TCONS_00167216,TCONS_00083702,ENSGALT00000099337,ENSGALT00000094649,ENSGALT00000095455,TCONS_00024314,TCONS_00019097,TCONS_00156497,TCONS_00124253,TCONS_00161556,TCONS_00128898,TCONS_00006437,TCONS_00056160
ENSGALG00000047718	--	TCONS_00106805,TCONS_00101737,ENSGALT00000099337,TCONS_00027779,TCONS_00125630,TCONS_00040555,TCONS_00124253
ENSGALG00000041644	ATP11A	TCONS_00085056,ENSGALT00000056397,TCONS_00196454
ENSGALG00000012259	--	TCONS_00187101,ENSGALT00000099891
ENSGALG00000034458	S100A1	ENSGALT00000096110,TCONS_00025147,TCONS_00151674,TCONS_00177069,ENSGALT00000108032,TCONS_00154589,TCONS_00000230,TCONS_00182834,ENSGALT00000094311,TCONS_00175500,TCONS_00155508,TCONS_00163610,TCONS_00117182,TCONS_00055969,ENSGALT00000106111,TCONS_00181348
ENSGALG00000010992	SLC6A15	TCONS_00085056,TCONS_00169653,TCONS_00111092,TCONS_00147658
ENSGALG00000040348	EHBP1	TCONS_00199718,TCONS_00123531,TCONS_00005658
ENSGALG00000013484	ZPBP2	TCONS_00036328,ENSGALT00000090737,TCONS_00160542,ENSGALT00000097310,TCONS_00041582,TCONS_00028609,TCONS_00110009,TCONS_00114237,TCONS_00006222,TCONS_00049755,TCONS_00049758,ENSGALT00000091597,ENSGALT00000097706,TCONS_00093528,ENSGALT00000102512,TCONS_00146949,TCONS_00081798,TCONS_00017091,ENSGALT00000095039,TCONS_00156918
ENSGALG00000054783	NDRG1	TCONS_00161565,TCONS_00044460
XLOC_070702	XLOC_070702	ENSGALT00000106610,TCONS_00091898
ENSGALG00000010055	DAAM2	ENSGALT00000103879
ENSGALG00000006992	MMP9	TCONS_00006278,TCONS_00073847,TCONS_00111936,TCONS_00044460,TCONS_00017892
ENSGALG00000017405	NPR3	TCONS_00068242,TCONS_00093122,TCONS_00184721,TCONS_00049253,TCONS_00082308,ENSGALT00000105857,TCONS_00024265,TCONS_00105018
ENSGALG00000003849	TRPM1	TCONS_00085056,ENSGALT00000056397,TCONS_00169653,TCONS_00111092,TCONS_00147658
ENSGALG00000024480	TIMMDC1	ENSGALT00000080216
ENSGALG00000027695	PCBP4	TCONS_00161565,TCONS_00055664,TCONS_00044460,TCONS_00113744,TCONS_00017892
ENSGALG00000000713	ZFHX3	TCONS_00188332
ENSGALG00000045795	--	TCONS_00106805,TCONS_00166777,ENSGALT00000097575,TCONS_00167216,TCONS_00083702,ENSGALT00000099337,TCONS_00198688,ENSGALT00000094649,ENSGALT00000095455,TCONS_00027779,TCONS_00024314,TCONS_00125630,TCONS_00040555,TCONS_00019097,TCONS_00124253,TCONS_00161556,TCONS_00128898,TCONS_00006437,TCONS_00056160
ENSGALG00000007657	CDX4	TCONS_00088592,TCONS_00006192,TCONS_00151677,TCONS_00026626,TCONS_00041475,TCONS_00164541,TCONS_00163727,TCONS_00101041,TCONS_00181936,TCONS_00032890,TCONS_00198722,ENSGALT00000107419,ENSGALT00000092138,TCONS_00157332,TCONS_00017682,TCONS_00117464,TCONS_00018453,TCONS_00062836,TCONS_00187100,TCONS_00017091
ENSGALG00000007731	DPCD	TCONS_00005784,TCONS_00155644,TCONS_00107909,TCONS_00037968,TCONS_00135701,TCONS_00041582,TCONS_00098452,TCONS_00166807,TCONS_00114212,TCONS_00041193,ENSGALT00000097706,TCONS_00161553,TCONS_00037956,ENSGALT00000105936,TCONS_00002400,TCONS_00095094,TCONS_00095091,TCONS_00109161,ENSGALT00000100346,ENSGALT00000092384
ENSGALG00000003952	RBPJL	TCONS_00010427,TCONS_00153372,TCONS_00111550,TCONS_00031412,ENSGALT00000104845,TCONS_00140436
ENSGALG00000030101	CSDC2	TCONS_00127175,TCONS_00024147,TCONS_00044473
ENSGALG00000035136	SHOC1	TCONS_00006219,TCONS_00182399,TCONS_00155919,TCONS_00131094,TCONS_00070702,TCONS_00122644,TCONS_00091261,TCONS_00194147,TCONS_00133817,TCONS_00161381,TCONS_00165787,TCONS_00089977,TCONS_00141601,TCONS_00183667,TCONS_00073867,TCONS_00053742,ENSGALT00000097657,ENSGALT00000107889,TCONS_00101524,TCONS_00040243,TCONS_00068904,TCONS_00096504,TCONS_00114157,TCONS_00010422,TCONS_00113322,TCONS_00006262,T…
ENSGALG00000013911	ZC3HAV1	TCONS_00087803,TCONS_00199718,TCONS_00195873,TCONS_00137234,TCONS_00082057,TCONS_00194335,TCONS_00082000,TCONS_00082309,TCONS_00022152,TCONS_00123531,TCONS_00005658
ENSGALG00000052865	--	ENSGALT00000107654,ENSGALT00000091880,TCONS_00066056,TCONS_00169203,TCONS_00051607,TCONS_00184620
ENSGALG00000043025	--	TCONS_00006219,TCONS_00155919,TCONS_00131094,TCONS_00122644,TCONS_00091261,TCONS_00194147,TCONS_00035939,TCONS_00172183,TCONS_00133817,TCONS_00161381,TCONS_00165787,TCONS_00089977,TCONS_00141601,TCONS_00183667,TCONS_00073867,TCONS_00137515,TCONS_00053742,ENSGALT00000107889,TCONS_00101524,TCONS_00068904,TCONS_00096504,TCONS_00031178,TCONS_00114157,TCONS_00113322,TCONS_00006262,TCONS_00120446,ENSGA…
ENSGALG00000030502	ADAMTS4	TCONS_00106805,TCONS_00166777,ENSGALT00000097575,TCONS_00091898,TCONS_00167216,TCONS_00083702,ENSGALT00000099337,TCONS_00198688,ENSGALT00000094649,TCONS_00140689,ENSGALT00000095455,TCONS_00027779,TCONS_00024314,TCONS_00125630,TCONS_00040555,TCONS_00019097,TCONS_00124253,TCONS_00161556,TCONS_00128898,TCONS_00006437
ENSGALG00000047359	MAF1	ENSGALT00000098265
ENSGALG00000002099	--	TCONS_00068242,TCONS_00093122,TCONS_00184721,TCONS_00049253,ENSGALT00000105857
ENSGALG00000012872	SERPINB11	ENSGALT00000106610,TCONS_00019097
ENSGALG00000047424	--	TCONS_00087801,ENSGALT00000107654,TCONS_00103200,TCONS_00088593,TCONS_00015931,ENSGALT00000091549,TCONS_00143088,TCONS_00151676,ENSGALT00000099530,TCONS_00025144,ENSGALT00000091880,TCONS_00158280,TCONS_00167217,TCONS_00111936,TCONS_00066056,TCONS_00164541,TCONS_00044459,TCONS_00166784,TCONS_00010623,TCONS_00169203,TCONS_00088528,TCONS_00133873,TCONS_00044643,TCONS_00134547,TCONS_00111543,TCONS_00…
ENSGALG00000029324	--	TCONS_00200588,TCONS_00106805,TCONS_00101737,TCONS_00161565,TCONS_00055664,TCONS_00044460,TCONS_00140689,TCONS_00027779,TCONS_00040555,TCONS_00113744,TCONS_00017892
ENSGALG00000006830	CHID1	TCONS_00002656
ENSGALG00000008660	CST7	TCONS_00166777,ENSGALT00000097575,TCONS_00167216,TCONS_00083702,ENSGALT00000094649,ENSGALT00000095455,ENSGALT00000006627,TCONS_00024314,TCONS_00019097,TCONS_00156497,TCONS_00161556,TCONS_00128898,TCONS_00006437,TCONS_00056160
ENSGALG00000049288	--	TCONS_00128900,TCONS_00195873,TCONS_00114025,TCONS_00038510,TCONS_00069195,TCONS_00028683,ENSGALT00000094687,TCONS_00087309,TCONS_00188157,TCONS_00123531
ENSGALG00000005242	--	TCONS_00163531,TCONS_00056119,TCONS_00188180,ENSGALT00000097576,TCONS_00019437,ENSGALT00000096110,TCONS_00025147,TCONS_00090221,TCONS_00151674,TCONS_00089274,TCONS_00177069,ENSGALT00000108032,TCONS_00154589,TCONS_00000230,TCONS_00182834,TCONS_00023114,ENSGALT00000094311,TCONS_00175500,TCONS_00046279,TCONS_00155508,TCONS_00158178,TCONS_00044877,ENSGALT00000096102,ENSGALT00000101904,TCONS_00163610,…
ENSGALG00000037842	LRGUK	TCONS_00049755
ENSGALG00000030397	TRIM27.1	TCONS_00132871,TCONS_00015001,TCONS_00045775,TCONS_00080184
ENSGALG00000014758	ARHGAP28	TCONS_00200588,TCONS_00106805,TCONS_00101737,TCONS_00161565,TCONS_00055664,TCONS_00044460,TCONS_00140689,TCONS_00040555,TCONS_00010421,TCONS_00113744,TCONS_00017892
ENSGALG00000001149	ADGRG5	ENSGALT00000106610
ENSGALG00000051459	--	TCONS_00122784,TCONS_00047875,TCONS_00028609,TCONS_00166807,TCONS_00093528,ENSGALT00000102512,TCONS_00146949,TCONS_00156918
ENSGALG00000005550	ST6GAL1	TCONS_00200588,TCONS_00106805,TCONS_00140689,TCONS_00027779,TCONS_00040555
ENSGALG00000000364	STC1	TCONS_00006278,TCONS_00073847,TCONS_00200588,TCONS_00101737,TCONS_00161565,TCONS_00055664,TCONS_00044460,TCONS_00140689,TCONS_00113744,TCONS_00017892
ENSGALG00000016669	AvBD2	TCONS_00125565,TCONS_00047280,TCONS_00061524,TCONS_00053316,ENSGALT00000006627,ENSGALT00000092630,TCONS_00156497,TCONS_00043270,TCONS_00056160,ENSGALT00000093698
ENSGALG00000047911	--	TCONS_00005784,TCONS_00155644,ENSGALT00000106264,TCONS_00036328,ENSGALT00000078152,TCONS_00040243,TCONS_00107909,TCONS_00107511,TCONS_00037968,TCONS_00122784,TCONS_00135701,TCONS_00086168,ENSGALT00000097073,TCONS_00041582,TCONS_00098452,TCONS_00123607,TCONS_00028609,TCONS_00166807,TCONS_00114212,TCONS_00041193,TCONS_00049758,ENSGALT00000097706,TCONS_00093528,TCONS_00161553,ENSGALT00000090728,TCON…
ENSGALG00000047861	GRASP	TCONS_00200588,TCONS_00161565,TCONS_00017892
ENSGALG00000010539	RNF11	TCONS_00043072
ENSGALG00000015488	GJA8	TCONS_00169653,TCONS_00111092,TCONS_00147658
ENSGALG00000028991	RNP	TCONS_00006219,TCONS_00182399,TCONS_00155919,TCONS_00131094,TCONS_00070702,TCONS_00122644,TCONS_00091261,TCONS_00194147,TCONS_00133817,TCONS_00161381,TCONS_00165787,TCONS_00089977,TCONS_00141601,TCONS_00183667,TCONS_00073867,TCONS_00053742,ENSGALT00000097657,ENSGALT00000107889,TCONS_00101524,TCONS_00068904,TCONS_00096504,TCONS_00114157,TCONS_00010422,TCONS_00113322,TCONS_00006262,TCONS_00120446,E…
ENSGALG00000027199	MMGT1	TCONS_00182399,TCONS_00070702,TCONS_00008109,TCONS_00053323
ENSGALG00000015119	SS18	TCONS_00036328,TCONS_00160542,ENSGALT00000097310,TCONS_00028609,TCONS_00110009,TCONS_00114237,TCONS_00006222,TCONS_00093528,TCONS_00146949,TCONS_00081798,TCONS_00017091,TCONS_00156918
ENSGALG00000003212	TSPO2	TCONS_00043270
ENSGALG00000038502	CCNF	TCONS_00006219,TCONS_00182399,TCONS_00155919,TCONS_00131094,TCONS_00070702,TCONS_00122644,TCONS_00091261,TCONS_00194147,TCONS_00133817,TCONS_00161381,TCONS_00165787,TCONS_00089977,TCONS_00141601,TCONS_00183667,TCONS_00073867,TCONS_00053742,ENSGALT00000097657,ENSGALT00000107889,TCONS_00101524,TCONS_00068904,TCONS_00096504,TCONS_00114157,TCONS_00113322,TCONS_00006262,TCONS_00120446,ENSGALT000001069…
ENSGALG00000047508	--	TCONS_00020995,ENSGALT00000107168,TCONS_00031351
ENSGALG00000035219	ALB	TCONS_00166777,ENSGALT00000097575,TCONS_00167216,TCONS_00083702,ENSGALT00000094649,ENSGALT00000095455,TCONS_00024314,TCONS_00019097,TCONS_00161556,TCONS_00128898,TCONS_00006437,TCONS_00056160
ENSGALG00000054320	--	TCONS_00068242,TCONS_00184721,ENSGALT00000105857,TCONS_00105018
ENSGALG00000002511	--	TCONS_00005784,TCONS_00006219,TCONS_00182399,TCONS_00155919,TCONS_00131094,TCONS_00016779,TCONS_00070702,TCONS_00122644,TCONS_00091261,TCONS_00194147,TCONS_00133817,TCONS_00161381,TCONS_00165787,TCONS_00089977,TCONS_00141601,TCONS_00183667,TCONS_00073867,TCONS_00137515,TCONS_00053742,ENSGALT00000097657,ENSGALT00000106264,ENSGALT00000078152,ENSGALT00000107889,TCONS_00101524,TCONS_00040243,TCONS_00…
ENSGALG00000004293	--	TCONS_00047280,TCONS_00166777,ENSGALT00000097575,TCONS_00167216,TCONS_00083702,ENSGALT00000094649,ENSGALT00000095455,ENSGALT00000006627,TCONS_00024314,ENSGALT00000092630,TCONS_00019097,TCONS_00156497,TCONS_00043270,TCONS_00161556,TCONS_00128898,TCONS_00006437,TCONS_00056160
ENSGALG00000023844	--	TCONS_00053317,TCONS_00091334,TCONS_00050712,ENSGALT00000106867
ENSGALG00000011673	STX11	TCONS_00047280,ENSGALT00000006627,TCONS_00156497,TCONS_00043270,TCONS_00056160
ENSGALG00000040256	RIMS2	ENSGALT00000097657,ENSGALT00000102260,TCONS_00120448,TCONS_00169553,ENSGALT00000106989,TCONS_00006221,TCONS_00150012,TCONS_00039975,TCONS_00159758,TCONS_00039607,TCONS_00036822,TCONS_00050712,TCONS_00176324
ENSGALG00000002840	GRM4	TCONS_00093528,TCONS_00081798
ENSGALG00000047145	SMARCA4	TCONS_00199718,TCONS_00096244
ENSGALG00000002299	RGR	ENSGALT00000096110,TCONS_00025147,TCONS_00151674,TCONS_00177069,ENSGALT00000108032,TCONS_00154589,TCONS_00000230,TCONS_00182834,ENSGALT00000094311,TCONS_00175500,TCONS_00155508,TCONS_00163610,TCONS_00117182,TCONS_00055969,ENSGALT00000106111,TCONS_00181348
ENSGALG00000015970	COL9A1	ENSGALT00000078152,TCONS_00031178,TCONS_00107511,TCONS_00122784,TCONS_00047875,TCONS_00028609,TCONS_00166807,TCONS_00006222,TCONS_00049758,TCONS_00093528,ENSGALT00000102512,TCONS_00146949,TCONS_00081798,TCONS_00156918
ENSGALG00000043860	PGR2/3	TCONS_00047280,TCONS_00166777,ENSGALT00000097575,TCONS_00167216,TCONS_00083702,ENSGALT00000094649,ENSGALT00000095455,ENSGALT00000006627,TCONS_00024314,TCONS_00019097,TCONS_00156497,TCONS_00043270,TCONS_00161556,TCONS_00128898,TCONS_00006437,TCONS_00056160
ENSGALG00000004582	MYL2	ENSGALT00000093940
ENSGALG00000046867	ASNA1	TCONS_00155919,TCONS_00122644,TCONS_00091261,TCONS_00161381,TCONS_00165787,TCONS_00053742,ENSGALT00000107889,TCONS_00101524,TCONS_00096504,TCONS_00114157,TCONS_00113322,TCONS_00006262,TCONS_00120446,TCONS_00182375,TCONS_00005223,ENSGALT00000093036,TCONS_00098186,TCONS_00170475,TCONS_00005912,TCONS_00024329,TCONS_00066064,TCONS_00166783,ENSGALT00000094807,TCONS_00174278,TCONS_00087995,TCONS_001756…
ENSGALG00000011572	ASPG	TCONS_00125565,TCONS_00047280,TCONS_00061524,ENSGALT00000006627,TCONS_00156497,TCONS_00043270,TCONS_00056160
ENSGALG00000052522	--	TCONS_00199718,TCONS_00096244
ENSGALG00000048911	--	ENSGALT00000103551
ENSGALG00000003295	ADAMTS12	TCONS_00030669,TCONS_00031178,TCONS_00047875,TCONS_00124543,TCONS_00195902,TCONS_00177988,TCONS_00143054,TCONS_00091334,ENSGALT00000094772,TCONS_00120628,TCONS_00050712,TCONS_00041101,ENSGALT00000106867,TCONS_00097977
ENSGALG00000042148	FKBP51	TCONS_00043072
ENSGALG00000004393	--	TCONS_00006278,TCONS_00200588,TCONS_00101737,TCONS_00161565,TCONS_00055664,TCONS_00044460,TCONS_00140689,TCONS_00113744,TCONS_00017892
ENSGALG00000011468	IGFBP5	ENSGALT00000099337,TCONS_00140689,TCONS_00027779,TCONS_00125630,TCONS_00040555,TCONS_00124253
ENSGALG00000047109	--	TCONS_00087803,TCONS_00199718,TCONS_00128900,TCONS_00195873,TCONS_00114025,TCONS_00038510,TCONS_00069195,TCONS_00137234,TCONS_00028683,TCONS_00082057,TCONS_00151764,TCONS_00194335,TCONS_00082000,TCONS_00012881,ENSGALT00000094687,TCONS_00087309,TCONS_00082309,TCONS_00082308,TCONS_00024265,TCONS_00022152,TCONS_00188157,TCONS_00123531,TCONS_00005658
ENSGALG00000023686	ZSWIM7	TCONS_00086730,TCONS_00146889,ENSGALT00000093940
ENSGALG00000008940	--	TCONS_00087803,TCONS_00068242,TCONS_00199718,TCONS_00128900,TCONS_00195873,TCONS_00114025,TCONS_00038510,TCONS_00069195,TCONS_00137234,TCONS_00028683,TCONS_00082057,TCONS_00151764,TCONS_00082000,TCONS_00012881,ENSGALT00000094687,TCONS_00087309,TCONS_00082309,TCONS_00082308,TCONS_00024265,TCONS_00022152,TCONS_00188157,TCONS_00123531,TCONS_00005658
ENSGALG00000007909	IQCH	TCONS_00006219,TCONS_00194147,ENSGALT00000097657,ENSGALT00000106264,ENSGALT00000078152,TCONS_00040243,TCONS_00107909,TCONS_00031178,TCONS_00010422,TCONS_00107511,ENSGALT00000102260,TCONS_00122784,TCONS_00135701,TCONS_00118480,ENSGALT00000108003,TCONS_00133742,TCONS_00086168,ENSGALT00000097073,TCONS_00123607,TCONS_00047875,TCONS_00120448,TCONS_00169553,TCONS_00199239,TCONS_00166807,ENSGALT00000106…
ENSGALG00000015494	HTR1F	TCONS_00047280,TCONS_00019097,TCONS_00156497,TCONS_00043270,TCONS_00006437,TCONS_00056160
ENSGALG00000009983	NUBPL	TCONS_00087801,TCONS_00103200,TCONS_00088592,TCONS_00041475,TCONS_00163727,TCONS_00044643,TCONS_00126603,TCONS_00053625,TCONS_00018143,TCONS_00109938
ENSGALG00000036616	NUAK2	TCONS_00017766,TCONS_00011737,TCONS_00195203,TCONS_00117188,TCONS_00030531,TCONS_00008109
ENSGALG00000009405	GRIA2	TCONS_00088592,TCONS_00088593,TCONS_00015931,ENSGALT00000091549,TCONS_00143088,TCONS_00151676,ENSGALT00000099530,TCONS_00025144,TCONS_00158280,TCONS_00041475,TCONS_00167217,TCONS_00164541,TCONS_00163727,TCONS_00181936,TCONS_00044459,ENSGALT00000107419,TCONS_00166784,TCONS_00010623,TCONS_00088528,TCONS_00133873,TCONS_00044643,TCONS_00134547,TCONS_00111543,TCONS_00089673,TCONS_00073348,TCONS_000642…
ENSGALG00000045232	--	TCONS_00026626,TCONS_00198722,ENSGALT00000092138,TCONS_00018453,TCONS_00187100
XLOC_101186	XLOC_101186	TCONS_00039607,TCONS_00091334,TCONS_00050712
ENSGALG00000035260	RBM14	TCONS_00106805
ENSGALG00000051905	--	TCONS_00006219,TCONS_00155919,TCONS_00131094,TCONS_00070702,TCONS_00122644,TCONS_00091261,TCONS_00194147,TCONS_00035939,TCONS_00172183,TCONS_00133817,TCONS_00161381,TCONS_00165787,TCONS_00089977,TCONS_00141601,TCONS_00183667,TCONS_00073867,TCONS_00137515,TCONS_00053742,ENSGALT00000107889,TCONS_00101524,TCONS_00068904,TCONS_00096504,TCONS_00031178,TCONS_00114157,TCONS_00113322,TCONS_00006262,TCONS…
ENSGALG00000008317	SDSL	TCONS_00169584,TCONS_00073847,TCONS_00111936,TCONS_00066056,TCONS_00103524,TCONS_00051607,TCONS_00151261,TCONS_00017977
ENSGALG00000049069	--	TCONS_00188332,ENSGALT00000103551
ENSGALG00000052381	--	TCONS_00155919,TCONS_00131094,TCONS_00122644,TCONS_00091261,TCONS_00035939,TCONS_00133817,TCONS_00161381,TCONS_00165787,TCONS_00089977,TCONS_00183667,TCONS_00073867,TCONS_00053742,ENSGALT00000107889,TCONS_00101524,TCONS_00068904,TCONS_00096504,TCONS_00114157,TCONS_00113322,TCONS_00006262,TCONS_00120446,ENSGALT00000106977,TCONS_00182375,TCONS_00005223,ENSGALT00000093036,TCONS_00098186,TCONS_001704…
ENSGALG00000031410	ENPEP	TCONS_00122802,TCONS_00030669,TCONS_00133598,TCONS_00171990,TCONS_00031178,TCONS_00107511,TCONS_00122784,TCONS_00047875,TCONS_00115163,TCONS_00006222,TCONS_00124543,TCONS_00195902,TCONS_00147106,TCONS_00073202,ENSGALT00000102512,ENSGALT00000094772,TCONS_00041101
ENSGALG00000053121	CCAH221	TCONS_00088592,TCONS_00006192,TCONS_00151677,TCONS_00041475,TCONS_00163727,TCONS_00101041,TCONS_00181936,TCONS_00032890,ENSGALT00000107419,TCONS_00157332,TCONS_00017682,TCONS_00117464,TCONS_00018453,TCONS_00062836,TCONS_00187100
ENSGALG00000008014	CEBPB	TCONS_00200588,TCONS_00106805,TCONS_00161565,TCONS_00055664,TCONS_00140689,TCONS_00027779,TCONS_00040555,TCONS_00113744
ENSGALG00000001459	TNNC1	TCONS_00110086
ENSGALG00000016719	TNFRSF21	TCONS_00169584
ENSGALG00000049840	--	TCONS_00047280,ENSGALT00000006627,TCONS_00187101
ENSGALG00000010924	NFIA	TCONS_00184721,TCONS_00105018
ENSGALG00000012293	C22orf23	TCONS_00050712
ENSGALG00000053574	--	TCONS_00050712
ENSGALG00000013209	SLC39A6	TCONS_00155644,TCONS_00041582,TCONS_00098452,TCONS_00041193,ENSGALT00000097706,TCONS_00037956,ENSGALT00000100346,ENSGALT00000092384
ENSGALG00000009730	SLC38A4	TCONS_00006219,TCONS_00182399,TCONS_00155919,TCONS_00131094,TCONS_00070702,TCONS_00122644,TCONS_00091261,TCONS_00194147,TCONS_00133817,TCONS_00161381,TCONS_00165787,TCONS_00089977,TCONS_00141601,TCONS_00183667,TCONS_00073867,TCONS_00053742,ENSGALT00000097657,ENSGALT00000107889,TCONS_00101524,TCONS_00068904,TCONS_00096504,TCONS_00114157,TCONS_00010422,TCONS_00113322,TCONS_00006262,TCONS_00120446,E…
ENSGALG00000008490	TRH	TCONS_00006219,TCONS_00182399,TCONS_00194147,TCONS_00141601,ENSGALT00000097657,ENSGALT00000106264,ENSGALT00000078152,ENSGALT00000107889,TCONS_00040243,TCONS_00107909,TCONS_00010422,TCONS_00006262,TCONS_00107511,ENSGALT00000102260,TCONS_00135701,ENSGALT00000093036,TCONS_00118480,ENSGALT00000108003,TCONS_00133742,TCONS_00086168,ENSGALT00000097073,TCONS_00123607,TCONS_00016249,TCONS_00120448,TCONS_0…
ENSGALG00000054905	--	TCONS_00188180,TCONS_00158178,ENSGALT00000101904
ENSGALG00000003948	ALAS2	TCONS_00102325,TCONS_00042101
ENSGALG00000005028	TOP3A	TCONS_00044460,TCONS_00017892
ENSGALG00000016981	SPERT	TCONS_00043072
ENSGALG00000032092	PPP4R1	TCONS_00068242,TCONS_00093122,TCONS_00049253,ENSGALT00000105857,TCONS_00024265,TCONS_00105018
ENSGALG00000002086	RASL10B	TCONS_00106805,ENSGALT00000099337,ENSGALT00000095455,TCONS_00027779,TCONS_00125630,TCONS_00040555,TCONS_00124253
ENSGALG00000008060	PRKAR2B	TCONS_00091898,TCONS_00198688,TCONS_00140689,TCONS_00027779
ENSGALG00000044874	--	TCONS_00102325,TCONS_00118806,TCONS_00099723,TCONS_00188166,TCONS_00098987,TCONS_00042101
ENSGALG00000006775	TGM2	TCONS_00200588,TCONS_00113744
ENSGALG00000033520	DCSTAMP	ENSGALT00000106610
ENSGALG00000029393	HOXC10	TCONS_00087803,TCONS_00068242,TCONS_00128900,TCONS_00195873,TCONS_00114025,TCONS_00038510,TCONS_00069195,TCONS_00137234,TCONS_00028683,TCONS_00082057,TCONS_00151764,TCONS_00082000,TCONS_00012881,ENSGALT00000094687,TCONS_00087309,TCONS_00082309,TCONS_00082308,ENSGALT00000105857,TCONS_00024265,TCONS_00105018,TCONS_00022152,TCONS_00188157,TCONS_00123531,TCONS_00005658
ENSGALG00000009355	--	TCONS_00110009,TCONS_00114237
ENSGALG00000002157	RPS17	TCONS_00017892
ENSGALG00000003589	VTN	TCONS_00200588,TCONS_00106805,TCONS_00101737,TCONS_00161565,TCONS_00055664,TCONS_00044460,TCONS_00140689,TCONS_00040555,TCONS_00113744,TCONS_00017892
ENSGALG00000011262	KCNH8	TCONS_00005784,TCONS_00155644,TCONS_00107909,TCONS_00037968,TCONS_00135701,TCONS_00098452,TCONS_00028609,TCONS_00166807,TCONS_00041193,TCONS_00093528,TCONS_00161553,TCONS_00037956,TCONS_00002400,TCONS_00095094,TCONS_00095091,TCONS_00109161,TCONS_00156918,ENSGALT00000092384
ENSGALG00000046772	--	TCONS_00090221,TCONS_00182833,TCONS_00053325
ENSGALG00000049165	--	ENSGALT00000056397,ENSGALT00000102819
ENSGALG00000013124	FHOD3	TCONS_00087803,TCONS_00082000,TCONS_00082309,TCONS_00022152
ENSGALG00000017046	POSTN	TCONS_00200588,TCONS_00106805,TCONS_00101737,TCONS_00161565,TCONS_00055664,ENSGALT00000099337,TCONS_00198688,TCONS_00140689,TCONS_00027779,TCONS_00125630,TCONS_00040555,TCONS_00124253
ENSGALG00000002191	TLX3	TCONS_00155644,TCONS_00036328,TCONS_00006193,TCONS_00026626,ENSGALT00000090737,TCONS_00160542,ENSGALT00000097310,TCONS_00041582,TCONS_00098452,TCONS_00198722,TCONS_00028609,TCONS_00110009,TCONS_00041193,ENSGALT00000092138,ENSGALT00000091597,ENSGALT00000097706,TCONS_00018453,TCONS_00187100,TCONS_00017091,ENSGALT00000095039,ENSGALT00000100346
ENSGALG00000009903	IFNG	ENSGALT00000106610
ENSGALG00000007158	SOCS1	TCONS_00169584,TCONS_00049755,TCONS_00103524,TCONS_00151261
ENSGALG00000052061	--	TCONS_00163406,TCONS_00152127
ENSGALG00000016653	--	TCONS_00012882,TCONS_00046244,ENSGALT00000071117
ENSGALG00000014501	FGFBP2	TCONS_00087802,TCONS_00087806,TCONS_00015245,TCONS_00020995,ENSGALT00000107168,TCONS_00162955,TCONS_00175574,TCONS_00014377
ENSGALG00000029195	STK32A	TCONS_00006219,TCONS_00182399,TCONS_00155919,TCONS_00131094,TCONS_00070702,TCONS_00122644,TCONS_00091261,TCONS_00194147,TCONS_00035939,TCONS_00172183,TCONS_00133817,TCONS_00161381,TCONS_00165787,TCONS_00089977,TCONS_00141601,TCONS_00183667,TCONS_00073867,TCONS_00137515,TCONS_00053742,ENSGALT00000097657,ENSGALT00000107889,TCONS_00101524,TCONS_00068904,TCONS_00096504,TCONS_00114157,TCONS_00113322,T…
ENSGALG00000026613	--	TCONS_00188180,TCONS_00158178,ENSGALT00000101904
ENSGALG00000014232	RIBC2	TCONS_00006278,TCONS_00073847,TCONS_00044460,TCONS_00017892
ENSGALG00000019761	--	ENSGALT00000107654,TCONS_00088593,TCONS_00015931,ENSGALT00000091549,TCONS_00143088,TCONS_00151676,ENSGALT00000099530,TCONS_00025144,ENSGALT00000091880,TCONS_00158280,TCONS_00167217,TCONS_00111936,TCONS_00066056,TCONS_00164541,TCONS_00044459,TCONS_00166784,TCONS_00010623,TCONS_00169203,TCONS_00088528,TCONS_00133873,TCONS_00044643,TCONS_00134547,TCONS_00111543,TCONS_00089673,TCONS_00073348,TCONS_00…
ENSGALG00000042257	MYH1F	TCONS_00087803,TCONS_00068242,TCONS_00199718,TCONS_00128900,TCONS_00195873,TCONS_00114025,TCONS_00038510,TCONS_00069195,TCONS_00137234,TCONS_00028683,TCONS_00082057,TCONS_00151764,TCONS_00082000,TCONS_00012881,ENSGALT00000094687,TCONS_00087309,TCONS_00082309,TCONS_00082308,TCONS_00024265,TCONS_00022152,TCONS_00188157,TCONS_00123531,TCONS_00005658
ENSGALG00000049799	--	TCONS_00006219,TCONS_00182399,TCONS_00155919,TCONS_00131094,TCONS_00070702,TCONS_00122644,TCONS_00091261,TCONS_00194147,TCONS_00035939,TCONS_00172183,TCONS_00133817,TCONS_00161381,TCONS_00165787,TCONS_00089977,TCONS_00141601,TCONS_00183667,TCONS_00073867,TCONS_00137515,TCONS_00053742,ENSGALT00000097657,ENSGALT00000107889,TCONS_00101524,TCONS_00068904,TCONS_00096504,TCONS_00114157,TCONS_00113322,T…
ENSGALG00000038629	EFNA2	TCONS_00073857,TCONS_00061799,ENSGALT00000103917,TCONS_00132871,TCONS_00015001,TCONS_00045775,TCONS_00080184
ENSGALG00000011740	MGP	TCONS_00006278,TCONS_00200588,TCONS_00161565,TCONS_00055664,TCONS_00044460,TCONS_00113744,TCONS_00017892
ENSGALG00000012770	--	TCONS_00091334
ENSGALG00000034150	CATHL3	TCONS_00125565,TCONS_00047280,TCONS_00061524,ENSGALT00000006627,TCONS_00019097,TCONS_00156497,TCONS_00043270,TCONS_00006437,TCONS_00056160
ENSGALG00000041730	GPR20	TCONS_00106805,ENSGALT00000099337,ENSGALT00000095455,TCONS_00027779,TCONS_00125630,TCONS_00040555,TCONS_00124253
ENSGALG00000004097	LRRC38	TCONS_00187101
ENSGALG00000050014	--	TCONS_00200588,TCONS_00106805,TCONS_00101737,TCONS_00161565,TCONS_00055664,TCONS_00044460,TCONS_00140689,TCONS_00027779,TCONS_00040555,TCONS_00113744
ENSGALG00000006491	ANKRD1	TCONS_00115163,TCONS_00041101
ENSGALG00000051536	--	TCONS_00106805,TCONS_00166777,ENSGALT00000097575,TCONS_00167216,TCONS_00083702,ENSGALT00000099337,ENSGALT00000094649,ENSGALT00000095455,ENSGALT00000006627,TCONS_00027779,TCONS_00024314,TCONS_00125630,TCONS_00040555,TCONS_00019097,TCONS_00124253,TCONS_00161556,TCONS_00128898,TCONS_00006437
ENSGALG00000020999	DYNLL1	TCONS_00006219,TCONS_00182399,TCONS_00155919,TCONS_00070702,TCONS_00122644,TCONS_00091261,TCONS_00194147,TCONS_00133817,TCONS_00161381,TCONS_00165787,TCONS_00089977,TCONS_00141601,TCONS_00183667,TCONS_00073867,TCONS_00053742,ENSGALT00000097657,ENSGALT00000106264,ENSGALT00000078152,ENSGALT00000107889,TCONS_00101524,TCONS_00040243,TCONS_00096504,TCONS_00114157,TCONS_00010422,TCONS_00113322,TCONS_00…
ENSGALG00000015944	--	ENSGALT00000097657,TCONS_00040243,ENSGALT00000102260,ENSGALT00000097073,TCONS_00123607,TCONS_00120448,TCONS_00169553,TCONS_00199239,ENSGALT00000106989,TCONS_00006221,TCONS_00150012,TCONS_00039975,TCONS_00159758,TCONS_00039607,ENSGALT00000090728,TCONS_00143057,TCONS_00036822,ENSGALT00000101691,TCONS_00176324,TCONS_00117229
ENSGALG00000019030	--	TCONS_00006278,TCONS_00073847,TCONS_00111936,TCONS_00066056,TCONS_00051607,TCONS_00017892
ENSGALG00000003383	KPNA6	TCONS_00091334
ENSGALG00000009100	FSHR	TCONS_00017766,TCONS_00123212,TCONS_00011737,TCONS_00005781
ENSGALG00000052108	--	TCONS_00005658
ENSGALG00000039163	ARHGEF11	TCONS_00027077
ENSGALG00000007599	AMER1	TCONS_00027077
ENSGALG00000004593	SULF2	TCONS_00006278,TCONS_00200588,TCONS_00101737,TCONS_00161565,TCONS_00055664,TCONS_00044460,TCONS_00140689,TCONS_00010421,TCONS_00113744,ENSGALT00000081154,TCONS_00017892
ENSGALG00000043556	--	TCONS_00086168
ENSGALG00000033619	--	TCONS_00049253,ENSGALT00000105857
ENSGALG00000040168	GPR61	TCONS_00088592,TCONS_00088593,TCONS_00015931,ENSGALT00000091549,TCONS_00143088,TCONS_00151676,ENSGALT00000099530,TCONS_00025144,TCONS_00158280,TCONS_00167217,TCONS_00044459,TCONS_00166784,TCONS_00010623,TCONS_00088528,TCONS_00133873,TCONS_00044643,TCONS_00134547,TCONS_00111543,TCONS_00089673,TCONS_00073348,TCONS_00064290,TCONS_00053310,TCONS_00140435,TCONS_00020063,TCONS_00053625,TCONS_00068357,T…
ENSGALG00000029863	PHYHIPL	TCONS_00188180,TCONS_00158178,ENSGALT00000101904
ENSGALG00000015108	FXN	ENSGALT00000098283
ENSGALG00000011612	GC	TCONS_00166777,ENSGALT00000097575,TCONS_00167216,TCONS_00083702,ENSGALT00000099337,ENSGALT00000094649,ENSGALT00000095455,TCONS_00024314,TCONS_00125630,TCONS_00019097,TCONS_00156497,TCONS_00124253,TCONS_00161556,TCONS_00128898,TCONS_00006437,TCONS_00056160
ENSGALG00000011918	CCDC134	TCONS_00009877,TCONS_00166780,TCONS_00033684
ENSGALG00000010316	--	TCONS_00093122,TCONS_00049253,ENSGALT00000105857
ENSGALG00000009639	DDX60	TCONS_00087803,TCONS_00068242,TCONS_00128900,TCONS_00195873,TCONS_00184721,TCONS_00114025,TCONS_00038510,TCONS_00069195,TCONS_00137234,TCONS_00028683,TCONS_00151764,TCONS_00082000,TCONS_00012881,ENSGALT00000094687,TCONS_00087309,TCONS_00082309,TCONS_00082308,ENSGALT00000105857,TCONS_00024265,TCONS_00105018,TCONS_00022152,TCONS_00188157,TCONS_00123531,TCONS_00005658
ENSGALG00000010560	EIF2AK2	TCONS_00026820,TCONS_00026818
ENSGALG00000032592	FAM237B	TCONS_00091334,TCONS_00050712
ENSGALG00000011455	CL2	TCONS_00166777,ENSGALT00000097575,TCONS_00167216,TCONS_00083702,ENSGALT00000094649,ENSGALT00000095455,TCONS_00024314,TCONS_00019097,TCONS_00156497,TCONS_00161556,TCONS_00128898,TCONS_00006437,TCONS_00056160
ENSGALG00000007972	TRPC5	TCONS_00039607,TCONS_00091334,TCONS_00050712
ENSGALG00000009645	ESRRG	ENSGALT00000103448,ENSGALT00000081154
ENSGALG00000015612	LRPAP1	TCONS_00043072
ENSGALG00000045085	IFIT5	TCONS_00128900,TCONS_00195873,TCONS_00114025,TCONS_00038510,TCONS_00069195,TCONS_00028683,TCONS_00151764,TCONS_00082000,TCONS_00012881,ENSGALT00000094687,TCONS_00087309,TCONS_00082309,TCONS_00082308,TCONS_00024265,TCONS_00022152,TCONS_00188157,TCONS_00123531,TCONS_00005658
ENSGALG00000024272	S100A9	TCONS_00047280,TCONS_00166777,ENSGALT00000097575,TCONS_00167216,TCONS_00083702,ENSGALT00000094649,ENSGALT00000095455,ENSGALT00000006627,TCONS_00024314,ENSGALT00000092630,TCONS_00019097,TCONS_00156497,TCONS_00043270,TCONS_00161556,TCONS_00128898,TCONS_00006437,TCONS_00056160
ENSGALG00000041834	AEBP1	TCONS_00005658
ENSGALG00000003925	MYPN	TCONS_00005784,ENSGALT00000106264,TCONS_00040243,TCONS_00107909,TCONS_00037968,TCONS_00135701,TCONS_00086168,TCONS_00098452,TCONS_00123607,TCONS_00166807,TCONS_00161553,ENSGALT00000090728,TCONS_00037956,ENSGALT00000105936,TCONS_00036822,ENSGALT00000101691,TCONS_00002400,TCONS_00095094,TCONS_00095091,TCONS_00109161,ENSGALT00000100346,ENSGALT00000092384
ENSGALG00000018557	SOD3	TCONS_00200588,TCONS_00101737,TCONS_00161565,TCONS_00055664,TCONS_00044460,TCONS_00140689,TCONS_00040555,TCONS_00113744,TCONS_00017892
ENSGALG00000049547	--	TCONS_00200359,TCONS_00087807,TCONS_00162480,TCONS_00017035,TCONS_00039153,TCONS_00006625,TCONS_00044052,ENSGALT00000092308,TCONS_00072598,TCONS_00136962,TCONS_00166692,TCONS_00010427,TCONS_00153372,ENSGALT00000091730,ENSGALT00000108179,TCONS_00132393,TCONS_00149324,TCONS_00050704,TCONS_00111550,ENSGALT00000097358,TCONS_00098022,TCONS_00172838,TCONS_00031412,TCONS_00044627,TCONS_00175244,TCONS_00…
ENSGALG00000050627	--	TCONS_00087801,TCONS_00088593,TCONS_00015931,ENSGALT00000091549,TCONS_00143088,TCONS_00151676,ENSGALT00000099530,TCONS_00025144,TCONS_00158280,TCONS_00167217,TCONS_00044459,TCONS_00166784,TCONS_00010623,TCONS_00088528,TCONS_00133873,TCONS_00044643,TCONS_00134547,TCONS_00111543,TCONS_00089673,TCONS_00073348,TCONS_00064290,TCONS_00053310,TCONS_00140435,TCONS_00020063,TCONS_00053625,TCONS_00018143,T…
ENSGALG00000027791	FGF23	TCONS_00006219,TCONS_00182399,TCONS_00155919,TCONS_00131094,TCONS_00070702,TCONS_00122644,TCONS_00091261,TCONS_00194147,TCONS_00035939,TCONS_00172183,TCONS_00133817,TCONS_00161381,TCONS_00165787,TCONS_00089977,TCONS_00141601,TCONS_00183667,TCONS_00073867,TCONS_00137515,TCONS_00053742,ENSGALT00000097657,ENSGALT00000107889,TCONS_00101524,TCONS_00068904,TCONS_00096504,TCONS_00031178,TCONS_00114157,T…
ENSGALG00000023379	F2RL2	TCONS_00200588,TCONS_00106805,TCONS_00101737,TCONS_00161565,TCONS_00055664,TCONS_00044460,TCONS_00198688,TCONS_00140689,TCONS_00027779,TCONS_00125630,TCONS_00040555,TCONS_00113744,TCONS_00017892
XLOC_081916	XLOC_081916	TCONS_00151802,TCONS_00199718,TCONS_00084990,TCONS_00096244
ENSGALG00000034478	CCL4	TCONS_00144789
ENSGALG00000053860	--	TCONS_00200588,TCONS_00106805,TCONS_00101737,TCONS_00161565,TCONS_00055664,TCONS_00044460,TCONS_00198688,TCONS_00140689,TCONS_00027779,TCONS_00125630,TCONS_00040555,TCONS_00010421,TCONS_00113744,TCONS_00017892
ENSGALG00000005303	--	TCONS_00194147,TCONS_00118480,ENSGALT00000108003,TCONS_00124543,ENSGALT00000104668,TCONS_00044874,TCONS_00157333,TCONS_00005225,TCONS_00177988,TCONS_00039607,ENSGALT00000108027,ENSGALT00000094772,TCONS_00120628,TCONS_00050712,TCONS_00131040,TCONS_00097977,TCONS_00082931
ENSGALG00000039239	SERPIND1	ENSGALT00000103448
ENSGALG00000035839	TMEM255B	TCONS_00006219,TCONS_00182399,TCONS_00155919,TCONS_00131094,TCONS_00070702,TCONS_00122644,TCONS_00091261,TCONS_00194147,TCONS_00035939,TCONS_00172183,TCONS_00133817,TCONS_00161381,TCONS_00165787,TCONS_00089977,TCONS_00141601,TCONS_00183667,TCONS_00073867,TCONS_00137515,TCONS_00053742,ENSGALT00000097657,ENSGALT00000107889,TCONS_00101524,TCONS_00068904,TCONS_00096504,TCONS_00114157,TCONS_00113322,T…
ENSGALG00000002289	CHAT	TCONS_00087802,TCONS_00087806,TCONS_00015245,TCONS_00020995,TCONS_00162955,TCONS_00175574,TCONS_00014377
ENSGALG00000000241	STARD4	TCONS_00092030,TCONS_00052821,TCONS_00020995,ENSGALT00000107168,TCONS_00031351,TCONS_00156591
ENSGALG00000010801	TMEM61	TCONS_00200588,TCONS_00101737,TCONS_00161565,TCONS_00091898,TCONS_00055664,TCONS_00044460,TCONS_00198688,TCONS_00140689,TCONS_00027779,TCONS_00125630,TCONS_00040555,TCONS_00113744,TCONS_00017892
ENSGALG00000053246	OCM2	TCONS_00039607
ENSGALG00000055010	MAP1LC3B2	TCONS_00039570
ENSGALG00000010311	NAV3	TCONS_00068242,TCONS_00199718,TCONS_00184721,TCONS_00123531,TCONS_00005658,TCONS_00096244
ENSGALG00000050406	--	TCONS_00106805,TCONS_00166777,ENSGALT00000097575,TCONS_00167216,TCONS_00083702,ENSGALT00000099337,ENSGALT00000094649,ENSGALT00000095455,TCONS_00027779,TCONS_00024314,TCONS_00125630,TCONS_00019097,TCONS_00124253,TCONS_00161556,TCONS_00128898,TCONS_00006437
XLOC_030792	XLOC_030792	TCONS_00200588,TCONS_00106805,TCONS_00101737,TCONS_00161565,TCONS_00055664,TCONS_00044460,ENSGALT00000099337,TCONS_00198688,TCONS_00140689,TCONS_00027779,TCONS_00125630,TCONS_00040555,TCONS_00010421,TCONS_00113744,TCONS_00124253,TCONS_00017892
ENSGALG00000007543	APCDD1L	TCONS_00128900,TCONS_00195873,TCONS_00114025,TCONS_00038510,TCONS_00069195,TCONS_00028683,ENSGALT00000094687,TCONS_00087309,TCONS_00188157
ENSGALG00000013033	--	TCONS_00087801,ENSGALT00000097607,TCONS_00018143
ENSGALG00000040971	KROX20	TCONS_00200588,TCONS_00106805,TCONS_00101737,TCONS_00161565,TCONS_00055664,ENSGALT00000099337,TCONS_00198688,TCONS_00140689,TCONS_00027779,TCONS_00125630,TCONS_00040555,TCONS_00010421,TCONS_00124253
ENSGALG00000026627	LRIT3	TCONS_00017766,TCONS_00011737,TCONS_00078497
ENSGALG00000026137	CDKN2B	TCONS_00006278,TCONS_00073847,TCONS_00200588,TCONS_00161565,TCONS_00111936,TCONS_00055664,TCONS_00044460,TCONS_00113744,TCONS_00017892
ENSGALG00000030907	CSF3	TCONS_00003817
ENSGALG00000050544	--	TCONS_00087801,TCONS_00088592,TCONS_00088593,TCONS_00015931,ENSGALT00000091549,TCONS_00143088,TCONS_00151676,ENSGALT00000099530,TCONS_00025144,TCONS_00158280,TCONS_00167217,TCONS_00163727,TCONS_00181936,TCONS_00044459,TCONS_00166784,TCONS_00010623,TCONS_00088528,TCONS_00133873,TCONS_00044643,TCONS_00134547,TCONS_00111543,TCONS_00126603,TCONS_00089673,TCONS_00073348,TCONS_00064290,TCONS_00053310,T…
ENSGALG00000040269	--	TCONS_00155919,TCONS_00131094,TCONS_00122644,TCONS_00091261,TCONS_00133817,TCONS_00161381,TCONS_00165787,TCONS_00183667,TCONS_00073867,TCONS_00053742,ENSGALT00000107889,TCONS_00101524,TCONS_00068904,TCONS_00096504,TCONS_00114157,TCONS_00113322,TCONS_00120446,ENSGALT00000106977,TCONS_00182375,TCONS_00005223,TCONS_00098186,TCONS_00170475,TCONS_00005912,TCONS_00070980,TCONS_00024329,TCONS_00066064,T…
ENSGALG00000054645	--	TCONS_00087802,TCONS_00087806,TCONS_00015245,TCONS_00162955,TCONS_00175574
ENSGALG00000037520	CCDC89	TCONS_00006219,TCONS_00182399,TCONS_00194147,TCONS_00089977,TCONS_00141601,TCONS_00053742,ENSGALT00000097657,ENSGALT00000106264,ENSGALT00000078152,ENSGALT00000107889,TCONS_00040243,TCONS_00031178,TCONS_00010422,TCONS_00006262,TCONS_00107511,ENSGALT00000102260,TCONS_00135701,ENSGALT00000093036,TCONS_00118480,ENSGALT00000108003,TCONS_00133742,TCONS_00086168,ENSGALT00000097073,ENSGALT00000096207,TCO…
ENSGALG00000004343	HPD	TCONS_00047280,TCONS_00166777,ENSGALT00000097575,TCONS_00167216,TCONS_00083702,ENSGALT00000094649,ENSGALT00000095455,ENSGALT00000006627,TCONS_00024314,TCONS_00019097,TCONS_00156497,TCONS_00161556,TCONS_00128898,TCONS_00006437,TCONS_00056160
ENSGALG00000003242	STAR	TCONS_00087802,TCONS_00087806,TCONS_00015245,TCONS_00020995,TCONS_00162955,TCONS_00156591,TCONS_00175574,TCONS_00014377
ENSGALG00000053042	--	TCONS_00200588,TCONS_00161565,TCONS_00055664,TCONS_00140689,TCONS_00027779,TCONS_00040555,TCONS_00113744
ENSGALG00000048890	--	TCONS_00133203,TCONS_00053324
ENSGALG00000054416	--	TCONS_00102325,TCONS_00074598,TCONS_00118806,ENSGALT00000092417,TCONS_00195203,TCONS_00117188,ENSGALT00000107897,TCONS_00030531,TCONS_00042101,TCONS_00008109
ENSGALG00000034076	PBX4	TCONS_00125630,TCONS_00040555
ENSGALG00000008896	PPP1R1C	TCONS_00200588,TCONS_00106805,TCONS_00091898,ENSGALT00000099337,TCONS_00198688,TCONS_00140689,TCONS_00027779,TCONS_00125630,TCONS_00040555,TCONS_00124253
ENSGALG00000049034	MAP10	TCONS_00088592,TCONS_00163727
ENSGALG00000016548	SYAP1	TCONS_00103524,TCONS_00151261,TCONS_00017977
ENSGALG00000005215	CACNA1H	TCONS_00087803,TCONS_00128900,TCONS_00195873,TCONS_00114025,TCONS_00038510,TCONS_00069195,TCONS_00137234,TCONS_00028683,TCONS_00082057,TCONS_00151764,TCONS_00194335,TCONS_00082000,TCONS_00012881,ENSGALT00000094687,TCONS_00087309,TCONS_00082309,TCONS_00022152,TCONS_00188157,TCONS_00123531,TCONS_00026820,TCONS_00005658,TCONS_00026818
ENSGALG00000015364	GUCA1C	TCONS_00166777,ENSGALT00000097575,TCONS_00167216,TCONS_00083702,ENSGALT00000099337,ENSGALT00000094649,ENSGALT00000095455,TCONS_00027779,TCONS_00024314,TCONS_00125630,TCONS_00019097,TCONS_00124253,TCONS_00161556,TCONS_00128898,TCONS_00006437
ENSGALG00000046159	KNG1	TCONS_00101737,ENSGALT00000099337,TCONS_00198688,TCONS_00027779,TCONS_00125630,TCONS_00040555,TCONS_00124253
ENSGALG00000049138	TAF6	TCONS_00068242,TCONS_00199718,TCONS_00184721,TCONS_00005658
ENSGALG00000047701	C7orf57	TCONS_00039607,TCONS_00050712
ENSGALG00000001299	GIP	TCONS_00006219,TCONS_00155919,TCONS_00131094,TCONS_00070702,TCONS_00122644,TCONS_00091261,TCONS_00194147,TCONS_00035939,TCONS_00172183,TCONS_00133817,TCONS_00161381,TCONS_00165787,TCONS_00089977,TCONS_00030669,TCONS_00141601,TCONS_00183667,TCONS_00073867,TCONS_00137515,TCONS_00053742,ENSGALT00000107889,TCONS_00101524,TCONS_00068904,TCONS_00096504,TCONS_00031178,TCONS_00114157,TCONS_00113322,TCONS…
ENSGALG00000017229	FAT3	TCONS_00068242,TCONS_00199718,TCONS_00184721,TCONS_00151764,TCONS_00012881,TCONS_00082308,ENSGALT00000105857,TCONS_00024265,TCONS_00105018
ENSGALG00000054735	FAM181A	ENSGALT00000106264,ENSGALT00000078152,TCONS_00040243,TCONS_00107909,TCONS_00010422,TCONS_00107511,ENSGALT00000102260,TCONS_00135701,ENSGALT00000097073,TCONS_00123607,TCONS_00120448,TCONS_00169553,ENSGALT00000106989,TCONS_00161553,TCONS_00039607,ENSGALT00000090728,TCONS_00091334,ENSGALT00000105936,TCONS_00036822,ENSGALT00000101691,TCONS_00082931,TCONS_00117229,TCONS_00109161
ENSGALG00000031702	KMT2D	TCONS_00068242,TCONS_00199718,TCONS_00184721,TCONS_00005658,TCONS_00096244
ENSGALG00000053575	DAZAP2	TCONS_00017766,TCONS_00016779,TCONS_00123212,TCONS_00005781,TCONS_00078497,TCONS_00110007,ENSGALT00000101509
ENSGALG00000013892	MAP3K5	TCONS_00166777,ENSGALT00000097575,TCONS_00091898,TCONS_00167216,TCONS_00083702,ENSGALT00000099337,ENSGALT00000094649,ENSGALT00000095455,TCONS_00027779,TCONS_00024314,TCONS_00125630,TCONS_00124253,TCONS_00161556,TCONS_00128898
ENSGALG00000026914	DOK3	ENSGALT00000106610
ENSGALG00000014540	KANSL3	TCONS_00086730,ENSGALT00000093940
ENSGALG00000014938	ABHD3	TCONS_00087802,TCONS_00087806,TCONS_00015245,TCONS_00020995,TCONS_00162955,TCONS_00175574,TCONS_00014377
ENSGALG00000037737	--	TCONS_00195873,TCONS_00151764,TCONS_00012881,ENSGALT00000094687,TCONS_00087309,TCONS_00082309,TCONS_00022152
ENSGALG00000039447	KRT23	TCONS_00087802,TCONS_00087806,TCONS_00015245,TCONS_00020995,TCONS_00162955,TCONS_00175574,TCONS_00014377
ENSGALG00000032627	TMEM250	TCONS_00182399,TCONS_00155919,TCONS_00070702,TCONS_00122644,TCONS_00091261,TCONS_00133817,TCONS_00161381,TCONS_00165787,TCONS_00089977,TCONS_00141601,TCONS_00183667,TCONS_00053742,ENSGALT00000097657,ENSGALT00000107889,TCONS_00101524,TCONS_00068904,TCONS_00096504,TCONS_00114157,TCONS_00113322,TCONS_00006262,TCONS_00120446,ENSGALT00000106977,TCONS_00182375,TCONS_00005223,ENSGALT00000093036,TCONS_00…
ENSGALG00000043605	BEST4	TCONS_00182399,TCONS_00155919,TCONS_00131094,TCONS_00070702,TCONS_00122644,TCONS_00091261,TCONS_00035939,TCONS_00172183,TCONS_00133817,TCONS_00161381,TCONS_00165787,TCONS_00089977,TCONS_00141601,TCONS_00183667,TCONS_00073867,TCONS_00137515,TCONS_00053742,ENSGALT00000107889,TCONS_00101524,TCONS_00068904,TCONS_00096504,TCONS_00114157,TCONS_00113322,TCONS_00006262,TCONS_00120446,ENSGALT00000106977,T…
ENSGALG00000006300	LDHA	TCONS_00200588,TCONS_00106805,TCONS_00101737,TCONS_00161565,TCONS_00055664,TCONS_00044460,TCONS_00198688,TCONS_00140689,TCONS_00027779,TCONS_00040555,TCONS_00010421,TCONS_00113744,TCONS_00017892
ENSGALG00000055090	--	TCONS_00102325,TCONS_00118806,TCONS_00195203,TCONS_00117188,TCONS_00146945,TCONS_00030531,TCONS_00042101
ENSGALG00000001067	TMEM57	ENSGALT00000107168
ENSGALG00000003644	--	ENSGALT00000097657,TCONS_00120448,ENSGALT00000106989,TCONS_00006221,TCONS_00150012,TCONS_00039975,TCONS_00159758,TCONS_00039607,ENSGALT00000108027,TCONS_00050712,TCONS_00176324
ENSGALG00000006453	TF	TCONS_00047280,TCONS_00166777,ENSGALT00000097575,TCONS_00167216,TCONS_00083702,ENSGALT00000099337,ENSGALT00000094649,ENSGALT00000095455,ENSGALT00000006627,TCONS_00024314,TCONS_00019097,TCONS_00156497,TCONS_00124253,TCONS_00161556,TCONS_00128898,TCONS_00006437,TCONS_00056160
ENSGALG00000011084	CCSAP	TCONS_00012882,ENSGALT00000071117
ENSGALG00000000407	--	TCONS_00133598,TCONS_00171990,TCONS_00122784,TCONS_00047875,TCONS_00028609,TCONS_00006222,TCONS_00147106,TCONS_00049758,TCONS_00093528,TCONS_00106188,ENSGALT00000102512,TCONS_00159251,TCONS_00146949,TCONS_00081798,TCONS_00156918
ENSGALG00000000218	SRP19	TCONS_00188332,ENSGALT00000103551
ENSGALG00000053549	ADAM8	TCONS_00200588,TCONS_00106805,TCONS_00161565,TCONS_00055664,TCONS_00140689,TCONS_00113744
ENSGALG00000045534	--	TCONS_00082057,TCONS_00123531,TCONS_00005658
ENSGALG00000011635	TFCP2L1	TCONS_00006219,TCONS_00194147,ENSGALT00000097657,ENSGALT00000106264,ENSGALT00000078152,TCONS_00040243,TCONS_00010422,TCONS_00006262,TCONS_00107511,ENSGALT00000102260,ENSGALT00000093036,TCONS_00118480,ENSGALT00000108003,TCONS_00133742,ENSGALT00000097073,TCONS_00123607,TCONS_00016249,TCONS_00120448,TCONS_00169553,TCONS_00199239,ENSGALT00000106989,TCONS_00006221,TCONS_00150012,TCONS_00121684,ENSGALT…
ENSGALG00000049315	--	TCONS_00006219,ENSGALT00000097657,TCONS_00040243,TCONS_00010422,ENSGALT00000102260,ENSGALT00000097073,TCONS_00123607,TCONS_00120448,TCONS_00169553,ENSGALT00000106989,TCONS_00006221,TCONS_00150012,TCONS_00039975,TCONS_00159758,ENSGALT00000090728,TCONS_00143057,TCONS_00036822,ENSGALT00000101691,TCONS_00131040,TCONS_00176324,TCONS_00117229
ENSGALG00000051919	BAALC	TCONS_00006278,TCONS_00073847,TCONS_00111936,TCONS_00044460,TCONS_00017892
ENSGALG00000007168	C3orf67	TCONS_00015930,TCONS_00035658,TCONS_00110086,TCONS_00141111,TCONS_00031351
ENSGALG00000048375	FK27	TCONS_00200359,TCONS_00087807,TCONS_00162480,TCONS_00017035,TCONS_00039153,TCONS_00006625,TCONS_00044052,ENSGALT00000092308,TCONS_00072598,TCONS_00166692,TCONS_00010427,TCONS_00153372,TCONS_00132393,TCONS_00149324,TCONS_00050704,ENSGALT00000097358,TCONS_00098022,TCONS_00172838,TCONS_00044627,TCONS_00175244,TCONS_00055003,ENSGALT00000091310,TCONS_00003817,TCONS_00180660,TCONS_00077362,TCONS_001400…
ENSGALG00000010561	GPATCH11	ENSGALT00000103448,TCONS_00187101
ENSGALG00000027494	SPTSSB	TCONS_00035939,TCONS_00172183,TCONS_00137515,TCONS_00057312,TCONS_00109945,TCONS_00115163,TCONS_00193765,TCONS_00124543,TCONS_00195902,ENSGALT00000104390,TCONS_00044874,TCONS_00134919,TCONS_00177988,TCONS_00120634,TCONS_00140558,TCONS_00053317,TCONS_00120628,TCONS_00156813,TCONS_00041101,TCONS_00133203,TCONS_00053324
ENSGALG00000037325	SERP1	TCONS_00017766,TCONS_00016779,TCONS_00123212,TCONS_00011737,TCONS_00016249,TCONS_00195203,TCONS_00117188,TCONS_00078497,TCONS_00143057,TCONS_00019606,ENSGALT00000101509
ENSGALG00000030140	CCDC3	TCONS_00200588
ENSGALG00000049551	--	TCONS_00006278,TCONS_00073847,TCONS_00161565,TCONS_00111936,TCONS_00044460,TCONS_00113744,TCONS_00017892
ENSGALG00000008727	--	TCONS_00151764
ENSGALG00000012072	--	TCONS_00128900,TCONS_00195873,TCONS_00114025,TCONS_00038510,TCONS_00069195,TCONS_00028683,TCONS_00151764,ENSGALT00000094687,TCONS_00087309,TCONS_00082308,TCONS_00024265,TCONS_00188157
ENSGALG00000049660	--	TCONS_00166777,ENSGALT00000097575,TCONS_00167216,TCONS_00083702,ENSGALT00000099337,ENSGALT00000094649,ENSGALT00000095455,TCONS_00024314,TCONS_00019097,TCONS_00156497,TCONS_00124253,TCONS_00161556,TCONS_00128898,TCONS_00006437,TCONS_00056160
ENSGALG00000010036	FOSL2	TCONS_00200588,TCONS_00106805,TCONS_00101737,TCONS_00161565,TCONS_00055664,TCONS_00044460,TCONS_00198688,TCONS_00140689,TCONS_00027779,TCONS_00040555,TCONS_00010421,TCONS_00113744,TCONS_00017892
ENSGALG00000038936	TMEM182	TCONS_00151802,TCONS_00081998,TCONS_00191333,ENSGALT00000091781
ENSGALG00000004812	FAM129A	TCONS_00200588,TCONS_00106805,TCONS_00101737,TCONS_00161565,TCONS_00055664,TCONS_00044460,TCONS_00140689,TCONS_00040555,TCONS_00010421,TCONS_00113744,TCONS_00017892
ENSGALG00000045875	PSCA	TCONS_00188180,TCONS_00158178,ENSGALT00000101904
ENSGALG00000020836	FAM237A	TCONS_00006219,TCONS_00182399,TCONS_00070702,TCONS_00194147,TCONS_00141601,TCONS_00053742,ENSGALT00000097657,ENSGALT00000107889,TCONS_00101524,TCONS_00040243,TCONS_00010422,TCONS_00006262,ENSGALT00000102260,ENSGALT00000093036,TCONS_00118480,TCONS_00133742,ENSGALT00000097073,TCONS_00123607,TCONS_00016249,TCONS_00120448,TCONS_00169553,TCONS_00199239,TCONS_00166783,ENSGALT00000106989,TCONS_00006221,…
ENSGALG00000028341	--	ENSGALT00000107654,TCONS_00006278,TCONS_00073847,ENSGALT00000091880,TCONS_00111936,TCONS_00066056,TCONS_00169203,TCONS_00051607,TCONS_00184620
ENSGALG00000054710	--	ENSGALT00000106610,TCONS_00166777,ENSGALT00000097575,TCONS_00167216,TCONS_00083702,ENSGALT00000094649,ENSGALT00000095455,TCONS_00024314,TCONS_00019097,TCONS_00161556,TCONS_00128898,TCONS_00006437
ENSGALG00000039942	CTBP1	TCONS_00161565,TCONS_00113744,TCONS_00017892
ENSGALG00000008007	ITGA11	TCONS_00123531,TCONS_00005658
ENSGALG00000026080	OMD	ENSGALT00000102715,TCONS_00073857,TCONS_00061799,ENSGALT00000103917,TCONS_00132871,TCONS_00080184
ENSGALG00000028203	SPRED1	TCONS_00140689
ENSGALG00000039724	RHOF	ENSGALT00000006627
ENSGALG00000010222	--	TCONS_00093528
ENSGALG00000016726	PTCHD4	TCONS_00163531,TCONS_00056119,TCONS_00019437,ENSGALT00000096110,TCONS_00025147,TCONS_00090221,TCONS_00151674,TCONS_00089274,TCONS_00177069,ENSGALT00000108032,TCONS_00154589,TCONS_00000230,TCONS_00182833,TCONS_00182834,TCONS_00023114,ENSGALT00000094311,TCONS_00175500,TCONS_00046279,TCONS_00155508,TCONS_00044877,ENSGALT00000096102,TCONS_00163610,TCONS_00117182,TCONS_00055969,TCONS_00120629,ENSGALT0…
ENSGALG00000010009	TTC29	TCONS_00046279,TCONS_00162675
ENSGALG00000026674	CIB2	ENSGALT00000107169,ENSGALT00000107620
ENSGALG00000014201	PARVB	TCONS_00169584
ENSGALG00000047077	SLC25A1	ENSGALT00000103934
ENSGALG00000031648	--	TCONS_00182399,TCONS_00155919,TCONS_00070702,TCONS_00122644,TCONS_00091261,TCONS_00161381,TCONS_00165787,TCONS_00141601,TCONS_00183667,TCONS_00073867,TCONS_00053742,ENSGALT00000107889,TCONS_00101524,TCONS_00096504,TCONS_00114157,TCONS_00113322,TCONS_00120446,ENSGALT00000106977,TCONS_00182375,TCONS_00005223,TCONS_00098186,TCONS_00170475,TCONS_00005912,TCONS_00070980,TCONS_00024329,TCONS_00066064,T…
ENSGALG00000004700	NCF2	TCONS_00106805,ENSGALT00000099337,TCONS_00198688,ENSGALT00000006627,TCONS_00027779,TCONS_00125630,TCONS_00040555,TCONS_00124253
ENSGALG00000038162	CALHM5	TCONS_00172183,TCONS_00057312,TCONS_00109945,ENSGALT00000101085,TCONS_00174126,TCONS_00134919,TCONS_00120634,TCONS_00140558,TCONS_00133203,TCONS_00053324
XLOC_039071	XLOC_039071	TCONS_00087801,ENSGALT00000107654,TCONS_00088593,TCONS_00015931,ENSGALT00000091549,TCONS_00143088,TCONS_00151676,ENSGALT00000099530,TCONS_00025144,ENSGALT00000091880,TCONS_00158280,TCONS_00167217,TCONS_00164541,TCONS_00044459,TCONS_00166784,TCONS_00010623,TCONS_00169203,TCONS_00088528,TCONS_00133873,TCONS_00044643,TCONS_00134547,TCONS_00111543,TCONS_00089673,TCONS_00073348,TCONS_00064290,TCONS_00…
ENSGALG00000002413	--	TCONS_00200359,TCONS_00087807,TCONS_00162480,TCONS_00017035,TCONS_00039153,TCONS_00006625,TCONS_00044052,ENSGALT00000092308,TCONS_00072598,TCONS_00136962,TCONS_00166692,TCONS_00010427,TCONS_00153372,ENSGALT00000108179,TCONS_00132393,TCONS_00149324,TCONS_00050704,TCONS_00111550,ENSGALT00000097358,TCONS_00098022,TCONS_00172838,TCONS_00031412,TCONS_00044627,TCONS_00175244,TCONS_00157372,TCONS_000550…
ENSGALG00000003670	MAFB	TCONS_00200588,TCONS_00161565,TCONS_00113744
ENSGALG00000004899	PEPD	TCONS_00016779,TCONS_00030669,TCONS_00133598,ENSGALT00000078152,TCONS_00031178,TCONS_00107511,TCONS_00122784,TCONS_00118480,ENSGALT00000108003,TCONS_00047875,TCONS_00166807,TCONS_00006222,TCONS_00124543,TCONS_00049758,TCONS_00093528,TCONS_00073202,ENSGALT00000102512,TCONS_00091334,ENSGALT00000094772,TCONS_00146949,TCONS_00120628,TCONS_00041101,TCONS_00131040,TCONS_00097977,TCONS_00082931,TCONS_00…
ENSGALG00000010949	GPNMB	ENSGALT00000056397
ENSGALG00000026663	CX3CL1	TCONS_00200588,TCONS_00106805,TCONS_00101737,TCONS_00010421
ENSGALG00000044654	C22orf39	TCONS_00120632
ENSGALG00000015090	PLIN2	TCONS_00200588,TCONS_00161565,TCONS_00055664,TCONS_00044460,TCONS_00140689,TCONS_00113744,TCONS_00017892
ENSGALG00000041932	SLC5A5	TCONS_00087802,TCONS_00087806,TCONS_00015245,TCONS_00020995,TCONS_00162955,TCONS_00175574,TCONS_00014377
ENSGALG00000026903	CALB2	TCONS_00006278,TCONS_00200588,TCONS_00161565,TCONS_00055664,TCONS_00044460,TCONS_00140689,TCONS_00113744,TCONS_00017892
ENSGALG00000012197	ACMSD	TCONS_00147106,TCONS_00106188,TCONS_00054583
ENSGALG00000010125	CSGALNACT1	TCONS_00106805
ENSGALG00000044866	--	TCONS_00106805,ENSGALT00000099337,TCONS_00198688,ENSGALT00000095455,TCONS_00027779,TCONS_00125630,TCONS_00040555,TCONS_00124253
ENSGALG00000008947	PAK5	TCONS_00006219,TCONS_00182399,TCONS_00155919,TCONS_00131094,TCONS_00070702,TCONS_00122644,TCONS_00091261,TCONS_00133817,TCONS_00161381,TCONS_00165787,TCONS_00089977,TCONS_00141601,TCONS_00183667,TCONS_00073867,TCONS_00053742,ENSGALT00000097657,ENSGALT00000107889,TCONS_00101524,TCONS_00068904,TCONS_00096504,TCONS_00114157,TCONS_00113322,TCONS_00006262,TCONS_00120446,ENSGALT00000106977,TCONS_001823…
ENSGALG00000054095	--	TCONS_00140689
ENSGALG00000042443	--	ENSGALT00000103448,ENSGALT00000081154
ENSGALG00000039200	AXIN2	ENSGALT00000100254
ENSGALG00000034567	POU4F3	TCONS_00039607,TCONS_00050712
ENSGALG00000049060	EDYM2	TCONS_00005784,ENSGALT00000097657,ENSGALT00000106264,ENSGALT00000078152,TCONS_00040243,TCONS_00107909,TCONS_00010422,TCONS_00107511,TCONS_00037968,ENSGALT00000102260,TCONS_00135701,TCONS_00118480,TCONS_00086168,ENSGALT00000097073,TCONS_00123607,TCONS_00120448,TCONS_00169553,TCONS_00199239,TCONS_00166807,ENSGALT00000106989,TCONS_00006221,TCONS_00150012,TCONS_00039975,TCONS_00159758,TCONS_00161553,…
ENSGALG00000028273	HBE1	TCONS_00106805,TCONS_00166777,ENSGALT00000097575,TCONS_00167216,TCONS_00083702,ENSGALT00000099337,TCONS_00198688,ENSGALT00000094649,ENSGALT00000095455,TCONS_00027779,TCONS_00024314,TCONS_00125630,TCONS_00040555,TCONS_00019097,TCONS_00124253,TCONS_00161556,TCONS_00128898,TCONS_00006437,TCONS_00056160
ENSGALG00000004940	TAMM41	TCONS_00005784,TCONS_00155644,ENSGALT00000106264,TCONS_00107909,TCONS_00037968,TCONS_00122784,TCONS_00135701,TCONS_00041582,TCONS_00098452,TCONS_00123607,TCONS_00028609,TCONS_00166807,TCONS_00114212,TCONS_00041193,ENSGALT00000097706,TCONS_00093528,TCONS_00161553,ENSGALT00000090728,TCONS_00037956,ENSGALT00000102512,ENSGALT00000105936,TCONS_00146949,ENSGALT00000101691,TCONS_00002400,TCONS_00095094,…
ENSGALG00000039187	GKN2	ENSGALT00000107654,TCONS_00088593,TCONS_00015931,ENSGALT00000091549,TCONS_00143088,TCONS_00151676,ENSGALT00000099530,TCONS_00025144,ENSGALT00000091880,TCONS_00158280,TCONS_00167217,TCONS_00111936,TCONS_00066056,TCONS_00164541,TCONS_00044459,TCONS_00166784,TCONS_00010623,TCONS_00169203,TCONS_00088528,TCONS_00133873,TCONS_00044643,TCONS_00134547,TCONS_00111543,TCONS_00089673,TCONS_00073348,TCONS_00…
ENSGALG00000044241	--	TCONS_00198688,TCONS_00140689,TCONS_00043072
ENSGALG00000012370	GINM1	TCONS_00101737,ENSGALT00000103448,TCONS_00010421,ENSGALT00000081154
ENSGALG00000012481	TNFAIP6	ENSGALT00000107654,TCONS_00006278,TCONS_00073847,ENSGALT00000091880,TCONS_00111936,TCONS_00044460,TCONS_00066056,TCONS_00169203,TCONS_00051607,TCONS_00017892,TCONS_00184620
ENSGALG00000048951	--	TCONS_00190692,TCONS_00121951,TCONS_00040242,ENSGALT00000093296,TCONS_00110588,TCONS_00198728,TCONS_00172392,TCONS_00041335
ENSGALG00000005619	F3	TCONS_00106805,ENSGALT00000099337,TCONS_00027779,TCONS_00125630,TCONS_00040555,TCONS_00124253
ENSGALG00000001611	B3GAT1	TCONS_00006219,TCONS_00182399,TCONS_00155919,TCONS_00131094,TCONS_00070702,TCONS_00122644,TCONS_00091261,TCONS_00194147,TCONS_00035939,TCONS_00172183,TCONS_00133817,TCONS_00161381,TCONS_00165787,TCONS_00089977,TCONS_00141601,TCONS_00183667,TCONS_00073867,TCONS_00137515,TCONS_00053742,ENSGALT00000097657,ENSGALT00000107889,TCONS_00101524,TCONS_00068904,TCONS_00096504,TCONS_00114157,TCONS_00010422,T…
ENSGALG00000003999	NAV2	TCONS_00151802,TCONS_00082057,TCONS_00151764,TCONS_00012881,TCONS_00081998,TCONS_00005658
ENSGALG00000053973	--	TCONS_00199718,TCONS_00128900,TCONS_00195873,TCONS_00114025,TCONS_00038510,TCONS_00069195,TCONS_00028683,ENSGALT00000094687,TCONS_00087309,TCONS_00188157,TCONS_00123531,TCONS_00005658,TCONS_00096244
ENSGALG00000050027	NMS	TCONS_00163531,TCONS_00019437,TCONS_00089274,TCONS_00055566,TCONS_00193358,ENSGALT00000096102,TCONS_00055969,TCONS_00120629,ENSGALT00000090981,TCONS_00043683
ENSGALG00000038089	EGFR	TCONS_00068242,TCONS_00184721
ENSGALG00000003122	ZFAND2A	TCONS_00039607
ENSGALG00000009503	RAB3GAP2	TCONS_00092030
ENSGALG00000005120	FBLN2	TCONS_00151764,TCONS_00082308,TCONS_00024265
ENSGALG00000043437	CAPZA2	TCONS_00091898
ENSGALG00000003767	NKD1	TCONS_00163531,TCONS_00019437,TCONS_00089274,ENSGALT00000108032,TCONS_00154589,TCONS_00155508,ENSGALT00000096102,TCONS_00055969,TCONS_00120629,TCONS_00006523,TCONS_00043683,TCONS_00053325
ENSGALG00000051783	--	ENSGALT00000097576,TCONS_00090221,TCONS_00012882,TCONS_00182833,ENSGALT00000093487,TCONS_00144296
ENSGALG00000009042	ISM1	TCONS_00088593,TCONS_00015931,ENSGALT00000091549,TCONS_00143088,TCONS_00151676,ENSGALT00000099530,TCONS_00025144,TCONS_00158280,TCONS_00167217,TCONS_00044459,TCONS_00166784,TCONS_00010623,TCONS_00088528,TCONS_00133873,TCONS_00134547,TCONS_00111543,TCONS_00089673,TCONS_00073348,TCONS_00064290,TCONS_00053310,TCONS_00140435,TCONS_00020063,TCONS_00068357,TCONS_00158279,TCONS_00027080,TCONS_00068491,E…
ENSGALG00000005022	GP9	TCONS_00047280,TCONS_00166777,ENSGALT00000097575,TCONS_00167216,TCONS_00083702,ENSGALT00000099337,ENSGALT00000094649,ENSGALT00000095455,ENSGALT00000006627,TCONS_00024314,TCONS_00019097,TCONS_00156497,TCONS_00124253,TCONS_00043270,TCONS_00161556,TCONS_00128898,TCONS_00006437,TCONS_00056160
ENSGALG00000050141	--	TCONS_00106805,TCONS_00091898,TCONS_00198688,TCONS_00027779
ENSGALG00000001740	MGAT5B	ENSGALT00000071117
ENSGALG00000047550	--	TCONS_00087803,TCONS_00128900,TCONS_00195873,TCONS_00038510,TCONS_00069195,TCONS_00028683,ENSGALT00000094687,TCONS_00087309,TCONS_00082309,TCONS_00022152,TCONS_00188157
ENSGALG00000015730	TMPRSS15	TCONS_00006219,TCONS_00182399,TCONS_00155919,TCONS_00131094,TCONS_00070702,TCONS_00122644,TCONS_00091261,TCONS_00194147,TCONS_00035939,TCONS_00172183,TCONS_00133817,TCONS_00161381,TCONS_00165787,TCONS_00089977,TCONS_00141601,TCONS_00183667,TCONS_00073867,TCONS_00137515,TCONS_00053742,ENSGALT00000097657,ENSGALT00000107889,TCONS_00101524,TCONS_00068904,TCONS_00096504,TCONS_00114157,TCONS_00113322,T…
ENSGALG00000033212	HSP90AA1	TCONS_00151764
ENSGALG00000033635	PTGS2	TCONS_00081798
ENSGALG00000045436	--	TCONS_00114237
ENSGALG00000008368	RAD18	TCONS_00039607,TCONS_00176324
ENSGALG00000010616	--	ENSGALT00000103551
ENSGALG00000046375	SULT6B1	TCONS_00102325,TCONS_00099723,TCONS_00188166,TCONS_00098987,TCONS_00042101
ENSGALG00000004106	DHCR7	TCONS_00102325,TCONS_00118806,TCONS_00195203,TCONS_00030531,TCONS_00042101
ENSGALG00000045686	--	ENSGALT00000106610,TCONS_00110086
ENSGALG00000019847	AvBD12	TCONS_00106805
ENSGALG00000038667	MRPS12	TCONS_00166777,ENSGALT00000097575,TCONS_00167216,TCONS_00083702,ENSGALT00000094649,ENSGALT00000095455,TCONS_00024314,TCONS_00019097,TCONS_00161556,TCONS_00128898,TCONS_00006437
ENSGALG00000019554	--	TCONS_00047280,TCONS_00166777,ENSGALT00000097575,TCONS_00167216,TCONS_00083702,ENSGALT00000094649,ENSGALT00000095455,ENSGALT00000006627,TCONS_00024314,TCONS_00019097,TCONS_00156497,TCONS_00043270,TCONS_00161556,TCONS_00128898,TCONS_00006437,TCONS_00056160
ENSGALG00000008230	PCGF6	TCONS_00199239,TCONS_00039607,TCONS_00120628
ENSGALG00000015977	SMOX	TCONS_00101737,TCONS_00010421
ENSGALG00000042193	AvBD5	TCONS_00125565,TCONS_00047280,TCONS_00061524,ENSGALT00000006627,ENSGALT00000092630,TCONS_00156497,TCONS_00043270,TCONS_00056160
ENSGALG00000025822	CYP1B1	TCONS_00056432,TCONS_00143055
ENSGALG00000029223	THOC5	TCONS_00014752,TCONS_00194499
ENSGALG00000014690	SLC12A2	TCONS_00006219,TCONS_00182399,TCONS_00070702,TCONS_00141601,TCONS_00053742,ENSGALT00000097657,ENSGALT00000107889,TCONS_00006262,TCONS_00011737,ENSGALT00000093036,TCONS_00133742,TCONS_00086168,TCONS_00016249,TCONS_00120448,TCONS_00169553,TCONS_00199239,ENSGALT00000106989,TCONS_00006221,TCONS_00150012,TCONS_00121684,TCONS_00039975,TCONS_00159758,TCONS_00157333,TCONS_00039607,TCONS_00078497,TCONS_00…
ENSGALG00000028612	--	TCONS_00006219,TCONS_00182399,TCONS_00194147,TCONS_00089977,TCONS_00141601,TCONS_00053742,ENSGALT00000097657,ENSGALT00000106264,ENSGALT00000078152,ENSGALT00000107889,TCONS_00040243,TCONS_00031178,TCONS_00010422,TCONS_00006262,TCONS_00107511,ENSGALT00000102260,ENSGALT00000093036,TCONS_00118480,ENSGALT00000108003,TCONS_00133742,TCONS_00086168,ENSGALT00000097073,ENSGALT00000096207,TCONS_00123607,TCO…
ENSGALG00000023338	CBX2	TCONS_00200588,TCONS_00106805,TCONS_00091898,TCONS_00055664,TCONS_00198688,TCONS_00140689,TCONS_00027779,TCONS_00125630,TCONS_00040555
ENSGALG00000011646	PLD4	ENSGALT00000006627
ENSGALG00000052695	--	TCONS_00087803,TCONS_00068242,TCONS_00128900,TCONS_00195873,TCONS_00184721,TCONS_00114025,TCONS_00038510,TCONS_00069195,TCONS_00137234,TCONS_00028683,TCONS_00151764,TCONS_00082000,TCONS_00012881,ENSGALT00000094687,TCONS_00087309,TCONS_00082309,TCONS_00082308,ENSGALT00000105857,TCONS_00024265,TCONS_00105018,TCONS_00022152,TCONS_00188157,TCONS_00123531,TCONS_00005658
ENSGALG00000015675	--	TCONS_00188180,ENSGALT00000101904,TCONS_00106551
ENSGALG00000027323	MYH1D	TCONS_00087803,TCONS_00068242,TCONS_00199718,TCONS_00128900,TCONS_00195873,TCONS_00114025,TCONS_00038510,TCONS_00069195,TCONS_00137234,TCONS_00028683,TCONS_00082057,TCONS_00151764,TCONS_00082000,TCONS_00012881,ENSGALT00000094687,TCONS_00087309,TCONS_00082309,TCONS_00082308,TCONS_00024265,TCONS_00105018,TCONS_00022152,TCONS_00188157,TCONS_00123531,TCONS_00005658
ENSGALG00000014948	HMGCR	TCONS_00087802,TCONS_00087806,TCONS_00015245,TCONS_00020995,TCONS_00162955,TCONS_00156591,TCONS_00175574,TCONS_00014377
ENSGALG00000013056	--	TCONS_00006219,TCONS_00182399,TCONS_00155919,TCONS_00131094,TCONS_00070702,TCONS_00122644,TCONS_00091261,TCONS_00194147,TCONS_00035939,TCONS_00172183,TCONS_00133817,TCONS_00161381,TCONS_00165787,TCONS_00089977,TCONS_00141601,TCONS_00183667,TCONS_00073867,TCONS_00137515,TCONS_00053742,ENSGALT00000097657,ENSGALT00000106264,ENSGALT00000078152,ENSGALT00000107889,TCONS_00101524,TCONS_00040243,TCONS_00…
ENSGALG00000016388	KLHL34	ENSGALT00000078152,TCONS_00031178,TCONS_00010422,TCONS_00107511,TCONS_00122784,TCONS_00118480,TCONS_00123607,TCONS_00047875,TCONS_00039607,TCONS_00091334,ENSGALT00000094772,TCONS_00036822,TCONS_00120628,TCONS_00050712,TCONS_00131040,TCONS_00097977,TCONS_00082931
ENSGALG00000004871	RPS24	TCONS_00091898
ENSGALG00000027778	--	ENSGALT00000078152,TCONS_00107511,TCONS_00039607,TCONS_00091334,TCONS_00082931
ENSGALG00000007914	DNAJC1	TCONS_00093122,ENSGALT00000103551
XLOC_034106	XLOC_034106	TCONS_00012882,TCONS_00144296
ENSGALG00000032428	--	TCONS_00128900,TCONS_00195873,TCONS_00114025,TCONS_00038510,TCONS_00069195,TCONS_00028683,TCONS_00151764,ENSGALT00000094687,TCONS_00087309,TCONS_00082309,TCONS_00082308,TCONS_00024265,TCONS_00188157
ENSGALG00000008911	RNF208	ENSGALT00000107654,TCONS_00073847,ENSGALT00000091880,TCONS_00111936,TCONS_00066056,TCONS_00169203,TCONS_00051607,TCONS_00184620
ENSGALG00000010152	TSPAN8	TCONS_00125565,TCONS_00047280,TCONS_00061524,ENSGALT00000006627,ENSGALT00000092630,TCONS_00019097,TCONS_00156497,TCONS_00043270,TCONS_00006437,TCONS_00056160
ENSGALG00000015209	NFIL3	TCONS_00200588,TCONS_00106805,TCONS_00101737,TCONS_00161565,TCONS_00055664,TCONS_00044460,TCONS_00198688,TCONS_00140689,TCONS_00027779,TCONS_00040555,TCONS_00010421,TCONS_00113744,TCONS_00017892
ENSGALG00000027641	DUSP14	TCONS_00039607
ENSGALG00000009032	PIF1	TCONS_00039607,TCONS_00050712
ENSGALG00000031652	AK5	TCONS_00049755
ENSGALG00000053198	--	TCONS_00068242,TCONS_00128900,TCONS_00195873,TCONS_00184721,TCONS_00114025,TCONS_00038510,TCONS_00069195,TCONS_00028683,ENSGALT00000094687,TCONS_00087309,TCONS_00082308,TCONS_00024265,TCONS_00188157,TCONS_00123531,TCONS_00005658
ENSGALG00000004449	CYP3A5	ENSGALT00000107654,ENSGALT00000091880,TCONS_00167217,TCONS_00166784,TCONS_00169203,TCONS_00184620
ENSGALG00000041555	COL1A1	TCONS_00123531,TCONS_00005658
ENSGALG00000000461	--	TCONS_00005658
ENSGALG00000037043	PIK3C2B	TCONS_00093122,ENSGALT00000105857
ENSGALG00000005886	WSCD1	TCONS_00056119,TCONS_00188180,ENSGALT00000097576,TCONS_00019437,ENSGALT00000096110,TCONS_00025147,TCONS_00151674,TCONS_00177069,ENSGALT00000108032,TCONS_00154589,TCONS_00000230,TCONS_00182834,TCONS_00023114,ENSGALT00000094311,TCONS_00175500,TCONS_00046279,TCONS_00155508,TCONS_00158178,TCONS_00044877,ENSGALT00000096102,ENSGALT00000102819,ENSGALT00000101904,TCONS_00163610,TCONS_00117182,TCONS_00055…
ENSGALG00000006522	HCK	ENSGALT00000092630
ENSGALG00000014128	A4GALT	ENSGALT00000006627
ENSGALG00000015851	RWDD2A	ENSGALT00000099337,ENSGALT00000095455,TCONS_00125630,TCONS_00124253
ENSGALG00000054865	--	TCONS_00194499
ENSGALG00000052246	--	TCONS_00106805,ENSGALT00000006627
ENSGALG00000054344	--	TCONS_00087802,TCONS_00087806,TCONS_00015245,TCONS_00020995,ENSGALT00000107168,TCONS_00162955,TCONS_00175574,TCONS_00014377
ENSGALG00000002974	SPHKAP	TCONS_00147658
ENSGALG00000038848	MSX2	ENSGALT00000092676
ENSGALG00000007109	APOA4	TCONS_00166777,ENSGALT00000097575,TCONS_00167216,TCONS_00083702,ENSGALT00000094649,ENSGALT00000095455,TCONS_00024314,TCONS_00019097,TCONS_00161556,TCONS_00128898,TCONS_00006437
ENSGALG00000015015	CYTL1	TCONS_00087802,TCONS_00098727,TCONS_00162955,TCONS_00014377
ENSGALG00000050734	METTL27	TCONS_00188332
ENSGALG00000021843	AUH	TCONS_00140689
ENSGALG00000053188	--	TCONS_00155919,TCONS_00131094,TCONS_00122644,TCONS_00091261,TCONS_00035939,TCONS_00172183,TCONS_00133817,TCONS_00161381,TCONS_00165787,TCONS_00073867,TCONS_00101524,TCONS_00068904,TCONS_00096504,TCONS_00114157,TCONS_00113322,TCONS_00120446,ENSGALT00000106977,TCONS_00182375,TCONS_00005223,TCONS_00098186,TCONS_00170475,TCONS_00005912,TCONS_00070980,TCONS_00024329,TCONS_00066064,TCONS_00193765,ENSGA…
ENSGALG00000009801	C5H15orf41	TCONS_00043072,TCONS_00039570
ENSGALG00000051843	--	TCONS_00006219,TCONS_00182399,TCONS_00155919,TCONS_00131094,TCONS_00070702,TCONS_00122644,TCONS_00091261,TCONS_00194147,TCONS_00035939,TCONS_00172183,TCONS_00133817,TCONS_00161381,TCONS_00165787,TCONS_00089977,TCONS_00141601,TCONS_00183667,TCONS_00073867,TCONS_00137515,TCONS_00053742,ENSGALT00000097657,ENSGALT00000107889,TCONS_00101524,TCONS_00068904,TCONS_00096504,TCONS_00031178,TCONS_00114157,T…
ENSGALG00000011718	ZBTB1	TCONS_00015930,TCONS_00035658,TCONS_00141111,TCONS_00031351
ENSGALG00000001124	LH-2A	TCONS_00110007
ENSGALG00000050467	--	ENSGALT00000106610
ENSGALG00000016384	MYT1L	TCONS_00082931
ENSGALG00000032718	NIPAL2	TCONS_00006219,TCONS_00182399,TCONS_00155919,TCONS_00070702,TCONS_00122644,TCONS_00091261,TCONS_00194147,TCONS_00161381,TCONS_00165787,TCONS_00089977,TCONS_00141601,TCONS_00183667,TCONS_00073867,TCONS_00053742,ENSGALT00000097657,ENSGALT00000106264,ENSGALT00000078152,ENSGALT00000107889,TCONS_00101524,TCONS_00040243,TCONS_00096504,TCONS_00114157,TCONS_00010422,TCONS_00113322,TCONS_00006262,TCONS_00…
ENSGALG00000054210	--	TCONS_00200588,TCONS_00106805,TCONS_00101737,TCONS_00161565,TCONS_00055664,TCONS_00044460,TCONS_00198688,TCONS_00140689,TCONS_00027779,TCONS_00040555,TCONS_00010421,TCONS_00113744,TCONS_00017892
ENSGALG00000001753	SFMBT1	ENSGALT00000105857
ENSGALG00000030526	--	TCONS_00106805,ENSGALT00000006627,TCONS_00027779
ENSGALG00000039480	--	TCONS_00047280,TCONS_00166777,ENSGALT00000097575,TCONS_00167216,TCONS_00083702,ENSGALT00000099337,ENSGALT00000094649,ENSGALT00000095455,TCONS_00024314,TCONS_00019097,TCONS_00156497,TCONS_00124253,TCONS_00161556,TCONS_00128898,TCONS_00006437,TCONS_00056160
ENSGALG00000007047	GAL	TCONS_00085056,ENSGALT00000056397,TCONS_00196454,TCONS_00169653,TCONS_00111092,TCONS_00147658
ENSGALG00000054158	--	TCONS_00039570
ENSGALG00000046731	--	TCONS_00102325,TCONS_00099723,TCONS_00188166,TCONS_00098987,TCONS_00042101
ENSGALG00000001645	KCNT1	TCONS_00006219,TCONS_00182399,TCONS_00155919,TCONS_00131094,TCONS_00070702,TCONS_00122644,TCONS_00091261,TCONS_00133817,TCONS_00161381,TCONS_00165787,TCONS_00089977,TCONS_00141601,TCONS_00183667,TCONS_00073867,TCONS_00053742,ENSGALT00000107889,TCONS_00101524,TCONS_00068904,TCONS_00096504,TCONS_00114157,TCONS_00113322,TCONS_00006262,TCONS_00120446,ENSGALT00000106977,TCONS_00182375,TCONS_00005223,E…
ENSGALG00000014030	CASC1	TCONS_00039607
ENSGALG00000044299	--	TCONS_00039607
ENSGALG00000047489	--	ENSGALT00000102819
ENSGALG00000014840	C6	ENSGALT00000107654,TCONS_00006278,TCONS_00073847,ENSGALT00000091880,TCONS_00111936,TCONS_00066056,TCONS_00169203,TCONS_00051607,TCONS_00184620
ENSGALG00000001171	SEMA6B	TCONS_00006221,TCONS_00150012,TCONS_00039975,TCONS_00039607,TCONS_00050712,TCONS_00176324
ENSGALG00000005807	IPO7	TCONS_00140689
ENSGALG00000029346	--	TCONS_00005784,TCONS_00155644,ENSGALT00000106264,ENSGALT00000078152,TCONS_00107909,TCONS_00107511,TCONS_00037968,TCONS_00122784,TCONS_00135701,TCONS_00098452,TCONS_00028609,TCONS_00166807,TCONS_00041193,TCONS_00049758,TCONS_00161553,TCONS_00037956,ENSGALT00000102512,ENSGALT00000105936,TCONS_00146949,ENSGALT00000101691,TCONS_00002400,TCONS_00095094,TCONS_00095091,TCONS_00109161,TCONS_00156918,ENSG…
ENSGALG00000046217	PIT54	TCONS_00166777,ENSGALT00000097575,TCONS_00167216,TCONS_00083702,ENSGALT00000094649,ENSGALT00000095455,TCONS_00024314,TCONS_00019097,TCONS_00161556,TCONS_00128898,TCONS_00006437,TCONS_00056160
XLOC_077874	XLOC_077874	TCONS_00068242,TCONS_00199718,TCONS_00184721,TCONS_00005658,TCONS_00096244
ENSGALG00000005319	CDH8	TCONS_00039607
ENSGALG00000052636	--	TCONS_00128900,TCONS_00195873,TCONS_00114025,TCONS_00038510,TCONS_00069195,TCONS_00137234,TCONS_00028683,ENSGALT00000094687,TCONS_00087309,TCONS_00082309,TCONS_00188157,TCONS_00123531,TCONS_00005658
ENSGALG00000023355	TMEM154	TCONS_00166777,ENSGALT00000097575,TCONS_00167216,TCONS_00083702,ENSGALT00000094649,ENSGALT00000095455,TCONS_00024314,TCONS_00019097,TCONS_00156497,TCONS_00161556,TCONS_00128898,TCONS_00006437,TCONS_00056160
ENSGALG00000041344	FABP5	TCONS_00106805
ENSGALG00000005537	ASB14	ENSGALT00000102715,TCONS_00041362,TCONS_00073857,TCONS_00061799,ENSGALT00000103917,TCONS_00132871,TCONS_00045775,TCONS_00080184
ENSGALG00000022815	AvBD1	TCONS_00125565,TCONS_00047280,TCONS_00061524,TCONS_00053316,ENSGALT00000006627,ENSGALT00000092630,TCONS_00156497,TCONS_00043270,TCONS_00056160,ENSGALT00000093698
ENSGALG00000007758	OSBP2	TCONS_00200359,TCONS_00087807,TCONS_00162480,TCONS_00017035,TCONS_00039153,TCONS_00006625,TCONS_00044052,ENSGALT00000092308,TCONS_00072598,TCONS_00136962,TCONS_00166692,TCONS_00010427,TCONS_00153372,ENSGALT00000091730,ENSGALT00000108179,TCONS_00132393,TCONS_00149324,TCONS_00050704,TCONS_00111550,ENSGALT00000097358,TCONS_00098022,TCONS_00172838,TCONS_00031412,TCONS_00044627,TCONS_00175244,TCONS_00…
ENSGALG00000007417	ARMC4	TCONS_00088592,TCONS_00088593,TCONS_00015931,ENSGALT00000091549,TCONS_00143088,TCONS_00151676,ENSGALT00000099530,TCONS_00025144,TCONS_00158280,TCONS_00167217,TCONS_00163727,TCONS_00044459,TCONS_00166784,TCONS_00010623,TCONS_00088528,TCONS_00133873,TCONS_00044643,TCONS_00134547,TCONS_00111543,TCONS_00089673,TCONS_00073348,TCONS_00064290,TCONS_00053310,TCONS_00140435,TCONS_00020063,TCONS_00053625,T…
ENSGALG00000043047	SOBP	ENSGALT00000105857,TCONS_00105018
ENSGALG00000014262	--	TCONS_00058695
ENSGALG00000054588	--	TCONS_00200588,TCONS_00106805,TCONS_00091898,TCONS_00055664,ENSGALT00000099337,TCONS_00198688,TCONS_00140689,TCONS_00027779,TCONS_00125630,TCONS_00040555,TCONS_00124253
ENSGALG00000008874	SLC13A1	TCONS_00005784,TCONS_00017766,TCONS_00016779,ENSGALT00000106264,ENSGALT00000078152,TCONS_00107909,TCONS_00123212,TCONS_00107511,TCONS_00037968,TCONS_00122784,TCONS_00135701,TCONS_00086168,TCONS_00098452,TCONS_00047875,TCONS_00028609,TCONS_00166807,TCONS_00110009,TCONS_00114237,TCONS_00114212,TCONS_00005781,TCONS_00093528,TCONS_00161553,TCONS_00078497,TCONS_00037956,ENSGALT00000102512,TCONS_000196…
ENSGALG00000006612	ASXL1	TCONS_00053742,ENSGALT00000107889,TCONS_00101524,TCONS_00006262,ENSGALT00000093036,TCONS_00166783,ENSGALT00000094807,TCONS_00175651,TCONS_00121684,ENSGALT00000107015
ENSGALG00000018534	--	TCONS_00087802,TCONS_00087806,TCONS_00015245,TCONS_00020995,TCONS_00162955,TCONS_00175574,TCONS_00014377
ENSGALG00000049534	--	TCONS_00093122,TCONS_00049253,ENSGALT00000105857,TCONS_00105018
ENSGALG00000011277	C12orf74	TCONS_00155919,TCONS_00131094,TCONS_00122644,TCONS_00091261,TCONS_00035939,TCONS_00172183,TCONS_00133817,TCONS_00161381,TCONS_00165787,TCONS_00089977,TCONS_00073867,TCONS_00053742,ENSGALT00000107889,TCONS_00101524,TCONS_00068904,TCONS_00096504,TCONS_00114157,TCONS_00113322,TCONS_00120446,ENSGALT00000106977,TCONS_00182375,TCONS_00005223,TCONS_00098186,TCONS_00170475,TCONS_00005912,ENSGALT000000962…
ENSGALG00000051445	--	TCONS_00087801,TCONS_00088592,TCONS_00088593,TCONS_00015931,ENSGALT00000091549,TCONS_00143088,TCONS_00151676,ENSGALT00000099530,TCONS_00025144,TCONS_00158280,TCONS_00167217,TCONS_00164541,TCONS_00163727,TCONS_00181936,TCONS_00044459,ENSGALT00000107419,TCONS_00166784,TCONS_00010623,TCONS_00088528,TCONS_00133873,TCONS_00044643,TCONS_00134547,TCONS_00111543,TCONS_00126603,TCONS_00089673,TCONS_000733…
ENSGALG00000007181	PGS1	TCONS_00133598
ENSGALG00000031301	TULP1	TCONS_00091898,ENSGALT00000099337,TCONS_00198688,TCONS_00027779,TCONS_00125630,TCONS_00124253
ENSGALG00000010083	ST3GAL3	TCONS_00151802,TCONS_00082057
ENSGALG00000033807	TYSND1	ENSGALT00000106610
ENSGALG00000010950	PPP4R4	ENSGALT00000081154
ENSGALG00000011738	ARHGDIB	TCONS_00147106,TCONS_00106188
ENSGALG00000027963	COX7C	TCONS_00110086
ENSGALG00000001547	CAPZA1	ENSGALT00000092630,ENSGALT00000099891
ENSGALG00000036530	PRPF19	TCONS_00085817,ENSGALT00000092440
ENSGALG00000008077	--	TCONS_00106805
ENSGALG00000005891	DGCR2	TCONS_00020995,ENSGALT00000107168
ENSGALG00000013101	--	TCONS_00035939,TCONS_00172183,TCONS_00057312,TCONS_00120634,TCONS_00140558,TCONS_00053317,TCONS_00133203,ENSGALT00000106867,TCONS_00053324
ENSGALG00000006409	PODXL	TCONS_00093122,TCONS_00049253,ENSGALT00000105857
ENSGALG00000013356	IKBKE	ENSGALT00000106610
ENSGALG00000004980	kcnma1	TCONS_00151764,TCONS_00012881
ENSGALG00000007431	MAGI1	TCONS_00093122,TCONS_00049253
ENSGALG00000001863	VTG2	TCONS_00166777,ENSGALT00000097575,TCONS_00167216,TCONS_00083702,ENSGALT00000099337,ENSGALT00000094649,ENSGALT00000095455,TCONS_00024314,TCONS_00019097,TCONS_00156497,TCONS_00124253,TCONS_00161556,TCONS_00128898,TCONS_00006437,TCONS_00056160
ENSGALG00000034504	--	TCONS_00166777,ENSGALT00000097575,TCONS_00167216,TCONS_00083702,ENSGALT00000094649,ENSGALT00000095455,TCONS_00024314,TCONS_00019097,TCONS_00161556,TCONS_00128898,TCONS_00006437
ENSGALG00000039629	HOXD11	TCONS_00086730,ENSGALT00000095544,TCONS_00146889,ENSGALT00000093940
ENSGALG00000002583	PIK3CD	TCONS_00106805
ENSGALG00000006707	NOX1	TCONS_00035658,TCONS_00141111
ENSGALG00000019553	SERPINB10B	TCONS_00047280,TCONS_00166777,ENSGALT00000097575,TCONS_00167216,TCONS_00083702,TCONS_00061524,ENSGALT00000094649,ENSGALT00000095455,ENSGALT00000006627,TCONS_00024314,ENSGALT00000092630,TCONS_00019097,TCONS_00156497,TCONS_00043270,TCONS_00161556,TCONS_00128898,TCONS_00006437,TCONS_00056160
ENSGALG00000004165	TOR1A	TCONS_00155644,TCONS_00006193,TCONS_00037968,TCONS_00041582,TCONS_00098452,TCONS_00114212,TCONS_00005781,TCONS_00041193,ENSGALT00000097706,TCONS_00037956,TCONS_00095094,ENSGALT00000095039,ENSGALT00000100346,ENSGALT00000092384
ENSGALG00000052975	CCDC113	ENSGALT00000103448
ENSGALG00000015937	FABP1	TCONS_00166777,ENSGALT00000097575,TCONS_00167216,TCONS_00083702,ENSGALT00000099337,ENSGALT00000094649,ENSGALT00000095455,TCONS_00024314,TCONS_00125630,TCONS_00124253,TCONS_00161556,TCONS_00128898
ENSGALG00000013575	IFI6	TCONS_00087803,TCONS_00068242,TCONS_00128900,TCONS_00195873,TCONS_00114025,TCONS_00038510,TCONS_00069195,TCONS_00137234,TCONS_00028683,TCONS_00151764,TCONS_00082000,TCONS_00012881,ENSGALT00000094687,TCONS_00087309,TCONS_00082309,TCONS_00082308,TCONS_00024265,TCONS_00022152,TCONS_00188157,TCONS_00123531,TCONS_00005658
ENSGALG00000004506	URI1	ENSGALT00000056397,TCONS_00196454
ENSGALG00000043167	TNFRSF11B	TCONS_00044460,TCONS_00113744,TCONS_00017892
ENSGALG00000012589	C9orf64	TCONS_00200588,TCONS_00101737,TCONS_00161565,TCONS_00055664,TCONS_00044460,TCONS_00010421,TCONS_00113744,TCONS_00017892
ENSGALG00000003478	GFI1B	TCONS_00156497,TCONS_00043270,TCONS_00056160
ENSGALG00000048223	--	TCONS_00047280,ENSGALT00000006627,ENSGALT00000092630,TCONS_00019097,TCONS_00156497,TCONS_00043270,TCONS_00006437,TCONS_00056160
ENSGALG00000029795	FAM131A	TCONS_00035658,TCONS_00110086,TCONS_00141111
ENSGALG00000049891	GPD1	TCONS_00085817,ENSGALT00000092440
ENSGALG00000002546	COL5A1	TCONS_00123531,TCONS_00005658
ENSGALG00000007447	TUBB1	ENSGALT00000092440,ENSGALT00000103448,TCONS_00054583
ENSGALG00000026383	TMSB4X	TCONS_00200588,TCONS_00106805,TCONS_00101737,TCONS_00055664,TCONS_00198688,TCONS_00140689,TCONS_00027779,TCONS_00040555
ENSGALG00000027702	SCN11A	TCONS_00005784,TCONS_00155644,TCONS_00036328,TCONS_00037968,TCONS_00122784,TCONS_00160542,ENSGALT00000097310,TCONS_00041582,TCONS_00098452,TCONS_00047875,TCONS_00028609,TCONS_00166807,TCONS_00110009,TCONS_00114237,TCONS_00006222,TCONS_00041193,TCONS_00049758,TCONS_00093528,TCONS_00037956,ENSGALT00000102512,TCONS_00146949,TCONS_00081798,TCONS_00110007,TCONS_00002400,TCONS_00156918,ENSGALT000001003…
ENSGALG00000034975	FUT7	TCONS_00166777,ENSGALT00000097575,TCONS_00167216,TCONS_00083702,ENSGALT00000094649,ENSGALT00000095455,TCONS_00024314,TCONS_00161556,TCONS_00128898
ENSGALG00000030550	ATP2B1	TCONS_00200588,TCONS_00106805,TCONS_00101737,TCONS_00161565,TCONS_00055664,TCONS_00044460,TCONS_00140689,TCONS_00027779,TCONS_00040555,TCONS_00113744,TCONS_00017892
ENSGALG00000010943	SCN1A	TCONS_00158178
ENSGALG00000028496	--	TCONS_00056119,TCONS_00019437,ENSGALT00000096110,TCONS_00025147,TCONS_00151674,TCONS_00177069,ENSGALT00000108032,TCONS_00154589,TCONS_00000230,TCONS_00182834,ENSGALT00000094311,TCONS_00175500,TCONS_00046279,TCONS_00155508,TCONS_00163610,TCONS_00117182,TCONS_00055969,ENSGALT00000106111,TCONS_00162675,TCONS_00043683,TCONS_00053325,TCONS_00181348
ENSGALG00000004920	TRUB2	TCONS_00006219,TCONS_00194147,TCONS_00089977,TCONS_00141601,TCONS_00053742,ENSGALT00000097657,ENSGALT00000106264,ENSGALT00000078152,ENSGALT00000107889,TCONS_00040243,TCONS_00010422,TCONS_00006262,TCONS_00107511,ENSGALT00000102260,ENSGALT00000093036,TCONS_00118480,ENSGALT00000108003,TCONS_00133742,ENSGALT00000097073,ENSGALT00000096207,TCONS_00123607,TCONS_00016249,TCONS_00120448,TCONS_00169553,TCO…
ENSGALG00000032628	SRCIN1	ENSGALT00000081154
ENSGALG00000038313	EFHD2	TCONS_00106805,TCONS_00027779
ENSGALG00000032282	CALB1	TCONS_00058695
ENSGALG00000003073	RHOBTB1	TCONS_00041475,TCONS_00164541,TCONS_00101041,TCONS_00181936,TCONS_00157332,TCONS_00103524,TCONS_00062836,TCONS_00151261,TCONS_00017977
ENSGALG00000012123	PAX6	TCONS_00073857,TCONS_00061799,ENSGALT00000103917,TCONS_00080184
ENSGALG00000003958	PRMT3	TCONS_00005784,TCONS_00155644,ENSGALT00000106264,TCONS_00040243,TCONS_00107909,TCONS_00123212,TCONS_00037968,TCONS_00135701,TCONS_00086168,TCONS_00098452,TCONS_00123607,TCONS_00166807,TCONS_00114212,TCONS_00005781,TCONS_00041193,TCONS_00161553,ENSGALT00000090728,TCONS_00037956,ENSGALT00000105936,ENSGALT00000101691,TCONS_00002400,TCONS_00095094,TCONS_00095091,TCONS_00109161,ENSGALT00000100346,ENSG…
ENSGALG00000005857	ALOX5	TCONS_00198688
ENSGALG00000047025	--	TCONS_00068242,TCONS_00184721,TCONS_00137234,TCONS_00012881,TCONS_00082308,TCONS_00024265,TCONS_00105018,TCONS_00123531,TCONS_00005658
ENSGALG00000051027	--	TCONS_00091898,ENSGALT00000099337,TCONS_00198688,ENSGALT00000095455,TCONS_00027779,TCONS_00125630,TCONS_00124253
ENSGALG00000006712	RSPH14	TCONS_00092030
ENSGALG00000051488	SFI1	TCONS_00200588,TCONS_00101737,TCONS_00161565,TCONS_00055664,TCONS_00044460,TCONS_00140689,TCONS_00010421,TCONS_00113744,TCONS_00017892
ENSGALG00000001793	MYL10	TCONS_00106805,TCONS_00091898,ENSGALT00000099337,TCONS_00198688,ENSGALT00000095455,TCONS_00027779,TCONS_00125630,TCONS_00124253
ENSGALG00000012885	BCL2	TCONS_00188180,TCONS_00158178,ENSGALT00000101904
ENSGALG00000047741	--	TCONS_00006219,TCONS_00194147,TCONS_00141601,TCONS_00053742,ENSGALT00000097657,ENSGALT00000107889,TCONS_00006262,ENSGALT00000093036,TCONS_00133742,TCONS_00120448,TCONS_00199239,TCONS_00166783,ENSGALT00000106989,TCONS_00006221,TCONS_00150012,TCONS_00121684,ENSGALT00000104668,TCONS_00039975,TCONS_00159758,TCONS_00080614,TCONS_00016463,TCONS_00039607,TCONS_00152087,ENSGALT00000108027,TCONS_00091334,…
ENSGALG00000014984	F2RL1	TCONS_00006278,TCONS_00073847,TCONS_00111936
ENSGALG00000051627	--	ENSGALT00000106610,TCONS_00091898
ENSGALG00000051882	--	TCONS_00006278,TCONS_00073847,TCONS_00161565,TCONS_00111936,TCONS_00044460,TCONS_00066056,TCONS_00113744,TCONS_00051607,TCONS_00017892
ENSGALG00000009954	DYNC2LI1	TCONS_00006278,TCONS_00200588,TCONS_00101737,TCONS_00161565,TCONS_00055664,TCONS_00044460,TCONS_00140689,TCONS_00040555,TCONS_00113744,TCONS_00017892
ENSGALG00000051602	--	TCONS_00056119,ENSGALT00000096110,TCONS_00025147,TCONS_00151674,TCONS_00177069,ENSGALT00000108032,TCONS_00154589,TCONS_00000230,TCONS_00182834,TCONS_00023114,ENSGALT00000094311,TCONS_00175500,TCONS_00046279,TCONS_00155508,TCONS_00044877,TCONS_00163610,TCONS_00117182,TCONS_00055969,ENSGALT00000106111,TCONS_00162675,TCONS_00181348
ENSGALG00000015540	RAD23B	TCONS_00052821
ENSGALG00000041774	TESMIN	ENSGALT00000103448,TCONS_00054583
ENSGALG00000007669	EGR1	ENSGALT00000099337,TCONS_00027779,TCONS_00125630,TCONS_00040555,TCONS_00124253
ENSGALG00000026808	TMEM72	TCONS_00087802,TCONS_00087806,TCONS_00015245,TCONS_00020995,TCONS_00162955,TCONS_00175574,TCONS_00014377
ENSGALG00000012117	STEAP3	TCONS_00006219,TCONS_00194147,ENSGALT00000097657,TCONS_00010422,ENSGALT00000102260,TCONS_00118480,TCONS_00133742,TCONS_00086168,TCONS_00120448,TCONS_00169553,TCONS_00199239,ENSGALT00000106989,TCONS_00006221,TCONS_00150012,TCONS_00039975,TCONS_00159758,TCONS_00039607,TCONS_00091334,TCONS_00036822,TCONS_00050712,TCONS_00131040,TCONS_00097977,TCONS_00176324
ENSGALG00000019696	CATHL2	TCONS_00125565,TCONS_00047280,TCONS_00061524,TCONS_00053316,TCONS_00156497,TCONS_00043270,TCONS_00056160,ENSGALT00000093698
ENSGALG00000005099	ORM1	TCONS_00200588,TCONS_00106805,TCONS_00101737,TCONS_00161565,TCONS_00055664,ENSGALT00000099337,TCONS_00198688,TCONS_00140689,TCONS_00027779,TCONS_00125630,TCONS_00040555,TCONS_00010421,TCONS_00113744,TCONS_00124253
ENSGALG00000047578	SELENOP1	TCONS_00154537,TCONS_00092030,ENSGALT00000103934
ENSGALG00000008385	PPIP5K1	TCONS_00006219,TCONS_00194147,TCONS_00141601,ENSGALT00000097657,ENSGALT00000106264,ENSGALT00000078152,TCONS_00040243,TCONS_00107909,TCONS_00010422,TCONS_00006262,TCONS_00107511,ENSGALT00000102260,TCONS_00135701,ENSGALT00000093036,TCONS_00118480,ENSGALT00000108003,TCONS_00133742,TCONS_00086168,ENSGALT00000097073,TCONS_00123607,TCONS_00016249,TCONS_00120448,TCONS_00169553,TCONS_00199239,ENSGALT0000…
ENSGALG00000050091	--	ENSGALT00000103879
ENSGALG00000012140	FSHB	TCONS_00017766,ENSGALT00000107620
ENSGALG00000047682	--	TCONS_00068242,TCONS_00024265,TCONS_00105018
ENSGALG00000021031	ACKR3	TCONS_00140689
ENSGALG00000016400	RSAD2	TCONS_00128900,TCONS_00195873,TCONS_00114025,TCONS_00038510,TCONS_00069195,TCONS_00028683,TCONS_00151764,ENSGALT00000094687,TCONS_00087309,TCONS_00082308,TCONS_00188157
ENSGALG00000003972	FAXDC2	TCONS_00151802,ENSGALT00000102714,TCONS_00082057,TCONS_00191333
ENSGALG00000042822	TAX1BP1	TCONS_00085056,TCONS_00169653,TCONS_00111092,TCONS_00147658
ENSGALG00000039690	STMN2	TCONS_00085056,ENSGALT00000056397,TCONS_00196454,TCONS_00169653,TCONS_00111092,TCONS_00147658
ENSGALG00000043833	OLAH	TCONS_00006219,TCONS_00182399,TCONS_00155919,TCONS_00131094,TCONS_00070702,TCONS_00122644,TCONS_00091261,TCONS_00194147,TCONS_00035939,TCONS_00172183,TCONS_00133817,TCONS_00161381,TCONS_00165787,TCONS_00089977,TCONS_00141601,TCONS_00183667,TCONS_00073867,TCONS_00137515,TCONS_00053742,ENSGALT00000097657,ENSGALT00000107889,TCONS_00101524,TCONS_00068904,TCONS_00096504,TCONS_00114157,TCONS_00113322,T…
ENSGALG00000026948	ADD2	TCONS_00015001,TCONS_00045775
ENSGALG00000028982	CMPK2	TCONS_00087803,TCONS_00068242,TCONS_00128900,TCONS_00195873,TCONS_00114025,TCONS_00038510,TCONS_00069195,TCONS_00137234,TCONS_00028683,TCONS_00151764,TCONS_00082000,TCONS_00012881,ENSGALT00000094687,TCONS_00087309,TCONS_00082309,TCONS_00082308,TCONS_00024265,TCONS_00022152,TCONS_00188157,TCONS_00123531,TCONS_00005658
ENSGALG00000023703	GIT1	TCONS_00084990,TCONS_00096244
ENSGALG00000047196	--	TCONS_00087801,ENSGALT00000107654,TCONS_00088592,TCONS_00088593,TCONS_00015931,ENSGALT00000091549,TCONS_00143088,TCONS_00151676,ENSGALT00000099530,TCONS_00025144,ENSGALT00000091880,TCONS_00158280,TCONS_00167217,TCONS_00164541,TCONS_00163727,TCONS_00181936,TCONS_00044459,TCONS_00166784,TCONS_00010623,TCONS_00169203,TCONS_00088528,TCONS_00133873,TCONS_00044643,TCONS_00134547,TCONS_00111543,TCONS_00…
ENSGALG00000012130	DNAJC24	TCONS_00046244
ENSGALG00000001136	--	TCONS_00053690
ENSGALG00000019233	--	TCONS_00006219,TCONS_00182399,TCONS_00155919,TCONS_00070702,TCONS_00122644,TCONS_00091261,TCONS_00161381,TCONS_00165787,TCONS_00141601,TCONS_00183667,TCONS_00053742,ENSGALT00000097657,ENSGALT00000107889,TCONS_00101524,TCONS_00096504,TCONS_00114157,TCONS_00113322,TCONS_00006262,TCONS_00120446,ENSGALT00000106977,TCONS_00182375,TCONS_00005223,ENSGALT00000093036,TCONS_00098186,TCONS_00170475,TCONS_00…
ENSGALG00000055047	--	TCONS_00073847,TCONS_00111936,TCONS_00066056,TCONS_00051607
ENSGALG00000012882	KDSR	TCONS_00154537,ENSGALT00000103934
ENSGALG00000030979	MKS1	TCONS_00155644,TCONS_00036328,TCONS_00151677,TCONS_00026626,ENSGALT00000090737,TCONS_00160542,ENSGALT00000097310,TCONS_00041582,TCONS_00198722,TCONS_00041193,ENSGALT00000092138,ENSGALT00000091597,ENSGALT00000097706,TCONS_00018453,TCONS_00081798,TCONS_00187100,TCONS_00017091,ENSGALT00000095039,ENSGALT00000100346
ENSGALG00000006217	S100B	TCONS_00006219,TCONS_00194147,TCONS_00089977,ENSGALT00000097657,ENSGALT00000078152,TCONS_00040243,TCONS_00031178,TCONS_00010422,TCONS_00006262,TCONS_00107511,ENSGALT00000102260,ENSGALT00000093036,TCONS_00118480,ENSGALT00000108003,TCONS_00133742,TCONS_00086168,ENSGALT00000097073,ENSGALT00000096207,TCONS_00123607,TCONS_00120448,TCONS_00169553,TCONS_00199239,ENSGALT00000106989,TCONS_00006221,TCONS_0…
ENSGALG00000041684	FBXO30	TCONS_00027077
ENSGALG00000000227	DPYSL2	TCONS_00093122,TCONS_00049253
ENSGALG00000047794	--	TCONS_00155644,TCONS_00036328,TCONS_00026626,TCONS_00037968,ENSGALT00000090737,TCONS_00160542,ENSGALT00000097310,TCONS_00041582,TCONS_00098452,TCONS_00198722,TCONS_00041193,ENSGALT00000092138,ENSGALT00000091597,ENSGALT00000097706,TCONS_00018453,TCONS_00037956,TCONS_00187100,TCONS_00095094,TCONS_00017091,ENSGALT00000095039,ENSGALT00000100346,ENSGALT00000092384
ENSGALG00000045090	--	TCONS_00166777,ENSGALT00000097575,TCONS_00167216,TCONS_00083702,ENSGALT00000094649,ENSGALT00000095455,TCONS_00024314,TCONS_00019097,TCONS_00161556,TCONS_00128898,TCONS_00006437
ENSGALG00000050186	--	TCONS_00084990,TCONS_00096244
ENSGALG00000050052	--	TCONS_00006219,TCONS_00182399,TCONS_00155919,TCONS_00131094,TCONS_00070702,TCONS_00122644,TCONS_00091261,TCONS_00194147,TCONS_00035939,TCONS_00133817,TCONS_00161381,TCONS_00165787,TCONS_00089977,TCONS_00141601,TCONS_00183667,TCONS_00073867,TCONS_00137515,TCONS_00053742,ENSGALT00000097657,ENSGALT00000107889,TCONS_00101524,TCONS_00068904,TCONS_00096504,TCONS_00114157,TCONS_00010422,TCONS_00113322,T…
ENSGALG00000055001	--	ENSGALT00000106610
ENSGALG00000000619	ANGPTL4	TCONS_00144789,TCONS_00039570
ENSGALG00000046550	--	TCONS_00190144,ENSGALT00000097607,TCONS_00126603
ENSGALG00000004141	LBFABP	TCONS_00166777,ENSGALT00000097575,TCONS_00167216,TCONS_00083702,ENSGALT00000099337,ENSGALT00000094649,ENSGALT00000095455,TCONS_00024314,TCONS_00019097,TCONS_00156497,TCONS_00124253,TCONS_00161556,TCONS_00128898,TCONS_00006437,TCONS_00056160
ENSGALG00000015833	NT5E	ENSGALT00000106610
ENSGALG00000001844	ALKBH4	TCONS_00006219,TCONS_00155919,TCONS_00122644,TCONS_00091261,TCONS_00161381,TCONS_00165787,TCONS_00073867,TCONS_00053742,ENSGALT00000107889,TCONS_00101524,TCONS_00096504,TCONS_00114157,TCONS_00113322,TCONS_00006262,TCONS_00120446,ENSGALT00000106977,TCONS_00182375,TCONS_00005223,ENSGALT00000093036,TCONS_00098186,TCONS_00170475,TCONS_00133742,TCONS_00005912,TCONS_00024329,TCONS_00066064,TCONS_001667…
ENSGALG00000001597	PSMB3	TCONS_00153372
ENSGALG00000012757	PMCH	TCONS_00006219,TCONS_00182399,TCONS_00155919,TCONS_00131094,TCONS_00070702,TCONS_00122644,TCONS_00091261,TCONS_00194147,TCONS_00035939,TCONS_00172183,TCONS_00133817,TCONS_00161381,TCONS_00165787,TCONS_00089977,TCONS_00141601,TCONS_00183667,TCONS_00073867,TCONS_00137515,TCONS_00053742,ENSGALT00000097657,ENSGALT00000078152,ENSGALT00000107889,TCONS_00101524,TCONS_00040243,TCONS_00068904,TCONS_000965…
ENSGALG00000026999	SNRPB2	ENSGALT00000101509
ENSGALG00000005086	PLAU	TCONS_00006278,TCONS_00200588,TCONS_00101737,TCONS_00161565,TCONS_00055664,TCONS_00044460,TCONS_00140689,TCONS_00113744,TCONS_00017892
ENSGALG00000032453	PMP2	TCONS_00006278,TCONS_00073847,TCONS_00200588,TCONS_00161565,TCONS_00055664,TCONS_00044460,TCONS_00113744,TCONS_00017892
ENSGALG00000045478	--	TCONS_00200588,TCONS_00161565,TCONS_00055664,TCONS_00044460,TCONS_00113744
XLOC_103245	XLOC_103245	TCONS_00068242,TCONS_00128900,TCONS_00195873,TCONS_00114025,TCONS_00038510,TCONS_00069195,TCONS_00028683,TCONS_00082000,TCONS_00012881,ENSGALT00000094687,TCONS_00087309,TCONS_00082309,TCONS_00082308,TCONS_00024265,TCONS_00022152,TCONS_00188157,TCONS_00123531,TCONS_00005658
ENSGALG00000009395	GLRB	TCONS_00006219,TCONS_00182399,TCONS_00155919,TCONS_00131094,TCONS_00070702,TCONS_00122644,TCONS_00091261,TCONS_00194147,TCONS_00133817,TCONS_00161381,TCONS_00165787,TCONS_00089977,TCONS_00074598,TCONS_00141601,TCONS_00183667,TCONS_00073867,TCONS_00137515,TCONS_00053742,ENSGALT00000097657,ENSGALT00000107889,TCONS_00101524,TCONS_00040243,TCONS_00068904,TCONS_00096504,TCONS_00114157,TCONS_00010422,T…
ENSGALG00000005361	--	TCONS_00039607,TCONS_00050712
ENSGALG00000049023	--	TCONS_00199718
ENSGALG00000012004	PRSS12	TCONS_00122802,TCONS_00133598,TCONS_00171990,TCONS_00147106,TCONS_00106188,TCONS_00070651,TCONS_00159251,TCONS_00178215
XLOC_083971	XLOC_083971	TCONS_00092030
ENSGALG00000000761	TSKU	TCONS_00140689,TCONS_00027779
ENSGALG00000026207	CNTF	TCONS_00200588,TCONS_00161565,TCONS_00055664,TCONS_00044460,TCONS_00140689,TCONS_00113744,TCONS_00017892
ENSGALG00000032348	LTB4R	TCONS_00166777,ENSGALT00000097575,TCONS_00167216,TCONS_00083702,ENSGALT00000094649,ENSGALT00000095455,ENSGALT00000006627,TCONS_00024314,TCONS_00019097,TCONS_00124253,TCONS_00161556,TCONS_00128898,TCONS_00006437
ENSGALG00000021171	--	TCONS_00006278,TCONS_00200588,TCONS_00161565,TCONS_00055664,TCONS_00044460,TCONS_00140689,TCONS_00113744,TCONS_00017892
ENSGALG00000050267	CALU	TCONS_00128900,TCONS_00195873,TCONS_00114025,TCONS_00038510,TCONS_00069195,TCONS_00028683,ENSGALT00000094687,TCONS_00087309,TCONS_00082309,TCONS_00082308,TCONS_00024265,TCONS_00188157,TCONS_00123531,TCONS_00005658
ENSGALG00000035725	SP8	TCONS_00005784,TCONS_00107909,TCONS_00037968,TCONS_00161553,TCONS_00002400,TCONS_00095091
ENSGALG00000002766	MLKL	ENSGALT00000106610,TCONS_00091898
XLOC_103820	XLOC_103820	ENSGALT00000107654,TCONS_00088593,TCONS_00073847,TCONS_00015931,ENSGALT00000091549,TCONS_00143088,TCONS_00151676,ENSGALT00000099530,TCONS_00025144,ENSGALT00000091880,TCONS_00158280,TCONS_00167217,TCONS_00111936,TCONS_00066056,TCONS_00164541,TCONS_00044459,TCONS_00166784,TCONS_00010623,TCONS_00169203,TCONS_00088528,TCONS_00133873,TCONS_00134547,TCONS_00111543,TCONS_00089673,TCONS_00103524,TCONS_00…
ENSGALG00000020253	--	ENSGALT00000103879
ENSGALG00000005062	FOXN4	TCONS_00006219,TCONS_00182399,TCONS_00155919,TCONS_00131094,TCONS_00070702,TCONS_00122644,TCONS_00091261,TCONS_00194147,TCONS_00035939,TCONS_00172183,TCONS_00133817,TCONS_00161381,TCONS_00165787,TCONS_00089977,TCONS_00141601,TCONS_00183667,TCONS_00073867,TCONS_00137515,TCONS_00053742,ENSGALT00000107889,TCONS_00101524,TCONS_00068904,TCONS_00096504,TCONS_00114157,TCONS_00113322,TCONS_00006262,TCONS…
ENSGALG00000048175	--	ENSGALT00000107654,TCONS_00088593,TCONS_00015931,ENSGALT00000091549,TCONS_00143088,TCONS_00151676,ENSGALT00000099530,TCONS_00025144,ENSGALT00000091880,TCONS_00158280,TCONS_00167217,TCONS_00111936,TCONS_00066056,TCONS_00164541,TCONS_00181936,TCONS_00044459,TCONS_00166784,TCONS_00010623,TCONS_00169203,TCONS_00088528,TCONS_00133873,TCONS_00134547,TCONS_00111543,TCONS_00089673,TCONS_00103524,TCONS_00…
ENSGALG00000045427	UPP2	TCONS_00169584,TCONS_00103524,TCONS_00017977
ENSGALG00000026944	ARF6	TCONS_00006219,TCONS_00194147,TCONS_00089977,TCONS_00141601,TCONS_00073867,TCONS_00053742,ENSGALT00000097657,ENSGALT00000078152,ENSGALT00000107889,TCONS_00101524,TCONS_00040243,TCONS_00031178,TCONS_00010422,TCONS_00006262,TCONS_00107511,ENSGALT00000102260,ENSGALT00000093036,TCONS_00118480,ENSGALT00000108003,TCONS_00133742,TCONS_00086168,ENSGALT00000097073,ENSGALT00000096207,TCONS_00123607,TCONS_0…
ENSGALG00000047006	--	TCONS_00006219,TCONS_00182399,TCONS_00155919,TCONS_00131094,TCONS_00070702,TCONS_00122644,TCONS_00091261,TCONS_00035939,TCONS_00133817,TCONS_00161381,TCONS_00165787,TCONS_00089977,TCONS_00141601,TCONS_00183667,TCONS_00073867,TCONS_00053742,ENSGALT00000107889,TCONS_00101524,TCONS_00068904,TCONS_00096504,TCONS_00114157,TCONS_00113322,TCONS_00006262,TCONS_00120446,ENSGALT00000106977,TCONS_00182375,T…
ENSGALG00000005321	LAMA5	TCONS_00082308,ENSGALT00000105857,TCONS_00024265,TCONS_00105018
ENSGALG00000010551	CDC42EP3	TCONS_00019437,ENSGALT00000096102,TCONS_00120629,TCONS_00006523,TCONS_00043683
ENSGALG00000022696	--	TCONS_00006278,TCONS_00073847,TCONS_00144789,TCONS_00111936,TCONS_00066056,TCONS_00051607
ENSGALG00000040307	MORN2	TCONS_00005784,TCONS_00155644,ENSGALT00000106264,ENSGALT00000078152,TCONS_00040243,TCONS_00107909,TCONS_00107511,TCONS_00037968,ENSGALT00000102260,TCONS_00122784,TCONS_00135701,ENSGALT00000097073,TCONS_00041582,TCONS_00098452,TCONS_00123607,TCONS_00169553,TCONS_00028609,TCONS_00166807,TCONS_00114212,TCONS_00041193,TCONS_00049758,TCONS_00093528,TCONS_00161553,ENSGALT00000090728,TCONS_00037956,ENSG…
ENSGALG00000051119	PCP4L1	TCONS_00074598,TCONS_00118806,ENSGALT00000092417,ENSGALT00000107897,TCONS_00030531
ENSGALG00000016921	UCHL3	TCONS_00006219,TCONS_00194147,TCONS_00141601,ENSGALT00000097657,ENSGALT00000106264,ENSGALT00000078152,TCONS_00040243,TCONS_00107909,TCONS_00031178,TCONS_00010422,TCONS_00006262,TCONS_00107511,ENSGALT00000102260,TCONS_00135701,ENSGALT00000093036,TCONS_00118480,ENSGALT00000108003,TCONS_00133742,TCONS_00086168,ENSGALT00000097073,TCONS_00123607,TCONS_00016249,TCONS_00120448,TCONS_00169553,TCONS_00199…
ENSGALG00000007675	CXCR5	ENSGALT00000096110,TCONS_00025147,TCONS_00090221,TCONS_00151674,TCONS_00177069,ENSGALT00000108032,TCONS_00154589,TCONS_00000230,TCONS_00182833,TCONS_00182834,ENSGALT00000094311,TCONS_00175500,TCONS_00155508,TCONS_00163610,TCONS_00117182,TCONS_00055969,ENSGALT00000106111,TCONS_00043683,TCONS_00053325,TCONS_00181348
ENSGALG00000026179	FAM163B	ENSGALT00000106264,TCONS_00040243,ENSGALT00000102260,TCONS_00135701,TCONS_00086168,ENSGALT00000097073,TCONS_00123607,ENSGALT00000090728,ENSGALT00000105936,TCONS_00036822,ENSGALT00000101691,TCONS_00109161
ENSGALG00000003015	SERPINF1	TCONS_00154537,TCONS_00092030,ENSGALT00000103934
ENSGALG00000013223	CLEC3A	TCONS_00006219,ENSGALT00000097657,TCONS_00040243,TCONS_00010422,ENSGALT00000102260,ENSGALT00000093036,TCONS_00133742,TCONS_00086168,ENSGALT00000097073,TCONS_00123607,TCONS_00120448,TCONS_00169553,TCONS_00199239,ENSGALT00000106989,TCONS_00006221,TCONS_00150012,TCONS_00039975,TCONS_00159758,TCONS_00039607,ENSGALT00000090728,TCONS_00036822,TCONS_00050712,ENSGALT00000101691,TCONS_00131040,TCONS_00176…
ENSGALG00000037390	GPR83L	TCONS_00195902,TCONS_00041101
ENSGALG00000041867	IFNAR2	TCONS_00200588,TCONS_00161565,TCONS_00055664,TCONS_00140689,TCONS_00113744,TCONS_00017892
ENSGALG00000027219	--	TCONS_00006219,ENSGALT00000097657,ENSGALT00000106264,ENSGALT00000078152,TCONS_00040243,TCONS_00107909,TCONS_00010422,ENSGALT00000102260,TCONS_00135701,TCONS_00118480,TCONS_00086168,ENSGALT00000097073,TCONS_00123607,TCONS_00120448,TCONS_00169553,TCONS_00199239,ENSGALT00000106989,TCONS_00006221,TCONS_00150012,TCONS_00039975,TCONS_00159758,TCONS_00161553,TCONS_00039607,ENSGALT00000090728,TCONS_00143…
ENSGALG00000026279	COMMD8	TCONS_00006219,TCONS_00182399,TCONS_00070702,TCONS_00194147,TCONS_00141601,ENSGALT00000097657,ENSGALT00000106264,ENSGALT00000078152,TCONS_00040243,TCONS_00010422,TCONS_00006262,TCONS_00123212,TCONS_00011737,ENSGALT00000102260,ENSGALT00000093036,TCONS_00118480,ENSGALT00000108003,TCONS_00133742,TCONS_00086168,ENSGALT00000097073,TCONS_00123607,TCONS_00016249,TCONS_00120448,TCONS_00169553,TCONS_00199…
ENSGALG00000005251	CMTM4	TCONS_00151764,TCONS_00012881,TCONS_00105018
ENSGALG00000045607	CXCL13	TCONS_00098727,TCONS_00154537,TCONS_00024147
ENSGALG00000012190	TMEM163	TCONS_00006219,TCONS_00182399,TCONS_00155919,TCONS_00131094,TCONS_00070702,TCONS_00122644,TCONS_00091261,TCONS_00194147,TCONS_00035939,TCONS_00133817,TCONS_00161381,TCONS_00165787,TCONS_00089977,TCONS_00141601,TCONS_00183667,TCONS_00073867,TCONS_00053742,ENSGALT00000097657,ENSGALT00000107889,TCONS_00101524,TCONS_00040243,TCONS_00068904,TCONS_00096504,TCONS_00114157,TCONS_00010422,TCONS_00113322,T…
ENSGALG00000010043	RBKS	TCONS_00043072,TCONS_00039570
ENSGALG00000054564	KLHL15	ENSGALT00000100254
ENSGALG00000055022	--	TCONS_00068242,TCONS_00184721
ENSGALG00000055019	--	TCONS_00005784,TCONS_00107909,TCONS_00037968,TCONS_00135701,TCONS_00098452,TCONS_00161553,TCONS_00037956,ENSGALT00000105936,TCONS_00002400,TCONS_00095091,TCONS_00109161,ENSGALT00000092384
ENSGALG00000000474	RPL36	TCONS_00043072
ENSGALG00000051731	--	TCONS_00006219,TCONS_00194147,TCONS_00089977,TCONS_00141601,TCONS_00053742,ENSGALT00000097657,ENSGALT00000106264,ENSGALT00000078152,ENSGALT00000107889,TCONS_00040243,TCONS_00010422,TCONS_00006262,TCONS_00107511,ENSGALT00000102260,ENSGALT00000093036,TCONS_00118480,ENSGALT00000108003,TCONS_00133742,TCONS_00086168,ENSGALT00000097073,ENSGALT00000096207,TCONS_00123607,TCONS_00016249,TCONS_00120448,TCO…
ENSGALG00000030461	ADIRF	TCONS_00155644,TCONS_00036328,ENSGALT00000090737,TCONS_00160542,ENSGALT00000097310,TCONS_00041582,TCONS_00028609,TCONS_00110009,TCONS_00114237,TCONS_00006222,TCONS_00041193,TCONS_00049758,ENSGALT00000097706,TCONS_00093528,ENSGALT00000102512,TCONS_00146949,TCONS_00081798,TCONS_00017091,ENSGALT00000095039,TCONS_00156918
ENSGALG00000002525	RASGEF1A	TCONS_00020995,ENSGALT00000107168
ENSGALG00000015204	ATG3	TCONS_00005784,TCONS_00016779,TCONS_00194147,ENSGALT00000097657,ENSGALT00000106264,ENSGALT00000078152,TCONS_00040243,TCONS_00107909,TCONS_00031178,TCONS_00010422,TCONS_00107511,ENSGALT00000102260,TCONS_00122784,TCONS_00135701,TCONS_00118480,ENSGALT00000108003,ENSGALT00000097073,TCONS_00123607,TCONS_00120448,TCONS_00169553,TCONS_00166807,ENSGALT00000106989,TCONS_00006221,TCONS_00150012,TCONS_00039…
ENSGALG00000023821	DHX58	TCONS_00128900,TCONS_00195873,TCONS_00114025,TCONS_00038510,TCONS_00069195,TCONS_00028683,TCONS_00151764,ENSGALT00000094687,TCONS_00087309,TCONS_00082308,TCONS_00024265,TCONS_00188157
ENSGALG00000009554	KLHL2	TCONS_00091898,TCONS_00198688,TCONS_00140689
ENSGALG00000009700	PDK4	TCONS_00017892
ENSGALG00000053520	--	ENSGALT00000107654,TCONS_00073847,ENSGALT00000091880,TCONS_00111936,TCONS_00066056,TCONS_00169203,TCONS_00051607,TCONS_00184620
ENSGALG00000039751	PANX1	TCONS_00196454
ENSGALG00000041161	NT5DC4	TCONS_00006222,TCONS_00049755,TCONS_00106188,TCONS_00081798
ENSGALG00000031170	ADCY1	TCONS_00006219,TCONS_00182399,TCONS_00155919,TCONS_00070702,TCONS_00122644,TCONS_00091261,TCONS_00133817,TCONS_00161381,TCONS_00165787,TCONS_00089977,TCONS_00141601,TCONS_00183667,TCONS_00073867,TCONS_00053742,ENSGALT00000107889,TCONS_00101524,TCONS_00068904,TCONS_00096504,TCONS_00114157,TCONS_00113322,TCONS_00006262,TCONS_00120446,ENSGALT00000106977,TCONS_00182375,TCONS_00005223,ENSGALT000000930…
ENSGALG00000046886	--	TCONS_00014752,ENSGALT00000102714
ENSGALG00000053980	--	ENSGALT00000101937,TCONS_00037917,TCONS_00109945,TCONS_00174126,TCONS_00134919
ENSGALG00000050919	--	TCONS_00006219,TCONS_00182399,TCONS_00155919,TCONS_00131094,TCONS_00070702,TCONS_00122644,TCONS_00091261,TCONS_00194147,TCONS_00133817,TCONS_00161381,TCONS_00165787,TCONS_00089977,TCONS_00141601,TCONS_00183667,TCONS_00073867,TCONS_00053742,ENSGALT00000097657,ENSGALT00000078152,ENSGALT00000107889,TCONS_00101524,TCONS_00040243,TCONS_00068904,TCONS_00096504,TCONS_00114157,TCONS_00010422,TCONS_001133…
ENSGALG00000048560	--	TCONS_00151802,TCONS_00087803,TCONS_00128900,TCONS_00195873,TCONS_00114025,TCONS_00038510,TCONS_00069195,TCONS_00137234,TCONS_00028683,TCONS_00082057,TCONS_00151764,TCONS_00194335,TCONS_00082000,TCONS_00012881,ENSGALT00000094687,TCONS_00087309,TCONS_00082309,TCONS_00024265,TCONS_00022152,TCONS_00188157,TCONS_00123531,TCONS_00081998,TCONS_00026820,TCONS_00005658,TCONS_00026818
ENSGALG00000005968	MMP11	TCONS_00006278,TCONS_00073847,TCONS_00200588,TCONS_00161565,TCONS_00055664,TCONS_00044460,TCONS_00113744,TCONS_00017892
ENSGALG00000048095	--	TCONS_00087803,TCONS_00199718,TCONS_00128900,TCONS_00195873,TCONS_00114025,TCONS_00038510,TCONS_00069195,TCONS_00137234,TCONS_00028683,TCONS_00082057,TCONS_00151764,TCONS_00082000,TCONS_00012881,ENSGALT00000094687,TCONS_00087309,TCONS_00082309,TCONS_00082308,TCONS_00024265,TCONS_00022152,TCONS_00188157,TCONS_00123531,TCONS_00005658
ENSGALG00000016364	ALKAL2	TCONS_00006278,TCONS_00073847,TCONS_00111936,TCONS_00051607
ENSGALG00000052217	--	TCONS_00166777,ENSGALT00000097575,TCONS_00167216,TCONS_00083702,ENSGALT00000094649,ENSGALT00000095455,TCONS_00024314,TCONS_00019097,TCONS_00156497,TCONS_00161556,TCONS_00128898,TCONS_00006437,TCONS_00056160
ENSGALG00000027093	chTLR1-type2	TCONS_00091898
ENSGALG00000038885	FEZ1	TCONS_00190144,ENSGALT00000097607
ENSGALG00000040180	CEBPD	TCONS_00200588
ENSGALG00000008635	--	TCONS_00006219,TCONS_00182399,TCONS_00155919,TCONS_00131094,TCONS_00070702,TCONS_00122644,TCONS_00091261,TCONS_00194147,TCONS_00035939,TCONS_00172183,TCONS_00133817,TCONS_00161381,TCONS_00165787,TCONS_00089977,TCONS_00141601,TCONS_00183667,TCONS_00073867,TCONS_00137515,TCONS_00053742,ENSGALT00000097657,ENSGALT00000107889,TCONS_00101524,TCONS_00068904,TCONS_00096504,TCONS_00114157,TCONS_00113322,T…
ENSGALG00000012396	PTGER2	TCONS_00200588,TCONS_00161565,TCONS_00044460,TCONS_00113744,TCONS_00017892
ENSGALG00000010836	AHR	TCONS_00200588,TCONS_00106805,TCONS_00101737,TCONS_00161565,TCONS_00055664,TCONS_00140689,TCONS_00113744,TCONS_00017892
ENSGALG00000002507	MBL2	ENSGALT00000081154
ENSGALG00000000540	GAS8	TCONS_00005784,TCONS_00107909,TCONS_00135701,TCONS_00166807,TCONS_00161553,TCONS_00002400,TCONS_00095091,TCONS_00109161
ENSGALG00000026631	HOXA10	TCONS_00087803,TCONS_00195873,TCONS_00082057,TCONS_00194335,TCONS_00082000,TCONS_00012881,TCONS_00082309,TCONS_00022152,TCONS_00123531,TCONS_00026820,TCONS_00005658,TCONS_00026818
ENSGALG00000005541	GJB1	ENSGALT00000108232,TCONS_00120632
ENSGALG00000000950	MVB12B	ENSGALT00000096110,TCONS_00025147,TCONS_00151674,TCONS_00177069,ENSGALT00000108032,TCONS_00154589,TCONS_00000230,TCONS_00182834,ENSGALT00000094311,TCONS_00175500,TCONS_00155508,TCONS_00163610,TCONS_00117182,TCONS_00055969,ENSGALT00000106111,TCONS_00043683,TCONS_00053325,TCONS_00181348
ENSGALG00000030344	ISYNA1	TCONS_00006278,TCONS_00073847,TCONS_00144789,ENSGALT00000091880,TCONS_00111936,TCONS_00066056,TCONS_00051607
ENSGALG00000012747	NEDD9	TCONS_00200588,TCONS_00106805,TCONS_00101737,TCONS_00161565,TCONS_00055664,ENSGALT00000099337,TCONS_00198688,TCONS_00140689,TCONS_00027779,TCONS_00125630,TCONS_00040555,TCONS_00010421,TCONS_00113744,TCONS_00124253
ENSGALG00000041502	ANGPT1L	TCONS_00164541,TCONS_00101041,TCONS_00181936,TCONS_00103524,TCONS_00151261,TCONS_00017977
ENSGALG00000010108	--	ENSGALT00000099337,TCONS_00140689,TCONS_00027779,TCONS_00125630,TCONS_00040555,TCONS_00124253
ENSGALG00000043039	HSBP1	ENSGALT00000103879
ENSGALG00000036950	CASP14	TCONS_00193358,TCONS_00110180
ENSGALG00000032506	GEM	TCONS_00006278,TCONS_00073847,TCONS_00200588,TCONS_00161565,TCONS_00044460,TCONS_00113744,TCONS_00017892
ENSGALG00000004849	WSCD2	TCONS_00039607,TCONS_00050712
ENSGALG00000026981	NHSL1	TCONS_00128900,TCONS_00195873,TCONS_00114025,TCONS_00038510,TCONS_00069195,TCONS_00028683,TCONS_00151764,TCONS_00082000,TCONS_00012881,ENSGALT00000094687,TCONS_00087309,TCONS_00082309,TCONS_00082308,TCONS_00024265,TCONS_00022152,TCONS_00188157
ENSGALG00000009179	TNFSF10	TCONS_00200588,TCONS_00101737,TCONS_00161565,TCONS_00055664,TCONS_00044460,TCONS_00140689,TCONS_00010421,TCONS_00113744,TCONS_00017892
ENSGALG00000003361	TREM-B1	TCONS_00147106,TCONS_00106188,TCONS_00070651
ENSGALG00000026820	RNF146	TCONS_00087803,TCONS_00137234,TCONS_00082057,TCONS_00194335,TCONS_00082000,TCONS_00012881,TCONS_00022152,TCONS_00081998,TCONS_00026820,TCONS_00026818
ENSGALG00000010133	PTCH2	TCONS_00151802,TCONS_00199718,TCONS_00082057,TCONS_00123531,TCONS_00005658,TCONS_00096244
ENSGALG00000007466	EDNRB2	ENSGALT00000056397
ENSGALG00000018882	--	TCONS_00158350,ENSGALT00000101937,TCONS_00088591,TCONS_00037917,ENSGALT00000107679,TCONS_00109945,TCONS_00174126,TCONS_00134919,TCONS_00165179
ENSGALG00000016433	YWHAQ	TCONS_00169584
ENSGALG00000010803	--	TCONS_00005784,TCONS_00006219,TCONS_00194147,ENSGALT00000097657,ENSGALT00000106264,ENSGALT00000078152,TCONS_00040243,TCONS_00107909,TCONS_00010422,TCONS_00006262,TCONS_00123212,TCONS_00107511,TCONS_00037968,ENSGALT00000102260,TCONS_00135701,ENSGALT00000093036,TCONS_00118480,ENSGALT00000108003,TCONS_00133742,TCONS_00086168,ENSGALT00000097073,TCONS_00123607,TCONS_00016249,TCONS_00120448,TCONS_00169…
ENSGALG00000028519	CCR10	TCONS_00056119,TCONS_00046279
ENSGALG00000024024	TGFA	ENSGALT00000102714
ENSGALG00000002594	TFPI	TCONS_00200588,TCONS_00101737,TCONS_00055664,TCONS_00198688,TCONS_00140689,TCONS_00027779,TCONS_00040555,TCONS_00113744
ENSGALG00000023179	--	TCONS_00005784,TCONS_00155644,TCONS_00036328,TCONS_00037968,ENSGALT00000090737,TCONS_00160542,TCONS_00041582,TCONS_00098452,TCONS_00028609,TCONS_00166807,TCONS_00114212,TCONS_00041193,ENSGALT00000097706,TCONS_00037956,TCONS_00002400,TCONS_00095094,TCONS_00095091,ENSGALT00000095039,TCONS_00156918,ENSGALT00000100346,ENSGALT00000092384
ENSGALG00000030099	--	ENSGALT00000102714
ENSGALG00000006753	ATP5F1C	TCONS_00093528
ENSGALG00000004591	SERPINC1	TCONS_00166777,ENSGALT00000097575,TCONS_00167216,TCONS_00083702,ENSGALT00000094649,ENSGALT00000095455,TCONS_00024314,TCONS_00161556,TCONS_00128898
ENSGALG00000002138	HYAL2	TCONS_00006219,TCONS_00016779,TCONS_00194147,ENSGALT00000097657,ENSGALT00000106264,ENSGALT00000078152,TCONS_00040243,TCONS_00107909,TCONS_00031178,TCONS_00010422,TCONS_00123212,TCONS_00107511,ENSGALT00000102260,TCONS_00122784,TCONS_00135701,TCONS_00118480,ENSGALT00000108003,TCONS_00086168,ENSGALT00000097073,TCONS_00123607,TCONS_00047875,TCONS_00016249,TCONS_00120448,TCONS_00169553,TCONS_00199239,…
ENSGALG00000041295	EN2	TCONS_00006219,TCONS_00182399,TCONS_00155919,TCONS_00131094,TCONS_00070702,TCONS_00122644,TCONS_00091261,TCONS_00194147,TCONS_00035939,TCONS_00172183,TCONS_00133817,TCONS_00161381,TCONS_00165787,TCONS_00089977,TCONS_00141601,TCONS_00183667,TCONS_00073867,TCONS_00137515,TCONS_00053742,ENSGALT00000097657,ENSGALT00000107889,TCONS_00101524,TCONS_00068904,TCONS_00096504,TCONS_00114157,TCONS_00010422,T…
ENSGALG00000019061	MMP1	TCONS_00006278,TCONS_00073847,TCONS_00111936,TCONS_00066056,TCONS_00051607
ENSGALG00000001709	MUSTN1	TCONS_00200588,TCONS_00106805,TCONS_00101737,TCONS_00161565,TCONS_00091898,TCONS_00055664,ENSGALT00000099337,TCONS_00198688,TCONS_00140689,TCONS_00027779,TCONS_00125630,TCONS_00040555,TCONS_00113744,TCONS_00124253
ENSGALG00000042103	C5H11ORF96	TCONS_00006278,TCONS_00073847,TCONS_00161565,TCONS_00055664,TCONS_00044460,TCONS_00113744,TCONS_00017892
ENSGALG00000015259	RB1CC1	TCONS_00199718,TCONS_00128900,TCONS_00038510,TCONS_00069195,TCONS_00028683,TCONS_00082057,TCONS_00151764,TCONS_00082000,ENSGALT00000094687,TCONS_00087309,TCONS_00082309,TCONS_00123531,TCONS_00005658
ENSGALG00000027786	SOCS3	TCONS_00200588,TCONS_00106805,TCONS_00101737,TCONS_00161565,TCONS_00055664,TCONS_00044460,TCONS_00140689,TCONS_00027779,TCONS_00040555,TCONS_00010421,TCONS_00113744,TCONS_00017892
ENSGALG00000013007	--	TCONS_00005784,TCONS_00006219,TCONS_00016779,TCONS_00194147,TCONS_00089977,TCONS_00030669,ENSGALT00000097657,ENSGALT00000106264,ENSGALT00000078152,TCONS_00040243,TCONS_00107909,TCONS_00031178,TCONS_00010422,TCONS_00123212,TCONS_00107511,TCONS_00037968,ENSGALT00000102260,TCONS_00122784,TCONS_00135701,ENSGALT00000093036,TCONS_00118480,ENSGALT00000108003,TCONS_00133742,TCONS_00086168,ENSGALT00000097…
ENSGALG00000049520	--	TCONS_00070653,TCONS_00096719,ENSGALT00000098375,TCONS_00159057
ENSGALG00000002564	RGS4	ENSGALT00000106610
ENSGALG00000009266	FGA	TCONS_00133598,TCONS_00036328,TCONS_00122784,TCONS_00047875,TCONS_00028609,TCONS_00166807,TCONS_00114237,TCONS_00006222,TCONS_00049758,TCONS_00093528,ENSGALT00000102512,TCONS_00146949,TCONS_00081798,TCONS_00110007,TCONS_00156918
ENSGALG00000010760	--	ENSGALT00000106264,ENSGALT00000078152,TCONS_00040243,TCONS_00107511,TCONS_00122784,TCONS_00135701,ENSGALT00000097073,TCONS_00123607,TCONS_00047875,TCONS_00166807,TCONS_00161553,ENSGALT00000090728,TCONS_00091334,ENSGALT00000105936,TCONS_00036822,ENSGALT00000101691,TCONS_00082931,TCONS_00109161
ENSGALG00000004129	SPP2	TCONS_00087803,TCONS_00194335,TCONS_00026820,TCONS_00026818
ENSGALG00000035029	--	TCONS_00047280,ENSGALT00000006627,TCONS_00156497,TCONS_00043270
ENSGALG00000050182	--	TCONS_00055664,TCONS_00140689
ENSGALG00000049028	--	ENSGALT00000102715,TCONS_00073857,ENSGALT00000103917
ENSGALG00000051706	--	ENSGALT00000097657,ENSGALT00000106264,TCONS_00040243,TCONS_00010422,ENSGALT00000102260,ENSGALT00000097073,TCONS_00123607,TCONS_00120448,TCONS_00169553,TCONS_00199239,ENSGALT00000106989,TCONS_00006221,TCONS_00150012,TCONS_00039975,TCONS_00159758,TCONS_00039607,ENSGALT00000090728,TCONS_00143057,TCONS_00019606,ENSGALT00000105936,TCONS_00036822,ENSGALT00000101691,TCONS_00176324,TCONS_00117229,TCONS_0…
ENSGALG00000048181	--	TCONS_00006278,TCONS_00073847,TCONS_00200588,TCONS_00161565,TCONS_00111936,TCONS_00055664,TCONS_00044460,TCONS_00113744,TCONS_00017892
ENSGALG00000007203	RAB3IL1	TCONS_00017892
ENSGALG00000002237	ATP6V0D1	TCONS_00086168
ENSGALG00000054262	ITPRID1	TCONS_00155919,TCONS_00122644,TCONS_00091261,TCONS_00133817,TCONS_00161381,TCONS_00165787,TCONS_00183667,TCONS_00073867,TCONS_00053742,ENSGALT00000107889,TCONS_00101524,TCONS_00096504,TCONS_00114157,TCONS_00113322,TCONS_00006262,TCONS_00120446,ENSGALT00000106977,TCONS_00182375,TCONS_00005223,ENSGALT00000093036,TCONS_00098186,TCONS_00170475,TCONS_00133742,TCONS_00005912,TCONS_00070980,TCONS_000243…
ENSGALG00000044485	F2RL3	TCONS_00131094,TCONS_00035939,TCONS_00172183,TCONS_00133817,TCONS_00089977,TCONS_00137515,TCONS_00068904,TCONS_00057312,ENSGALT00000096207,TCONS_00193765,TCONS_00124543,TCONS_00195902,TCONS_00133818,ENSGALT00000104390,ENSGALT00000091212,TCONS_00044874,TCONS_00041544,TCONS_00177988,TCONS_00072858,TCONS_00120634,TCONS_00140558,TCONS_00053317,TCONS_00156813,TCONS_00133203,ENSGALT00000106867,TCONS_00…
ENSGALG00000026658	LACTBL1	ENSGALT00000081154
ENSGALG00000045238	--	TCONS_00017766
ENSGALG00000042151	--	TCONS_00099723,TCONS_00188166,TCONS_00098987
ENSGALG00000010618	SLC30A6	TCONS_00160542,TCONS_00114237,TCONS_00081798
ENSGALG00000010402	HPGDS	TCONS_00200588,TCONS_00106805,TCONS_00101737,TCONS_00161565,TCONS_00055664,TCONS_00044460,ENSGALT00000099337,TCONS_00140689,TCONS_00027779,TCONS_00125630,TCONS_00040555,TCONS_00010421,TCONS_00113744,TCONS_00124253,TCONS_00017892
ENSGALG00000050444	--	TCONS_00008109
ENSGALG00000035157	SOX21	TCONS_00101737,ENSGALT00000103448,TCONS_00010421,ENSGALT00000081154
ENSGALG00000010019	TMEM184C	TCONS_00085817,ENSGALT00000092440
ENSGALG00000005327	RBP2	TCONS_00166777,ENSGALT00000097575,TCONS_00167216,TCONS_00083702,ENSGALT00000094649,ENSGALT00000095455,TCONS_00024314,TCONS_00019097,TCONS_00161556,TCONS_00128898,TCONS_00006437
ENSGALG00000016862	POGLUT2	TCONS_00120632
ENSGALG00000054926	--	TCONS_00166777,ENSGALT00000097575,TCONS_00167216,TCONS_00083702,ENSGALT00000099337,ENSGALT00000094649,ENSGALT00000095455,TCONS_00024314,TCONS_00019097,TCONS_00156497,TCONS_00124253,TCONS_00161556,TCONS_00128898,TCONS_00006437,TCONS_00056160
ENSGALG00000023070	SPIA1	TCONS_00166777,ENSGALT00000097575,TCONS_00167216,TCONS_00083702,ENSGALT00000094649,ENSGALT00000095455,TCONS_00024314,TCONS_00019097,TCONS_00161556,TCONS_00128898,TCONS_00006437
ENSGALG00000019114	CLDN10	TCONS_00200588,TCONS_00106805,TCONS_00101737,TCONS_00161565,TCONS_00055664,ENSGALT00000099337,TCONS_00198688,TCONS_00140689,TCONS_00027779,TCONS_00125630,TCONS_00040555,TCONS_00010421,TCONS_00113744,TCONS_00124253
ENSGALG00000007649	TIPIN	TCONS_00039607,TCONS_00050712
ENSGALG00000012394	--	TCONS_00123531,TCONS_00005658
ENSGALG00000050830	SV2A	TCONS_00091898,TCONS_00198688,TCONS_00140689
ENSGALG00000012754	PAH	TCONS_00166777,ENSGALT00000097575,TCONS_00167216,TCONS_00083702,ENSGALT00000094649,ENSGALT00000095455,TCONS_00024314,TCONS_00019097,TCONS_00161556,TCONS_00128898,TCONS_00006437,TCONS_00056160
ENSGALG00000054026	--	ENSGALT00000102715,TCONS_00041362,TCONS_00073857,TCONS_00061799,ENSGALT00000103917,TCONS_00132871,TCONS_00080184
ENSGALG00000011174	PSMB1	TCONS_00017504
ENSGALG00000034509	DYNLRB1	TCONS_00169584,TCONS_00006278,TCONS_00073847,TCONS_00111936,TCONS_00066056,TCONS_00051607
ENSGALG00000030512	--	TCONS_00014752,TCONS_00084990,TCONS_00194499
ENSGALG00000002519	SLC25A33	TCONS_00155644,TCONS_00026626,TCONS_00041582,TCONS_00041193,ENSGALT00000097706,ENSGALT00000095039,ENSGALT00000100346
ENSGALG00000033118	FAM83H	TCONS_00151764
ENSGALG00000045823	--	ENSGALT00000107168,TCONS_00031351
ENSGALG00000036001	SMAD2Z	TCONS_00087802,TCONS_00087806,TCONS_00015245,TCONS_00020995,TCONS_00162955,TCONS_00175574,TCONS_00014377
ENSGALG00000019231	CD200R1	TCONS_00113744
ENSGALG00000053868	CCLL4	TCONS_00035939,TCONS_00172183,TCONS_00057312,TCONS_00195902,TCONS_00177988,TCONS_00120634,TCONS_00140558,TCONS_00133203,TCONS_00053324
ENSGALG00000014228	SMC1B	TCONS_00039607
ENSGALG00000011404	HOPX	TCONS_00106805
ENSGALG00000006413	CEMIP	TCONS_00200588,TCONS_00106805,TCONS_00101737,TCONS_00161565,TCONS_00055664,TCONS_00044460,ENSGALT00000099337,TCONS_00198688,TCONS_00140689,TCONS_00027779,TCONS_00125630,TCONS_00040555,TCONS_00010421,TCONS_00113744,TCONS_00124253,TCONS_00017892
ENSGALG00000013625	--	ENSGALT00000094649,ENSGALT00000095455
ENSGALG00000047446	--	TCONS_00123531,TCONS_00005658
ENSGALG00000003134	--	ENSGALT00000103448,TCONS_00187101,TCONS_00010421,ENSGALT00000099891
ENSGALG00000046817	--	TCONS_00123531,TCONS_00005658
ENSGALG00000008055	SYT13	TCONS_00088592,TCONS_00164541,TCONS_00163727,TCONS_00181936,TCONS_00032890,ENSGALT00000107419,TCONS_00157332,TCONS_00017682
ENSGALG00000032061	IER3IP1	TCONS_00043072
ENSGALG00000054818	--	ENSGALT00000107654,TCONS_00006278,TCONS_00073847,ENSGALT00000091880,TCONS_00111936,TCONS_00066056,TCONS_00164541,TCONS_00169203,TCONS_00103524,TCONS_00051607,TCONS_00017977,TCONS_00184620
ENSGALG00000008439	CD36	TCONS_00200588,TCONS_00106805,TCONS_00055664,TCONS_00140689,TCONS_00027779,TCONS_00040555
ENSGALG00000047215	--	ENSGALT00000098265,TCONS_00166780
ENSGALG00000035185	SEPT4	TCONS_00005658
ENSGALG00000043493	IGFBP1	TCONS_00131094,TCONS_00133817,TCONS_00089977,TCONS_00073867,TCONS_00068904,ENSGALT00000106977,ENSGALT00000096207,TCONS_00133818,TCONS_00121684,ENSGALT00000104668,TCONS_00041544,TCONS_00080614,TCONS_00072858,TCONS_00143054,TCONS_00053317,TCONS_00050712
ENSGALG00000016655	GYG2	TCONS_00017766,TCONS_00182399,TCONS_00074598,TCONS_00011737,TCONS_00118806,TCONS_00195203,TCONS_00117188,ENSGALT00000107897,ENSGALT00000080216,TCONS_00030531,ENSGALT00000107053,TCONS_00008109,TCONS_00053323
ENSGALG00000033671	FREM2	TCONS_00091898,TCONS_00198688,TCONS_00043072
ENSGALG00000023191	MRPS18C	TCONS_00087801,TCONS_00088592,TCONS_00088593,TCONS_00015931,ENSGALT00000091549,TCONS_00143088,TCONS_00151676,ENSGALT00000099530,TCONS_00025144,TCONS_00158280,TCONS_00041475,TCONS_00167217,TCONS_00164541,TCONS_00163727,TCONS_00181936,TCONS_00044459,TCONS_00032890,ENSGALT00000107419,TCONS_00166784,TCONS_00010623,TCONS_00088528,TCONS_00133873,TCONS_00044643,TCONS_00134547,TCONS_00111543,TCONS_001573…
ENSGALG00000009292	--	TCONS_00006219,TCONS_00182399,TCONS_00155919,TCONS_00131094,TCONS_00070702,TCONS_00122644,TCONS_00091261,TCONS_00194147,TCONS_00133817,TCONS_00161381,TCONS_00165787,TCONS_00089977,TCONS_00141601,TCONS_00183667,TCONS_00073867,TCONS_00053742,ENSGALT00000097657,ENSGALT00000107889,TCONS_00101524,TCONS_00068904,TCONS_00096504,TCONS_00114157,TCONS_00113322,TCONS_00006262,TCONS_00120446,ENSGALT000001069…
ENSGALG00000027716	--	TCONS_00200588,TCONS_00101737,TCONS_00161565,TCONS_00091898,TCONS_00055664,TCONS_00198688,TCONS_00140689,TCONS_00113744,TCONS_00017892
ENSGALG00000016661	BLK	TCONS_00200588,TCONS_00106805,TCONS_00027779
ENSGALG00000027771	CACNG1	TCONS_00006219,TCONS_00182399,TCONS_00155919,TCONS_00131094,TCONS_00070702,TCONS_00122644,TCONS_00091261,TCONS_00194147,TCONS_00035939,TCONS_00172183,TCONS_00133817,TCONS_00161381,TCONS_00165787,TCONS_00089977,TCONS_00141601,TCONS_00183667,TCONS_00073867,TCONS_00137515,TCONS_00053742,ENSGALT00000097657,ENSGALT00000107889,TCONS_00101524,TCONS_00068904,TCONS_00096504,TCONS_00114157,TCONS_00113322,T…
ENSGALG00000053228	--	TCONS_00006219,TCONS_00194147,TCONS_00089977,TCONS_00053742,ENSGALT00000097657,ENSGALT00000107889,TCONS_00010422,TCONS_00006262,ENSGALT00000102260,ENSGALT00000093036,TCONS_00118480,TCONS_00133742,ENSGALT00000096207,TCONS_00120448,TCONS_00169553,TCONS_00199239,TCONS_00166783,ENSGALT00000106989,TCONS_00006221,TCONS_00150012,TCONS_00121684,ENSGALT00000104668,TCONS_00039975,TCONS_00159758,TCONS_00157…
ENSGALG00000011652	TSN	ENSGALT00000106264,ENSGALT00000078152,TCONS_00040243,TCONS_00031178,TCONS_00010422,TCONS_00107511,ENSGALT00000102260,TCONS_00122784,TCONS_00118480,ENSGALT00000097073,TCONS_00123607,TCONS_00047875,TCONS_00169553,TCONS_00166807,TCONS_00039607,ENSGALT00000090728,TCONS_00091334,ENSGALT00000105936,TCONS_00036822,ENSGALT00000101691,TCONS_00131040,TCONS_00082931,TCONS_00117229
XLOC_070313	XLOC_070313	TCONS_00155644,TCONS_00036328,TCONS_00006192,TCONS_00006193,TCONS_00151677,TCONS_00026626,ENSGALT00000090737,TCONS_00160542,ENSGALT00000097310,TCONS_00041582,TCONS_00098452,TCONS_00198722,TCONS_00041193,ENSGALT00000092138,ENSGALT00000091597,ENSGALT00000097706,TCONS_00018453,TCONS_00037956,TCONS_00081798,TCONS_00187100,TCONS_00017091,ENSGALT00000095039,ENSGALT00000100346,ENSGALT00000092384
ENSGALG00000030112	--	TCONS_00087801,TCONS_00088593,TCONS_00015931,ENSGALT00000091549,TCONS_00143088,TCONS_00151676,ENSGALT00000099530,TCONS_00025144,TCONS_00158280,TCONS_00167217,TCONS_00044459,TCONS_00010623,TCONS_00088528,TCONS_00133873,TCONS_00044643,TCONS_00134547,TCONS_00111543,TCONS_00089673,TCONS_00073348,TCONS_00064290,TCONS_00053310,TCONS_00140435,TCONS_00020063,TCONS_00053625,TCONS_00018143,TCONS_00068357,T…
ENSGALG00000045520	--	TCONS_00006219,TCONS_00182399,TCONS_00155919,TCONS_00131094,TCONS_00070702,TCONS_00122644,TCONS_00091261,TCONS_00194147,TCONS_00133817,TCONS_00161381,TCONS_00165787,TCONS_00089977,TCONS_00141601,TCONS_00183667,TCONS_00073867,TCONS_00053742,ENSGALT00000097657,ENSGALT00000107889,TCONS_00101524,TCONS_00068904,TCONS_00096504,TCONS_00114157,TCONS_00113322,TCONS_00006262,TCONS_00120446,ENSGALT000001069…
ENSGALG00000032028	SERTM1	TCONS_00200588,TCONS_00106805,TCONS_00101737,TCONS_00055664,ENSGALT00000099337,TCONS_00198688,TCONS_00140689,TCONS_00027779,TCONS_00187101,TCONS_00125630,TCONS_00040555,TCONS_00010421,ENSGALT00000081154,TCONS_00124253
ENSGALG00000036949	ASAP3	TCONS_00144296
XLOC_102680	XLOC_102680	TCONS_00087801,TCONS_00088592,TCONS_00088593,TCONS_00015931,ENSGALT00000091549,TCONS_00143088,TCONS_00151676,ENSGALT00000099530,TCONS_00025144,TCONS_00158280,TCONS_00167217,TCONS_00044459,TCONS_00166784,TCONS_00010623,TCONS_00088528,TCONS_00133873,TCONS_00044643,TCONS_00134547,TCONS_00111543,TCONS_00126603,TCONS_00089673,TCONS_00073348,TCONS_00064290,TCONS_00053310,TCONS_00140435,TCONS_00020063,T…
ENSGALG00000001003	--	TCONS_00068242,TCONS_00128900,TCONS_00195873,TCONS_00184721,TCONS_00114025,TCONS_00038510,TCONS_00069195,TCONS_00028683,TCONS_00151764,TCONS_00082000,TCONS_00012881,ENSGALT00000094687,TCONS_00087309,TCONS_00082309,TCONS_00082308,TCONS_00024265,TCONS_00022152,TCONS_00188157,TCONS_00123531,TCONS_00005658
ENSGALG00000006106	TNFRSF6B	TCONS_00200588,TCONS_00101737,TCONS_00161565,TCONS_00055664,TCONS_00044460,TCONS_00198688,TCONS_00140689,TCONS_00040555,TCONS_00010421,TCONS_00113744,TCONS_00017892
ENSGALG00000007606	PGAM1	TCONS_00036328
ENSGALG00000029198	YDJC	TCONS_00158178
ENSGALG00000034025	ASIC1	TCONS_00068242,TCONS_00199718,TCONS_00184721,TCONS_00082057,TCONS_00012881,TCONS_00123531,TCONS_00005658
ENSGALG00000044151	--	ENSGALT00000106264,TCONS_00040243,ENSGALT00000102260,TCONS_00086168,ENSGALT00000097073,TCONS_00123607,TCONS_00120448,TCONS_00169553,ENSGALT00000106989,TCONS_00006221,TCONS_00039975,TCONS_00159758,TCONS_00039607,TCONS_00078497,ENSGALT00000090728,TCONS_00019606,TCONS_00036822,ENSGALT00000101691,TCONS_00176324
ENSGALG00000006436	AQP12A	ENSGALT00000107654,TCONS_00006278,TCONS_00073847,ENSGALT00000091880,TCONS_00111936,TCONS_00066056,TCONS_00169203,TCONS_00051607,TCONS_00184620
ENSGALG00000009372	PHC3	ENSGALT00000103551
ENSGALG00000019201	HSPA13	TCONS_00043072,TCONS_00039570
ENSGALG00000039224	HHLA1	ENSGALT00000101937,TCONS_00035939,TCONS_00172183,TCONS_00030669,TCONS_00137515,TCONS_00057312,TCONS_00109945,TCONS_00115163,TCONS_00193765,TCONS_00124543,TCONS_00195902,ENSGALT00000101085,ENSGALT00000104390,TCONS_00044874,TCONS_00174126,TCONS_00134919,TCONS_00177988,TCONS_00072858,TCONS_00120634,TCONS_00140558,ENSGALT00000106757,TCONS_00073202,TCONS_00053317,ENSGALT00000094772,TCONS_00120628,TCON…
ENSGALG00000004143	YWHAB	TCONS_00131094,TCONS_00035939,TCONS_00172183,TCONS_00133817,TCONS_00137515,TCONS_00068904,TCONS_00057312,ENSGALT00000096207,TCONS_00109945,TCONS_00193765,TCONS_00124543,TCONS_00195902,TCONS_00133818,ENSGALT00000104390,ENSGALT00000091212,TCONS_00044874,TCONS_00041544,TCONS_00134919,TCONS_00177988,TCONS_00072858,TCONS_00120634,TCONS_00140558,TCONS_00053317,TCONS_00156813,TCONS_00133203,ENSGALT00000…
ENSGALG00000005351	PRDM6	TCONS_00056119,TCONS_00188180,ENSGALT00000097576,TCONS_00023114,TCONS_00046279,TCONS_00158178,TCONS_00044877,ENSGALT00000101904,TCONS_00106551,TCONS_00162675
ENSGALG00000007744	CASS4	TCONS_00005225,TCONS_00039607,TCONS_00091334,ENSGALT00000094772,TCONS_00120628,TCONS_00050712,TCONS_00097977
ENSGALG00000003169	CBFB	TCONS_00200588,TCONS_00161565,TCONS_00055664,TCONS_00044460,TCONS_00140689,TCONS_00113744,TCONS_00017892
ENSGALG00000010224	GLIPR1L	TCONS_00106805
ENSGALG00000003862	LRRFIP1	TCONS_00106805
ENSGALG00000004860	RASD1	TCONS_00091898
ENSGALG00000006796	SRPX2	TCONS_00137234
ENSGALG00000032363	GPR141	TCONS_00019097,TCONS_00006437,TCONS_00056160
ENSGALG00000026653	ARL9	ENSGALT00000106264,TCONS_00040243,TCONS_00107909,TCONS_00123212,TCONS_00037968,ENSGALT00000102260,TCONS_00135701,TCONS_00086168,ENSGALT00000097073,TCONS_00123607,TCONS_00120448,TCONS_00169553,ENSGALT00000106989,TCONS_00161553,TCONS_00078497,ENSGALT00000090728,TCONS_00019606,ENSGALT00000105936,TCONS_00036822,ENSGALT00000101691,TCONS_00109161
ENSGALG00000052859	--	TCONS_00006219,TCONS_00182399,TCONS_00155919,TCONS_00131094,TCONS_00070702,TCONS_00122644,TCONS_00091261,TCONS_00194147,TCONS_00035939,TCONS_00172183,TCONS_00133817,TCONS_00161381,TCONS_00165787,TCONS_00089977,TCONS_00141601,TCONS_00183667,TCONS_00073867,TCONS_00137515,TCONS_00053742,ENSGALT00000097657,ENSGALT00000107889,TCONS_00101524,TCONS_00068904,TCONS_00096504,TCONS_00114157,TCONS_00010422,T…
ENSGALG00000026034	RGS17	TCONS_00006219,TCONS_00182399,TCONS_00070702,TCONS_00194147,TCONS_00089977,TCONS_00141601,TCONS_00053742,ENSGALT00000097657,ENSGALT00000106264,ENSGALT00000078152,ENSGALT00000107889,TCONS_00040243,TCONS_00031178,TCONS_00010422,TCONS_00006262,TCONS_00107511,ENSGALT00000102260,ENSGALT00000093036,TCONS_00118480,ENSGALT00000108003,TCONS_00133742,ENSGALT00000097073,ENSGALT00000096207,TCONS_00123607,TCO…
ENSGALG00000050390	CYB561D2	TCONS_00056119,TCONS_00188180,ENSGALT00000097576,TCONS_00023114,TCONS_00046279,TCONS_00158178,TCONS_00044877,ENSGALT00000101904,TCONS_00106551,TCONS_00162675
ENSGALG00000039411	COL25A1	TCONS_00087802,TCONS_00087806,TCONS_00015245,TCONS_00020995,TCONS_00162955,TCONS_00156591,TCONS_00175574,TCONS_00014377
ENSGALG00000055056	--	ENSGALT00000097576,ENSGALT00000093487,TCONS_00144296
ENSGALG00000015134	APOV1	TCONS_00047280,TCONS_00166777,ENSGALT00000097575,TCONS_00167216,TCONS_00083702,ENSGALT00000099337,ENSGALT00000094649,ENSGALT00000095455,ENSGALT00000006627,TCONS_00024314,TCONS_00019097,TCONS_00156497,TCONS_00124253,TCONS_00043270,TCONS_00161556,TCONS_00128898,TCONS_00006437,TCONS_00056160
ENSGALG00000035482	SEC24B	TCONS_00200588,TCONS_00161565,TCONS_00055664,TCONS_00044460,TCONS_00113744,TCONS_00017892
ENSGALG00000051604	--	TCONS_00151802,TCONS_00199718,TCONS_00128900,TCONS_00195873,TCONS_00038510,TCONS_00069195,TCONS_00028683,TCONS_00082057,TCONS_00012881,ENSGALT00000094687,TCONS_00087309,TCONS_00082309,TCONS_00022152,TCONS_00188157,TCONS_00123531,TCONS_00005658
ENSGALG00000053449	--	ENSGALT00000107654,TCONS_00006278,TCONS_00073847,ENSGALT00000091880,TCONS_00111936,TCONS_00066056,TCONS_00169203,TCONS_00051607,TCONS_00184620
ENSGALG00000038042	GABRG2	TCONS_00006219,TCONS_00182399,TCONS_00155919,TCONS_00131094,TCONS_00070702,TCONS_00122644,TCONS_00091261,TCONS_00194147,TCONS_00035939,TCONS_00172183,TCONS_00133817,TCONS_00161381,TCONS_00165787,TCONS_00089977,TCONS_00141601,TCONS_00183667,TCONS_00073867,TCONS_00137515,TCONS_00053742,ENSGALT00000097657,ENSGALT00000107889,TCONS_00101524,TCONS_00068904,TCONS_00096504,TCONS_00031178,TCONS_00114157,T…
ENSGALG00000016142	MX1	TCONS_00087803,TCONS_00128900,TCONS_00195873,TCONS_00114025,TCONS_00038510,TCONS_00069195,TCONS_00137234,TCONS_00028683,TCONS_00151764,TCONS_00082000,TCONS_00012881,ENSGALT00000094687,TCONS_00087309,TCONS_00082309,TCONS_00082308,TCONS_00024265,TCONS_00022152,TCONS_00188157,TCONS_00123531,TCONS_00005658
ENSGALG00000006489	CHCHD3	TCONS_00122784,TCONS_00047875,ENSGALT00000102512,TCONS_00091334
ENSGALG00000039869	PYURF	TCONS_00087801,TCONS_00088592,TCONS_00088593,TCONS_00015931,ENSGALT00000091549,TCONS_00143088,TCONS_00151676,ENSGALT00000099530,TCONS_00025144,TCONS_00158280,TCONS_00167217,TCONS_00044459,TCONS_00166784,TCONS_00010623,TCONS_00088528,TCONS_00133873,TCONS_00044643,TCONS_00134547,TCONS_00111543,TCONS_00089673,TCONS_00073348,TCONS_00064290,TCONS_00053310,TCONS_00140435,TCONS_00020063,TCONS_00053625,T…
ENSGALG00000029793	CNEP1R1	TCONS_00155644,TCONS_00006192,TCONS_00151677,TCONS_00026626,ENSGALT00000090737,TCONS_00160542,ENSGALT00000097310,TCONS_00041582,TCONS_00032890,TCONS_00198722,TCONS_00041193,ENSGALT00000092138,ENSGALT00000091597,ENSGALT00000097706,TCONS_00157332,TCONS_00017682,TCONS_00117464,TCONS_00018453,TCONS_00187100,TCONS_00017091,ENSGALT00000095039
ENSGALG00000050440	--	TCONS_00200588,TCONS_00161565,TCONS_00055664,TCONS_00044460,TCONS_00140689,TCONS_00113744,TCONS_00017892
ENSGALG00000021135	HAPLN3	TCONS_00068242,TCONS_00128900,TCONS_00195873,TCONS_00184721,TCONS_00114025,TCONS_00038510,TCONS_00069195,TCONS_00028683,TCONS_00151764,ENSGALT00000094687,TCONS_00087309,TCONS_00082308,ENSGALT00000105857,TCONS_00024265,TCONS_00105018,TCONS_00188157,TCONS_00005658
ENSGALG00000008437	NET1	TCONS_00020995,TCONS_00156591
ENSGALG00000031563	ECI1	ENSGALT00000097657,ENSGALT00000106264,TCONS_00040243,TCONS_00107909,TCONS_00010422,ENSGALT00000102260,TCONS_00135701,TCONS_00086168,ENSGALT00000097073,TCONS_00123607,TCONS_00120448,TCONS_00169553,ENSGALT00000106989,TCONS_00006221,TCONS_00039975,TCONS_00159758,ENSGALT00000090728,ENSGALT00000105936,TCONS_00036822,ENSGALT00000101691,TCONS_00176324,TCONS_00117229,TCONS_00109161
ENSGALG00000015722	TMED11	TCONS_00113744
ENSGALG00000045522	C6orf58	ENSGALT00000107654,TCONS_00088593,TCONS_00073847,TCONS_00015931,ENSGALT00000091549,TCONS_00143088,TCONS_00151676,ENSGALT00000099530,TCONS_00025144,ENSGALT00000091880,TCONS_00158280,TCONS_00167217,TCONS_00111936,TCONS_00066056,TCONS_00164541,TCONS_00044459,TCONS_00166784,TCONS_00010623,TCONS_00169203,TCONS_00088528,TCONS_00133873,TCONS_00044643,TCONS_00134547,TCONS_00111543,TCONS_00089673,TCONS_00…
ENSGALG00000012834	AKR1D1	TCONS_00081798
ENSGALG00000016964	--	TCONS_00068242,TCONS_00128900,TCONS_00195873,TCONS_00184721,TCONS_00114025,TCONS_00038510,TCONS_00069195,TCONS_00028683,TCONS_00151764,TCONS_00012881,ENSGALT00000094687,TCONS_00087309,TCONS_00082309,TCONS_00082308,ENSGALT00000105857,TCONS_00024265,TCONS_00105018,TCONS_00188157,TCONS_00123531,TCONS_00005658
ENSGALG00000034294	ATP6V0D2	TCONS_00106805,ENSGALT00000099337,TCONS_00198688,TCONS_00027779,TCONS_00125630,TCONS_00040555,TCONS_00124253
ENSGALG00000054028	--	TCONS_00046244,TCONS_00127978,TCONS_00002656
ENSGALG00000004230	LIPC	TCONS_00015930,TCONS_00035658,TCONS_00141111,TCONS_00052821,TCONS_00031351
ENSGALG00000016577	OTOF	TCONS_00005784,ENSGALT00000106264,ENSGALT00000078152,TCONS_00040243,TCONS_00107909,TCONS_00037968,ENSGALT00000102260,TCONS_00135701,TCONS_00086168,ENSGALT00000097073,TCONS_00123607,TCONS_00120448,TCONS_00169553,ENSGALT00000106989,TCONS_00161553,ENSGALT00000090728,ENSGALT00000105936,TCONS_00036822,ENSGALT00000101691,TCONS_00117229,TCONS_00095091,TCONS_00109161
ENSGALG00000023521	ADRA2A	TCONS_00006278,TCONS_00073847,TCONS_00200588,TCONS_00161565,TCONS_00111936,TCONS_00055664,TCONS_00044460,TCONS_00113744,TCONS_00051607,TCONS_00017892
ENSGALG00000048508	--	ENSGALT00000106610
ENSGALG00000054080	RIPPLY3	TCONS_00122802,ENSGALT00000101937,TCONS_00030669,TCONS_00133598,TCONS_00171990,TCONS_00115163,TCONS_00147106,TCONS_00041101
ENSGALG00000011456	CDK17	TCONS_00085056,ENSGALT00000056397,TCONS_00169653,TCONS_00111092,TCONS_00147658
ENSGALG00000026790	DMRT2	TCONS_00087801,TCONS_00088592,TCONS_00088593,TCONS_00015931,ENSGALT00000091549,TCONS_00143088,TCONS_00151676,ENSGALT00000099530,TCONS_00025144,TCONS_00158280,TCONS_00167217,TCONS_00044459,TCONS_00010623,TCONS_00088528,TCONS_00133873,TCONS_00044643,TCONS_00134547,TCONS_00111543,TCONS_00089673,TCONS_00073348,TCONS_00064290,TCONS_00053310,TCONS_00140435,TCONS_00020063,TCONS_00053625,TCONS_00018143,T…
ENSGALG00000051054	--	TCONS_00087802,TCONS_00087806,TCONS_00015245,TCONS_00020995,TCONS_00162955,TCONS_00156591,TCONS_00175574,TCONS_00014377
ENSGALG00000041965	MIOX	ENSGALT00000107654,ENSGALT00000091880,TCONS_00111936,TCONS_00066056,TCONS_00169203,TCONS_00051607,TCONS_00184620
ENSGALG00000017216	--	TCONS_00087802,TCONS_00087806,TCONS_00015245,TCONS_00020995,TCONS_00162955,TCONS_00156591,TCONS_00175574,TCONS_00014377
ENSGALG00000011216	BTD	ENSGALT00000103879
ENSGALG00000051068	--	TCONS_00068242,TCONS_00184721,TCONS_00151764,TCONS_00082308,ENSGALT00000105857,TCONS_00024265,TCONS_00105018
ENSGALG00000007959	SLC26A3	TCONS_00200588,TCONS_00161565,TCONS_00044460,TCONS_00113744,TCONS_00017892
XLOC_076134	XLOC_076134	ENSGALT00000106610
ENSGALG00000035935	--	TCONS_00106805,ENSGALT00000099337,TCONS_00027779,TCONS_00125630,TCONS_00040555,TCONS_00124253
ENSGALG00000002992	DAW1	TCONS_00074598,ENSGALT00000107897,TCONS_00008109
ENSGALG00000027886	TMEM165	TCONS_00093528
ENSGALG00000013956	MYB	TCONS_00047280,TCONS_00156497,TCONS_00056160
ENSGALG00000040368	CALR	TCONS_00123531
ENSGALG00000047285	BD7	TCONS_00125565,TCONS_00047280,TCONS_00061524,TCONS_00053316,TCONS_00156497,TCONS_00043270,TCONS_00056160,ENSGALT00000093698
ENSGALG00000004339	--	ENSGALT00000095544,ENSGALT00000093940
ENSGALG00000028284	PTX3	TCONS_00026820,TCONS_00026818
ENSGALG00000010232	VRTN	TCONS_00039607
ENSGALG00000014537	BMF	TCONS_00073847,TCONS_00111936,TCONS_00066056,TCONS_00051607
ENSGALG00000024056	CHST3	TCONS_00113744
ENSGALG00000054264	--	ENSGALT00000106610,TCONS_00166777,ENSGALT00000097575,TCONS_00167216,TCONS_00083702,ENSGALT00000094649,ENSGALT00000095455,TCONS_00024314,TCONS_00019097,TCONS_00161556,TCONS_00128898,TCONS_00006437
ENSGALG00000000745	SLC26A9	TCONS_00200588,TCONS_00106805,TCONS_00101737,TCONS_00161565,TCONS_00055664,TCONS_00044460,TCONS_00198688,TCONS_00140689,TCONS_00027779,TCONS_00040555,TCONS_00010421,TCONS_00113744,ENSGALT00000081154,TCONS_00017892
ENSGALG00000037625	FBN3	TCONS_00087803,TCONS_00199718,TCONS_00128900,TCONS_00195873,TCONS_00114025,TCONS_00038510,TCONS_00069195,TCONS_00028683,TCONS_00082057,TCONS_00012881,ENSGALT00000094687,TCONS_00087309,TCONS_00082309,TCONS_00024265,TCONS_00022152,TCONS_00188157,TCONS_00123531,TCONS_00005658
ENSGALG00000053580	--	TCONS_00169584,TCONS_00049755,TCONS_00054583,TCONS_00017504
ENSGALG00000054799	SPIC	TCONS_00087802,TCONS_00087806,TCONS_00015245,TCONS_00020995,ENSGALT00000107168,TCONS_00162955,TCONS_00156591,TCONS_00175574,TCONS_00014377
ENSGALG00000002553	PCDH1	TCONS_00017766
ENSGALG00000024138	--	TCONS_00005784,TCONS_00006219,TCONS_00194147,TCONS_00089977,TCONS_00141601,ENSGALT00000097657,ENSGALT00000106264,ENSGALT00000078152,ENSGALT00000107889,TCONS_00040243,TCONS_00107909,TCONS_00031178,TCONS_00010422,TCONS_00006262,TCONS_00107511,TCONS_00037968,ENSGALT00000102260,TCONS_00122784,TCONS_00135701,ENSGALT00000093036,TCONS_00118480,ENSGALT00000108003,TCONS_00133742,TCONS_00086168,ENSGALT0000…
ENSGALG00000000542	ZNF593	TCONS_00012881,TCONS_00123531
ENSGALG00000039288	RBM10	TCONS_00017504
ENSGALG00000000357	--	TCONS_00106805
ENSGALG00000040276	RUNX2	TCONS_00200588,TCONS_00161565,TCONS_00055664,TCONS_00044460,TCONS_00140689,TCONS_00113744,TCONS_00017892
ENSGALG00000043555	NPNT	TCONS_00200588,TCONS_00101737,TCONS_00161565,TCONS_00055664,TCONS_00044460,TCONS_00140689,TCONS_00027779,TCONS_00040555,TCONS_00113744,TCONS_00017892
ENSGALG00000012985	SLC6A13	TCONS_00043072,TCONS_00039570
ENSGALG00000051426	--	TCONS_00163531,TCONS_00056119,TCONS_00019437,ENSGALT00000096110,TCONS_00025147,TCONS_00090221,TCONS_00151674,TCONS_00089274,TCONS_00177069,ENSGALT00000108032,TCONS_00055566,TCONS_00154589,TCONS_00000230,TCONS_00182833,TCONS_00182834,TCONS_00023114,ENSGALT00000094311,TCONS_00175500,TCONS_00046279,TCONS_00155508,TCONS_00044877,ENSGALT00000096102,TCONS_00163610,TCONS_00117182,TCONS_00055969,TCONS_00…
ENSGALG00000034456	PRELP	TCONS_00123531,TCONS_00005658
ENSGALG00000026590	KLF13	TCONS_00091898,ENSGALT00000099337,TCONS_00198688,TCONS_00140689,TCONS_00027779,TCONS_00125630,TCONS_00040555,TCONS_00124253
ENSGALG00000009066	KCND2	TCONS_00006219,TCONS_00182399,TCONS_00155919,TCONS_00070702,TCONS_00122644,TCONS_00091261,TCONS_00194147,TCONS_00161381,TCONS_00165787,TCONS_00089977,TCONS_00141601,TCONS_00183667,TCONS_00073867,TCONS_00053742,ENSGALT00000097657,ENSGALT00000106264,ENSGALT00000107889,TCONS_00101524,TCONS_00040243,TCONS_00096504,TCONS_00114157,TCONS_00010422,TCONS_00113322,TCONS_00006262,TCONS_00120446,ENSGALT00000…
ENSGALG00000043964	SPINK4	ENSGALT00000096110,TCONS_00025147,TCONS_00090221,TCONS_00151674,TCONS_00177069,ENSGALT00000108032,TCONS_00154589,TCONS_00000230,TCONS_00182833,TCONS_00182834,ENSGALT00000094311,TCONS_00175500,TCONS_00155508,TCONS_00163610,TCONS_00117182,TCONS_00055969,ENSGALT00000106111,TCONS_00043683,TCONS_00053325,TCONS_00181348
ENSGALG00000004804	--	TCONS_00125565,TCONS_00047280,TCONS_00166777,ENSGALT00000097575,TCONS_00167216,TCONS_00083702,TCONS_00061524,ENSGALT00000094649,ENSGALT00000095455,ENSGALT00000006627,TCONS_00024314,TCONS_00019097,TCONS_00156497,TCONS_00043270,TCONS_00161556,TCONS_00128898,TCONS_00006437,TCONS_00056160
ENSGALG00000006601	MTMR14	TCONS_00041362,TCONS_00045775
ENSGALG00000009565	EIF2S1	TCONS_00044996
ENSGALG00000034030	L3MBTL3	TCONS_00200588,TCONS_00106805,TCONS_00161565,TCONS_00055664,TCONS_00040555
ENSGALG00000032409	--	TCONS_00005784,TCONS_00006219,TCONS_00016779,TCONS_00194147,ENSGALT00000097657,ENSGALT00000106264,ENSGALT00000078152,TCONS_00040243,TCONS_00107909,TCONS_00031178,TCONS_00010422,TCONS_00123212,TCONS_00107511,TCONS_00037968,ENSGALT00000102260,TCONS_00122784,TCONS_00135701,ENSGALT00000093036,TCONS_00118480,ENSGALT00000108003,TCONS_00133742,TCONS_00086168,ENSGALT00000097073,TCONS_00123607,TCONS_00047…
ENSGALG00000051361	--	ENSGALT00000102715,TCONS_00041362,TCONS_00073857,TCONS_00061799,ENSGALT00000103917,TCONS_00132871,TCONS_00015001,TCONS_00045775,TCONS_00080184
ENSGALG00000015702	PTGR1	TCONS_00092030,ENSGALT00000107168
ENSGALG00000039461	TNFRSF1A	TCONS_00200588,TCONS_00161565,TCONS_00055664,TCONS_00140689,TCONS_00113744,TCONS_00017892
ENSGALG00000007620	GFRA3	TCONS_00098982
ENSGALG00000000871	ART1	TCONS_00166784
ENSGALG00000037955	INTS8	TCONS_00028609,TCONS_00110009,TCONS_00114237,TCONS_00006222,TCONS_00093528,ENSGALT00000102512,TCONS_00146949,TCONS_00081798
ENSGALG00000002193	ARHGEF4	TCONS_00068242,TCONS_00199718,TCONS_00184721,TCONS_00151764,TCONS_00082308,TCONS_00024265,TCONS_00105018,TCONS_00005658
ENSGALG00000014695	CLCN1	TCONS_00006219,TCONS_00182399,TCONS_00155919,TCONS_00131094,TCONS_00070702,TCONS_00122644,TCONS_00091261,TCONS_00194147,TCONS_00133817,TCONS_00161381,TCONS_00165787,TCONS_00089977,TCONS_00141601,TCONS_00183667,TCONS_00073867,TCONS_00137515,TCONS_00053742,ENSGALT00000097657,ENSGALT00000106264,ENSGALT00000078152,ENSGALT00000107889,TCONS_00101524,TCONS_00040243,TCONS_00068904,TCONS_00096504,TCONS_00…
ENSGALG00000002490	UQCRC2	TCONS_00006193,ENSGALT00000102196,TCONS_00114212,TCONS_00005781,TCONS_00143055,TCONS_00095094
ENSGALG00000048883	--	ENSGALT00000098265,TCONS_00027077
XLOC_071723	XLOC_071723	TCONS_00166777,ENSGALT00000097575,TCONS_00167216,TCONS_00083702,ENSGALT00000094649,ENSGALT00000095455,TCONS_00024314,TCONS_00019097,TCONS_00156497,TCONS_00124253,TCONS_00161556,TCONS_00128898,TCONS_00006437,TCONS_00056160
ENSGALG00000015289	ARMC2	ENSGALT00000106264,TCONS_00040243,ENSGALT00000102260,ENSGALT00000097073,TCONS_00123607,TCONS_00120448,TCONS_00169553,ENSGALT00000106989,TCONS_00039607,ENSGALT00000090728,ENSGALT00000105936,TCONS_00036822,ENSGALT00000101691,TCONS_00117229
ENSGALG00000028759	LYPD6B	TCONS_00006193
ENSGALG00000003428	--	TCONS_00068242
ENSGALG00000031519	KHDRBS3	TCONS_00169584,TCONS_00006278,TCONS_00073847,TCONS_00111936,TCONS_00066056,TCONS_00103524,TCONS_00051607
ENSGALG00000026055	PALM	ENSGALT00000103448
ENSGALG00000041988	SIK1	TCONS_00102325,TCONS_00099723,TCONS_00188166,TCONS_00098987
ENSGALG00000007864	ARMC3	TCONS_00040243,TCONS_00086168,ENSGALT00000097073,TCONS_00123607,TCONS_00039607,ENSGALT00000090728,TCONS_00036822,ENSGALT00000101691
ENSGALG00000032418	RAB26	ENSGALT00000103448
ENSGALG00000045026	--	TCONS_00006219,TCONS_00194147,TCONS_00089977,TCONS_00141601,TCONS_00053742,ENSGALT00000097657,ENSGALT00000107889,TCONS_00101524,TCONS_00010422,TCONS_00006262,ENSGALT00000093036,TCONS_00118480,ENSGALT00000108003,TCONS_00133742,ENSGALT00000096207,TCONS_00016249,TCONS_00120448,TCONS_00169553,TCONS_00199239,TCONS_00166783,ENSGALT00000106989,TCONS_00006221,TCONS_00150012,TCONS_00175651,TCONS_00121684,…
ENSGALG00000002503	SFTPA2	ENSGALT00000102715,TCONS_00041362,TCONS_00073857,TCONS_00061799,ENSGALT00000103917,TCONS_00132871,TCONS_00045775,TCONS_00080184
ENSGALG00000017068	KL	TCONS_00006278,TCONS_00200588,TCONS_00161565,TCONS_00055664,TCONS_00044460,TCONS_00140689,TCONS_00113744,TCONS_00017892
ENSGALG00000000695	MFSD4A	TCONS_00188180,TCONS_00023114,TCONS_00158178,ENSGALT00000101904
ENSGALG00000011633	SLC5A8	TCONS_00005784,TCONS_00006219,TCONS_00016779,TCONS_00194147,ENSGALT00000097657,ENSGALT00000106264,ENSGALT00000078152,TCONS_00040243,TCONS_00107909,TCONS_00010422,TCONS_00123212,TCONS_00107511,TCONS_00037968,ENSGALT00000102260,TCONS_00135701,TCONS_00118480,TCONS_00086168,ENSGALT00000097073,TCONS_00098452,TCONS_00123607,TCONS_00120448,TCONS_00169553,TCONS_00199239,TCONS_00166807,ENSGALT00000106989,…
ENSGALG00000013604	VIP	TCONS_00085056,ENSGALT00000056397
ENSGALG00000006009	--	TCONS_00035658,TCONS_00110086,TCONS_00141111
ENSGALG00000011322	NEK10	TCONS_00106805,TCONS_00166777,ENSGALT00000097575,TCONS_00167216,TCONS_00083702,ENSGALT00000099337,ENSGALT00000094649,ENSGALT00000095455,TCONS_00027779,TCONS_00024314,TCONS_00125630,TCONS_00124253,TCONS_00161556,TCONS_00128898,TCONS_00006437
ENSGALG00000048543	RPP14	TCONS_00128900,TCONS_00195873,TCONS_00114025,TCONS_00038510,TCONS_00069195,TCONS_00028683,ENSGALT00000094687,TCONS_00087309,TCONS_00082308,ENSGALT00000105857,TCONS_00024265,TCONS_00188157
ENSGALG00000054033	--	TCONS_00006278,TCONS_00073847
ENSGALG00000007267	MVD	TCONS_00006219,ENSGALT00000097657,ENSGALT00000102260,TCONS_00086168,ENSGALT00000097073,TCONS_00120448,TCONS_00169553,TCONS_00199239,ENSGALT00000106989,TCONS_00006221,TCONS_00150012,TCONS_00039975,TCONS_00159758,TCONS_00039607,TCONS_00036822,TCONS_00176324
ENSGALG00000045639	--	TCONS_00166777,ENSGALT00000097575,TCONS_00167216,TCONS_00083702,ENSGALT00000094649,ENSGALT00000095455,TCONS_00024314,TCONS_00019097,TCONS_00161556,TCONS_00128898,TCONS_00006437
ENSGALG00000044307	--	TCONS_00131094,TCONS_00035939,TCONS_00172183,TCONS_00089977,TCONS_00030669,TCONS_00137515,TCONS_00057312,ENSGALT00000096207,TCONS_00109945,TCONS_00115163,TCONS_00193765,TCONS_00124543,TCONS_00195902,TCONS_00133818,ENSGALT00000101085,ENSGALT00000104668,ENSGALT00000104390,TCONS_00044874,TCONS_00134919,TCONS_00005225,TCONS_00177988,TCONS_00072858,TCONS_00120634,TCONS_00140558,TCONS_00073202,TCONS_00…
ENSGALG00000013293	GLDN	TCONS_00102325,TCONS_00188166
ENSGALG00000000071	--	TCONS_00006219,TCONS_00182399,TCONS_00155919,TCONS_00131094,TCONS_00070702,TCONS_00122644,TCONS_00091261,TCONS_00194147,TCONS_00133817,TCONS_00161381,TCONS_00165787,TCONS_00089977,TCONS_00141601,TCONS_00183667,TCONS_00073867,TCONS_00137515,TCONS_00053742,ENSGALT00000097657,ENSGALT00000106264,ENSGALT00000078152,ENSGALT00000107889,TCONS_00101524,TCONS_00040243,TCONS_00068904,TCONS_00096504,TCONS_00…
XLOC_075955	XLOC_075955	ENSGALT00000106610
ENSGALG00000013167	SDHA	TCONS_00030669,TCONS_00133598,TCONS_00171990,TCONS_00047875,TCONS_00115163,TCONS_00147106,TCONS_00106188,TCONS_00041101
ENSGALG00000032614	AT2	TCONS_00047280,TCONS_00166777,ENSGALT00000097575,TCONS_00167216,TCONS_00083702,ENSGALT00000099337,ENSGALT00000094649,ENSGALT00000095455,ENSGALT00000006627,TCONS_00024314,TCONS_00019097,TCONS_00156497,TCONS_00124253,TCONS_00043270,TCONS_00161556,TCONS_00128898,TCONS_00006437,TCONS_00056160
ENSGALG00000028069	WNT16	TCONS_00128900,TCONS_00038510,TCONS_00069195,TCONS_00028683,TCONS_00151764,ENSGALT00000094687,TCONS_00087309,TCONS_00188157,TCONS_00123531,TCONS_00005658
ENSGALG00000027822	--	TCONS_00006278,TCONS_00017892
ENSGALG00000008771	SHOC2	TCONS_00180655,TCONS_00131042
ENSGALG00000002864	LRRTM3	TCONS_00006219,TCONS_00182399,TCONS_00155919,TCONS_00131094,TCONS_00070702,TCONS_00122644,TCONS_00091261,TCONS_00194147,TCONS_00035939,TCONS_00133817,TCONS_00161381,TCONS_00165787,TCONS_00089977,TCONS_00141601,TCONS_00183667,TCONS_00073867,TCONS_00137515,TCONS_00053742,ENSGALT00000097657,ENSGALT00000106264,ENSGALT00000078152,ENSGALT00000107889,TCONS_00101524,TCONS_00040243,TCONS_00068904,TCONS_00…
ENSGALG00000005643	LYVE1	TCONS_00200588,TCONS_00106805,TCONS_00101737,TCONS_00055664,ENSGALT00000099337,TCONS_00198688,TCONS_00140689,TCONS_00027779,TCONS_00125630,TCONS_00040555,TCONS_00124253
ENSGALG00000002397	PSPH	TCONS_00122802,TCONS_00030669,TCONS_00133598,TCONS_00171990,TCONS_00031178,TCONS_00122784,TCONS_00047875,TCONS_00115163,TCONS_00006222,TCONS_00147106,TCONS_00106188,TCONS_00073202,ENSGALT00000102512,TCONS_00159251,TCONS_00041101
ENSGALG00000037011	CILP2	TCONS_00199718,TCONS_00128900,TCONS_00195873,TCONS_00114025,TCONS_00038510,TCONS_00069195,TCONS_00028683,TCONS_00082057,TCONS_00012881,ENSGALT00000094687,TCONS_00087309,TCONS_00082309,TCONS_00188157,TCONS_00123531,TCONS_00005658
ENSGALG00000038710	MANSC1	TCONS_00006219,TCONS_00182399,TCONS_00155919,TCONS_00131094,TCONS_00070702,TCONS_00122644,TCONS_00091261,TCONS_00194147,TCONS_00035939,TCONS_00133817,TCONS_00161381,TCONS_00165787,TCONS_00089977,TCONS_00141601,TCONS_00183667,TCONS_00073867,TCONS_00137515,TCONS_00053742,ENSGALT00000097657,ENSGALT00000106264,ENSGALT00000078152,ENSGALT00000107889,TCONS_00101524,TCONS_00040243,TCONS_00068904,TCONS_00…
ENSGALG00000006834	CPB1	TCONS_00087802,TCONS_00087806,TCONS_00015245,TCONS_00020995,TCONS_00162955,TCONS_00156591,TCONS_00175574,TCONS_00014377
ENSGALG00000005180	--	TCONS_00128900,TCONS_00195873,TCONS_00114025,TCONS_00038510,TCONS_00069195,TCONS_00028683,ENSGALT00000094687,TCONS_00087309,TCONS_00188157,TCONS_00123531,TCONS_00005658
ENSGALG00000013094	DDC	TCONS_00047280,TCONS_00187101,TCONS_00070651,ENSGALT00000099891
ENSGALG00000054180	--	TCONS_00085056,ENSGALT00000056397,TCONS_00196454,TCONS_00169653,TCONS_00111092,TCONS_00147658
ENSGALG00000048306	--	TCONS_00068242,TCONS_00199718,TCONS_00128900,TCONS_00195873,TCONS_00184721,TCONS_00114025,TCONS_00038510,TCONS_00069195,TCONS_00028683,TCONS_00082057,TCONS_00151764,TCONS_00082000,TCONS_00012881,ENSGALT00000094687,TCONS_00087309,TCONS_00082309,TCONS_00082308,TCONS_00024265,TCONS_00022152,TCONS_00188157,TCONS_00123531,TCONS_00005658
ENSGALG00000033867	PCOLCE	TCONS_00024265
ENSGALG00000037595	USF1	TCONS_00151802,ENSGALT00000102714,TCONS_00082057,TCONS_00081998,TCONS_00191333,ENSGALT00000091781
ENSGALG00000041101	GALNT6	TCONS_00056119,ENSGALT00000096110,TCONS_00025147,TCONS_00090221,TCONS_00151674,TCONS_00177069,ENSGALT00000108032,TCONS_00154589,TCONS_00000230,TCONS_00182833,TCONS_00182834,ENSGALT00000094311,TCONS_00175500,TCONS_00046279,TCONS_00155508,TCONS_00044877,TCONS_00163610,TCONS_00117182,TCONS_00055969,ENSGALT00000106111,TCONS_00043683,TCONS_00053325,TCONS_00181348,ENSGALT00000093487
ENSGALG00000016173	UBASH3A	TCONS_00200588,TCONS_00106805,TCONS_00101737,TCONS_00161565,TCONS_00055664,TCONS_00044460,TCONS_00140689,TCONS_00027779,TCONS_00125630,TCONS_00040555,TCONS_00113744,TCONS_00017892
ENSGALG00000053353	BOP1	TCONS_00199718,TCONS_00084990,TCONS_00096244
ENSGALG00000020067	VASH2	TCONS_00169584,ENSGALT00000081154
ENSGALG00000037989	IL10R2	TCONS_00200588,TCONS_00101737,TCONS_00161565,TCONS_00055664,TCONS_00113744
