# Supplementary material for: Long noncoding RNAs and mRNAs profiling in ovary during laying and broodiness in Taihe Black-Bone Silky Fowls (Gallus gallus Domesticus Brisson)
Source: BMC Genomics. 2024 Apr 10;25:357. doi: 10.1186/s12864-024-10281-7 (PMC11005167; doi:10.1186/s12864-024-10281-7)
Supplement: Supplementary file 10 — Supplementary Material 10. [file 12864_2024_10281_MOESM10_ESM.xls]

Table S10. GO enrichment analysis of trans-regulated target genes of DE lncRNAs
GO_accession	Description	Term_type	Over_represented_pValue	Corrected_pValue	CAD_item	CAD_list	Bg_item	Bg_list	Gene_names
GO:0005576	extracellular region	cellular_component	1.34E-16	2.65E-12	169	1145	1178	15043	ENSGALG00000010222,ENSGALG00000043555,ENSGALG00000013604,ENSGALG00000019552,ENSGALG00000049165,ENSGALG00000029819,ENSGALG00000006323,ENSGALG00000011355,ENSGALG00000047480,ENSGALG00000018557,ENSGALG00000027973,ENSGALG00000026098,ENSGALG00000003999,ENSGALG00000030512,ENSGALG00000027219,ENSGALG00000004593,ENSGALG00000047025,ENSGALG00000042193,ENSGALG00000019233,ENSGALG00000030907,ENSGALG00000005099,…
GO:0005615	extracellular space	cellular_component	4.32E-16	4.27E-12	126	1145	786	15043	ENSGALG00000002987,ENSGALG00000006830,ENSGALG00000026585,ENSGALG00000049551,ENSGALG00000004591,ENSGALG00000019555,ENSGALG00000013223,ENSGALG00000016713,ENSGALG00000012140,ENSGALG00000012119,ENSGALG00000030502,ENSGALG00000022815,ENSGALG00000009651,ENSGALG00000011668,ENSGALG00000005619,ENSGALG00000045522,ENSGALG00000039193,ENSGALG00000005968,ENSGALG00000009903,ENSGALG00000011612,ENSGALG00000009179,…
GO:0044421	extracellular region part	cellular_component	5.05E-15	3.33E-11	140	1145	946	15043	ENSGALG00000006323,ENSGALG00000029819,ENSGALG00000049165,ENSGALG00000019552,ENSGALG00000010222,ENSGALG00000043555,ENSGALG00000026098,ENSGALG00000003999,ENSGALG00000018557,ENSGALG00000027973,ENSGALG00000011355,ENSGALG00000004593,ENSGALG00000005099,ENSGALG00000030907,ENSGALG00000042193,ENSGALG00000047025,ENSGALG00000045607,ENSGALG00000007109,ENSGALG00000006087,ENSGALG00000024024,ENSGALG00000002864,…
GO:0042379	chemokine receptor binding	molecular_function	8.99E-11	4.44E-07	17	1145	33	15043	ENSGALG00000011668,ENSGALG00000053121,ENSGALG00000022815,ENSGALG00000034478,ENSGALG00000042193,ENSGALG00000049551,ENSGALG00000019845,ENSGALG00000045607,ENSGALG00000053868,ENSGALG00000016670,ENSGALG00000054196,ENSGALG00000026098,ENSGALG00000026663,ENSGALG00000047285,ENSGALG00000016669,ENSGALG00000002329,ENSGALG00000016668
GO:0048020	CCR chemokine receptor binding	molecular_function	5.04E-10	1.99E-06	14	1145	24	15043	ENSGALG00000049551,ENSGALG00000016668,ENSGALG00000016669,ENSGALG00000002329,ENSGALG00000047285,ENSGALG00000042193,ENSGALG00000054196,ENSGALG00000026663,ENSGALG00000022815,ENSGALG00000034478,ENSGALG00000016670,ENSGALG00000053121,ENSGALG00000053868,ENSGALG00000019845
GO:0006952	defense response	biological_process	1.01E-08	3.34E-05	88	1145	631	15043	ENSGALG00000019843,ENSGALG00000016142,ENSGALG00000003295,ENSGALG00000045085,ENSGALG00000003383,ENSGALG00000028284,ENSGALG00000045534,ENSGALG00000012418,ENSGALG00000012481,ENSGALG00000053549,ENSGALG00000003595,ENSGALG00000009963,ENSGALG00000033635,ENSGALG00000008267,ENSGALG00000009639,ENSGALG00000012396,ENSGALG00000045607,ENSGALG00000007109,ENSGALG00000026781,ENSGALG00000006707,ENSGALG00000039633,…
GO:0009605	response to external stimulus	biological_process	4.12E-07	0.0010392	135	1145	1200	15043	ENSGALG00000011404,ENSGALG00000028519,ENSGALG00000041988,ENSGALG00000031493,ENSGALG00000019843,ENSGALG00000003295,ENSGALG00000009963,ENSGALG00000021031,ENSGALG00000009639,ENSGALG00000012481,ENSGALG00000012418,ENSGALG00000053549,ENSGALG00000019847,ENSGALG00000041555,ENSGALG00000011551,ENSGALG00000017046,ENSGALG00000016669,ENSGALG00000034150,ENSGALG00000017040,ENSGALG00000037437,ENSGALG00000026207,…
GO:0060326	cell chemotaxis	biological_process	4.20E-07	0.0010392	34	1145	175	15043	ENSGALG00000007675,ENSGALG00000027476,ENSGALG00000053121,ENSGALG00000034478,ENSGALG00000029435,ENSGALG00000053549,ENSGALG00000045607,ENSGALG00000027716,ENSGALG00000053868,ENSGALG00000016670,ENSGALG00000054196,ENSGALG00000028519,ENSGALG00000047285,ENSGALG00000040368,ENSGALG00000014690,ENSGALG00000016713,ENSGALG00000011668,ENSGALG00000037437,ENSGALG00000036627,ENSGALG00000022815,ENSGALG00000042193,…
GO:0031731	CCR6 chemokine receptor binding	molecular_function	7.40E-07	0.0016266	7	1145	9	15043	ENSGALG00000016669,ENSGALG00000016670,ENSGALG00000016668,ENSGALG00000022815,ENSGALG00000019845,ENSGALG00000047285,ENSGALG00000042193
GO:0048247	lymphocyte chemotaxis	biological_process	2.64E-06	0.0052154	12	1145	32	15043	ENSGALG00000014690,ENSGALG00000002329,ENSGALG00000053549,ENSGALG00000049551,ENSGALG00000026098,ENSGALG00000026663,ENSGALG00000029435,ENSGALG00000054196,ENSGALG00000053868,ENSGALG00000053121,ENSGALG00000034478,ENSGALG00000045607
GO:0030414	peptidase inhibitor activity	molecular_function	4.19E-06	0.0074944	24	1145	114	15043	ENSGALG00000004591,ENSGALG00000030255,ENSGALG00000045520,ENSGALG00000006453,ENSGALG00000002987,ENSGALG00000019554,ENSGALG00000023070,ENSGALG00000019553,XLOC_030792,ENSGALG00000008660,ENSGALG00000017040,ENSGALG00000009651,ENSGALG00000019555,ENSGALG00000002594,ENSGALG00000047480,ENSGALG00000046159,ENSGALG00000052026,ENSGALG00000039239,ENSGALG00000012872,ENSGALG00000053694,ENSGALG00000019552,ENSGALG…
GO:0042742	defense response to bacterium	biological_process	4.55E-06	0.0074944	22	1145	98	15043	ENSGALG00000042193,ENSGALG00000009963,ENSGALG00000019696,ENSGALG00000014984,ENSGALG00000006453,XLOC_077874,ENSGALG00000019843,ENSGALG00000022815,ENSGALG00000027165,ENSGALG00000027973,ENSGALG00000047285,ENSGALG00000008014,ENSGALG00000026098,ENSGALG00000011551,ENSGALG00000016668,ENSGALG00000008439,ENSGALG00000034150,ENSGALG00000016669,ENSGALG00000019845,ENSGALG00000019847,ENSGALG00000016670,ENSGALG…
GO:0004866	endopeptidase inhibitor activity	molecular_function	6.40E-06	0.0084252	23	1145	109	15043	ENSGALG00000023070,ENSGALG00000002987,ENSGALG00000019554,ENSGALG00000045520,ENSGALG00000006453,ENSGALG00000030255,ENSGALG00000004591,ENSGALG00000019555,ENSGALG00000009651,ENSGALG00000017040,ENSGALG00000008660,XLOC_030792,ENSGALG00000019553,ENSGALG00000053694,ENSGALG00000039239,ENSGALG00000012872,ENSGALG00000052026,ENSGALG00000046159,ENSGALG00000047480,ENSGALG00000002594,ENSGALG00000003015,ENSGALG…
GO:0048870	cell motility	biological_process	6.60E-06	0.0084252	109	1145	964	15043	ENSGALG00000016713,ENSGALG00000002525,ENSGALG00000006409,ENSGALG00000011668,ENSGALG00000034975,ENSGALG00000022815,ENSGALG00000008947,ENSGALG00000003073,ENSGALG00000032628,ENSGALG00000004064,ENSGALG00000003336,ENSGALG00000049551,ENSGALG00000019845,ENSGALG00000001264,ENSGALG00000041640,ENSGALG00000007832,ENSGALG00000038089,ENSGALG00000043254,ENSGALG00000028341,ENSGALG00000008437,ENSGALG00000026663,…
GO:0051674	localization of cell	biological_process	6.60E-06	0.0084252	109	1145	964	15043	ENSGALG00000026313,ENSGALG00000031410,ENSGALG00000010311,ENSGALG00000014690,ENSGALG00000008281,ENSGALG00000028519,ENSGALG00000008007,ENSGALG00000006707,ENSGALG00000002583,ENSGALG00000042577,ENSGALG00000025822,ENSGALG00000045607,ENSGALG00000006087,ENSGALG00000053549,ENSGALG00000016491,ENSGALG00000006992,ENSGALG00000029435,ENSGALG00000011738,ENSGALG00000003295,ENSGALG00000002191,ENSGALG00000039553,…
GO:0050829	defense response to Gram-negative bacterium	biological_process	6.81E-06	0.0084252	11	1145	29	15043	ENSGALG00000027165,ENSGALG00000019843,ENSGALG00000019845,ENSGALG00000006453,ENSGALG00000014984,ENSGALG00000034150,XLOC_077874,ENSGALG00000009963,ENSGALG00000047285,ENSGALG00000027973,ENSGALG00000019696
GO:0040011	locomotion	biological_process	8.53E-06	0.0098741	120	1145	1093	15043	ENSGALG00000016670,ENSGALG00000006009,ENSGALG00000053868,ENSGALG00000027716,ENSGALG00000029514,ENSGALG00000006413,ENSGALG00000038848,ENSGALG00000041295,ENSGALG00000011468,ENSGALG00000040368,ENSGALG00000047285,ENSGALG00000000364,ENSGALG00000053278,ENSGALG00000054196,ENSGALG00000014725,ENSGALG00000039724,ENSGALG00000034478,ENSGALG00000032634,ENSGALG00000012885,ENSGALG00000037043,ENSGALG00000004165,…
GO:0008009	chemokine activity	molecular_function	8.99E-06	0.0098741	10	1145	24	15043	ENSGALG00000045607,ENSGALG00000053868,ENSGALG00000053121,ENSGALG00000011668,ENSGALG00000034478,ENSGALG00000026663,ENSGALG00000026098,ENSGALG00000054196,ENSGALG00000002329,ENSGALG00000049551
GO:0016477	cell migration	biological_process	1.09E-05	0.010526	100	1145	877	15043	ENSGALG00000037437,ENSGALG00000036627,ENSGALG00000010949,ENSGALG00000001171,ENSGALG00000043754,ENSGALG00000042193,ENSGALG00000026383,ENSGALG00000015132,ENSGALG00000029378,ENSGALG00000011684,ENSGALG00000014984,ENSGALG00000001608,ENSGALG00000007744,ENSGALG00000029819,ENSGALG00000049165,ENSGALG00000041555,ENSGALG00000033118,ENSGALG00000005321,ENSGALG00000026098,ENSGALG00000027973,ENSGALG00000016669,…
GO:0072677	eosinophil migration	biological_process	1.12E-05	0.010526	7	1145	12	15043	ENSGALG00000003336,ENSGALG00000002329,ENSGALG00000053868,ENSGALG00000043254,ENSGALG00000053549,ENSGALG00000034478,ENSGALG00000029819
GO:0006935	chemotaxis	biological_process	1.12E-05	0.010526	51	1145	364	15043	ENSGALG00000007675,ENSGALG00000026214,ENSGALG00000012123,ENSGALG00000053121,ENSGALG00000027476,ENSGALG00000034478,ENSGALG00000030822,ENSGALG00000029435,ENSGALG00000021031,ENSGALG00000053549,ENSGALG00000038629,ENSGALG00000045607,ENSGALG00000029514,ENSGALG00000027716,ENSGALG00000053868,ENSGALG00000016670,ENSGALG00000053278,ENSGALG00000054196,ENSGALG00000028519,ENSGALG00000047285,ENSGALG00000040368,…
GO:0061135	endopeptidase regulator activity	molecular_function	1.21E-05	0.010899	23	1145	113	15043	ENSGALG00000019553,ENSGALG00000017040,ENSGALG00000009651,ENSGALG00000008660,XLOC_030792,ENSGALG00000019555,ENSGALG00000004591,ENSGALG00000006453,ENSGALG00000045520,ENSGALG00000030255,ENSGALG00000023070,ENSGALG00000002987,ENSGALG00000019554,ENSGALG00000019552,ENSGALG00000000293,ENSGALG00000003015,ENSGALG00000046159,ENSGALG00000047480,ENSGALG00000002594,ENSGALG00000012872,ENSGALG00000039239,ENSGALG…
GO:0042330	taxis	biological_process	1.30E-05	0.011221	51	1145	366	15043	ENSGALG00000029819,ENSGALG00000007785,ENSGALG00000019845,ENSGALG00000001264,ENSGALG00000001124,ENSGALG00000016668,ENSGALG00000002329,ENSGALG00000016669,ENSGALG00000027973,ENSGALG00000007620,ENSGALG00000000227,ENSGALG00000026663,ENSGALG00000026098,ENSGALG00000022815,ENSGALG00000037437,ENSGALG00000036627,ENSGALG00000011668,ENSGALG00000016713,ENSGALG00000014984,ENSGALG00000001608,ENSGALG00000011684,…
GO:0004867	serine-type endopeptidase inhibitor activity	molecular_function	1.47E-05	0.0118	15	1145	56	15043	ENSGALG00000012872,ENSGALG00000039239,ENSGALG00000030255,ENSGALG00000045520,ENSGALG00000052026,ENSGALG00000002594,ENSGALG00000004591,ENSGALG00000023070,ENSGALG00000002987,ENSGALG00000019554,XLOC_030792,ENSGALG00000019552,ENSGALG00000019553,ENSGALG00000019555,ENSGALG00000003015
GO:0061844	antimicrobial humoral immune response mediated by antimicrobial peptide	biological_process	1.49E-05	0.0118	8	1145	16	15043	ENSGALG00000011668,ENSGALG00000045607,ENSGALG00000006453,ENSGALG00000034150,ENSGALG00000024272,ENSGALG00000027973,ENSGALG00000026098,ENSGALG00000019696
GO:0097530	granulocyte migration	biological_process	1.88E-05	0.014279	17	1145	70	15043	ENSGALG00000034478,ENSGALG00000036627,ENSGALG00000011668,ENSGALG00000053121,ENSGALG00000053549,ENSGALG00000029378,ENSGALG00000049551,ENSGALG00000003336,ENSGALG00000029819,ENSGALG00000045607,ENSGALG00000043254,ENSGALG00000053868,ENSGALG00000027973,ENSGALG00000026098,ENSGALG00000026663,ENSGALG00000054196,ENSGALG00000002329
GO:0010466	negative regulation of peptidase activity	biological_process	2.23E-05	0.016361	25	1145	134	15043	ENSGALG00000053694,ENSGALG00000012872,ENSGALG00000039239,ENSGALG00000015937,ENSGALG00000046159,ENSGALG00000002594,ENSGALG00000003015,ENSGALG00000006087,ENSGALG00000000293,ENSGALG00000019552,ENSGALG00000023070,ENSGALG00000033635,ENSGALG00000002987,ENSGALG00000019554,ENSGALG00000003589,ENSGALG00000006992,ENSGALG00000030255,ENSGALG00000045520,ENSGALG00000006453,ENSGALG00000004591,ENSGALG00000019555,…
GO:0030593	neutrophil chemotaxis	biological_process	2.44E-05	0.017214	14	1145	51	15043	ENSGALG00000003336,ENSGALG00000002329,ENSGALG00000049551,ENSGALG00000029378,ENSGALG00000054196,ENSGALG00000026663,ENSGALG00000026098,ENSGALG00000027973,ENSGALG00000011668,ENSGALG00000053121,ENSGALG00000053868,ENSGALG00000036627,ENSGALG00000034478,ENSGALG00000045607
GO:0042056	chemoattractant activity	molecular_function	2.83E-05	0.019035	10	1145	28	15043	ENSGALG00000022815,ENSGALG00000034478,ENSGALG00000016670,ENSGALG00000027716,ENSGALG00000029819,ENSGALG00000019845,ENSGALG00000016668,ENSGALG00000016669,ENSGALG00000047285,ENSGALG00000042193
GO:0015373	anion:sodium symporter activity	molecular_function	2.89E-05	0.019035	4	1145	4	15043	ENSGALG00000014690,ENSGALG00000008874,ENSGALG00000041932,ENSGALG00000004945
GO:0070098	chemokine-mediated signaling pathway	biological_process	3.20E-05	0.019774	14	1145	51	15043	ENSGALG00000049551,ENSGALG00000002329,ENSGALG00000021031,ENSGALG00000028519,ENSGALG00000054196,ENSGALG00000026098,ENSGALG00000026663,ENSGALG00000036627,ENSGALG00000034478,ENSGALG00000011668,ENSGALG00000053121,ENSGALG00000053868,ENSGALG00000007675,ENSGALG00000045607
GO:1990266	neutrophil migration	biological_process	3.20E-05	0.019774	15	1145	59	15043	ENSGALG00000029378,ENSGALG00000053549,ENSGALG00000049551,ENSGALG00000002329,ENSGALG00000003336,ENSGALG00000027973,ENSGALG00000026663,ENSGALG00000026098,ENSGALG00000054196,ENSGALG00000034478,ENSGALG00000036627,ENSGALG00000053868,ENSGALG00000011668,ENSGALG00000053121,ENSGALG00000045607
GO:0030595	leukocyte chemotaxis	biological_process	3.75E-05	0.02248	23	1145	120	15043	ENSGALG00000054196,ENSGALG00000026663,ENSGALG00000026098,ENSGALG00000027973,ENSGALG00000040368,ENSGALG00000014690,ENSGALG00000002329,ENSGALG00000045607,ENSGALG00000029819,ENSGALG00000053868,ENSGALG00000029435,ENSGALG00000003336,ENSGALG00000011684,ENSGALG00000014984,ENSGALG00000049551,ENSGALG00000029378,ENSGALG00000053549,ENSGALG00000016713,ENSGALG00000007675,ENSGALG00000053121,ENSGALG00000011668,…
GO:0010951	negative regulation of endopeptidase activity	biological_process	3.87E-05	0.022487	24	1145	130	15043	ENSGALG00000033635,ENSGALG00000023070,ENSGALG00000019554,ENSGALG00000002987,ENSGALG00000003589,ENSGALG00000006992,ENSGALG00000045520,ENSGALG00000006453,ENSGALG00000030255,ENSGALG00000004591,ENSGALG00000019555,ENSGALG00000017040,ENSGALG00000009651,ENSGALG00000008660,ENSGALG00000019553,ENSGALG00000053694,ENSGALG00000039239,ENSGALG00000012872,ENSGALG00000015937,ENSGALG00000046159,ENSGALG00000002594,…
GO:0071621	granulocyte chemotaxis	biological_process	4.24E-05	0.023983	15	1145	60	15043	ENSGALG00000003336,ENSGALG00000002329,ENSGALG00000049551,ENSGALG00000029378,ENSGALG00000054196,ENSGALG00000026098,ENSGALG00000026663,ENSGALG00000027973,ENSGALG00000053121,ENSGALG00000011668,ENSGALG00000053868,ENSGALG00000036627,ENSGALG00000034478,ENSGALG00000045607,ENSGALG00000029819
GO:0061134	peptidase regulator activity	molecular_function	4.60E-05	0.025279	24	1145	131	15043	ENSGALG00000019553,ENSGALG00000008660,XLOC_030792,ENSGALG00000009651,ENSGALG00000017040,ENSGALG00000019555,ENSGALG00000004591,ENSGALG00000045520,ENSGALG00000006453,ENSGALG00000030255,ENSGALG00000002987,ENSGALG00000019554,ENSGALG00000023070,ENSGALG00000019552,ENSGALG00000000293,ENSGALG00000006087,ENSGALG00000003015,ENSGALG00000047480,ENSGALG00000002594,ENSGALG00000046159,ENSGALG00000052026,ENSGALG…
GO:0031012	extracellular matrix	cellular_component	5.12E-05	0.027349	37	1145	252	15043	ENSGALG00000003999,ENSGALG00000018557,ENSGALG00000005968,ENSGALG00000039193,ENSGALG00000002546,ENSGALG00000009641,ENSGALG00000017046,ENSGALG00000017183,ENSGALG00000049165,ENSGALG00000029617,ENSGALG00000041555,ENSGALG00000043555,ENSGALG00000005321,ENSGALG00000012119,ENSGALG00000019061,ENSGALG00000005619,ENSGALG00000005120,ENSGALG00000019761,ENSGALG00000000761,ENSGALG00000034456,ENSGALG00000026080,…
GO:0098542	defense response to other organism	biological_process	5.99E-05	0.031162	32	1145	199	15043	ENSGALG00000009963,ENSGALG00000009639,ENSGALG00000019696,ENSGALG00000006453,XLOC_077874,ENSGALG00000002138,ENSGALG00000016142,ENSGALG00000045085,ENSGALG00000019843,ENSGALG00000027165,ENSGALG00000012885,ENSGALG00000047285,ENSGALG00000008439,ENSGALG00000016670,ENSGALG00000042193,ENSGALG00000016400,ENSGALG00000014984,ENSGALG00000024272,ENSGALG00000013723,ENSGALG00000022815,ENSGALG00000009903,ENSGALG…
GO:0019730	antimicrobial humoral response	biological_process	8.90E-05	0.045146	9	1145	25	15043	ENSGALG00000045607,ENSGALG00000011668,ENSGALG00000011551,ENSGALG00000026098,ENSGALG00000019696,ENSGALG00000027973,ENSGALG00000024272,ENSGALG00000034150,ENSGALG00000006453
GO:0001664	G-protein coupled receptor binding	molecular_function	9.31E-05	0.046052	28	1145	168	15043	ENSGALG00000049551,ENSGALG00000042193,ENSGALG00000019018,ENSGALG00000039163,ENSGALG00000034478,ENSGALG00000007047,ENSGALG00000022815,ENSGALG00000011668,ENSGALG00000053121,ENSGALG00000012119,ENSGALG00000016668,ENSGALG00000011355,ENSGALG00000016669,ENSGALG00000002329,ENSGALG00000023521,ENSGALG00000047285,ENSGALG00000026663,ENSGALG00000026098,ENSGALG00000044431,ENSGALG00000054196,ENSGALG00000016670,…
GO:0010647	positive regulation of cell communication	biological_process	0.00010097	0.048714	108	1145	1011	15043	ENSGALG00000038848,ENSGALG00000026091,ENSGALG00000008771,ENSGALG00000053868,ENSGALG00000026011,ENSGALG00000029514,ENSGALG00000054196,ENSGALG00000016661,ENSGALG00000032282,ENSGALG00000040368,ENSGALG00000008439,ENSGALG00000011468,ENSGALG00000003113,ENSGALG00000013892,ENSGALG00000002138,ENSGALG00000053121,ENSGALG00000034478,ENSGALG00000007047,ENSGALG00000010055,ENSGALG00000006453,ENSGALG00000029968,…
GO:0006954	inflammatory response	biological_process	0.00010909	0.051381	40	1145	283	15043	ENSGALG00000026663,ENSGALG00000026098,ENSGALG00000008014,ENSGALG00000030526,ENSGALG00000001573,ENSGALG00000002329,ENSGALG00000003775,ENSGALG00000039461,ENSGALG00000043064,ENSGALG00000006830,ENSGALG00000004064,ENSGALG00000027786,ENSGALG00000049551,ENSGALG00000015833,ENSGALG00000011668,ENSGALG00000005619,ENSGALG00000014840,ENSGALG00000027093,ENSGALG00000017040,ENSGALG00000007171,ENSGALG00000053278,…
GO:0062023	collagen-containing extracellular matrix	cellular_component	0.00012264	0.055976	22	1145	127	15043	ENSGALG00000003589,ENSGALG00000011740,ENSGALG00000005120,ENSGALG00000005619,ENSGALG00000018557,ENSGALG00000039193,ENSGALG00000003999,ENSGALG00000009641,ENSGALG00000017046,ENSGALG00000026080,ENSGALG00000034456,ENSGALG00000002546,ENSGALG00000049165,ENSGALG00000006087,ENSGALG00000005180,ENSGALG00000033671,ENSGALG00000016478,ENSGALG00000043555,ENSGALG00000005321,ENSGALG00000041555,ENSGALG00000029617,…
GO:0005539	glycosaminoglycan binding	molecular_function	0.00012585	0.055976	20	1145	108	15043	ENSGALG00000039553,ENSGALG00000002138,ENSGALG00000004593,ENSGALG00000026214,ENSGALG00000012119,ENSGALG00000010949,ENSGALG00000016491,ENSGALG00000012481,ENSGALG00000006453,ENSGALG00000004591,ENSGALG00000039411,ENSGALG00000006413,ENSGALG00000005643,ENSGALG00000039193,ENSGALG00000011551,ENSGALG00000003999,ENSGALG00000021135,ENSGALG00000017046,ENSGALG00000002546,ENSGALG00000015612
GO:0023056	positive regulation of signaling	biological_process	0.00012734	0.055976	108	1145	1017	15043	ENSGALG00000028203,ENSGALG00000000540,ENSGALG00000003775,ENSGALG00000009256,ENSGALG00000002086,ENSGALG00000013604,ENSGALG00000035185,ENSGALG00000043555,ENSGALG00000041555,ENSGALG00000011322,ENSGALG00000002840,ENSGALG00000011684,ENSGALG00000014984,ENSGALG00000015132,ENSGALG00000036497,ENSGALG00000002766,ENSGALG00000023379,ENSGALG00000030907,ENSGALG00000016400,ENSGALG00000010949,ENSGALG00000037989,…
GO:0004857	enzyme inhibitor activity	molecular_function	0.00013243	0.056949	33	1145	220	15043	ENSGALG00000046159,ENSGALG00000047480,ENSGALG00000039239,ENSGALG00000028203,ENSGALG00000012872,ENSGALG00000026137,ENSGALG00000000293,ENSGALG00000003015,ENSGALG00000019552,ENSGALG00000002987,ENSGALG00000004591,ENSGALG00000007158,ENSGALG00000008060,ENSGALG00000019555,ENSGALG00000000619,ENSGALG00000017040,ENSGALG00000009651,XLOC_030792,ENSGALG00000053694,ENSGALG00000002594,ENSGALG00000004506,ENSGALG…
GO:0071356	cellular response to tumor necrosis factor	biological_process	0.00015203	0.063985	19	1145	99	15043	ENSGALG00000002329,ENSGALG00000033520,ENSGALG00000016719,ENSGALG00000049891,ENSGALG00000026663,ENSGALG00000054196,ENSGALG00000053868,ENSGALG00000006491,ENSGALG00000039461,ENSGALG00000043555,ENSGALG00000030140,ENSGALG00000014984,ENSGALG00000036496,ENSGALG00000049551,ENSGALG00000004064,ENSGALG00000053121,ENSGALG00000034478,ENSGALG00000003295,ENSGALG00000002138
GO:0006955	immune response	biological_process	0.00015672	0.064018	78	1145	678	15043	ENSGALG00000011718,ENSGALG00000016854,ENSGALG00000002507,ENSGALG00000053868,ENSGALG00000030363,ENSGALG00000032348,ENSGALG00000016173,ENSGALG00000016661,ENSGALG00000054196,ENSGALG00000053278,ENSGALG00000008439,ENSGALG00000013101,ENSGALG00000040269,ENSGALG00000007675,ENSGALG00000030007,ENSGALG00000034478,ENSGALG00000012885,ENSGALG00000053121,ENSGALG00000016788,ENSGALG00000035260,ENSGALG00000003589,…
GO:1902533	positive regulation of intracellular signal transduction	biological_process	0.00015858	0.064018	68	1145	578	15043	ENSGALG00000009179,ENSGALG00000026663,ENSGALG00000002329,ENSGALG00000023821,ENSGALG00000023521,ENSGALG00000016364,ENSGALG00000028069,ENSGALG00000038089,ENSGALG00000006491,ENSGALG00000004064,ENSGALG00000002987,ENSGALG00000048883,ENSGALG00000044485,ENSGALG00000028420,ENSGALG00000015259,ENSGALG00000004530,ENSGALG00000007158,ENSGALG00000013356,ENSGALG00000049551,ENSGALG00000006217,ENSGALG00000024272,…
GO:0002376	immune system process	biological_process	0.00022094	0.086376	127	1145	1241	15043	ENSGALG00000019553,ENSGALG00000012885,ENSGALG00000053121,ENSGALG00000034478,ENSGALG00000008660,ENSGALG00000030007,ENSGALG00000007675,ENSGALG00000015854,ENSGALG00000002138,ENSGALG00000040269,ENSGALG00000014726,ENSGALG00000009807,ENSGALG00000040180,ENSGALG00000026948,ENSGALG00000006453,ENSGALG00000003589,ENSGALG00000053601,ENSGALG00000019696,ENSGALG00000016788,ENSGALG00000035260,ENSGALG00000053868,…
GO:0050900	leukocyte migration	biological_process	0.0002227	0.086376	28	1145	180	15043	ENSGALG00000029435,ENSGALG00000003336,ENSGALG00000014984,ENSGALG00000026948,ENSGALG00000011684,ENSGALG00000049551,ENSGALG00000029378,ENSGALG00000053549,ENSGALG00000016713,ENSGALG00000007675,ENSGALG00000011668,ENSGALG00000034975,ENSGALG00000053121,ENSGALG00000036627,ENSGALG00000034478,ENSGALG00000028341,ENSGALG00000054196,ENSGALG00000026663,ENSGALG00000026098,ENSGALG00000027973,ENSGALG00000040368,…
GO:0043062	extracellular structure organization	biological_process	0.00023512	0.088255	31	1145	212	15043	ENSGALG00000002546,ENSGALG00000010125,ENSGALG00000017046,ENSGALG00000009641,ENSGALG00000008439,ENSGALG00000006707,ENSGALG00000005968,ENSGALG00000041555,ENSGALG00000029617,ENSGALG00000043555,ENSGALG00000004230,ENSGALG00000025822,ENSGALG00000006958,ENSGALG00000005180,ENSGALG00000007109,ENSGALG00000017183,ENSGALG00000039411,ENSGALG00000016491,ENSGALG00000006992,ENSGALG00000003589,ENSGALG00000002987,…
GO:0030545	receptor regulator activity	molecular_function	0.00024033	0.088255	43	1145	314	15043	ENSGALG00000013604,ENSGALG00000029819,ENSGALG00000019845,ENSGALG00000016668,ENSGALG00000011355,ENSGALG00000016669,ENSGALG00000009256,ENSGALG00000002329,ENSGALG00000009179,ENSGALG00000039193,ENSGALG00000009903,ENSGALG00000026098,ENSGALG00000026663,ENSGALG00000027219,ENSGALG00000022815,XLOC_030792,ENSGALG00000010949,ENSGALG00000026207,ENSGALG00000011668,ENSGALG00000012140,ENSGALG00000049551,ENSGALG…
GO:0006928	movement of cell or subcellular component	biological_process	0.00024093	0.088255	127	1145	1260	15043	ENSGALG00000026098,ENSGALG00000007417,ENSGALG00000027973,ENSGALG00000016669,ENSGALG00000026944,ENSGALG00000000540,ENSGALG00000012747,ENSGALG00000028203,ENSGALG00000007744,ENSGALG00000029819,ENSGALG00000049165,ENSGALG00000015878,ENSGALG00000041555,ENSGALG00000033118,ENSGALG00000005321,ENSGALG00000043754,ENSGALG00000001171,ENSGALG00000040971,ENSGALG00000012997,ENSGALG00000026383,ENSGALG00000042193,…
GO:0048584	positive regulation of response to stimulus	biological_process	0.00027993	0.10068	127	1145	1255	15043	ENSGALG00000035185,ENSGALG00000043555,ENSGALG00000013956,ENSGALG00000041555,ENSGALG00000011322,ENSGALG00000029819,ENSGALG00000002840,ENSGALG00000026137,ENSGALG00000028203,ENSGALG00000000540,ENSGALG00000003775,ENSGALG00000009256,ENSGALG00000039480,ENSGALG00000026098,ENSGALG00000010949,ENSGALG00000037989,ENSGALG00000017040,ENSGALG00000039633,ENSGALG00000014840,ENSGALG00000047145,ENSGALG00000026207,…
GO:0048245	eosinophil chemotaxis	biological_process	0.00032183	0.11231	5	1145	9	15043	ENSGALG00000003336,ENSGALG00000002329,ENSGALG00000053868,ENSGALG00000034478,ENSGALG00000029819
GO:0098772	molecular function regulator	molecular_function	0.00032362	0.11231	118	1145	1148	15043	ENSGALG00000004350,ENSGALG00000045520,ENSGALG00000030255,ENSGALG00000006453,ENSGALG00000039163,ENSGALG00000001299,ENSGALG00000023070,ENSGALG00000019553,ENSGALG00000012885,ENSGALG00000027476,ENSGALG00000053121,ENSGALG00000034478,ENSGALG00000007047,ENSGALG00000008660,ENSGALG00000022696,ENSGALG00000003113,ENSGALG00000002138,ENSGALG00000002193,ENSGALG00000002594,ENSGALG00000004506,ENSGALG00000038502,…
GO:0009620	response to fungus	biological_process	0.00035512	0.12111	7	1145	19	15043	ENSGALG00000028284,ENSGALG00000024272,ENSGALG00000022815,ENSGALG00000006453,ENSGALG00000031493,ENSGALG00000019843,ENSGALG00000019845
GO:0072676	lymphocyte migration	biological_process	0.00037463	0.12549	13	1145	58	15043	ENSGALG00000045607,ENSGALG00000053121,ENSGALG00000053868,ENSGALG00000034478,ENSGALG00000054196,ENSGALG00000028341,ENSGALG00000026098,ENSGALG00000026663,ENSGALG00000029435,ENSGALG00000002329,ENSGALG00000014690,ENSGALG00000049551,ENSGALG00000053549
GO:0051707	response to other organism	biological_process	0.00038514	0.12549	52	1145	421	15043	XLOC_077874,ENSGALG00000008901,ENSGALG00000006453,ENSGALG00000016491,ENSGALG00000009639,ENSGALG00000019696,ENSGALG00000009963,ENSGALG00000028284,ENSGALG00000003383,ENSGALG00000012885,ENSGALG00000045085,ENSGALG00000016142,ENSGALG00000019843,ENSGALG00000027165,ENSGALG00000008945,ENSGALG00000002138,ENSGALG00000031493,ENSGALG00000004506,ENSGALG00000008439,ENSGALG00000039187,ENSGALG00000047285,ENSGALG…
GO:0031640	killing of cells of other organism	biological_process	0.00039814	0.12549	6	1145	14	15043	ENSGALG00000009963,ENSGALG00000019845,ENSGALG00000022815,ENSGALG00000014984,ENSGALG00000006453,ENSGALG00000024272
GO:0044364	disruption of cells of other organism	biological_process	0.00039814	0.12549	6	1145	14	15043	ENSGALG00000009963,ENSGALG00000019845,ENSGALG00000022815,ENSGALG00000014984,ENSGALG00000006453,ENSGALG00000024272
GO:0097529	myeloid leukocyte migration	biological_process	0.00040669	0.12549	19	1145	106	15043	ENSGALG00000049551,ENSGALG00000011684,ENSGALG00000029378,ENSGALG00000053549,ENSGALG00000003336,ENSGALG00000036627,ENSGALG00000034478,ENSGALG00000053121,ENSGALG00000011668,ENSGALG00000016713,ENSGALG00000002329,ENSGALG00000027973,ENSGALG00000054196,ENSGALG00000026098,ENSGALG00000026663,ENSGALG00000043254,ENSGALG00000053868,ENSGALG00000029819,ENSGALG00000045607
GO:0034358	plasma lipoprotein particle	cellular_component	0.0004162	0.12549	6	1145	14	15043	XLOC_071723,ENSGALG00000016491,ENSGALG00000027716,ENSGALG00000015134,ENSGALG00000016713,ENSGALG00000007109
GO:1990777	lipoprotein particle	cellular_component	0.0004162	0.12549	6	1145	14	15043	ENSGALG00000016713,ENSGALG00000007109,XLOC_071723,ENSGALG00000016491,ENSGALG00000027716,ENSGALG00000015134
GO:0050918	positive chemotaxis	biological_process	0.00041869	0.12549	10	1145	38	15043	ENSGALG00000047285,ENSGALG00000042193,ENSGALG00000014984,ENSGALG00000016668,ENSGALG00000016669,ENSGALG00000029819,ENSGALG00000019845,ENSGALG00000022815,ENSGALG00000016670,ENSGALG00000027716
GO:0048018	receptor ligand activity	molecular_function	0.00042698	0.1255	40	1145	293	15043	ENSGALG00000008490,ENSGALG00000016670,ENSGALG00000053868,ENSGALG00000027716,ENSGALG00000052927,ENSGALG00000024024,ENSGALG00000012757,ENSGALG00000045607,ENSGALG00000028991,ENSGALG00000047285,ENSGALG00000000364,ENSGALG00000054196,ENSGALG00000007047,ENSGALG00000027791,ENSGALG00000034478,ENSGALG00000053121,ENSGALG00000001299,ENSGALG00000013604,ENSGALG00000029819,ENSGALG00000019845,ENSGALG00000016668,…
GO:0043207	response to external biotic stimulus	biological_process	0.00043142	0.1255	52	1145	423	15043	ENSGALG00000024272,ENSGALG00000014984,ENSGALG00000011684,ENSGALG00000013356,ENSGALG00000016400,ENSGALG00000042193,ENSGALG00000011668,ENSGALG00000013723,ENSGALG00000022815,ENSGALG00000034150,ENSGALG00000016669,ENSGALG00000023821,ENSGALG00000016668,ENSGALG00000008014,ENSGALG00000026098,ENSGALG00000011551,ENSGALG00000009903,ENSGALG00000027973,ENSGALG00000006491,ENSGALG00000043064,ENSGALG00000043254,…
GO:0034612	response to tumor necrosis factor	biological_process	0.00046778	0.1341	19	1145	108	15043	ENSGALG00000030140,ENSGALG00000053868,ENSGALG00000039461,ENSGALG00000006491,ENSGALG00000043555,ENSGALG00000026663,ENSGALG00000054196,ENSGALG00000002329,ENSGALG00000033520,ENSGALG00000016719,ENSGALG00000049891,ENSGALG00000002138,ENSGALG00000053121,ENSGALG00000034478,ENSGALG00000003295,ENSGALG00000004064,ENSGALG00000014984,ENSGALG00000049551,ENSGALG00000036496
GO:0010966	regulation of phosphate transport	biological_process	0.00049686	0.14041	4	1145	6	15043	ENSGALG00000012135,ENSGALG00000027791,ENSGALG00000031997,ENSGALG00000008014
GO:0051673	membrane disruption in other organism	biological_process	0.00053563	0.14726	3	1145	3	15043	ENSGALG00000034150,ENSGALG00000006453,ENSGALG00000027973
GO:2000118	regulation of sodium-dependent phosphate transport	biological_process	0.00053602	0.14726	3	1145	3	15043	ENSGALG00000012135,ENSGALG00000031997,ENSGALG00000008014
GO:0071347	cellular response to interleukin-1	biological_process	0.00056451	0.15123	12	1145	53	15043	ENSGALG00000002329,ENSGALG00000049551,ENSGALG00000007669,ENSGALG00000026663,ENSGALG00000054196,ENSGALG00000030526,ENSGALG00000053868,ENSGALG00000006491,ENSGALG00000053121,ENSGALG00000034478,ENSGALG00000003295,ENSGALG00000002138
GO:0006950	response to stress	biological_process	0.00056574	0.15123	189	1145	2006	15043	ENSGALG00000008393,ENSGALG00000006453,ENSGALG00000002009,ENSGALG00000010391,ENSGALG00000053121,ENSGALG00000004165,ENSGALG00000037043,ENSGALG00000014725,ENSGALG00000012123,ENSGALG00000013892,ENSGALG00000002594,ENSGALG00000033789,ENSGALG00000012135,ENSGALG00000008439,ENSGALG00000054196,ENSGALG00000003641,ENSGALG00000047285,ENSGALG00000029514,ENSGALG00000027716,ENSGALG00000039696,ENSGALG00000038848,…
GO:0032994	protein-lipid complex	cellular_component	0.00062099	0.16378	6	1145	15	15043	ENSGALG00000027716,ENSGALG00000015134,XLOC_071723,ENSGALG00000016491,ENSGALG00000016713,ENSGALG00000007109
GO:0005583	fibrillar collagen trimer	cellular_component	0.00077854	0.2	4	1145	7	15043	ENSGALG00000009641,ENSGALG00000041555,ENSGALG00000002546,ENSGALG00000005180
GO:0098643	banded collagen fibril	cellular_component	0.00077854	0.2	4	1145	7	15043	ENSGALG00000041555,ENSGALG00000002546,ENSGALG00000009641,ENSGALG00000005180
GO:0099509	regulation of presynaptic cytosolic calcium ion concentration	biological_process	0.00079101	0.2006	4	1145	7	15043	ENSGALG00000032282,ENSGALG00000030550,ENSGALG00000026903,ENSGALG00000005332
GO:0035821	modification of morphology or physiology of other organism	biological_process	0.0008366	0.20948	13	1145	64	15043	ENSGALG00000009963,ENSGALG00000027973,ENSGALG00000014984,ENSGALG00000006453,ENSGALG00000024272,ENSGALG00000034150,ENSGALG00000002138,ENSGALG00000019845,ENSGALG00000022815,ENSGALG00000047145,ENSGALG00000028284,ENSGALG00000003383,ENSGALG00000042055
GO:0007599	hemostasis	biological_process	0.00088342	0.2174	18	1145	106	15043	ENSGALG00000039696,ENSGALG00000041867,ENSGALG00000046448,ENSGALG00000004293,ENSGALG00000009266,ENSGALG00000008439,ENSGALG00000039239,ENSGALG00000002594,ENSGALG00000046159,ENSGALG00000001573,ENSGALG00000005619,ENSGALG00000014984,ENSGALG00000010391,ENSGALG00000004591,ENSGALG00000002987,ENSGALG00000049204,ENSGALG00000023379,ENSGALG00000044485
GO:0005201	extracellular matrix structural constituent	molecular_function	0.00089023	0.2174	11	1145	51	15043	ENSGALG00000002546,XLOC_081916,ENSGALG00000034456,ENSGALG00000051882,ENSGALG00000009641,ENSGALG00000012119,ENSGALG00000005180,ENSGALG00000006958,ENSGALG00000039411,ENSGALG00000029617,ENSGALG00000041555
GO:0051346	negative regulation of hydrolase activity	biological_process	0.00090755	0.21893	32	1145	237	15043	ENSGALG00000019552,ENSGALG00000051488,ENSGALG00000000293,ENSGALG00000003015,ENSGALG00000046159,ENSGALG00000012872,ENSGALG00000028203,ENSGALG00000039239,ENSGALG00000017040,ENSGALG00000009651,ENSGALG00000019555,ENSGALG00000000619,ENSGALG00000004591,ENSGALG00000010950,ENSGALG00000002987,ENSGALG00000006087,ENSGALG00000002594,ENSGALG00000015937,ENSGALG00000004506,ENSGALG00000053694,ENSGALG00000028284,…
GO:0009607	response to biotic stimulus	biological_process	0.00094124	0.22432	52	1145	438	15043	ENSGALG00000006491,ENSGALG00000043254,ENSGALG00000043064,ENSGALG00000019847,ENSGALG00000042148,ENSGALG00000019845,ENSGALG00000013057,ENSGALG00000016669,ENSGALG00000023821,ENSGALG00000034150,ENSGALG00000016668,ENSGALG00000011551,ENSGALG00000026098,ENSGALG00000008014,ENSGALG00000009903,ENSGALG00000027973,ENSGALG00000011668,ENSGALG00000013723,ENSGALG00000022815,ENSGALG00000024272,ENSGALG00000014984,…
GO:0045087	innate immune response	biological_process	0.00097371	0.2293	36	1145	274	15043	ENSGALG00000019847,ENSGALG00000005807,ENSGALG00000034150,ENSGALG00000023821,ENSGALG00000002329,ENSGALG00000027973,ENSGALG00000003361,ENSGALG00000026663,ENSGALG00000011551,ENSGALG00000000720,ENSGALG00000027093,ENSGALG00000050176,ENSGALG00000013356,ENSGALG00000049551,ENSGALG00000014984,ENSGALG00000007158,ENSGALG00000016400,ENSGALG00000002507,ENSGALG00000053868,ENSGALG00000007109,ENSGALG00000008439,…
GO:0042476	odontogenesis	biological_process	0.0010086	0.2339	8	1145	29	15043	ENSGALG00000004722,ENSGALG00000043167,ENSGALG00000034504,ENSGALG00000016473,ENSGALG00000005321,ENSGALG00000016375,ENSGALG00000040276,ENSGALG00000011355
GO:0052803	imidazole-containing compound metabolic process	biological_process	0.0010169	0.2339	4	1145	7	15043	ENSGALG00000006306,ENSGALG00000008490,ENSGALG00000011414,XLOC_014500
GO:0005102	signaling receptor binding	molecular_function	0.0010334	0.23495	96	1145	928	15043	ENSGALG00000008765,ENSGALG00000027791,ENSGALG00000006522,ENSGALG00000016491,ENSGALG00000049138,ENSGALG00000026674,ENSGALG00000041471,ENSGALG00000008490,ENSGALG00000052927,ENSGALG00000024024,ENSGALG00000038629,ENSGALG00000045607,ENSGALG00000028991,ENSGALG00000015612,ENSGALG00000003532,ENSGALG00000010949,ENSGALG00000027219,ENSGALG00000026207,ENSGALG00000047145,ENSGALG00000017068,ENSGALG00000011684,…
GO:0042627	chylomicron	cellular_component	0.0011452	0.25742	4	1145	7	15043	ENSGALG00000007109,ENSGALG00000016491,XLOC_071723,ENSGALG00000015134
GO:0002548	monocyte chemotaxis	biological_process	0.0012044	0.26768	9	1145	35	15043	ENSGALG00000016713,ENSGALG00000034478,ENSGALG00000053121,ENSGALG00000053868,ENSGALG00000054196,ENSGALG00000026663,ENSGALG00000026098,ENSGALG00000049551,ENSGALG00000002329
GO:0030198	extracellular matrix organization	biological_process	0.0012634	0.27768	26	1145	185	15043	ENSGALG00000017183,ENSGALG00000039411,ENSGALG00000025822,ENSGALG00000005180,ENSGALG00000006958,ENSGALG00000043555,ENSGALG00000029617,ENSGALG00000041555,ENSGALG00000005968,ENSGALG00000006707,ENSGALG00000017046,ENSGALG00000009641,ENSGALG00000002546,ENSGALG00000010125,ENSGALG00000039553,ENSGALG00000012119,ENSGALG00000043167,ENSGALG00000041834,ENSGALG00000004593,ENSGALG00000005120,ENSGALG00000028284,…
GO:0009967	positive regulation of signal transduction	biological_process	0.0012973	0.28157	93	1145	909	15043	ENSGALG00000035185,ENSGALG00000043555,ENSGALG00000041555,ENSGALG00000011322,ENSGALG00000002840,ENSGALG00000028203,ENSGALG00000009256,ENSGALG00000000540,ENSGALG00000003775,ENSGALG00000037989,ENSGALG00000039633,ENSGALG00000010949,ENSGALG00000047145,ENSGALG00000026207,ENSGALG00000008349,ENSGALG00000017068,ENSGALG00000004593,ENSGALG00000011684,ENSGALG00000014984,ENSGALG00000015132,ENSGALG00000036497,…
GO:0009617	response to bacterium	biological_process	0.0013096	0.28157	36	1145	279	15043	ENSGALG00000047285,ENSGALG00000039187,ENSGALG00000008439,ENSGALG00000012396,ENSGALG00000045607,ENSGALG00000006087,ENSGALG00000028982,ENSGALG00000016670,ENSGALG00000009963,ENSGALG00000019696,ENSGALG00000006453,XLOC_077874,ENSGALG00000008901,ENSGALG00000008945,ENSGALG00000027165,ENSGALG00000019843,ENSGALG00000027973,ENSGALG00000011551,ENSGALG00000026098,ENSGALG00000008014,ENSGALG00000016668,ENSGALG…
GO:0042581	specific granule	cellular_component	0.0013635	0.29002	5	1145	12	15043	ENSGALG00000019696,ENSGALG00000027973,ENSGALG00000034150,ENSGALG00000053549,ENSGALG00000006453
GO:0098644	complex of collagen trimers	cellular_component	0.0014473	0.30456	4	1145	8	15043	ENSGALG00000005180,ENSGALG00000002546,ENSGALG00000041555,ENSGALG00000009641
GO:0050832	defense response to fungus	biological_process	0.0014879	0.30982	5	1145	12	15043	ENSGALG00000024272,ENSGALG00000019843,ENSGALG00000022815,ENSGALG00000006453,ENSGALG00000019845
GO:0005126	cytokine receptor binding	molecular_function	0.0015513	0.31417	24	1145	161	15043	ENSGALG00000030907,ENSGALG00000042193,ENSGALG00000011684,ENSGALG00000049551,ENSGALG00000011668,ENSGALG00000053121,ENSGALG00000026207,ENSGALG00000022815,ENSGALG00000034478,ENSGALG00000054196,ENSGALG00000026098,ENSGALG00000026663,ENSGALG00000009903,ENSGALG00000009179,ENSGALG00000047285,ENSGALG00000009256,ENSGALG00000002329,ENSGALG00000016669,ENSGALG00000028203,ENSGALG00000016668,ENSGALG00000019845,…
GO:0046683	response to organophosphorus	biological_process	0.0015742	0.31417	10	1145	45	15043	ENSGALG00000039751,ENSGALG00000007959,ENSGALG00000041932,ENSGALG00000001573,ENSGALG00000004261,ENSGALG00000049891,ENSGALG00000011468,ENSGALG00000033789,ENSGALG00000013742,ENSGALG00000026674
GO:1900019	regulation of protein kinase C activity	biological_process	0.0015851	0.31417	3	1145	4	15043	ENSGALG00000006413,ENSGALG00000038089,ENSGALG00000024083
GO:1900020	positive regulation of protein kinase C activity	biological_process	0.0015851	0.31417	3	1145	4	15043	ENSGALG00000006413,ENSGALG00000024083,ENSGALG00000038089
GO:0065008	regulation of biological quality	biological_process	0.0015939	0.31417	218	1145	2425	15043	ENSGALG00000010645,ENSGALG00000017103,ENSGALG00000013057,ENSGALG00000001003,ENSGALG00000005215,ENSGALG00000009266,ENSGALG00000039239,ENSGALG00000008014,ENSGALG00000006612,ENSGALG00000005332,ENSGALG00000001645,ENSGALG00000053770,ENSGALG00000004591,ENSGALG00000016577,ENSGALG00000043437,ENSGALG00000006217,ENSGALG00000013356,ENSGALG00000015259,ENSGALG00000019018,ENSGALG00000002987,ENSGALG00000052061,…
GO:0003014	renal system process	biological_process	0.0016041	0.31417	11	1145	53	15043	ENSGALG00000002987,ENSGALG00000000364,ENSGALG00000053278,ENSGALG00000011551,ENSGALG00000018534,ENSGALG00000014984,ENSGALG00000039553,ENSGALG00000004980,ENSGALG00000004593,ENSGALG00000017405,ENSGALG00000012885
GO:0050766	positive regulation of phagocytosis	biological_process	0.0016789	0.32559	8	1145	31	15043	ENSGALG00000028284,ENSGALG00000011684,ENSGALG00000014984,ENSGALG00000008439,ENSGALG00000040368,ENSGALG00000031301,ENSGALG00000003741,ENSGALG00000002503
GO:0035634	response to stilbenoid	biological_process	0.0017031	0.32708	3	1145	4	15043	ENSGALG00000007109,ENSGALG00000013057,ENSGALG00000008439
GO:0007596	blood coagulation	biological_process	0.0018491	0.35171	17	1145	104	15043	ENSGALG00000002594,ENSGALG00000046159,ENSGALG00000008439,ENSGALG00000039239,ENSGALG00000009266,ENSGALG00000001573,ENSGALG00000039696,ENSGALG00000041867,ENSGALG00000004293,ENSGALG00000004591,ENSGALG00000014984,ENSGALG00000010391,ENSGALG00000023379,ENSGALG00000044485,ENSGALG00000002987,ENSGALG00000049204,ENSGALG00000005619
GO:0016494	C-X-C chemokine receptor activity	molecular_function	0.0020416	0.38463	3	1145	4	15043	ENSGALG00000036627,ENSGALG00000007675,ENSGALG00000021031
GO:0032501	multicellular organismal process	biological_process	0.0020821	0.38855	343	1145	4007	15043	ENSGALG00000016384,ENSGALG00000004593,ENSGALG00000055010,ENSGALG00000034025,ENSGALG00000040971,ENSGALG00000037842,ENSGALG00000043754,ENSGALG00000051882,ENSGALG00000029819,ENSGALG00000038769,ENSGALG00000013956,ENSGALG00000035185,ENSGALG00000043555,ENSGALG00000007417,ENSGALG00000039690,ENSGALG00000001573,ENSGALG00000003775,ENSGALG00000011355,ENSGALG00000011635,ENSGALG00000027791,ENSGALG00000006992,…
GO:0050830	defense response to Gram-positive bacterium	biological_process	0.0021497	0.3944	8	1145	31	15043	ENSGALG00000027165,ENSGALG00000019843,ENSGALG00000008439,ENSGALG00000034150,XLOC_077874,ENSGALG00000009963,ENSGALG00000027973,ENSGALG00000019696
GO:0006959	humoral immune response	biological_process	0.0021533	0.3944	15	1145	85	15043	ENSGALG00000009903,ENSGALG00000027973,ENSGALG00000011551,ENSGALG00000026098,ENSGALG00000019696,ENSGALG00000016719,ENSGALG00000006453,ENSGALG00000034150,ENSGALG00000024272,ENSGALG00000045607,ENSGALG00000030007,ENSGALG00000017040,ENSGALG00000002507,ENSGALG00000011668,ENSGALG00000014840
GO:0070555	response to interleukin-1	biological_process	0.002254	0.40505	12	1145	62	15043	ENSGALG00000002138,ENSGALG00000053868,ENSGALG00000006491,ENSGALG00000053121,ENSGALG00000034478,ENSGALG00000003295,ENSGALG00000007669,ENSGALG00000026663,ENSGALG00000054196,ENSGALG00000030526,ENSGALG00000002329,ENSGALG00000049551
GO:0050817	coagulation	biological_process	0.0022551	0.40505	17	1145	106	15043	ENSGALG00000005619,ENSGALG00000044485,ENSGALG00000023379,ENSGALG00000049204,ENSGALG00000002987,ENSGALG00000004591,ENSGALG00000010391,ENSGALG00000014984,ENSGALG00000004293,ENSGALG00000041867,ENSGALG00000039696,ENSGALG00000001573,ENSGALG00000046159,ENSGALG00000002594,ENSGALG00000008439,ENSGALG00000009266,ENSGALG00000039239
GO:0015370	solute:sodium symporter activity	molecular_function	0.0022843	0.40505	11	1145	56	15043	ENSGALG00000011633,ENSGALG00000014690,ENSGALG00000012985,XLOC_108364,ENSGALG00000004945,ENSGALG00000017216,ENSGALG00000019290,ENSGALG00000005957,ENSGALG00000008874,ENSGALG00000041932,ENSGALG00000010992
GO:0052548	regulation of endopeptidase activity	biological_process	0.0022934	0.40505	29	1145	219	15043	ENSGALG00000005619,ENSGALG00000019553,ENSGALG00000008660,ENSGALG00000009651,ENSGALG00000017040,ENSGALG00000019555,ENSGALG00000013892,ENSGALG00000004591,ENSGALG00000045520,ENSGALG00000030255,ENSGALG00000006453,ENSGALG00000006992,ENSGALG00000003589,ENSGALG00000002987,ENSGALG00000019554,ENSGALG00000023070,ENSGALG00000033635,ENSGALG00000019552,ENSGALG00000000293,ENSGALG00000003015,ENSGALG00000002594,…
GO:0045807	positive regulation of endocytosis	biological_process	0.0024065	0.42127	13	1145	72	15043	ENSGALG00000031997,ENSGALG00000004165,ENSGALG00000028284,ENSGALG00000006087,ENSGALG00000008439,ENSGALG00000014984,ENSGALG00000036496,ENSGALG00000011684,ENSGALG00000031301,ENSGALG00000040368,ENSGALG00000002503,ENSGALG00000003741,ENSGALG00000003589
GO:0015296	anion:cation symporter activity	molecular_function	0.0026224	0.45503	4	1145	9	15043	ENSGALG00000008874,ENSGALG00000014690,ENSGALG00000041932,ENSGALG00000004945
GO:0035357	peroxisome proliferator activated receptor signaling pathway	biological_process	0.0026805	0.459	4	1145	9	15043	ENSGALG00000036496,ENSGALG00000042055,ENSGALG00000041640,ENSGALG00000006612
GO:0043517	positive regulation of DNA damage response, signal transduction by p53 class mediator	biological_process	0.0026939	0.459	4	1145	9	15043	ENSGALG00000028203,ENSGALG00000006491,ENSGALG00000046448,ENSGALG00000003532
GO:0045861	negative regulation of proteolysis	biological_process	0.0027274	0.459	26	1145	192	15043	ENSGALG00000002594,ENSGALG00000046159,ENSGALG00000015937,ENSGALG00000039239,ENSGALG00000012872,ENSGALG00000053694,ENSGALG00000019552,ENSGALG00000000293,ENSGALG00000006087,ENSGALG00000003015,ENSGALG00000004591,ENSGALG00000045520,ENSGALG00000030255,ENSGALG00000006453,ENSGALG00000006992,ENSGALG00000003589,ENSGALG00000002987,ENSGALG00000019554,ENSGALG00000033635,ENSGALG00000023070,ENSGALG00000019553,…
GO:0002526	acute inflammatory response	biological_process	0.0027381	0.459	8	1145	33	15043	ENSGALG00000005619,ENSGALG00000027716,ENSGALG00000014840,ENSGALG00000017040,ENSGALG00000043064,ENSGALG00000030007,ENSGALG00000053549,ENSGALG00000033635
GO:0051239	regulation of multicellular organismal process	biological_process	0.0028452	0.47295	165	1145	1801	15043	ENSGALG00000001124,ENSGALG00000046159,ENSGALG00000002546,ENSGALG00000023521,ENSGALG00000000227,ENSGALG00000008888,ENSGALG00000015108,ENSGALG00000039193,ENSGALG00000043064,ENSGALG00000038089,ENSGALG00000010133,ENSGALG00000031997,ENSGALG00000017405,ENSGALG00000016364,ENSGALG00000001459,ENSGALG00000001264,ENSGALG00000002886,ENSGALG00000032628,ENSGALG00000026590,ENSGALG00000004530,ENSGALG00000009100,…
GO:0052547	regulation of peptidase activity	biological_process	0.0030853	0.50859	30	1145	234	15043	ENSGALG00000006992,ENSGALG00000003589,ENSGALG00000002987,ENSGALG00000019554,ENSGALG00000023070,ENSGALG00000033635,ENSGALG00000004591,ENSGALG00000045520,ENSGALG00000006453,ENSGALG00000030255,ENSGALG00000019555,ENSGALG00000013892,ENSGALG00000005619,ENSGALG00000019553,ENSGALG00000008660,ENSGALG00000017040,ENSGALG00000009651,ENSGALG00000001573,ENSGALG00000053694,ENSGALG00000009179,ENSGALG00000002594,…
GO:0031214	biomineral tissue development	biological_process	0.0031623	0.51697	15	1145	91	15043	ENSGALG00000030550,ENSGALG00000026080,ENSGALG00000034397,ENSGALG00000012135,ENSGALG00000008014,ENSGALG00000039200,ENSGALG00000016473,ENSGALG00000016375,ENSGALG00000027791,ENSGALG00000004722,ENSGALG00000006087,ENSGALG00000017068,ENSGALG00000017183,ENSGALG00000041640,ENSGALG00000034504
GO:0006027	glycosaminoglycan catabolic process	biological_process	0.0032126	0.517	5	1145	14	15043	ENSGALG00000006413,ENSGALG00000002138,ENSGALG00000009963,ENSGALG00000016761,ENSGALG00000005643
GO:0098771	inorganic ion homeostasis	biological_process	0.0032147	0.517	48	1145	428	15043	ENSGALG00000006413,ENSGALG00000004980,ENSGALG00000012396,ENSGALG00000026011,ENSGALG00000034294,ENSGALG00000006707,ENSGALG00000032282,ENSGALG00000032348,ENSGALG00000041730,ENSGALG00000000364,ENSGALG00000028519,ENSGALG00000002237,ENSGALG00000014690,ENSGALG00000026903,ENSGALG00000031493,ENSGALG00000012135,ENSGALG00000008439,ENSGALG00000007675,ENSGALG00000009700,ENSGALG00000002138,ENSGALG00000012885,…
GO:0051704	multi-organism process	biological_process	0.003462	0.55227	102	1145	1036	15043	ENSGALG00000009903,XLOC_004184,ENSGALG00000008014,ENSGALG00000005215,ENSGALG00000016668,ENSGALG00000007731,ENSGALG00000023821,ENSGALG00000015540,ENSGALG00000013057,ENSGALG00000009355,ENSGALG00000032627,ENSGALG00000019845,ENSGALG00000013484,ENSGALG00000042148,ENSGALG00000043064,ENSGALG00000043254,ENSGALG00000006491,ENSGALG00000006186,ENSGALG00000052072,ENSGALG00000044241,ENSGALG00000013356,ENSGALG…
GO:0042895	antibiotic transmembrane transporter activity	molecular_function	0.0035821	0.56687	3	1145	5	15043	ENSGALG00000047077,ENSGALG00000008874,ENSGALG00000011633
GO:0019221	cytokine-mediated signaling pathway	biological_process	0.0037197	0.58396	30	1145	234	15043	ENSGALG00000026663,ENSGALG00000007669,ENSGALG00000026098,ENSGALG00000054196,ENSGALG00000030363,ENSGALG00000028519,ENSGALG00000030526,ENSGALG00000009903,ENSGALG00000002329,ENSGALG00000045607,ENSGALG00000030140,ENSGALG00000053868,ENSGALG00000039461,ENSGALG00000008554,ENSGALG00000008267,ENSGALG00000016788,ENSGALG00000021031,ENSGALG00000007158,ENSGALG00000014984,ENSGALG00000013356,ENSGALG00000011684,…
GO:0051454	intracellular pH elevation	biological_process	0.0038025	0.59226	3	1145	5	15043	ENSGALG00000012885,ENSGALG00000007959,ENSGALG00000006707
GO:0005125	cytokine activity	molecular_function	0.0039003	0.59574	17	1145	105	15043	ENSGALG00000009179,ENSGALG00000009903,ENSGALG00000026098,ENSGALG00000026663,ENSGALG00000054196,ENSGALG00000002329,ENSGALG00000009256,ENSGALG00000029819,ENSGALG00000045607,ENSGALG00000053868,ENSGALG00000030907,ENSGALG00000049551,ENSGALG00000034478,XLOC_030792,ENSGALG00000026207,ENSGALG00000053121,ENSGALG00000011668
GO:0099171	presynaptic modulation of chemical synaptic transmission	biological_process	0.0039066	0.59574	4	1145	10	15043	ENSGALG00000023703,ENSGALG00000027476,ENSGALG00000005332,ENSGALG00000032418
GO:0002274	myeloid leukocyte activation	biological_process	0.0039152	0.59574	15	1145	93	15043	ENSGALG00000026098,ENSGALG00000026585,ENSGALG00000053278,ENSGALG00000016788,ENSGALG00000009903,ENSGALG00000027973,ENSGALG00000003741,ENSGALG00000033520,ENSGALG00000014984,ENSGALG00000011684,ENSGALG00000045607,ENSGALG00000002138,ENSGALG00000011668,ENSGALG00000054783,ENSGALG00000008660
GO:0006547	histidine metabolic process	biological_process	0.0040026	0.6044	3	1145	5	15043	ENSGALG00000011414,XLOC_014500,ENSGALG00000006306
GO:0016722	oxidoreductase activity, oxidizing metal ions	molecular_function	0.0041431	0.62087	5	1145	15	15043	ENSGALG00000028696,ENSGALG00000015108,ENSGALG00000050390,ENSGALG00000009017,ENSGALG00000012117
GO:0035108	limb morphogenesis	biological_process	0.0042832	0.63703	18	1145	122	15043	ENSGALG00000029393,ENSGALG00000040276,ENSGALG00000009274,ENSGALG00000031493,ENSGALG00000038848,ENSGALG00000006087,ENSGALG00000001264,ENSGALG00000026631,ENSGALG00000041640,ENSGALG00000016473,ENSGALG00000035725,ENSGALG00000033671,ENSGALG00000030979,ENSGALG00000036497,ENSGALG00000009807,ENSGALG00000034346,ENSGALG00000039553,ENSGALG00000009270
GO:0043086	negative regulation of catalytic activity	biological_process	0.0043982	0.64925	48	1145	431	15043	ENSGALG00000006087,ENSGALG00000009032,ENSGALG00000026011,ENSGALG00000015134,ENSGALG00000032618,ENSGALG00000053694,ENSGALG00000015937,ENSGALG00000004506,ENSGALG00000028155,ENSGALG00000002594,ENSGALG00000002138,ENSGALG00000003113,ENSGALG00000027641,ENSGALG00000008660,ENSGALG00000028284,ENSGALG00000019553,ENSGALG00000019554,ENSGALG00000033635,ENSGALG00000023070,ENSGALG00000006992,ENSGALG00000003589,…
GO:0006694	steroid biosynthetic process	biological_process	0.0044316	0.64935	14	1145	84	15043	ENSGALG00000016491,ENSGALG00000002960,ENSGALG00000005215,ENSGALG00000004106,ENSGALG00000014862,ENSGALG00000029435,ENSGALG00000012834,ENSGALG00000007669,ENSGALG00000003242,ENSGALG00000003972,ENSGALG00000000241,ENSGALG00000014948,ENSGALG00000007109,ENSGALG00000012140
GO:0044341	sodium-dependent phosphate transport	biological_process	0.0044782	0.65135	3	1145	5	15043	ENSGALG00000031997,ENSGALG00000012135,ENSGALG00000008014
GO:0051480	regulation of cytosolic calcium ion concentration	biological_process	0.0046341	0.66356	25	1145	191	15043	ENSGALG00000026903,ENSGALG00000046159,ENSGALG00000031493,ENSGALG00000008439,ENSGALG00000032282,ENSGALG00000032348,ENSGALG00000041730,ENSGALG00000003849,ENSGALG00000028519,ENSGALG00000026011,ENSGALG00000006413,ENSGALG00000012396,ENSGALG00000026674,ENSGALG00000008901,ENSGALG00000007972,ENSGALG00000030550,ENSGALG00000014984,ENSGALG00000023379,ENSGALG00000044485,ENSGALG00000004064,ENSGALG00000005332,…
GO:0035107	appendage morphogenesis	biological_process	0.0046576	0.66356	18	1145	123	15043	ENSGALG00000041640,ENSGALG00000026631,ENSGALG00000001264,ENSGALG00000006087,ENSGALG00000038848,ENSGALG00000033671,ENSGALG00000016473,ENSGALG00000035725,ENSGALG00000040276,ENSGALG00000029393,ENSGALG00000031493,ENSGALG00000009274,ENSGALG00000039553,ENSGALG00000009270,ENSGALG00000036497,ENSGALG00000030979,ENSGALG00000034346,ENSGALG00000009807
GO:2000257	regulation of protein activation cascade	biological_process	0.0046714	0.66356	4	1145	10	15043	ENSGALG00000017040,ENSGALG00000004591,ENSGALG00000014840,ENSGALG00000030007
GO:0005891	voltage-gated calcium channel complex	cellular_component	0.0046963	0.66356	6	1145	23	15043	ENSGALG00000027771,ENSGALG00000013007,ENSGALG00000026091,ENSGALG00000005332,ENSGALG00000036964,ENSGALG00000005215
GO:0050764	regulation of phagocytosis	biological_process	0.0047677	0.66579	9	1145	44	15043	ENSGALG00000002503,ENSGALG00000003741,ENSGALG00000015204,ENSGALG00000040368,ENSGALG00000031301,ENSGALG00000014984,ENSGALG00000011684,ENSGALG00000008439,ENSGALG00000028284
GO:0021747	cochlear nucleus development	biological_process	0.0049005	0.66579	2	1145	2	15043	ENSGALG00000012885,ENSGALG00000035482
GO:0014846	esophagus smooth muscle contraction	biological_process	0.0049041	0.66579	2	1145	2	15043	ENSGALG00000004593,ENSGALG00000039553
GO:0008511	sodium:potassium:chloride symporter activity	molecular_function	0.0049141	0.66579	2	1145	2	15043	ENSGALG00000004945,ENSGALG00000014690
GO:0009674	potassium:sodium symporter activity	molecular_function	0.0049141	0.66579	2	1145	2	15043	ENSGALG00000004945,ENSGALG00000014690
GO:0015378	sodium:chloride symporter activity	molecular_function	0.0049141	0.66579	2	1145	2	15043	ENSGALG00000004945,ENSGALG00000014690
GO:0014074	response to purine-containing compound	biological_process	0.0049498	0.66607	10	1145	52	15043	ENSGALG00000041932,ENSGALG00000007959,ENSGALG00000039751,ENSGALG00000026674,ENSGALG00000033789,ENSGALG00000013742,ENSGALG00000049891,ENSGALG00000011468,ENSGALG00000004261,ENSGALG00000001573
GO:0005343	organic acid:sodium symporter activity	molecular_function	0.005073	0.67803	6	1145	23	15043	XLOC_108364,ENSGALG00000012985,ENSGALG00000010992,ENSGALG00000011633,ENSGALG00000019290,ENSGALG00000008874
GO:0005584	collagen type I trimer	cellular_component	0.0052026	0.69068	2	1145	2	15043	ENSGALG00000009641,ENSGALG00000041555
GO:0000798	nuclear cohesin complex	cellular_component	0.0053052	0.69499	2	1145	2	15043	ENSGALG00000006186,ENSGALG00000014228
GO:0034991	nuclear meiotic cohesin complex	cellular_component	0.0053052	0.69499	2	1145	2	15043	ENSGALG00000014228,ENSGALG00000006186
GO:0034362	low-density lipoprotein particle	cellular_component	0.0053473	0.69589	2	1145	2	15043	ENSGALG00000016491,ENSGALG00000016713
GO:0098976	excitatory chemical synaptic transmission	biological_process	0.0055129	0.70948	2	1145	2	15043	ENSGALG00000039872,ENSGALG00000034516
GO:2000418	positive regulation of eosinophil migration	biological_process	0.0055235	0.70948	2	1145	2	15043	ENSGALG00000053549,ENSGALG00000003336
GO:0050896	response to stimulus	biological_process	0.0056047	0.71401	443	1145	5336	15043	ENSGALG00000014984,ENSGALG00000029378,ENSGALG00000041193,ENSGALG00000030550,ENSGALG00000049204,ENSGALG00000047025,ENSGALG00000030907,ENSGALG00000023379,ENSGALG00000030979,ENSGALG00000016400,ENSGALG00000007959,ENSGALG00000036627,ENSGALG00000004339,ENSGALG00000027219,ENSGALG00000014840,ENSGALG00000023686,ENSGALG00000035935,ENSGALG00000050176,ENSGALG00000028273,ENSGALG00000009395,ENSGALG00000028203,…
GO:0046873	metal ion transmembrane transporter activity	molecular_function	0.005711	0.71401	39	1145	346	15043	ENSGALG00000003849,ENSGALG00000043764,ENSGALG00000011633,ENSGALG00000005215,ENSGALG00000011262,ENSGALG00000026241,ENSGALG00000041932,ENSGALG00000006521,ENSGALG00000012985,ENSGALG00000013209,ENSGALG00000030550,ENSGALG00000007972,ENSGALG00000039751,ENSGALG00000005957,ENSGALG00000019290,ENSGALG00000001645,ENSGALG00000027702,ENSGALG00000004097,ENSGALG00000034025,ENSGALG00000005332,XLOC_014500,ENSGALG…
GO:0002538	arachidonic acid metabolite production involved in inflammatory response	biological_process	0.0057187	0.71401	2	1145	2	15043	ENSGALG00000026781,ENSGALG00000005857
GO:0002540	leukotriene production involved in inflammatory response	biological_process	0.0057187	0.71401	2	1145	2	15043	ENSGALG00000005857,ENSGALG00000026781
GO:0042699	follicle-stimulating hormone signaling pathway	biological_process	0.0057539	0.71401	2	1145	2	15043	ENSGALG00000012140,ENSGALG00000009100
GO:1990079	cartilage homeostasis	biological_process	0.0057753	0.71401	2	1145	2	15043	ENSGALG00000040276,ENSGALG00000015015
GO:0098793	presynapse	cellular_component	0.005836	0.71703	30	1145	252	15043	ENSGALG00000040256,ENSGALG00000027476,ENSGALG00000005332,ENSGALG00000004165,ENSGALG00000014726,ENSGALG00000023703,ENSGALG00000015132,ENSGALG00000032418,ENSGALG00000030550,ENSGALG00000016577,ENSGALG00000015944,ENSGALG00000001121,ENSGALG00000052061,ENSGALG00000005319,ENSGALG00000023179,ENSGALG00000004955,ENSGALG00000016548,ENSGALG00000035185,ENSGALG00000007431,ENSGALG00000033244,ENSGALG00000034436,…
GO:0004421	hydroxymethylglutaryl-CoA synthase activity	molecular_function	0.0059541	0.72146	2	1145	2	15043	ENSGALG00000002960,ENSGALG00000014862
GO:0099510	calcium ion binding involved in regulation of cytosolic calcium ion concentration	molecular_function	0.0059815	0.72146	2	1145	2	15043	ENSGALG00000026903,ENSGALG00000032282
GO:0099534	calcium ion binding involved in regulation of presynaptic cytosolic calcium ion concentration	molecular_function	0.0059815	0.72146	2	1145	2	15043	ENSGALG00000032282,ENSGALG00000026903
GO:0048597	post-embryonic camera-type eye morphogenesis	biological_process	0.0060812	0.72447	2	1145	2	15043	ENSGALG00000031493,ENSGALG00000016067
GO:0071674	mononuclear cell migration	biological_process	0.0060928	0.72447	9	1145	44	15043	ENSGALG00000054196,ENSGALG00000026663,ENSGALG00000026098,ENSGALG00000049551,ENSGALG00000002329,ENSGALG00000016713,ENSGALG00000034478,ENSGALG00000053121,ENSGALG00000053868
GO:0032792	negative regulation of CREB transcription factor activity	biological_process	0.0061163	0.72447	2	1145	2	15043	ENSGALG00000038848,ENSGALG00000041988
GO:0055080	cation homeostasis	biological_process	0.0062045	0.72847	46	1145	421	15043	ENSGALG00000032348,ENSGALG00000032282,ENSGALG00000000364,ENSGALG00000041730,ENSGALG00000028519,ENSGALG00000034294,ENSGALG00000006707,ENSGALG00000031493,ENSGALG00000012135,ENSGALG00000008439,ENSGALG00000002237,ENSGALG00000026903,ENSGALG00000014690,ENSGALG00000012396,ENSGALG00000006413,ENSGALG00000004980,ENSGALG00000026011,ENSGALG00000006775,ENSGALG00000004945,ENSGALG00000006453,ENSGALG00000027886,…
GO:0035359	negative regulation of peroxisome proliferator activated receptor signaling pathway	biological_process	0.0062335	0.72847	2	1145	2	15043	ENSGALG00000006612,ENSGALG00000041640
GO:0004850	uridine phosphorylase activity	molecular_function	0.0062606	0.72847	2	1145	2	15043	ENSGALG00000045427,ENSGALG00000013073
GO:0034441	plasma lipoprotein particle oxidation	biological_process	0.0063396	0.73336	2	1145	2	15043	ENSGALG00000016713,ENSGALG00000007109
GO:0005581	collagen trimer	cellular_component	0.0063938	0.73532	8	1145	38	15043	ENSGALG00000014515,ENSGALG00000005180,ENSGALG00000002507,ENSGALG00000029617,ENSGALG00000041555,ENSGALG00000015970,ENSGALG00000009641,ENSGALG00000002546
GO:0019862	IgA binding	molecular_function	0.0064663	0.73936	2	1145	2	15043	ENSGALG00000030255,ENSGALG00000011551
GO:0008610	lipid biosynthetic process	biological_process	0.0065547	0.74517	40	1145	353	15043	ENSGALG00000009700,ENSGALG00000004940,ENSGALG00000030344,ENSGALG00000014938,ENSGALG00000010402,ENSGALG00000037043,ENSGALG00000033635,ENSGALG00000029435,ENSGALG00000001299,ENSGALG00000016491,ENSGALG00000002960,ENSGALG00000034346,ENSGALG00000007267,ENSGALG00000004106,ENSGALG00000014128,ENSGALG00000007181,ENSGALG00000030140,ENSGALG00000007109,ENSGALG00000004230,ENSGALG00000002583,ENSGALG00000007669,…
GO:0042891	antibiotic transport	biological_process	0.0066461	0.74769	3	1145	6	15043	ENSGALG00000047077,ENSGALG00000011633,ENSGALG00000008874
GO:0015698	inorganic anion transport	biological_process	0.006679	0.74769	17	1145	119	15043	ENSGALG00000043605,ENSGALG00000038042,ENSGALG00000004945,ENSGALG00000007959,ENSGALG00000027791,ENSGALG00000027423,ENSGALG00000000745,ENSGALG00000034397,ENSGALG00000009395,ENSGALG00000050155,ENSGALG00000012135,ENSGALG00000014690,ENSGALG00000014695,ENSGALG00000008014,ENSGALG00000031997,ENSGALG00000008874,ENSGALG00000041932
GO:0016126	sterol biosynthetic process	biological_process	0.006735	0.74769	7	1145	30	15043	ENSGALG00000007109,ENSGALG00000014862,ENSGALG00000014948,ENSGALG00000003972,ENSGALG00000004106,ENSGALG00000016491,ENSGALG00000002960
GO:0021571	rhombomere 5 development	biological_process	0.0068327	0.74769	2	1145	2	15043	ENSGALG00000040971,ENSGALG00000003670
GO:0035283	central nervous system segmentation	biological_process	0.0068327	0.74769	2	1145	2	15043	ENSGALG00000040971,ENSGALG00000003670
GO:0035284	brain segmentation	biological_process	0.0068327	0.74769	2	1145	2	15043	ENSGALG00000040971,ENSGALG00000003670
GO:0034128	negative regulation of MyD88-independent toll-like receptor signaling pathway	biological_process	0.0068415	0.74769	2	1145	2	15043	ENSGALG00000050176,ENSGALG00000003595
GO:2000120	positive regulation of sodium-dependent phosphate transport	biological_process	0.0068942	0.74931	2	1145	2	15043	ENSGALG00000012135,ENSGALG00000008014
GO:0009074	aromatic amino acid family catabolic process	biological_process	0.0069988	0.75652	5	1145	17	15043	ENSGALG00000004343,ENSGALG00000012754,ENSGALG00000006306,ENSGALG00000012418,ENSGALG00000011414
GO:0045852	pH elevation	biological_process	0.0071484	0.7685	3	1145	6	15043	ENSGALG00000007959,ENSGALG00000012885,ENSGALG00000006707
GO:0009611	response to wounding	biological_process	0.0072892	0.7737	32	1145	272	15043	ENSGALG00000009050,ENSGALG00000026207,ENSGALG00000005619,ENSGALG00000004593,ENSGALG00000050176,ENSGALG00000004591,ENSGALG00000014984,ENSGALG00000044485,ENSGALG00000023379,ENSGALG00000049204,ENSGALG00000002987,ENSGALG00000001709,ENSGALG00000046159,ENSGALG00000023521,ENSGALG00000002546,ENSGALG00000039239,ENSGALG00000009266,ENSGALG00000026098,ENSGALG00000001573,ENSGALG00000012885,ENSGALG00000004165,…
GO:0034374	low-density lipoprotein particle remodeling	biological_process	0.0073072	0.7737	3	1145	6	15043	ENSGALG00000016713,ENSGALG00000004230,ENSGALG00000016491
GO:0060173	limb development	biological_process	0.0073142	0.7737	20	1145	148	15043	ENSGALG00000009274,ENSGALG00000031493,ENSGALG00000039872,ENSGALG00000029393,ENSGALG00000040276,ENSGALG00000035725,ENSGALG00000016473,ENSGALG00000033671,ENSGALG00000038848,ENSGALG00000006087,ENSGALG00000001264,ENSGALG00000026631,ENSGALG00000041640,ENSGALG00000009807,ENSGALG00000015132,ENSGALG00000034346,ENSGALG00000030979,ENSGALG00000036497,ENSGALG00000009270,ENSGALG00000039553
GO:0065009	regulation of molecular function	biological_process	0.0076063	0.7969	158	1145	1755	15043	ENSGALG00000039239,ENSGALG00000045875,ENSGALG00000002329,ENSGALG00000009179,ENSGALG00000026663,ENSGALG00000008437,ENSGALG00000042822,ENSGALG00000009503,ENSGALG00000041640,ENSGALG00000014948,ENSGALG00000016067,ENSGALG00000003015,ENSGALG00000007158,ENSGALG00000002564,ENSGALG00000004591,ENSGALG00000002987,ENSGALG00000012416,ENSGALG00000032092,ENSGALG00000008947,ENSGALG00000005332,ENSGALG00000008439,…
GO:0044344	cellular response to fibroblast growth factor stimulus	biological_process	0.0076544	0.7969	12	1145	72	15043	ENSGALG00000008393,ENSGALG00000033439,ENSGALG00000040276,ENSGALG00000026627,ENSGALG00000037437,ENSGALG00000027791,ENSGALG00000011823,ENSGALG00000002138,ENSGALG00000052927,ENSGALG00000039553,ENSGALG00000017068,ENSGALG00000004593
GO:0071774	response to fibroblast growth factor	biological_process	0.0076544	0.7969	12	1145	72	15043	ENSGALG00000008393,ENSGALG00000033439,ENSGALG00000040276,ENSGALG00000026627,ENSGALG00000027791,ENSGALG00000037437,ENSGALG00000011823,ENSGALG00000039553,ENSGALG00000052927,ENSGALG00000002138,ENSGALG00000017068,ENSGALG00000004593
GO:0051339	regulation of lyase activity	biological_process	0.0077735	0.79958	6	1145	24	15043	ENSGALG00000005332,ENSGALG00000026011,ENSGALG00000015364,ENSGALG00000026055,ENSGALG00000015108,ENSGALG00000043556
GO:0030950	establishment or maintenance of actin cytoskeleton polarity	biological_process	0.0078364	0.79958	4	1145	11	15043	ENSGALG00000000977,ENSGALG00000003775,ENSGALG00000039724,ENSGALG00000026313
GO:0048736	appendage development	biological_process	0.0078461	0.79958	20	1145	149	15043	ENSGALG00000040276,ENSGALG00000029393,ENSGALG00000039872,ENSGALG00000031493,ENSGALG00000009274,ENSGALG00000041640,ENSGALG00000026631,ENSGALG00000006087,ENSGALG00000001264,ENSGALG00000038848,ENSGALG00000033671,ENSGALG00000035725,ENSGALG00000016473,ENSGALG00000036497,ENSGALG00000030979,ENSGALG00000034346,ENSGALG00000009807,ENSGALG00000015132,ENSGALG00000039553,ENSGALG00000009270
GO:0019012	virion	cellular_component	0.0079192	0.79958	6	1145	23	15043	XLOC_102680,XLOC_103245,XLOC_049389,XLOC_039071,XLOC_071839,ENSGALG00000052072
GO:0044423	virion part	cellular_component	0.0079192	0.79958	6	1145	23	15043	XLOC_049389,XLOC_103245,XLOC_102680,XLOC_071839,ENSGALG00000052072,XLOC_039071
GO:0009986	cell surface	cellular_component	0.0079226	0.79958	47	1145	438	15043	ENSGALG00000036627,ENSGALG00000035094,ENSGALG00000005619,ENSGALG00000009100,ENSGALG00000004593,ENSGALG00000001608,ENSGALG00000015132,ENSGALG00000002987,ENSGALG00000046217,ENSGALG00000047025,ENSGALG00000045639,ENSGALG00000038089,ENSGALG00000031997,ENSGALG00000049165,ENSGALG00000034436,ENSGALG00000051054,ENSGALG00000001573,ENSGALG00000007620,ENSGALG00000003361,ENSGALG00000039480,ENSGALG00000045925,…
GO:0001501	skeletal system development	biological_process	0.0080169	0.80499	40	1145	358	15043	ENSGALG00000039200,ENSGALG00000006992,ENSGALG00000006453,ENSGALG00000023419,ENSGALG00000009807,ENSGALG00000034346,ENSGALG00000037325,ENSGALG00000002138,ENSGALG00000039553,ENSGALG00000011740,ENSGALG00000003295,ENSGALG00000029393,ENSGALG00000015015,ENSGALG00000000364,ENSGALG00000026790,ENSGALG00000021135,ENSGALG00000010125,ENSGALG00000009274,ENSGALG00000046448,ENSGALG00000026631,ENSGALG00000038848,…
GO:0006026	aminoglycan catabolic process	biological_process	0.0080913	0.80836	5	1145	17	15043	ENSGALG00000006413,ENSGALG00000009963,ENSGALG00000002138,ENSGALG00000016761,ENSGALG00000005643
GO:0022890	inorganic cation transmembrane transporter activity	molecular_function	0.0081889	0.81399	50	1145	473	15043	ENSGALG00000014690,ENSGALG00000015372,ENSGALG00000002237,XLOC_014500,ENSGALG00000034294,ENSGALG00000030554,ENSGALG00000008874,ENSGALG00000004980,ENSGALG00000014746,ENSGALG00000026091,ENSGALG00000010943,ENSGALG00000036964,ENSGALG00000009405,ENSGALG00000009066,ENSGALG00000032718,ENSGALG00000027199,ENSGALG00000017216,ENSGALG00000006753,ENSGALG00000004945,XLOC_108364,ENSGALG00000042705,ENSGALG0000000…
GO:0015057	thrombin-activated receptor activity	molecular_function	0.0082822	0.81915	3	1145	6	15043	ENSGALG00000014984,ENSGALG00000044485,ENSGALG00000023379
GO:0010574	regulation of vascular endothelial growth factor production	biological_process	0.0085909	0.84127	5	1145	18	15043	ENSGALG00000012135,ENSGALG00000006707,ENSGALG00000004593,ENSGALG00000025822,ENSGALG00000039553
GO:0010575	positive regulation of vascular endothelial growth factor production	biological_process	0.0085909	0.84127	5	1145	18	15043	ENSGALG00000012135,ENSGALG00000039553,ENSGALG00000004593,ENSGALG00000006707,ENSGALG00000025822
GO:0022610	biological adhesion	biological_process	0.0087596	0.85357	76	1145	782	15043	ENSGALG00000011823,ENSGALG00000005643,ENSGALG00000002553,ENSGALG00000025822,ENSGALG00000007109,ENSGALG00000046772,ENSGALG00000013742,ENSGALG00000016719,ENSGALG00000008007,ENSGALG00000006479,ENSGALG00000031430,ENSGALG00000002314,ENSGALG00000050728,ENSGALG00000003295,ENSGALG00000012394,ENSGALG00000039553,ENSGALG00000014201,ENSGALG00000007337,ENSGALG00000012481,ENSGALG00000053549,ENSGALG00000005319,…
GO:0008199	ferric iron binding	molecular_function	0.0088208	0.85515	3	1145	6	15043	ENSGALG00000015108,ENSGALG00000028696,ENSGALG00000041965
GO:0072359	circulatory system development	biological_process	0.0088623	0.85515	67	1145	674	15043	ENSGALG00000031493,ENSGALG00000031410,ENSGALG00000041988,ENSGALG00000006707,ENSGALG00000006479,ENSGALG00000011404,ENSGALG00000011823,ENSGALG00000024024,ENSGALG00000006087,ENSGALG00000025822,ENSGALG00000034458,ENSGALG00000016491,ENSGALG00000053549,ENSGALG00000013124,ENSGALG00000021031,ENSGALG00000039200,ENSGALG00000039553,ENSGALG00000028203,ENSGALG00000040276,ENSGALG00000026098,ENSGALG00000007657,…
GO:0040036	regulation of fibroblast growth factor receptor signaling pathway	biological_process	0.0089416	0.85861	6	1145	25	15043	ENSGALG00000039553,ENSGALG00000040276,ENSGALG00000004593,ENSGALG00000026627,ENSGALG00000008393,ENSGALG00000033439
GO:0055082	cellular chemical homeostasis	biological_process	0.0089984	0.85989	47	1145	441	15043	ENSGALG00000028519,ENSGALG00000032282,ENSGALG00000032348,ENSGALG00000000364,ENSGALG00000041730,ENSGALG00000006707,ENSGALG00000034294,ENSGALG00000008439,ENSGALG00000012135,ENSGALG00000031493,ENSGALG00000026903,ENSGALG00000002237,ENSGALG00000012396,ENSGALG00000004980,ENSGALG00000006413,ENSGALG00000003428,ENSGALG00000026011,ENSGALG00000006775,ENSGALG00000027886,ENSGALG00000008901,ENSGALG00000026674,…
GO:0042327	positive regulation of phosphorylation	biological_process	0.0090999	0.86541	63	1145	622	15043	ENSGALG00000053121,ENSGALG00000012885,ENSGALG00000034478,ENSGALG00000027791,ENSGALG00000013892,ENSGALG00000000977,ENSGALG00000031726,ENSGALG00000006453,ENSGALG00000033212,ENSGALG00000029968,ENSGALG00000053549,ENSGALG00000006992,ENSGALG00000016548,ENSGALG00000003589,ENSGALG00000021031,ENSGALG00000039200,ENSGALG00000033635,ENSGALG00000029514,ENSGALG00000053868,ENSGALG00000006413,ENSGALG00000010560,…
GO:0002673	regulation of acute inflammatory response	biological_process	0.00917	0.86652	5	1145	18	15043	ENSGALG00000053549,ENSGALG00000017040,ENSGALG00000014840,ENSGALG00000033635,ENSGALG00000030007
GO:0009072	aromatic amino acid family metabolic process	biological_process	0.0092894	0.86652	6	1145	25	15043	ENSGALG00000004343,ENSGALG00000012754,ENSGALG00000006306,ENSGALG00000012418,ENSGALG00000011414,XLOC_014500
GO:0045761	regulation of adenylate cyclase activity	biological_process	0.0093076	0.86652	4	1145	12	15043	ENSGALG00000026055,ENSGALG00000043556,ENSGALG00000005332,ENSGALG00000026011
GO:0044092	negative regulation of molecular function	biological_process	0.0093272	0.86652	63	1145	618	15043	ENSGALG00000002138,ENSGALG00000022696,ENSGALG00000003113,ENSGALG00000008660,ENSGALG00000027641,ENSGALG00000019553,ENSGALG00000028284,ENSGALG00000023070,ENSGALG00000033635,ENSGALG00000019554,ENSGALG00000003589,ENSGALG00000006992,ENSGALG00000045520,ENSGALG00000006453,ENSGALG00000030255,ENSGALG00000029968,ENSGALG00000008896,ENSGALG00000006087,ENSGALG00000000542,ENSGALG00000025822,ENSGALG00000038848,…
GO:0050793	regulation of developmental process	biological_process	0.0093647	0.86652	140	1145	1549	15043	ENSGALG00000012140,ENSGALG00000024083,ENSGALG00000005619,ENSGALG00000009100,ENSGALG00000009050,ENSGALG00000004530,ENSGALG00000026590,ENSGALG00000032628,ENSGALG00000027786,ENSGALG00000001264,ENSGALG00000016364,ENSGALG00000038089,ENSGALG00000010133,ENSGALG00000031997,ENSGALG00000043064,ENSGALG00000015108,ENSGALG00000005968,ENSGALG00000039193,ENSGALG00000008888,ENSGALG00000000227,ENSGALG00000002546,…
GO:0097060	synaptic membrane	cellular_component	0.0093744	0.86652	24	1145	198	15043	ENSGALG00000002864,ENSGALG00000033244,ENSGALG00000042159,ENSGALG00000026091,ENSGALG00000026055,ENSGALG00000002840,ENSGALG00000004980,ENSGALG00000036925,ENSGALG00000011673,ENSGALG00000009395,ENSGALG00000001573,ENSGALG00000032282,ENSGALG00000039872,ENSGALG00000040256,ENSGALG00000005332,ENSGALG00000034516,ENSGALG00000009066,ENSGALG00000015132,ENSGALG00000009405,ENSGALG00000031170,ENSGALG00000038042,…
GO:0005153	interleukin-8 receptor binding	molecular_function	0.0094402	0.86854	3	1145	6	15043	ENSGALG00000026098,ENSGALG00000045607,ENSGALG00000011668
GO:0070374	positive regulation of ERK1 and ERK2 cascade	biological_process	0.0094986	0.86987	17	1145	121	15043	ENSGALG00000027791,ENSGALG00000034478,ENSGALG00000010949,ENSGALG00000053121,ENSGALG00000004064,ENSGALG00000021031,ENSGALG00000002987,ENSGALG00000014984,ENSGALG00000049551,ENSGALG00000016364,ENSGALG00000043555,ENSGALG00000053868,ENSGALG00000038089,ENSGALG00000026663,ENSGALG00000054196,ENSGALG00000008439,ENSGALG00000002329
GO:0008202	steroid metabolic process	biological_process	0.0095552	0.87102	19	1145	139	15043	ENSGALG00000025822,ENSGALG00000007109,ENSGALG00000014948,ENSGALG00000003972,ENSGALG00000004230,ENSGALG00000007669,ENSGALG00000014862,ENSGALG00000011612,ENSGALG00000005215,ENSGALG00000012140,ENSGALG00000000241,ENSGALG00000004449,ENSGALG00000003242,ENSGALG00000027791,ENSGALG00000029435,ENSGALG00000012834,ENSGALG00000004106,ENSGALG00000002960,ENSGALG00000016491
GO:0008271	secondary active sulfate transmembrane transporter activity	molecular_function	0.0096168	0.87262	4	1145	12	15043	ENSGALG00000007959,ENSGALG00000008874,ENSGALG00000027423,ENSGALG00000000745
GO:0050878	regulation of body fluid levels	biological_process	0.0097488	0.88055	21	1145	162	15043	ENSGALG00000049204,ENSGALG00000002987,ENSGALG00000044485,ENSGALG00000018534,ENSGALG00000023379,ENSGALG00000010391,ENSGALG00000014984,ENSGALG00000004591,ENSGALG00000055010,ENSGALG00000005619,ENSGALG00000001573,ENSGALG00000008439,ENSGALG00000009266,ENSGALG00000039239,ENSGALG00000046159,ENSGALG00000002594,ENSGALG00000046448,ENSGALG00000004293,ENSGALG00000017405,ENSGALG00000041867,ENSGALG00000039696
GO:2000050	regulation of non-canonical Wnt signaling pathway	biological_process	0.010046	0.8958	5	1145	19	15043	ENSGALG00000031997,ENSGALG00000003767,ENSGALG00000030979,ENSGALG00000006087,ENSGALG00000010055
GO:0010562	positive regulation of phosphorus metabolic process	biological_process	0.010053	0.8958	66	1145	660	15043	ENSGALG00000029514,ENSGALG00000053868,ENSGALG00000006413,ENSGALG00000035029,ENSGALG00000049891,ENSGALG00000007356,ENSGALG00000041295,ENSGALG00000008439,ENSGALG00000054196,ENSGALG00000053121,ENSGALG00000012885,ENSGALG00000034478,ENSGALG00000013892,ENSGALG00000031726,ENSGALG00000006453,ENSGALG00000029968,ENSGALG00000003589,ENSGALG00000038089,ENSGALG00000028069,ENSGALG00000029793,ENSGALG00000016364,…
GO:0045937	positive regulation of phosphate metabolic process	biological_process	0.010053	0.8958	66	1145	660	15043	ENSGALG00000053549,ENSGALG00000033212,ENSGALG00000000977,ENSGALG00000033635,ENSGALG00000021031,ENSGALG00000039200,ENSGALG00000016548,ENSGALG00000006992,ENSGALG00000027791,ENSGALG00000008281,ENSGALG00000006707,ENSGALG00000024024,ENSGALG00000010560,ENSGALG00000014984,ENSGALG00000011684,ENSGALG00000053575,ENSGALG00000015132,ENSGALG00000002766,ENSGALG00000030907,ENSGALG00000010949,ENSGALG00000036001,…
GO:0044548	S100 protein binding	molecular_function	0.01028	0.89989	4	1145	12	15043	ENSGALG00000006217,ENSGALG00000013742,ENSGALG00000042705,ENSGALG00000034458
GO:0015267	channel activity	molecular_function	0.010327	0.89989	40	1145	368	15043	ENSGALG00000006521,ENSGALG00000026241,ENSGALG00000055056,ENSGALG00000043764,ENSGALG00000001573,ENSGALG00000003849,ENSGALG00000011262,ENSGALG00000005215,ENSGALG00000009395,ENSGALG00000050155,ENSGALG00000039751,ENSGALG00000006436,ENSGALG00000005332,ENSGALG00000034025,ENSGALG00000027702,ENSGALG00000004097,ENSGALG00000001645,ENSGALG00000007972,ENSGALG00000004980,ENSGALG00000014746,ENSGALG00000026091,…
GO:0022803	passive transmembrane transporter activity	molecular_function	0.010327	0.89989	40	1145	368	15043	XLOC_014500,ENSGALG00000004261,ENSGALG00000014695,ENSGALG00000030554,ENSGALG00000004980,ENSGALG00000026091,ENSGALG00000014746,ENSGALG00000036964,ENSGALG00000010943,ENSGALG00000043605,ENSGALG00000009405,ENSGALG00000009066,ENSGALG00000018534,XLOC_045086,ENSGALG00000038042,ENSGALG00000012885,ENSGALG00000042705,ENSGALG00000015488,ENSGALG00000022696,ENSGALG00000027771,ENSGALG00000000745,ENSGALG0000001…
GO:0001503	ossification	biological_process	0.010362	0.89989	28	1145	235	15043	ENSGALG00000011823,ENSGALG00000016473,ENSGALG00000041555,ENSGALG00000043555,ENSGALG00000038848,ENSGALG00000006087,ENSGALG00000017183,ENSGALG00000041640,ENSGALG00000010125,ENSGALG00000026080,ENSGALG00000011468,ENSGALG00000034397,ENSGALG00000040666,ENSGALG00000008014,ENSGALG00000040276,ENSGALG00000012885,ENSGALG00000027791,ENSGALG00000016375,ENSGALG00000004722,ENSGALG00000003169,ENSGALG00000017068,…
GO:0007035	vacuolar acidification	biological_process	0.010366	0.89989	4	1145	12	15043	ENSGALG00000040666,ENSGALG00000034294,ENSGALG00000002227,ENSGALG00000002237
GO:0043276	anoikis	biological_process	0.010372	0.89989	5	1145	19	15043	ENSGALG00000041988,ENSGALG00000014537,ENSGALG00000009700,ENSGALG00000003336,ENSGALG00000012885
GO:0030282	bone mineralization	biological_process	0.010466	0.90337	12	1145	76	15043	ENSGALG00000004722,ENSGALG00000017068,ENSGALG00000006087,ENSGALG00000017183,ENSGALG00000041640,ENSGALG00000016473,ENSGALG00000016375,ENSGALG00000027791,ENSGALG00000039200,ENSGALG00000026080,ENSGALG00000030550,ENSGALG00000034397
GO:0001934	positive regulation of protein phosphorylation	biological_process	0.010643	0.90337	60	1145	592	15043	ENSGALG00000031726,ENSGALG00000000977,ENSGALG00000033212,ENSGALG00000006453,ENSGALG00000029968,ENSGALG00000053549,ENSGALG00000006992,ENSGALG00000016548,ENSGALG00000003589,ENSGALG00000039200,ENSGALG00000021031,ENSGALG00000033635,ENSGALG00000053121,ENSGALG00000012885,ENSGALG00000027791,ENSGALG00000034478,ENSGALG00000013892,ENSGALG00000007356,ENSGALG00000008439,ENSGALG00000054196,ENSGALG00000006707,…
GO:0007155	cell adhesion	biological_process	0.010648	0.90337	75	1145	777	15043	ENSGALG00000006775,ENSGALG00000053601,ENSGALG00000006796,ENSGALG00000003589,ENSGALG00000017229,ENSGALG00000026948,ENSGALG00000036496,ENSGALG00000010391,ENSGALG00000013293,ENSGALG00000004165,ENSGALG00000012885,ENSGALG00000040368,ENSGALG00000021135,ENSGALG00000008439,ENSGALG00000003428,ENSGALG00000011718,ENSGALG00000015058,ENSGALG00000042159,ENSGALG00000016908,ENSGALG00000006009,ENSGALG00000032628,…
GO:0032963	collagen metabolic process	biological_process	0.010672	0.90337	9	1145	49	15043	ENSGALG00000002987,ENSGALG00000005968,ENSGALG00000006992,ENSGALG00000008393,ENSGALG00000002546,ENSGALG00000017183,ENSGALG00000000461,ENSGALG00000019061,ENSGALG00000041555
GO:0004175	endopeptidase activity	molecular_function	0.010676	0.90337	41	1145	369	15043	ENSGALG00000003295,ENSGALG00000001597,ENSGALG00000000357,ENSGALG00000008909,ENSGALG00000006992,ENSGALG00000053549,ENSGALG00000049069,XLOC_077874,ENSGALG00000004293,ENSGALG00000047968,ENSGALG00000048095,ENSGALG00000000151,ENSGALG00000012004,ENSGALG00000002490,ENSGALG00000039242,ENSGALG00000047196,ENSGALG00000044866,ENSGALG00000011174,ENSGALG00000030502,ENSGALG00000052108,ENSGALG00000016375,ENSGALG…
GO:0042475	odontogenesis of dentin-containing tooth	biological_process	0.010793	0.90337	5	1145	19	15043	ENSGALG00000034504,ENSGALG00000040276,ENSGALG00000043167,ENSGALG00000011355,ENSGALG00000005321
GO:0034969	histone arginine methylation	biological_process	0.01093	0.90337	3	1145	7	15043	ENSGALG00000003958,ENSGALG00000033439,XLOC_034106
GO:0010646	regulation of cell communication	biological_process	0.010939	0.90337	179	1145	2040	15043	ENSGALG00000005790,ENSGALG00000002193,ENSGALG00000000761,ENSGALG00000011468,ENSGALG00000008439,ENSGALG00000054196,ENSGALG00000026627,ENSGALG00000032282,ENSGALG00000028759,ENSGALG00000029514,ENSGALG00000008771,ENSGALG00000000950,ENSGALG00000038848,ENSGALG00000026091,ENSGALG00000053353,ENSGALG00000036496,ENSGALG00000033439,ENSGALG00000008393,ENSGALG00000006453,ENSGALG00000053121,ENSGALG00000027476,…
GO:0050801	ion homeostasis	biological_process	0.010982	0.90337	49	1145	468	15043	ENSGALG00000002227,ENSGALG00000046159,ENSGALG00000001003,ENSGALG00000015108,ENSGALG00000003849,ENSGALG00000040666,ENSGALG00000043064,ENSGALG00000031997,ENSGALG00000014984,ENSGALG00000013209,ENSGALG00000007972,ENSGALG00000030550,ENSGALG00000028696,ENSGALG00000004064,ENSGALG00000023379,ENSGALG00000044485,ENSGALG00000007959,ENSGALG00000036627,ENSGALG00000005332,ENSGALG00000009050,ENSGALG00000017068,…
GO:0060099	regulation of phagocytosis, engulfment	biological_process	0.011006	0.90337	3	1145	7	15043	ENSGALG00000008439,ENSGALG00000014984,ENSGALG00000011684
GO:0060100	positive regulation of phagocytosis, engulfment	biological_process	0.011006	0.90337	3	1145	7	15043	ENSGALG00000014984,ENSGALG00000011684,ENSGALG00000008439
GO:1905153	regulation of membrane invagination	biological_process	0.011006	0.90337	3	1145	7	15043	ENSGALG00000014984,ENSGALG00000011684,ENSGALG00000008439
GO:1905155	positive regulation of membrane invagination	biological_process	0.011006	0.90337	3	1145	7	15043	ENSGALG00000014984,ENSGALG00000011684,ENSGALG00000008439
GO:0005540	hyaluronic acid binding	molecular_function	0.011167	0.90473	5	1145	19	15043	ENSGALG00000002138,ENSGALG00000006413,ENSGALG00000021135,ENSGALG00000012481,ENSGALG00000005643
GO:0008290	F-actin capping protein complex	cellular_component	0.011172	0.90473	3	1145	7	15043	ENSGALG00000001547,ENSGALG00000043437,ENSGALG00000026948
GO:0046890	regulation of lipid biosynthetic process	biological_process	0.011185	0.90473	13	1145	85	15043	ENSGALG00000000241,ENSGALG00000003242,ENSGALG00000007109,ENSGALG00000029793,ENSGALG00000012140,ENSGALG00000030140,ENSGALG00000009700,ENSGALG00000016491,ENSGALG00000007669,ENSGALG00000041988,ENSGALG00000001299,ENSGALG00000033635,ENSGALG00000004064
GO:0005283	amino acid:sodium symporter activity	molecular_function	0.011206	0.90473	4	1145	13	15043	ENSGALG00000019290,XLOC_108364,ENSGALG00000012985,ENSGALG00000010992
GO:0070887	cellular response to chemical stimulus	biological_process	0.01177	0.94262	159	1145	1778	15043	ENSGALG00000042193,ENSGALG00000040971,ENSGALG00000030907,ENSGALG00000029378,ENSGALG00000014984,ENSGALG00000041193,ENSGALG00000030550,ENSGALG00000004593,ENSGALG00000000720,ENSGALG00000007959,ENSGALG00000036627,ENSGALG00000018557,ENSGALG00000027973,ENSGALG00000026098,ENSGALG00000039690,ENSGALG00000011355,ENSGALG00000019201,ENSGALG00000029819,ENSGALG00000043555,ENSGALG00000041932,ENSGALG00000039461,…
GO:0003081	regulation of systemic arterial blood pressure by renin-angiotensin	biological_process	0.01177	0.94262	5	1145	19	15043	ENSGALG00000002987,ENSGALG00000053278,ENSGALG00000006707,ENSGALG00000014984,ENSGALG00000031410
GO:0004623	phospholipase A2 activity	molecular_function	0.012025	0.95914	6	1145	26	15043	ENSGALG00000030512,ENSGALG00000014938,ENSGALG00000044307,ENSGALG00000008727,ENSGALG00000019233,ENSGALG00000016713
GO:0071320	cellular response to cAMP	biological_process	0.012344	0.9806	6	1145	27	15043	ENSGALG00000004261,ENSGALG00000011468,ENSGALG00000007959,ENSGALG00000049891,ENSGALG00000041932,ENSGALG00000013742
GO:0043408	regulation of MAPK cascade	biological_process	0.012466	0.98247	47	1145	448	15043	ENSGALG00000053121,ENSGALG00000034478,ENSGALG00000027791,ENSGALG00000027641,ENSGALG00000003113,ENSGALG00000013892,ENSGALG00000002138,ENSGALG00000053549,ENSGALG00000029968,ENSGALG00000021031,ENSGALG00000053868,ENSGALG00000029514,ENSGALG00000015443,ENSGALG00000010560,ENSGALG00000035029,ENSGALG00000024024,ENSGALG00000013742,ENSGALG00000008439,ENSGALG00000028155,ENSGALG00000006707,ENSGALG00000054196,…
GO:0042119	neutrophil activation	biological_process	0.012491	0.98247	5	1145	19	15043	ENSGALG00000014984,ENSGALG00000011668,ENSGALG00000016788,ENSGALG00000026098,ENSGALG00000045607
GO:0070372	regulation of ERK1 and ERK2 cascade	biological_process	0.012647	0.98247	21	1145	165	15043	ENSGALG00000027791,ENSGALG00000034478,ENSGALG00000010949,ENSGALG00000053121,ENSGALG00000014984,ENSGALG00000049551,ENSGALG00000004064,ENSGALG00000002987,ENSGALG00000021031,ENSGALG00000043555,ENSGALG00000053868,ENSGALG00000038089,ENSGALG00000035029,ENSGALG00000016364,ENSGALG00000028203,ENSGALG00000008439,ENSGALG00000045875,ENSGALG00000002329,ENSGALG00000013742,ENSGALG00000026663,ENSGALG00000054196
GO:0030574	collagen catabolic process	biological_process	0.012655	0.98247	5	1145	19	15043	ENSGALG00000006992,ENSGALG00000000461,ENSGALG00000017183,ENSGALG00000005968,ENSGALG00000019061
GO:0004322	ferroxidase activity	molecular_function	0.012665	0.98247	3	1145	7	15043	ENSGALG00000015108,ENSGALG00000028696,ENSGALG00000050390
GO:0016724	oxidoreductase activity, oxidizing metal ions, oxygen as acceptor	molecular_function	0.012665	0.98247	3	1145	7	15043	ENSGALG00000050390,ENSGALG00000028696,ENSGALG00000015108
GO:0055074	calcium ion homeostasis	biological_process	0.012768	0.98659	31	1145	272	15043	ENSGALG00000017068,ENSGALG00000007675,ENSGALG00000005332,ENSGALG00000009050,ENSGALG00000012885,ENSGALG00000036627,ENSGALG00000023379,ENSGALG00000006775,ENSGALG00000044485,ENSGALG00000004064,ENSGALG00000008901,ENSGALG00000026674,ENSGALG00000007972,ENSGALG00000030550,ENSGALG00000014984,ENSGALG00000027886,ENSGALG00000006413,ENSGALG00000012396,ENSGALG00000026011,ENSGALG00000041730,ENSGALG00000032348,…
GO:0048878	chemical homeostasis	biological_process	0.012851	0.98915	66	1145	669	15043	ENSGALG00000017068,ENSGALG00000000619,ENSGALG00000047145,ENSGALG00000036627,ENSGALG00000007959,ENSGALG00000023379,ENSGALG00000028696,ENSGALG00000036497,ENSGALG00000030550,ENSGALG00000013209,ENSGALG00000014984,ENSGALG00000003849,ENSGALG00000021039,ENSGALG00000002227,ENSGALG00000027791,ENSGALG00000029435,ENSGALG00000026674,ENSGALG00000016491,ENSGALG00000027886,ENSGALG00000007109,ENSGALG00000012396,…
GO:0005496	steroid binding	molecular_function	0.012921	0.9907	10	1145	60	15043	ENSGALG00000004064,ENSGALG00000011612,ENSGALG00000032282,ENSGALG00000007758,ENSGALG00000007109,ENSGALG00000032453,ENSGALG00000003212,ENSGALG00000009645,ENSGALG00000003242,ENSGALG00000000241
GO:0042060	wound healing	biological_process	0.012985	0.99175	26	1145	219	15043	ENSGALG00000005619,ENSGALG00000004165,ENSGALG00000009050,ENSGALG00000023379,ENSGALG00000044485,ENSGALG00000002987,ENSGALG00000049204,ENSGALG00000004591,ENSGALG00000014984,ENSGALG00000010391,ENSGALG00000038848,ENSGALG00000004293,ENSGALG00000039696,ENSGALG00000001709,ENSGALG00000041867,ENSGALG00000011404,ENSGALG00000006479,ENSGALG00000026098,ENSGALG00000001573,ENSGALG00000002546,ENSGALG00000023521,…
GO:0070167	regulation of biomineral tissue development	biological_process	0.013202	1	10	1145	60	15043	ENSGALG00000008014,ENSGALG00000030550,ENSGALG00000026080,ENSGALG00000034397,ENSGALG00000012135,ENSGALG00000004722,ENSGALG00000017068,ENSGALG00000041640,ENSGALG00000016473,ENSGALG00000027791
GO:0030278	regulation of ossification	biological_process	0.013265	1	17	1145	127	15043	ENSGALG00000011468,ENSGALG00000034397,ENSGALG00000026080,ENSGALG00000040276,ENSGALG00000008014,ENSGALG00000043555,ENSGALG00000016473,ENSGALG00000041640,ENSGALG00000038848,ENSGALG00000040180,ENSGALG00000006453,ENSGALG00000030550,ENSGALG00000039200,ENSGALG00000040971,ENSGALG00000027791,ENSGALG00000012885,ENSGALG00000017068
GO:0055065	metal ion homeostasis	biological_process	0.013393	1	40	1145	372	15043	ENSGALG00000015108,ENSGALG00000003849,ENSGALG00000046159,ENSGALG00000001003,ENSGALG00000028696,ENSGALG00000004064,ENSGALG00000023379,ENSGALG00000044485,ENSGALG00000013209,ENSGALG00000014984,ENSGALG00000007972,ENSGALG00000030550,ENSGALG00000017068,ENSGALG00000036627,ENSGALG00000005332,ENSGALG00000009050,ENSGALG00000000364,ENSGALG00000032348,ENSGALG00000032282,ENSGALG00000041730,ENSGALG00000028519,…
GO:0023051	regulation of signaling	biological_process	0.013489	1	180	1145	2064	15043	ENSGALG00000027791,ENSGALG00000037325,ENSGALG00000004066,ENSGALG00000004722,ENSGALG00000033635,ENSGALG00000039200,ENSGALG00000029435,ENSGALG00000006992,ENSGALG00000024024,ENSGALG00000046448,ENSGALG00000006087,ENSGALG00000025822,ENSGALG00000010560,ENSGALG00000015612,ENSGALG00000003532,ENSGALG00000032618,ENSGALG00000006707,ENSGALG00000034025,ENSGALG00000050176,ENSGALG00000004593,ENSGALG00000051882,…
GO:0001894	tissue homeostasis	biological_process	0.013593	1	18	1145	136	15043	ENSGALG00000030979,ENSGALG00000029731,ENSGALG00000026674,ENSGALG00000053549,ENSGALG00000051882,ENSGALG00000033439,ENSGALG00000012140,ENSGALG00000009700,ENSGALG00000009100,ENSGALG00000012885,ENSGALG00000008290,ENSGALG00000002314,ENSGALG00000040276,ENSGALG00000015015,ENSGALG00000002503,ENSGALG00000031301,ENSGALG00000033520,ENSGALG00000038769
GO:0010573	vascular endothelial growth factor production	biological_process	0.013665	1	5	1145	20	15043	ENSGALG00000012135,ENSGALG00000025822,ENSGALG00000004593,ENSGALG00000006707,ENSGALG00000039553
GO:0043496	regulation of protein homodimerization activity	biological_process	0.013969	1	4	1145	13	15043	ENSGALG00000026944,ENSGALG00000012885,ENSGALG00000031493,ENSGALG00000016548
GO:0002523	leukocyte migration involved in inflammatory response	biological_process	0.01411	1	3	1145	7	15043	ENSGALG00000034478,ENSGALG00000053549,ENSGALG00000026098
GO:0098982	GABA-ergic synapse	cellular_component	0.014113	1	8	1145	45	15043	ENSGALG00000030550,ENSGALG00000009395,ENSGALG00000009066,ENSGALG00000023179,ENSGALG00000032282,ENSGALG00000039942,ENSGALG00000038042,ENSGALG00000042159
GO:0033198	response to ATP	biological_process	0.014248	1	4	1145	13	15043	ENSGALG00000026674,ENSGALG00000033789,ENSGALG00000001573,ENSGALG00000039751
GO:0061900	glial cell activation	biological_process	0.014328	1	4	1145	13	15043	ENSGALG00000011684,ENSGALG00000008660,ENSGALG00000026207,ENSGALG00000026585
GO:0008449	N-acetylglucosamine-6-sulfatase activity	molecular_function	0.014397	1	2	1145	3	15043	ENSGALG00000004593,ENSGALG00000039553
GO:0042116	macrophage activation	biological_process	0.014485	1	7	1145	35	15043	ENSGALG00000011684,ENSGALG00000008660,ENSGALG00000009903,ENSGALG00000003741,ENSGALG00000027973,ENSGALG00000053278,ENSGALG00000026585
GO:0045940	positive regulation of steroid metabolic process	biological_process	0.014599	1	4	1145	13	15043	ENSGALG00000000241,ENSGALG00000003242,ENSGALG00000007109,ENSGALG00000012140
GO:0051015	actin filament binding	molecular_function	0.01462	1	19	1145	150	15043	ENSGALG00000006691,ENSGALG00000003925,ENSGALG00000001459,ENSGALG00000038089,ENSGALG00000027323,ENSGALG00000001936,ENSGALG00000039872,ENSGALG00000003741,ENSGALG00000013742,ENSGALG00000031301,ENSGALG00000039751,ENSGALG00000008945,ENSGALG00000001547,ENSGALG00000028612,ENSGALG00000042257,ENSGALG00000043437,ENSGALG00000001067,ENSGALG00000026948,ENSGALG00000036496
GO:0034097	response to cytokine	biological_process	0.014683	1	51	1145	492	15043	ENSGALG00000026207,ENSGALG00000011668,ENSGALG00000005619,ENSGALG00000000720,ENSGALG00000036627,ENSGALG00000041193,ENSGALG00000027786,ENSGALG00000007158,ENSGALG00000049551,ENSGALG00000014984,ENSGALG00000013356,ENSGALG00000011684,ENSGALG00000008554,ENSGALG00000030907,ENSGALG00000004064,ENSGALG00000039461,ENSGALG00000006491,ENSGALG00000043064,ENSGALG00000043555,ENSGALG00000015540,ENSGALG00000002329,…
GO:0033181	plasma membrane proton-transporting V-type ATPase complex	cellular_component	0.014763	1	2	1145	3	15043	ENSGALG00000034294,ENSGALG00000002237
GO:0022612	gland morphogenesis	biological_process	0.014788	1	11	1145	71	15043	ENSGALG00000042055,ENSGALG00000038089,ENSGALG00000012885,ENSGALG00000005321,ENSGALG00000004593,ENSGALG00000012123,ENSGALG00000039553,ENSGALG00000024024,ENSGALG00000008014,ENSGALG00000006775,ENSGALG00000029435
GO:1902531	regulation of intracellular signal transduction	biological_process	0.014867	1	100	1145	1079	15043	ENSGALG00000024024,ENSGALG00000046448,ENSGALG00000015443,ENSGALG00000025822,ENSGALG00000010560,ENSGALG00000014758,ENSGALG00000003532,ENSGALG00000032618,ENSGALG00000041730,ENSGALG00000006707,ENSGALG00000028155,ENSGALG00000013742,ENSGALG00000004066,ENSGALG00000027791,ENSGALG00000033635,ENSGALG00000021031,ENSGALG00000011738,ENSGALG00000009639,ENSGALG00000006992,ENSGALG00000053549,ENSGALG00000033212,…
GO:1990314	cellular response to insulin-like growth factor stimulus	biological_process	0.014943	1	2	1145	3	15043	ENSGALG00000002519,ENSGALG00000016548
GO:0045236	CXCR chemokine receptor binding	molecular_function	0.014955	1	3	1145	7	15043	ENSGALG00000011668,ENSGALG00000026098,ENSGALG00000045607
GO:0032714	negative regulation of interleukin-5 production	biological_process	0.014988	1	2	1145	3	15043	ENSGALG00000043254,ENSGALG00000016719
GO:0030893	meiotic cohesin complex	cellular_component	0.015034	1	2	1145	3	15043	ENSGALG00000006186,ENSGALG00000014228
GO:0070050	neuron cellular homeostasis	biological_process	0.015131	1	4	1145	14	15043	ENSGALG00000032282,ENSGALG00000005332,ENSGALG00000026903,ENSGALG00000030550
GO:0072608	interleukin-10 secretion	biological_process	0.015193	1	2	1145	3	15043	ENSGALG00000016719,ENSGALG00000014984
GO:0043497	regulation of protein heterodimerization activity	biological_process	0.015205	1	3	1145	8	15043	ENSGALG00000012885,ENSGALG00000031493,ENSGALG00000008439
GO:0060011	Sertoli cell proliferation	biological_process	0.015587	1	2	1145	3	15043	ENSGALG00000012140,ENSGALG00000009100
GO:1900245	positive regulation of MDA-5 signaling pathway	biological_process	0.015609	1	2	1145	3	15043	ENSGALG00000023821,ENSGALG00000009639
GO:0006873	cellular ion homeostasis	biological_process	0.015671	1	40	1145	376	15043	ENSGALG00000002237,ENSGALG00000026903,ENSGALG00000031493,ENSGALG00000012135,ENSGALG00000008439,ENSGALG00000034294,ENSGALG00000006707,ENSGALG00000032282,ENSGALG00000032348,ENSGALG00000000364,ENSGALG00000041730,ENSGALG00000028519,ENSGALG00000026011,ENSGALG00000006413,ENSGALG00000004980,ENSGALG00000012396,ENSGALG00000026674,ENSGALG00000008901,ENSGALG00000027886,ENSGALG00000006775,ENSGALG00000012885,…
GO:0099575	regulation of protein catabolic process at presynapse, modulating synaptic transmission	biological_process	0.015716	1	2	1145	3	15043	ENSGALG00000027476,ENSGALG00000032418
GO:0003073	regulation of systemic arterial blood pressure	biological_process	0.01579	1	10	1145	61	15043	ENSGALG00000028991,ENSGALG00000014984,ENSGALG00000031410,ENSGALG00000002086,ENSGALG00000006707,ENSGALG00000053278,ENSGALG00000003999,ENSGALG00000002987,ENSGALG00000019018,ENSGALG00000009100
GO:0006014	D-ribose metabolic process	biological_process	0.015889	1	2	1145	3	15043	ENSGALG00000010043,ENSGALG00000015960
GO:0004356	glutamate-ammonia ligase activity	molecular_function	0.015931	1	2	1145	3	15043	ENSGALG00000016273,ENSGALG00000043754
GO:0006542	glutamine biosynthetic process	biological_process	0.015931	1	2	1145	3	15043	ENSGALG00000043754,ENSGALG00000016273
GO:0016211	ammonia ligase activity	molecular_function	0.015931	1	2	1145	3	15043	ENSGALG00000016273,ENSGALG00000043754
GO:0005499	vitamin D binding	molecular_function	0.016054	1	2	1145	3	15043	ENSGALG00000011612,ENSGALG00000032282
GO:2000416	regulation of eosinophil migration	biological_process	0.016117	1	2	1145	3	15043	ENSGALG00000053549,ENSGALG00000003336
GO:0008278	cohesin complex	cellular_component	0.01612	1	3	1145	8	15043	ENSGALG00000006186,ENSGALG00000047446,ENSGALG00000014228
GO:0009966	regulation of signal transduction	biological_process	0.016205	1	157	1145	1785	15043	ENSGALG00000043555,ENSGALG00000035185,ENSGALG00000002840,ENSGALG00000049165,ENSGALG00000029819,ENSGALG00000003775,ENSGALG00000028203,ENSGALG00000004593,ENSGALG00000050176,ENSGALG00000051882,ENSGALG00000014984,ENSGALG00000030979,ENSGALG00000025941,ENSGALG00000016400,ENSGALG00000030907,ENSGALG00000023379,ENSGALG00000006087,ENSGALG00000010560,ENSGALG00000025822,ENSGALG00000024024,ENSGALG00000046448,…
GO:0008823	cupric reductase activity	molecular_function	0.016271	1	2	1145	3	15043	ENSGALG00000012117,ENSGALG00000009017
GO:0033216	ferric iron import	biological_process	0.016271	1	2	1145	3	15043	ENSGALG00000009017,ENSGALG00000012117
GO:0052851	ferric-chelate reductase (NADPH) activity	molecular_function	0.016271	1	2	1145	3	15043	ENSGALG00000012117,ENSGALG00000009017
GO:0098706	ferric iron import across plasma membrane	biological_process	0.016271	1	2	1145	3	15043	ENSGALG00000009017,ENSGALG00000012117
GO:0009653	anatomical structure morphogenesis	biological_process	0.01631	1	148	1145	1681	15043	ENSGALG00000005120,ENSGALG00000016375,ENSGALG00000035094,ENSGALG00000005619,ENSGALG00000009050,ENSGALG00000003073,ENSGALG00000031170,ENSGALG00000032628,ENSGALG00000006491,ENSGALG00000038089,ENSGALG00000031997,ENSGALG00000001459,ENSGALG00000001264,ENSGALG00000001124,ENSGALG00000002546,ENSGALG00000031301,ENSGALG00000007620,ENSGALG00000000227,ENSGALG00000008290,ENSGALG00000007047,ENSGALG00000027165,…
GO:0015318	inorganic molecular entity transmembrane transporter activity	molecular_function	0.016393	1	64	1145	655	15043	ENSGALG00000014690,ENSGALG00000002237,ENSGALG00000034294,ENSGALG00000014746,ENSGALG00000027199,ENSGALG00000036964,ENSGALG00000043605,ENSGALG00000009405,ENSGALG00000038042,ENSGALG00000017216,ENSGALG00000009570,ENSGALG00000027423,ENSGALG00000010992,ENSGALG00000000745,ENSGALG00000011633,ENSGALG00000009395,ENSGALG00000011262,ENSGALG00000003849,ENSGALG00000015906,ENSGALG00000001573,ENSGALG00000047077,…
GO:0003351	epithelial cilium movement	biological_process	0.016436	1	4	1145	14	15043	ENSGALG00000012997,ENSGALG00000012588,ENSGALG00000007731,ENSGALG00000000540
GO:0140161	monocarboxylate:sodium symporter activity	molecular_function	0.016487	1	3	1145	8	15043	ENSGALG00000011633,ENSGALG00000019290,ENSGALG00000012985
GO:0008543	fibroblast growth factor receptor signaling pathway	biological_process	0.016576	1	10	1145	62	15043	ENSGALG00000052927,ENSGALG00000039553,ENSGALG00000017068,ENSGALG00000004593,ENSGALG00000027791,ENSGALG00000011823,ENSGALG00000040276,ENSGALG00000026627,ENSGALG00000008393,ENSGALG00000033439
GO:0051216	cartilage development	biological_process	0.0166	1	19	1145	149	15043	ENSGALG00000017183,ENSGALG00000038848,ENSGALG00000043064,ENSGALG00000016478,ENSGALG00000001709,ENSGALG00000016473,ENSGALG00000041555,ENSGALG00000000364,ENSGALG00000015015,ENSGALG00000040276,ENSGALG00000010125,ENSGALG00000023420,ENSGALG00000002138,ENSGALG00000039553,ENSGALG00000004593,ENSGALG00000011740,ENSGALG00000003295,ENSGALG00000039200,ENSGALG00000015132
GO:0042637	catagen	biological_process	0.016613	1	2	1145	3	15043	ENSGALG00000038848,ENSGALG00000007047
GO:0051794	regulation of timing of catagen	biological_process	0.016613	1	2	1145	3	15043	ENSGALG00000038848,ENSGALG00000007047
GO:0051795	positive regulation of timing of catagen	biological_process	0.016613	1	2	1145	3	15043	ENSGALG00000038848,ENSGALG00000007047
GO:0008324	cation transmembrane transporter activity	molecular_function	0.016682	1	52	1145	515	15043	ENSGALG00000015372,ENSGALG00000014690,ENSGALG00000002237,XLOC_014500,ENSGALG00000034294,ENSGALG00000030554,ENSGALG00000008874,ENSGALG00000011225,ENSGALG00000004980,ENSGALG00000014746,ENSGALG00000026091,ENSGALG00000010943,ENSGALG00000036964,ENSGALG00000009405,ENSGALG00000009066,ENSGALG00000032718,ENSGALG00000027199,ENSGALG00000017216,ENSGALG00000006753,ENSGALG00000004945,XLOC_108364,ENSGALG0000004…
GO:0007154	cell communication	biological_process	0.016785	1	328	1145	3945	15043	ENSGALG00000015058,ENSGALG00000026091,ENSGALG00000000950,ENSGALG00000026627,ENSGALG00000054196,ENSGALG00000017065,ENSGALG00000032282,ENSGALG00000002193,ENSGALG00000008439,ENSGALG00000011468,ENSGALG00000013892,ENSGALG00000037043,ENSGALG00000004165,ENSGALG00000010688,ENSGALG00000027476,ENSGALG00000014725,ENSGALG00000027641,ENSGALG00000053353,ENSGALG00000006453,ENSGALG00000036496,ENSGALG00000033439,…
GO:0043376	regulation of CD8-positive, alpha-beta T cell differentiation	biological_process	0.016836	1	2	1145	3	15043	ENSGALG00000007158,ENSGALG00000003169
GO:0008252	nucleotidase activity	molecular_function	0.016847	1	4	1145	14	15043	ENSGALG00000015833,ENSGALG00000009576,ENSGALG00000003816,ENSGALG00000041161
GO:0031401	positive regulation of protein modification process	biological_process	0.017086	1	71	1145	737	15043	ENSGALG00000029514,ENSGALG00000053868,ENSGALG00000006413,ENSGALG00000035029,ENSGALG00000007356,ENSGALG00000008439,ENSGALG00000054196,ENSGALG00000039942,ENSGALG00000053121,ENSGALG00000012885,ENSGALG00000034478,ENSGALG00000013892,ENSGALG00000031726,ENSGALG00000006453,ENSGALG00000029968,ENSGALG00000003589,ENSGALG00000009503,ENSGALG00000038089,ENSGALG00000028069,ENSGALG00000029793,ENSGALG00000016364,…
GO:0070543	response to linoleic acid	biological_process	0.017159	1	2	1145	3	15043	ENSGALG00000043064,ENSGALG00000008439
GO:0007194	negative regulation of adenylate cyclase activity	biological_process	0.017331	1	3	1145	8	15043	ENSGALG00000043556,ENSGALG00000026055,ENSGALG00000026011
GO:0016647	oxidoreductase activity, acting on the CH-NH group of donors, oxygen as acceptor	molecular_function	0.017354	1	2	1145	3	15043	ENSGALG00000026392,ENSGALG00000015977
GO:0031279	regulation of cyclase activity	biological_process	0.0174	1	5	1145	21	15043	ENSGALG00000026011,ENSGALG00000005332,ENSGALG00000043556,ENSGALG00000026055,ENSGALG00000015364
GO:0007204	positive regulation of cytosolic calcium ion concentration	biological_process	0.017496	1	21	1145	170	15043	ENSGALG00000004064,ENSGALG00000044485,ENSGALG00000023379,ENSGALG00000014984,ENSGALG00000008901,ENSGALG00000026674,ENSGALG00000007675,ENSGALG00000036627,ENSGALG00000009050,ENSGALG00000012885,ENSGALG00000005332,ENSGALG00000028519,ENSGALG00000003849,ENSGALG00000032348,ENSGALG00000041730,ENSGALG00000008439,ENSGALG00000031493,ENSGALG00000046159,ENSGALG00000012396,ENSGALG00000006413,ENSGALG00000026011
GO:1901164	negative regulation of trophoblast cell migration	biological_process	0.017528	1	2	1145	3	15043	ENSGALG00000040368,ENSGALG00000011738
GO:0015116	sulfate transmembrane transporter activity	molecular_function	0.017688	1	4	1145	14	15043	ENSGALG00000000745,ENSGALG00000008874,ENSGALG00000027423,ENSGALG00000007959
GO:1902358	sulfate transmembrane transport	biological_process	0.017688	1	4	1145	14	15043	ENSGALG00000000745,ENSGALG00000008874,ENSGALG00000027423,ENSGALG00000007959
GO:2000697	negative regulation of epithelial cell differentiation involved in kidney development	biological_process	0.017759	1	2	1145	3	15043	ENSGALG00000016473,ENSGALG00000006992
GO:0042487	regulation of odontogenesis of dentin-containing tooth	biological_process	0.017904	1	3	1145	8	15043	ENSGALG00000040276,ENSGALG00000043167,ENSGALG00000011355
GO:0051452	intracellular pH reduction	biological_process	0.018008	1	5	1145	21	15043	ENSGALG00000034294,ENSGALG00000040666,ENSGALG00000002237,ENSGALG00000012885,ENSGALG00000002227
GO:1903792	negative regulation of anion transport	biological_process	0.018098	1	3	1145	8	15043	ENSGALG00000008490,ENSGALG00000016473,ENSGALG00000031997
GO:0000188	inactivation of MAPK activity	biological_process	0.018245	1	4	1145	14	15043	ENSGALG00000032618,ENSGALG00000027641,ENSGALG00000028203,ENSGALG00000028155
GO:1903979	negative regulation of microglial cell activation	biological_process	0.018359	1	2	1145	3	15043	ENSGALG00000026585,ENSGALG00000008660
GO:0070859	positive regulation of bile acid biosynthetic process	biological_process	0.018385	1	2	1145	3	15043	ENSGALG00000003242,ENSGALG00000000241
GO:1904253	positive regulation of bile acid metabolic process	biological_process	0.018385	1	2	1145	3	15043	ENSGALG00000003242,ENSGALG00000000241
GO:0030003	cellular cation homeostasis	biological_process	0.01849	1	39	1145	369	15043	ENSGALG00000007675,ENSGALG00000012885,ENSGALG00000006775,ENSGALG00000008901,ENSGALG00000026674,ENSGALG00000027886,ENSGALG00000006413,ENSGALG00000004980,ENSGALG00000012396,ENSGALG00000026011,ENSGALG00000034294,ENSGALG00000006707,ENSGALG00000032348,ENSGALG00000032282,ENSGALG00000041730,ENSGALG00000000364,ENSGALG00000028519,ENSGALG00000002237,ENSGALG00000026903,ENSGALG00000031493,ENSGALG00000008439,…
GO:0002227	innate immune response in mucosa	biological_process	0.018582	1	2	1145	3	15043	ENSGALG00000006453,ENSGALG00000007109
GO:0030952	establishment or maintenance of cytoskeleton polarity	biological_process	0.018633	1	4	1145	14	15043	ENSGALG00000026313,ENSGALG00000039724,ENSGALG00000003775,ENSGALG00000000977
GO:0000235	astral microtubule	cellular_component	0.018785	1	3	1145	8	15043	ENSGALG00000011084,ENSGALG00000031726,ENSGALG00000008810
GO:0005818	aster	cellular_component	0.018785	1	3	1145	8	15043	ENSGALG00000011084,ENSGALG00000008810,ENSGALG00000031726
GO:0036230	granulocyte activation	biological_process	0.018891	1	5	1145	21	15043	ENSGALG00000011668,ENSGALG00000014984,ENSGALG00000045607,ENSGALG00000026098,ENSGALG00000016788
GO:1903978	regulation of microglial cell activation	biological_process	0.018934	1	3	1145	8	15043	ENSGALG00000026585,ENSGALG00000011684,ENSGALG00000008660
GO:0048583	regulation of response to stimulus	biological_process	0.018945	1	200	1145	2333	15043	ENSGALG00000026091,ENSGALG00000011718,ENSGALG00000038848,ENSGALG00000000950,ENSGALG00000008771,ENSGALG00000029514,ENSGALG00000028759,ENSGALG00000026627,ENSGALG00000054196,ENSGALG00000012135,ENSGALG00000008439,ENSGALG00000013101,ENSGALG00000011468,ENSGALG00000002193,ENSGALG00000005790,ENSGALG00000000761,ENSGALG00000002594,ENSGALG00000013892,ENSGALG00000034516,ENSGALG00000014725,ENSGALG00000027641,…
GO:0034368	protein-lipid complex remodeling	biological_process	0.018952	1	4	1145	14	15043	ENSGALG00000016713,ENSGALG00000007109,ENSGALG00000004230,ENSGALG00000016491
GO:0034369	plasma lipoprotein particle remodeling	biological_process	0.018952	1	4	1145	14	15043	ENSGALG00000004230,ENSGALG00000016491,ENSGALG00000016713,ENSGALG00000007109
GO:0055067	monovalent inorganic cation homeostasis	biological_process	0.01917	1	12	1145	83	15043	ENSGALG00000002237,ENSGALG00000014690,ENSGALG00000002227,ENSGALG00000027886,ENSGALG00000040666,ENSGALG00000034294,ENSGALG00000004945,ENSGALG00000006707,ENSGALG00000012885,ENSGALG00000007959,ENSGALG00000004980,ENSGALG00000009700
GO:0034127	regulation of MyD88-independent toll-like receptor signaling pathway	biological_process	0.019286	1	2	1145	3	15043	ENSGALG00000050176,ENSGALG00000003595
GO:0032269	negative regulation of cellular protein metabolic process	biological_process	0.019344	1	60	1145	612	15043	ENSGALG00000008060,ENSGALG00000019555,ENSGALG00000009050,ENSGALG00000009651,ENSGALG00000017040,ENSGALG00000003958,ENSGALG00000002987,ENSGALG00000032628,ENSGALG00000036497,ENSGALG00000004064,ENSGALG00000004591,ENSGALG00000027786,ENSGALG00000014984,ENSGALG00000007158,ENSGALG00000010950,ENSGALG00000000293,ENSGALG00000026137,ENSGALG00000003015,ENSGALG00000014948,ENSGALG00000041640,ENSGALG00000019552,…
GO:0002232	leukocyte chemotaxis involved in inflammatory response	biological_process	0.019537	1	2	1145	3	15043	ENSGALG00000026098,ENSGALG00000034478
GO:0002269	leukocyte activation involved in inflammatory response	biological_process	0.019537	1	2	1145	3	15043	ENSGALG00000026098,ENSGALG00000034478
GO:0030330	DNA damage response, signal transduction by p53 class mediator	biological_process	0.019649	1	8	1145	46	15043	ENSGALG00000046448,ENSGALG00000041640,ENSGALG00000054783,ENSGALG00000006491,ENSGALG00000003532,ENSGALG00000036497,ENSGALG00000028203,ENSGALG00000031340
GO:0061098	positive regulation of protein tyrosine kinase activity	biological_process	0.020057	1	7	1145	38	15043	ENSGALG00000011684,ENSGALG00000023521,ENSGALG00000012747,ENSGALG00000007744,ENSGALG00000008281,ENSGALG00000032628,ENSGALG00000016364
GO:0034361	very-low-density lipoprotein particle	cellular_component	0.020108	1	3	1145	8	15043	ENSGALG00000007109,ENSGALG00000016491,ENSGALG00000015134
GO:0034385	triglyceride-rich plasma lipoprotein particle	cellular_component	0.020108	1	3	1145	8	15043	ENSGALG00000016491,ENSGALG00000015134,ENSGALG00000007109
GO:0005244	voltage-gated ion channel activity	molecular_function	0.02014	1	18	1145	144	15043	ENSGALG00000026091,ENSGALG00000004980,ENSGALG00000014695,ENSGALG00000043764,XLOC_014500,ENSGALG00000005215,ENSGALG00000011262,ENSGALG00000013007,ENSGALG00000022696,ENSGALG00000027771,ENSGALG00000001645,ENSGALG00000027702,ENSGALG00000004097,ENSGALG00000042705,ENSGALG00000005332,ENSGALG00000009066,ENSGALG00000010943,ENSGALG00000036964
GO:0022832	voltage-gated channel activity	molecular_function	0.02014	1	18	1145	144	15043	ENSGALG00000009066,ENSGALG00000036964,ENSGALG00000010943,ENSGALG00000001645,ENSGALG00000005332,ENSGALG00000027702,ENSGALG00000004097,ENSGALG00000042705,ENSGALG00000013007,ENSGALG00000027771,ENSGALG00000022696,ENSGALG00000005215,XLOC_014500,ENSGALG00000011262,ENSGALG00000014695,ENSGALG00000043764,ENSGALG00000026091,ENSGALG00000004980
GO:0044419	interspecies interaction between organisms	biological_process	0.020201	1	30	1145	265	15043	ENSGALG00000044241,ENSGALG00000014984,ENSGALG00000006453,ENSGALG00000024272,XLOC_102680,ENSGALG00000029223,ENSGALG00000009963,ENSGALG00000016400,ENSGALG00000052072,ENSGALG00000013723,ENSGALG00000022815,ENSGALG00000050627,ENSGALG00000003383,ENSGALG00000028284,XLOC_001217,ENSGALG00000012885,ENSGALG00000047145,ENSGALG00000002138,ENSGALG00000045534,ENSGALG00000008439,ENSGALG00000034150,ENSGALG0000002…
GO:0008217	regulation of blood pressure	biological_process	0.020203	1	14	1145	101	15043	ENSGALG00000007466,ENSGALG00000017405,ENSGALG00000009100,ENSGALG00000033635,ENSGALG00000019018,ENSGALG00000002987,ENSGALG00000002086,ENSGALG00000006707,ENSGALG00000003999,ENSGALG00000053278,ENSGALG00000014984,ENSGALG00000028991,ENSGALG00000031410,ENSGALG00000030550
GO:0071345	cellular response to cytokine stimulus	biological_process	0.020212	1	47	1145	455	15043	ENSGALG00000030140,ENSGALG00000045607,ENSGALG00000053868,ENSGALG00000028519,ENSGALG00000015209,ENSGALG00000030363,ENSGALG00000054196,ENSGALG00000007669,ENSGALG00000049891,ENSGALG00000016719,ENSGALG00000033520,ENSGALG00000014690,ENSGALG00000002138,ENSGALG00000012123,ENSGALG00000007675,ENSGALG00000003295,ENSGALG00000037777,ENSGALG00000034478,ENSGALG00000053121,ENSGALG00000021031,ENSGALG00000016788,…
GO:0072507	divalent inorganic cation homeostasis	biological_process	0.020417	1	32	1145	293	15043	ENSGALG00000012396,ENSGALG00000006413,ENSGALG00000026011,ENSGALG00000028519,ENSGALG00000032348,ENSGALG00000041730,ENSGALG00000032282,ENSGALG00000000364,ENSGALG00000012135,ENSGALG00000008439,ENSGALG00000031493,ENSGALG00000026903,ENSGALG00000007675,ENSGALG00000012885,ENSGALG00000006775,ENSGALG00000027886,ENSGALG00000026674,ENSGALG00000008901,ENSGALG00000003849,ENSGALG00000046159,ENSGALG00000001003,…
GO:0005215	transporter activity	molecular_function	0.020422	1	88	1145	947	15043	ENSGALG00000009730,ENSGALG00000041932,ENSGALG00000026241,ENSGALG00000043764,ENSGALG00000055056,ENSGALG00000047077,ENSGALG00000003849,ENSGALG00000015906,ENSGALG00000001573,ENSGALG00000011262,ENSGALG00000011633,ENSGALG00000009395,ENSGALG00000027702,ENSGALG00000034025,ENSGALG00000000241,ENSGALG00000005957,ENSGALG00000007959,ENSGALG00000003242,ENSGALG00000030550,ENSGALG00000050830,ENSGALG00000013209,…
GO:0008201	heparin binding	molecular_function	0.020552	1	11	1145	74	15043	ENSGALG00000010949,ENSGALG00000039411,ENSGALG00000026214,ENSGALG00000012119,ENSGALG00000016491,ENSGALG00000006453,ENSGALG00000017046,ENSGALG00000004591,ENSGALG00000002546,ENSGALG00000015612,ENSGALG00000003999
GO:0050790	regulation of catalytic activity	biological_process	0.020761	1	122	1145	1363	15043	ENSGALG00000032618,ENSGALG00000008281,ENSGALG00000026781,ENSGALG00000031493,ENSGALG00000028155,ENSGALG00000024024,ENSGALG00000010560,ENSGALG00000034458,ENSGALG00000006087,ENSGALG00000007109,ENSGALG00000014758,ENSGALG00000026034,ENSGALG00000015134,ENSGALG00000019554,ENSGALG00000004143,ENSGALG00000033635,ENSGALG00000006992,ENSGALG00000011738,ENSGALG00000016548,ENSGALG00000033212,ENSGALG00000053549,…
GO:0042180	cellular ketone metabolic process	biological_process	0.020824	1	15	1145	111	15043	ENSGALG00000005215,ENSGALG00000049891,ENSGALG00000012418,ENSGALG00000033635,ENSGALG00000001299,ENSGALG00000007669,ENSGALG00000033807,ENSGALG00000003242,ENSGALG00000004449,ENSGALG00000012882,ENSGALG00000000241,ENSGALG00000009700,ENSGALG00000041640,ENSGALG00000007185,ENSGALG00000007109
GO:0010524	positive regulation of calcium ion transport into cytosol	biological_process	0.021152	1	5	1145	22	15043	ENSGALG00000031493,ENSGALG00000009050,ENSGALG00000004064,ENSGALG00000044485,ENSGALG00000006413
GO:0051591	response to cAMP	biological_process	0.02117	1	6	1145	30	15043	ENSGALG00000004261,ENSGALG00000007959,ENSGALG00000049891,ENSGALG00000011468,ENSGALG00000013742,ENSGALG00000041932
GO:0046394	carboxylic acid biosynthetic process	biological_process	0.021218	1	27	1145	237	15043	ENSGALG00000012834,ENSGALG00000029435,ENSGALG00000043754,ENSGALG00000001299,ENSGALG00000033635,ENSGALG00000005857,ENSGALG00000034346,ENSGALG00000012418,ENSGALG00000043833,ENSGALG00000009700,ENSGALG00000042460,ENSGALG00000000241,ENSGALG00000014938,ENSGALG00000003242,ENSGALG00000010402,ENSGALG00000021039,ENSGALG00000026781,ENSGALG00000012754,ENSGALG00000012197,ENSGALG00000016273,ENSGALG00000049891,…
GO:0007275	multicellular organism development	biological_process	0.021234	1	247	1145	2938	15043	ENSGALG00000009274,ENSGALG00000000761,ENSGALG00000011468,ENSGALG00000021135,ENSGALG00000041295,ENSGALG00000012135,ENSGALG00000003641,ENSGALG00000032282,ENSGALG00000029393,ENSGALG00000029514,ENSGALG00000042159,ENSGALG00000016478,ENSGALG00000001753,ENSGALG00000038848,ENSGALG00000011718,ENSGALG00000015058,ENSGALG00000008393,ENSGALG00000040180,ENSGALG00000026948,ENSGALG00000006453,ENSGALG00000002009,…
GO:0030246	carbohydrate binding	molecular_function	0.021388	1	15	1145	113	15043	ENSGALG00000002507,ENSGALG00000028284,ENSGALG00000003213,ENSGALG00000040269,ENSGALG00000000461,ENSGALG00000031359,ENSGALG00000041101,ENSGALG00000004279,ENSGALG00000034397,ENSGALG00000040368,ENSGALG00000021039,ENSGALG00000006830,ENSGALG00000002503,ENSGALG00000003589,ENSGALG00000031341
GO:0015077	monovalent inorganic cation transmembrane transporter activity	molecular_function	0.021449	1	33	1145	304	15043	ENSGALG00000011633,ENSGALG00000011262,ENSGALG00000015906,ENSGALG00000043764,ENSGALG00000040666,ENSGALG00000041932,ENSGALG00000006521,ENSGALG00000027963,ENSGALG00000012985,ENSGALG00000005957,ENSGALG00000019290,ENSGALG00000001645,ENSGALG00000004097,ENSGALG00000027702,ENSGALG00000034025,XLOC_014500,ENSGALG00000014690,ENSGALG00000015372,ENSGALG00000002237,ENSGALG00000034294,ENSGALG00000008874,ENSGALG…
GO:0008207	C21-steroid hormone metabolic process	biological_process	0.021663	1	4	1145	15	15043	ENSGALG00000005215,ENSGALG00000004449,ENSGALG00000007669,ENSGALG00000012834
GO:0005788	endoplasmic reticulum lumen	cellular_component	0.021892	1	7	1145	37	15043	ENSGALG00000004165,ENSGALG00000033789,ENSGALG00000015612,ENSGALG00000040368,ENSGALG00000019201,ENSGALG00000016862,ENSGALG00000033498
GO:0050729	positive regulation of inflammatory response	biological_process	0.021896	1	8	1145	46	15043	ENSGALG00000033635,ENSGALG00000026098,ENSGALG00000053278,ENSGALG00000008014,ENSGALG00000053549,ENSGALG00000002138,ENSGALG00000027093,ENSGALG00000003383
GO:0032024	positive regulation of insulin secretion	biological_process	0.021923	1	6	1145	30	15043	ENSGALG00000016661,ENSGALG00000031359,ENSGALG00000037325,ENSGALG00000036497,ENSGALG00000004064,ENSGALG00000008490
GO:0002320	lymphoid progenitor cell differentiation	biological_process	0.022018	1	4	1145	15	15043	ENSGALG00000012885,ENSGALG00000036497,ENSGALG00000016854,ENSGALG00000011718
GO:0046889	positive regulation of lipid biosynthetic process	biological_process	0.02205	1	7	1145	38	15043	ENSGALG00000000241,ENSGALG00000003242,ENSGALG00000029793,ENSGALG00000012140,ENSGALG00000007109,ENSGALG00000033635,ENSGALG00000030140
GO:0034704	calcium channel complex	cellular_component	0.022162	1	7	1145	40	15043	ENSGALG00000036964,ENSGALG00000007972,ENSGALG00000005332,ENSGALG00000005215,ENSGALG00000027771,ENSGALG00000013007,ENSGALG00000026091
GO:0045851	pH reduction	biological_process	0.022264	1	5	1145	22	15043	ENSGALG00000002227,ENSGALG00000002237,ENSGALG00000012885,ENSGALG00000034294,ENSGALG00000040666
GO:0006874	cellular calcium ion homeostasis	biological_process	0.022598	1	29	1145	262	15043	ENSGALG00000026011,ENSGALG00000006413,ENSGALG00000012396,ENSGALG00000046159,ENSGALG00000026903,ENSGALG00000008439,ENSGALG00000012135,ENSGALG00000031493,ENSGALG00000003849,ENSGALG00000028519,ENSGALG00000032348,ENSGALG00000032282,ENSGALG00000000364,ENSGALG00000041730,ENSGALG00000012885,ENSGALG00000009050,ENSGALG00000005332,ENSGALG00000036627,ENSGALG00000007675,ENSGALG00000030550,ENSGALG00000008901,…
GO:0043410	positive regulation of MAPK cascade	biological_process	0.022674	1	33	1145	307	15043	ENSGALG00000029968,ENSGALG00000053549,ENSGALG00000021031,ENSGALG00000034478,ENSGALG00000027791,ENSGALG00000053121,ENSGALG00000013892,ENSGALG00000008439,ENSGALG00000054196,ENSGALG00000006707,ENSGALG00000029514,ENSGALG00000053868,ENSGALG00000024024,ENSGALG00000010560,ENSGALG00000014984,ENSGALG00000049551,ENSGALG00000015132,ENSGALG00000002987,ENSGALG00000004064,ENSGALG00000002766,ENSGALG00000028420,…
GO:0008272	sulfate transport	biological_process	0.022906	1	4	1145	15	15043	ENSGALG00000000745,ENSGALG00000027423,ENSGALG00000008874,ENSGALG00000007959
GO:0048731	system development	biological_process	0.022943	1	232	1145	2754	15043	ENSGALG00000016491,ENSGALG00000039200,ENSGALG00000006992,ENSGALG00000052653,ENSGALG00000029435,ENSGALG00000027791,ENSGALG00000011635,ENSGALG00000037325,ENSGALG00000034504,ENSGALG00000004722,ENSGALG00000004066,ENSGALG00000011740,ENSGALG00000043047,ENSGALG00000031410,ENSGALG00000034397,ENSGALG00000016719,ENSGALG00000010311,ENSGALG00000010125,ENSGALG00000003532,ENSGALG00000026790,ENSGALG00000006707,…
GO:0045124	regulation of bone resorption	biological_process	0.022989	1	5	1145	22	15043	ENSGALG00000053549,ENSGALG00000009100,ENSGALG00000033520,ENSGALG00000009700,ENSGALG00000012140
GO:0016125	sterol metabolic process	biological_process	0.023065	1	10	1145	64	15043	ENSGALG00000004106,ENSGALG00000002960,ENSGALG00000016491,ENSGALG00000012834,ENSGALG00000014862,ENSGALG00000003972,ENSGALG00000004230,ENSGALG00000003242,ENSGALG00000007109,ENSGALG00000014948
GO:0032611	interleukin-1 beta production	biological_process	0.0233	1	6	1145	30	15043	ENSGALG00000014984,ENSGALG00000008439,ENSGALG00000019555,ENSGALG00000039751,ENSGALG00000053278,ENSGALG00000007669
GO:0017127	cholesterol transporter activity	molecular_function	0.023472	1	4	1145	15	15043	ENSGALG00000016491,ENSGALG00000003242,ENSGALG00000000241,ENSGALG00000007109
GO:0040037	negative regulation of fibroblast growth factor receptor signaling pathway	biological_process	0.023613	1	4	1145	15	15043	ENSGALG00000033439,ENSGALG00000008393,ENSGALG00000004593,ENSGALG00000039553
GO:0046887	positive regulation of hormone secretion	biological_process	0.023674	1	10	1145	65	15043	ENSGALG00000016661,ENSGALG00000002086,ENSGALG00000036497,ENSGALG00000004064,ENSGALG00000031359,ENSGALG00000037325,ENSGALG00000026011,ENSGALG00000013604,ENSGALG00000008490,ENSGALG00000007047
GO:0018216	peptidyl-arginine methylation	biological_process	0.023771	1	3	1145	9	15043	ENSGALG00000003958,XLOC_034106,ENSGALG00000033439
GO:0008237	metallopeptidase activity	molecular_function	0.024005	1	18	1145	146	15043	ENSGALG00000000357,ENSGALG00000006992,ENSGALG00000008048,ENSGALG00000053549,ENSGALG00000030502,ENSGALG00000041834,ENSGALG00000040522,ENSGALG00000020067,ENSGALG00000016375,ENSGALG00000003295,ENSGALG00000019061,ENSGALG00000005968,ENSGALG00000044866,ENSGALG00000031410,ENSGALG00000006834,ENSGALG00000017183,ENSGALG00000011727,ENSGALG00000000151
GO:0030326	embryonic limb morphogenesis	biological_process	0.02406	1	14	1145	104	15043	ENSGALG00000038848,ENSGALG00000006087,ENSGALG00000026631,ENSGALG00000041640,ENSGALG00000035725,ENSGALG00000016473,ENSGALG00000009270,ENSGALG00000033671,ENSGALG00000030979,ENSGALG00000029393,ENSGALG00000040276,ENSGALG00000009807,ENSGALG00000009274,ENSGALG00000034346
GO:0001906	cell killing	biological_process	0.02412	1	8	1145	47	15043	ENSGALG00000016788,ENSGALG00000009963,ENSGALG00000011684,ENSGALG00000006453,ENSGALG00000014984,ENSGALG00000024272,ENSGALG00000019845,ENSGALG00000022815
GO:0046849	bone remodeling	biological_process	0.024185	1	9	1145	56	15043	ENSGALG00000033520,ENSGALG00000004129,ENSGALG00000053549,ENSGALG00000029731,ENSGALG00000009100,ENSGALG00000028069,ENSGALG00000012140,ENSGALG00000038629,ENSGALG00000009700
GO:0016053	organic acid biosynthetic process	biological_process	0.024534	1	27	1145	240	15043	ENSGALG00000026781,ENSGALG00000021039,ENSGALG00000012754,ENSGALG00000012197,ENSGALG00000016273,ENSGALG00000049891,ENSGALG00000002397,ENSGALG00000007606,ENSGALG00000007109,ENSGALG00000031359,ENSGALG00000027822,ENSGALG00000004230,ENSGALG00000029435,ENSGALG00000012834,ENSGALG00000043754,ENSGALG00000001299,ENSGALG00000033635,ENSGALG00000005857,ENSGALG00000034346,ENSGALG00000012418,ENSGALG00000043833,…
GO:0050901	leukocyte tethering or rolling	biological_process	0.024562	1	3	1145	9	15043	ENSGALG00000028341,ENSGALG00000006009,ENSGALG00000026948
GO:0070371	ERK1 and ERK2 cascade	biological_process	0.024577	1	21	1145	176	15043	ENSGALG00000004064,ENSGALG00000021031,ENSGALG00000002987,ENSGALG00000014984,ENSGALG00000049551,ENSGALG00000053121,ENSGALG00000027791,ENSGALG00000034478,ENSGALG00000010949,ENSGALG00000026663,ENSGALG00000054196,ENSGALG00000002329,ENSGALG00000013742,ENSGALG00000008439,ENSGALG00000028203,ENSGALG00000045875,ENSGALG00000035029,ENSGALG00000016364,ENSGALG00000053868,ENSGALG00000038089,ENSGALG00000043555
GO:0009791	post-embryonic development	biological_process	0.024614	1	11	1145	76	15043	ENSGALG00000016491,ENSGALG00000031493,ENSGALG00000047578,ENSGALG00000004106,ENSGALG00000038042,ENSGALG00000004582,ENSGALG00000012885,ENSGALG00000029514,ENSGALG00000006491,ENSGALG00000016067,ENSGALG00000037325
GO:0006029	proteoglycan metabolic process	biological_process	0.024647	1	10	1145	67	15043	ENSGALG00000015015,ENSGALG00000010125,ENSGALG00000004903,ENSGALG00000004593,ENSGALG00000001611,ENSGALG00000039553,ENSGALG00000001709,ENSGALG00000019489,ENSGALG00000024056,ENSGALG00000003295
GO:0051247	positive regulation of protein metabolic process	biological_process	0.024851	1	93	1145	1015	15043	ENSGALG00000049551,ENSGALG00000007158,ENSGALG00000002987,ENSGALG00000003122,ENSGALG00000004064,ENSGALG00000032628,ENSGALG00000008947,ENSGALG00000004530,ENSGALG00000028420,ENSGALG00000015259,ENSGALG00000024083,ENSGALG00000005619,ENSGALG00000009050,ENSGALG00000023521,ENSGALG00000002329,ENSGALG00000004812,ENSGALG00000009179,ENSGALG00000008014,ENSGALG00000007599,ENSGALG00000026663,ENSGALG00000028069,…
GO:0030449	regulation of complement activation	biological_process	0.024999	1	3	1145	9	15043	ENSGALG00000017040,ENSGALG00000014840,ENSGALG00000030007
GO:0022843	voltage-gated cation channel activity	molecular_function	0.025019	1	15	1145	116	15043	XLOC_014500,ENSGALG00000009066,ENSGALG00000005215,ENSGALG00000011262,ENSGALG00000036964,ENSGALG00000043764,ENSGALG00000001645,ENSGALG00000004097,ENSGALG00000042705,ENSGALG00000005332,ENSGALG00000026091,ENSGALG00000013007,ENSGALG00000022696,ENSGALG00000004980,ENSGALG00000027771
GO:0005416	amino acid:cation symporter activity	molecular_function	0.025058	1	4	1145	16	15043	ENSGALG00000012985,ENSGALG00000010992,XLOC_108364,ENSGALG00000019290
GO:0001568	blood vessel development	biological_process	0.025073	1	42	1145	415	15043	ENSGALG00000026098,ENSGALG00000028203,ENSGALG00000002546,ENSGALG00000029819,ENSGALG00000003015,ENSGALG00000007785,ENSGALG00000007657,ENSGALG00000002532,ENSGALG00000041555,ENSGALG00000002987,ENSGALG00000036497,ENSGALG00000004064,ENSGALG00000048883,ENSGALG00000043754,ENSGALG00000015132,ENSGALG00000031340,ENSGALG00000000619,ENSGALG00000020067,ENSGALG00000037437,ENSGALG00000009042,ENSGALG00000005619,…
GO:0015294	solute:cation symporter activity	molecular_function	0.025263	1	11	1145	77	15043	ENSGALG00000017216,ENSGALG00000004945,XLOC_108364,ENSGALG00000012985,ENSGALG00000014690,ENSGALG00000011633,ENSGALG00000010992,ENSGALG00000008874,ENSGALG00000041932,ENSGALG00000005957,ENSGALG00000019290
GO:0031280	negative regulation of cyclase activity	biological_process	0.025287	1	3	1145	9	15043	ENSGALG00000043556,ENSGALG00000026055,ENSGALG00000026011
GO:0005509	calcium ion binding	molecular_function	0.0254	1	53	1145	541	15043	ENSGALG00000009050,ENSGALG00000005120,ENSGALG00000035094,ENSGALG00000004593,ENSGALG00000035935,ENSGALG00000026613,ENSGALG00000016577,ENSGALG00000006217,ENSGALG00000024272,ENSGALG00000015132,ENSGALG00000053980,ENSGALG00000019233,ENSGALG00000044307,ENSGALG00000008727,ENSGALG00000003767,ENSGALG00000043555,ENSGALG00000015364,ENSGALG00000048565,ENSGALG00000001459,ENSGALG00000017183,ENSGALG00000053246,…
GO:0046579	positive regulation of Ras protein signal transduction	biological_process	0.025513	1	7	1145	39	15043	ENSGALG00000023379,ENSGALG00000002525,ENSGALG00000004530,ENSGALG00000044485,ENSGALG00000041730,ENSGALG00000008771,ENSGALG00000014984
GO:0044283	small molecule biosynthetic process	biological_process	0.025546	1	45	1145	442	15043	ENSGALG00000012197,ENSGALG00000005215,ENSGALG00000016273,ENSGALG00000021039,ENSGALG00000027822,ENSGALG00000031359,ENSGALG00000007185,ENSGALG00000014948,ENSGALG00000012834,ENSGALG00000043754,ENSGALG00000045427,ENSGALG00000004064,ENSGALG00000000241,ENSGALG00000003242,ENSGALG00000015833,ENSGALG00000043833,ENSGALG00000013073,ENSGALG00000012754,ENSGALG00000002397,ENSGALG00000049891,ENSGALG00000007606,…
GO:0050727	regulation of inflammatory response	biological_process	0.025576	1	19	1145	156	15043	ENSGALG00000003775,ENSGALG00000026098,ENSGALG00000053278,ENSGALG00000008014,ENSGALG00000030526,ENSGALG00000003383,ENSGALG00000014840,ENSGALG00000017040,ENSGALG00000027093,ENSGALG00000003295,ENSGALG00000030007,ENSGALG00000015833,ENSGALG00000002138,ENSGALG00000027786,ENSGALG00000012481,ENSGALG00000053549,ENSGALG00000033635,ENSGALG00000004064,ENSGALG00000006830
GO:0035113	embryonic appendage morphogenesis	biological_process	0.025816	1	14	1145	105	15043	ENSGALG00000030979,ENSGALG00000029393,ENSGALG00000040276,ENSGALG00000009807,ENSGALG00000034346,ENSGALG00000009274,ENSGALG00000038848,ENSGALG00000006087,ENSGALG00000026631,ENSGALG00000041640,ENSGALG00000016473,ENSGALG00000035725,ENSGALG00000009270,ENSGALG00000033671
GO:0099059	integral component of presynaptic active zone membrane	cellular_component	0.026034	1	2	1145	4	15043	ENSGALG00000015132,ENSGALG00000005332
GO:0015081	sodium ion transmembrane transporter activity	molecular_function	0.026193	1	15	1145	118	15043	ENSGALG00000011633,ENSGALG00000010943,ENSGALG00000014690,XLOC_108364,ENSGALG00000012985,ENSGALG00000017216,ENSGALG00000004945,ENSGALG00000005957,ENSGALG00000019290,ENSGALG00000027702,ENSGALG00000008874,ENSGALG00000041932,ENSGALG00000006521,ENSGALG00000034025,ENSGALG00000010992
GO:0051047	positive regulation of secretion	biological_process	0.026253	1	22	1145	189	15043	ENSGALG00000005332,ENSGALG00000007047,ENSGALG00000039751,ENSGALG00000037325,ENSGALG00000002138,ENSGALG00000055010,ENSGALG00000014984,ENSGALG00000045529,ENSGALG00000036497,ENSGALG00000004064,ENSGALG00000006491,ENSGALG00000026011,ENSGALG00000013604,ENSGALG00000008490,ENSGALG00000031359,ENSGALG00000041640,ENSGALG00000026944,ENSGALG00000013742,ENSGALG00000005215,ENSGALG00000016661,ENSGALG00000002086,…
GO:0043516	regulation of DNA damage response, signal transduction by p53 class mediator	biological_process	0.026417	1	5	1145	23	15043	ENSGALG00000003532,ENSGALG00000046448,ENSGALG00000041640,ENSGALG00000006491,ENSGALG00000028203
GO:0009887	animal organ morphogenesis	biological_process	0.026535	1	64	1145	670	15043	ENSGALG00000010125,ENSGALG00000043047,ENSGALG00000031493,ENSGALG00000006479,ENSGALG00000003670,ENSGALG00000011823,ENSGALG00000006087,ENSGALG00000024024,ENSGALG00000023419,ENSGALG00000029435,ENSGALG00000039200,ENSGALG00000004722,ENSGALG00000037325,ENSGALG00000034504,ENSGALG00000039553,ENSGALG00000011355,ENSGALG00000040276,ENSGALG00000003849,ENSGALG00000041555,ENSGALG00000043555,ENSGALG00000005321,…
GO:0048871	multicellular organismal homeostasis	biological_process	0.026715	1	30	1145	276	15043	ENSGALG00000038769,ENSGALG00000017405,ENSGALG00000008014,ENSGALG00000002314,ENSGALG00000007669,ENSGALG00000029393,ENSGALG00000002503,ENSGALG00000015015,ENSGALG00000040276,ENSGALG00000033520,ENSGALG00000031301,ENSGALG00000012135,ENSGALG00000008439,ENSGALG00000003891,ENSGALG00000012140,ENSGALG00000009700,ENSGALG00000002138,ENSGALG00000012885,ENSGALG00000009100,ENSGALG00000008290,ENSGALG00000009645,…
GO:0097006	regulation of plasma lipoprotein particle levels	biological_process	0.02693	1	6	1145	31	15043	ENSGALG00000007109,ENSGALG00000016713,ENSGALG00000015612,ENSGALG00000016491,ENSGALG00000008439,ENSGALG00000004230
GO:0022857	transmembrane transporter activity	molecular_function	0.027695	1	79	1145	851	15043	ENSGALG00000002519,ENSGALG00000027963,ENSGALG00000006521,ENSGALG00000040666,ENSGALG00000011612,ENSGALG00000037273,ENSGALG00000010618,ENSGALG00000050155,ENSGALG00000005215,ENSGALG00000015675,ENSGALG00000039751,ENSGALG00000004097,ENSGALG00000006436,ENSGALG00000005332,ENSGALG00000035094,ENSGALG00000001645,ENSGALG00000019290,ENSGALG00000012985,ENSGALG00000007972,ENSGALG00000004980,ENSGALG00000002728,…
GO:0051281	positive regulation of release of sequestered calcium ion into cytosol	biological_process	0.027837	1	4	1145	16	15043	ENSGALG00000004064,ENSGALG00000044485,ENSGALG00000006413,ENSGALG00000009050
GO:0015108	chloride transmembrane transporter activity	molecular_function	0.027852	1	10	1145	69	15043	ENSGALG00000000745,ENSGALG00000027423,ENSGALG00000007959,ENSGALG00000004945,ENSGALG00000038042,ENSGALG00000014695,ENSGALG00000014690,ENSGALG00000043605,ENSGALG00000009395,ENSGALG00000050155
GO:0001941	postsynaptic membrane organization	biological_process	0.027895	1	5	1145	24	15043	ENSGALG00000034516,ENSGALG00000039193,ENSGALG00000034436,ENSGALG00000015132,ENSGALG00000009395
GO:0003044	regulation of systemic arterial blood pressure mediated by a chemical signal	biological_process	0.028011	1	7	1145	39	15043	ENSGALG00000002086,ENSGALG00000006707,ENSGALG00000053278,ENSGALG00000002987,ENSGALG00000019018,ENSGALG00000014984,ENSGALG00000031410
GO:0030235	nitric-oxide synthase regulator activity	molecular_function	0.028134	1	2	1145	4	15043	ENSGALG00000038089,ENSGALG00000033212
GO:0021563	glossopharyngeal nerve development	biological_process	0.028157	1	2	1145	4	15043	ENSGALG00000003999,ENSGALG00000023420
GO:0019805	quinolinate biosynthetic process	biological_process	0.028197	1	2	1145	4	15043	ENSGALG00000012197,ENSGALG00000012418
GO:0004953	icosanoid receptor activity	molecular_function	0.02824	1	3	1145	9	15043	ENSGALG00000032348,ENSGALG00000012396,ENSGALG00000008901
GO:0042483	negative regulation of odontogenesis	biological_process	0.028253	1	2	1145	4	15043	ENSGALG00000004722,ENSGALG00000043167
GO:0005245	voltage-gated calcium channel activity	molecular_function	0.02839	1	6	1145	33	15043	ENSGALG00000005215,ENSGALG00000005332,ENSGALG00000036964,ENSGALG00000013007,ENSGALG00000026091,ENSGALG00000027771
GO:0034663	endoplasmic reticulum chaperone complex	cellular_component	0.028477	1	3	1145	9	15043	ENSGALG00000033789,ENSGALG00000019201,ENSGALG00000033498
GO:0097440	apical dendrite	cellular_component	0.028493	1	2	1145	4	15043	ENSGALG00000008281,ENSGALG00000007758
GO:0042481	regulation of odontogenesis	biological_process	0.028729	1	4	1145	16	15043	ENSGALG00000011355,ENSGALG00000043167,ENSGALG00000004722,ENSGALG00000040276
GO:0036032	neural crest cell delamination	biological_process	0.028869	1	2	1145	4	15043	ENSGALG00000015132,ENSGALG00000012747
GO:0060232	delamination	biological_process	0.028869	1	2	1145	4	15043	ENSGALG00000012747,ENSGALG00000015132
GO:0001990	regulation of systemic arterial blood pressure by hormone	biological_process	0.029107	1	6	1145	31	15043	ENSGALG00000031410,ENSGALG00000014984,ENSGALG00000002987,ENSGALG00000002086,ENSGALG00000006707,ENSGALG00000053278
GO:0051928	positive regulation of calcium ion transport	biological_process	0.02913	1	8	1145	50	15043	ENSGALG00000000364,ENSGALG00000004064,ENSGALG00000044485,ENSGALG00000031493,ENSGALG00000030550,ENSGALG00000006413,ENSGALG00000005332,ENSGALG00000009050
GO:0016880	acid-ammonia (or amide) ligase activity	molecular_function	0.02921	1	2	1145	4	15043	ENSGALG00000043754,ENSGALG00000016273
GO:0000165	MAPK cascade	biological_process	0.029459	1	48	1145	485	15043	ENSGALG00000053549,ENSGALG00000029968,ENSGALG00000021031,ENSGALG00000027791,ENSGALG00000034478,ENSGALG00000027641,ENSGALG00000053121,ENSGALG00000013892,ENSGALG00000002138,ENSGALG00000003113,ENSGALG00000008439,ENSGALG00000028155,ENSGALG00000013742,ENSGALG00000032618,ENSGALG00000006707,ENSGALG00000054196,ENSGALG00000053868,ENSGALG00000029514,ENSGALG00000024024,ENSGALG00000035029,ENSGALG00000015443,…
GO:0008228	opsonization	biological_process	0.029495	1	2	1145	4	15043	ENSGALG00000028284,ENSGALG00000003741
GO:0006817	phosphate ion transport	biological_process	0.02951	1	4	1145	16	15043	ENSGALG00000008014,ENSGALG00000027791,ENSGALG00000012135,ENSGALG00000031997
GO:0018195	peptidyl-arginine modification	biological_process	0.029609	1	4	1145	16	15043	ENSGALG00000003958,ENSGALG00000032614,XLOC_034106,ENSGALG00000033439
GO:0006842	tricarboxylic acid transport	biological_process	0.029849	1	2	1145	4	15043	ENSGALG00000008874,ENSGALG00000047077
GO:0015137	citrate transmembrane transporter activity	molecular_function	0.029849	1	2	1145	4	15043	ENSGALG00000008874,ENSGALG00000047077
GO:0015142	tricarboxylic acid transmembrane transporter activity	molecular_function	0.029849	1	2	1145	4	15043	ENSGALG00000047077,ENSGALG00000008874
GO:0015746	citrate transport	biological_process	0.029849	1	2	1145	4	15043	ENSGALG00000008874,ENSGALG00000047077
GO:0051248	negative regulation of protein metabolic process	biological_process	0.02985	1	62	1145	651	15043	ENSGALG00000003958,ENSGALG00000002987,ENSGALG00000036497,ENSGALG00000032628,ENSGALG00000004064,ENSGALG00000027786,ENSGALG00000004591,ENSGALG00000014984,ENSGALG00000010950,ENSGALG00000007158,ENSGALG00000008060,ENSGALG00000019555,ENSGALG00000009050,ENSGALG00000017040,ENSGALG00000009651,ENSGALG00000004812,ENSGALG00000046159,ENSGALG00000045875,ENSGALG00000028203,ENSGALG00000009565,ENSGALG00000012872,…
GO:0016054	organic acid catabolic process	biological_process	0.02997	1	17	1145	137	15043	ENSGALG00000006306,ENSGALG00000012418,ENSGALG00000002138,ENSGALG00000031563,ENSGALG00000008317,ENSGALG00000000081,ENSGALG00000014938,ENSGALG00000026392,ENSGALG00000011414,ENSGALG00000012754,ENSGALG00000041640,ENSGALG00000004343,ENSGALG00000007832,ENSGALG00000006413,ENSGALG00000021843,ENSGALG00000033807,ENSGALG00000027822
GO:0046395	carboxylic acid catabolic process	biological_process	0.02997	1	17	1145	137	15043	ENSGALG00000006306,ENSGALG00000012418,ENSGALG00000008317,ENSGALG00000002138,ENSGALG00000031563,ENSGALG00000000081,ENSGALG00000014938,ENSGALG00000026392,ENSGALG00000012754,ENSGALG00000011414,ENSGALG00000006413,ENSGALG00000021843,ENSGALG00000007832,ENSGALG00000041640,ENSGALG00000004343,ENSGALG00000033807,ENSGALG00000027822
GO:0051453	regulation of intracellular pH	biological_process	0.029977	1	8	1145	50	15043	ENSGALG00000002227,ENSGALG00000027886,ENSGALG00000002237,ENSGALG00000040666,ENSGALG00000034294,ENSGALG00000006707,ENSGALG00000007959,ENSGALG00000012885
GO:1901798	positive regulation of signal transduction by p53 class mediator	biological_process	0.030019	1	4	1145	16	15043	ENSGALG00000003532,ENSGALG00000046448,ENSGALG00000028203,ENSGALG00000006491
GO:0034367	protein-containing complex remodeling	biological_process	0.030052	1	4	1145	16	15043	ENSGALG00000016713,ENSGALG00000007109,ENSGALG00000004230,ENSGALG00000016491
GO:0015643	toxic substance binding	molecular_function	0.03007	1	2	1145	4	15043	ENSGALG00000035219,ENSGALG00000014128
GO:0045202	synapse	cellular_component	0.030243	1	65	1145	699	15043	ENSGALG00000034025,ENSGALG00000040256,ENSGALG00000008060,ENSGALG00000032418,ENSGALG00000030550,ENSGALG00000015132,ENSGALG00000004955,ENSGALG00000023179,ENSGALG00000035185,ENSGALG00000005321,ENSGALG00000049165,ENSGALG00000002157,ENSGALG00000026055,ENSGALG00000002840,ENSGALG00000011673,ENSGALG00000009395,ENSGALG00000012355,ENSGALG00000001573,ENSGALG00000023703,ENSGALG00000009405,ENSGALG00000026674,…
GO:0023014	signal transduction by protein phosphorylation	biological_process	0.030317	1	49	1145	498	15043	ENSGALG00000013742,ENSGALG00000007356,ENSGALG00000028155,ENSGALG00000008439,ENSGALG00000054196,ENSGALG00000006707,ENSGALG00000032618,ENSGALG00000029514,ENSGALG00000053868,ENSGALG00000010560,ENSGALG00000015443,ENSGALG00000024024,ENSGALG00000035029,ENSGALG00000029968,ENSGALG00000053549,ENSGALG00000021031,ENSGALG00000053121,ENSGALG00000027641,ENSGALG00000034478,ENSGALG00000027791,ENSGALG00000003113,…
GO:1903532	positive regulation of secretion by cell	biological_process	0.030401	1	21	1145	181	15043	ENSGALG00000005215,ENSGALG00000013742,ENSGALG00000026944,ENSGALG00000003741,ENSGALG00000002086,ENSGALG00000016661,ENSGALG00000008490,ENSGALG00000013604,ENSGALG00000026011,ENSGALG00000006491,ENSGALG00000041640,ENSGALG00000031359,ENSGALG00000014984,ENSGALG00000004064,ENSGALG00000036497,ENSGALG00000045529,ENSGALG00000007047,ENSGALG00000005332,ENSGALG00000037325,ENSGALG00000002138,ENSGALG00000039751
GO:0008291	acetylcholine metabolic process	biological_process	0.030422	1	2	1145	4	15043	ENSGALG00000009100,ENSGALG00000017216
GO:1900619	acetate ester metabolic process	biological_process	0.030422	1	2	1145	4	15043	ENSGALG00000009100,ENSGALG00000017216
GO:0035358	regulation of peroxisome proliferator activated receptor signaling pathway	biological_process	0.030573	1	2	1145	4	15043	ENSGALG00000006612,ENSGALG00000041640
GO:0006811	ion transport	biological_process	0.030588	1	102	1145	1138	15043	ENSGALG00000009050,ENSGALG00000004097,ENSGALG00000005332,ENSGALG00000001645,ENSGALG00000019290,ENSGALG00000015675,ENSGALG00000039751,ENSGALG00000007972,ENSGALG00000044485,ENSGALG00000004064,ENSGALG00000012985,ENSGALG00000031997,ENSGALG00000006521,ENSGALG00000043064,ENSGALG00000009017,ENSGALG00000031359,ENSGALG00000041640,ENSGALG00000027963,ENSGALG00000010618,ENSGALG00000050155,ENSGALG00000005215,…
GO:0070542	response to fatty acid	biological_process	0.030602	1	5	1145	24	15043	ENSGALG00000012396,ENSGALG00000009700,ENSGALG00000008901,ENSGALG00000008439,ENSGALG00000043064
GO:0072180	mesonephric duct morphogenesis	biological_process	0.030755	1	2	1145	4	15043	ENSGALG00000016473,ENSGALG00000006087
GO:0090080	positive regulation of MAPKKK cascade by fibroblast growth factor receptor signaling pathway	biological_process	0.030791	1	2	1145	4	15043	ENSGALG00000027791,ENSGALG00000017068
GO:0006884	cell volume homeostasis	biological_process	0.030804	1	4	1145	17	15043	ENSGALG00000009100,ENSGALG00000014690,ENSGALG00000004945,ENSGALG00000004980
GO:0031077	post-embryonic camera-type eye development	biological_process	0.030815	1	2	1145	4	15043	ENSGALG00000016067,ENSGALG00000031493
GO:0006875	cellular metal ion homeostasis	biological_process	0.030898	1	34	1145	325	15043	ENSGALG00000005332,ENSGALG00000009050,ENSGALG00000036627,ENSGALG00000007972,ENSGALG00000030550,ENSGALG00000013209,ENSGALG00000014984,ENSGALG00000023379,ENSGALG00000044485,ENSGALG00000028696,ENSGALG00000004064,ENSGALG00000046159,ENSGALG00000015108,ENSGALG00000003849,ENSGALG00000012885,ENSGALG00000007675,ENSGALG00000026674,ENSGALG00000008901,ENSGALG00000027886,ENSGALG00000006775,ENSGALG00000026011,…
GO:0030317	flagellated sperm motility	biological_process	0.031122	1	8	1145	50	15043	ENSGALG00000016491,ENSGALG00000033439,ENSGALG00000031238,ENSGALG00000007731,ENSGALG00000000540,ENSGALG00000008281,ENSGALG00000012997,ENSGALG00000042577
GO:0097722	sperm motility	biological_process	0.031122	1	8	1145	50	15043	ENSGALG00000012997,ENSGALG00000008281,ENSGALG00000007731,ENSGALG00000000540,ENSGALG00000016491,ENSGALG00000031238,ENSGALG00000033439,ENSGALG00000042577
GO:0032271	regulation of protein polymerization	biological_process	0.03113	1	17	1145	140	15043	ENSGALG00000026944,ENSGALG00000010311,ENSGALG00000003775,ENSGALG00000039690,ENSGALG00000002103,ENSGALG00000014758,ENSGALG00000006691,ENSGALG00000003428,ENSGALG00000026948,ENSGALG00000033212,ENSGALG00000013124,ENSGALG00000043437,ENSGALG00000026383,ENSGALG00000003073,ENSGALG00000030907,ENSGALG00000001547,ENSGALG00000010551
GO:0021670	lateral ventricle development	biological_process	0.031145	1	3	1145	10	15043	ENSGALG00000012997,ENSGALG00000000761,ENSGALG00000007731
GO:0006909	phagocytosis	biological_process	0.031192	1	14	1145	109	15043	ENSGALG00000004700,ENSGALG00000012119,ENSGALG00000011646,ENSGALG00000028284,ENSGALG00000006775,ENSGALG00000002503,ENSGALG00000003741,ENSGALG00000003073,ENSGALG00000040368,ENSGALG00000015204,ENSGALG00000031301,ENSGALG00000011684,ENSGALG00000014984,ENSGALG00000008439
GO:0006548	histidine catabolic process	biological_process	0.031343	1	2	1145	4	15043	ENSGALG00000011414,ENSGALG00000006306
GO:0098711	iron ion import across plasma membrane	biological_process	0.031573	1	2	1145	4	15043	ENSGALG00000012117,ENSGALG00000009017
GO:0048818	positive regulation of hair follicle maturation	biological_process	0.031578	1	2	1145	4	15043	ENSGALG00000038848,ENSGALG00000007047
GO:0008299	isoprenoid biosynthetic process	biological_process	0.031679	1	5	1145	24	15043	ENSGALG00000002960,ENSGALG00000034346,ENSGALG00000007267,ENSGALG00000014948,ENSGALG00000014862
GO:0046668	regulation of retinal cell programmed cell death	biological_process	0.031737	1	2	1145	4	15043	ENSGALG00000012885,ENSGALG00000026207
GO:0048856	anatomical structure development	biological_process	0.031847	1	273	1145	3301	15043	ENSGALG00000004722,ENSGALG00000004066,ENSGALG00000011740,ENSGALG00000037325,ENSGALG00000034504,ENSGALG00000005319,ENSGALG00000029435,ENSGALG00000039200,ENSGALG00000042577,ENSGALG00000025822,ENSGALG00000006087,ENSGALG00000024024,ENSGALG00000026313,ENSGALG00000006707,ENSGALG00000003532,ENSGALG00000014840,ENSGALG00000007959,ENSGALG00000003169,ENSGALG00000030550,ENSGALG00000014984,ENSGALG00000012997,…
GO:0051241	negative regulation of multicellular organismal process	biological_process	0.031928	1	65	1145	689	15043	ENSGALG00000003670,ENSGALG00000003891,ENSGALG00000016719,ENSGALG00000010311,ENSGALG00000015612,ENSGALG00000013742,ENSGALG00000004293,ENSGALG00000007109,ENSGALG00000039200,ENSGALG00000006992,ENSGALG00000011738,ENSGALG00000039553,ENSGALG00000004722,ENSGALG00000010402,ENSGALG00000003295,ENSGALG00000002191,ENSGALG00000027791,ENSGALG00000039690,ENSGALG00000028203,ENSGALG00000001171,ENSGALG00000011684,…
GO:0072503	cellular divalent inorganic cation homeostasis	biological_process	0.031992	1	30	1145	281	15043	ENSGALG00000026011,ENSGALG00000012396,ENSGALG00000006413,ENSGALG00000008439,ENSGALG00000012135,ENSGALG00000031493,ENSGALG00000026903,ENSGALG00000046159,ENSGALG00000003849,ENSGALG00000028519,ENSGALG00000041730,ENSGALG00000032348,ENSGALG00000032282,ENSGALG00000000364,ENSGALG00000036627,ENSGALG00000009050,ENSGALG00000012885,ENSGALG00000005332,ENSGALG00000007675,ENSGALG00000027886,ENSGALG00000013209,…
GO:0036022	limb joint morphogenesis	biological_process	0.032068	1	2	1145	4	15043	ENSGALG00000039553,ENSGALG00000016473
GO:0022838	substrate-specific channel activity	molecular_function	0.032201	1	36	1145	352	15043	ENSGALG00000007972,ENSGALG00000039751,ENSGALG00000001645,ENSGALG00000004097,ENSGALG00000027702,ENSGALG00000005332,ENSGALG00000034025,ENSGALG00000003849,ENSGALG00000001573,ENSGALG00000055056,ENSGALG00000043764,ENSGALG00000009395,ENSGALG00000050155,ENSGALG00000005215,ENSGALG00000011262,ENSGALG00000026241,ENSGALG00000006521,ENSGALG00000038042,XLOC_045086,ENSGALG00000009066,ENSGALG00000010943,ENSGALG…
GO:0043083	synaptic cleft	cellular_component	0.03236	1	3	1145	10	15043	ENSGALG00000005321,ENSGALG00000005319,ENSGALG00000012004
GO:0022839	ion gated channel activity	molecular_function	0.032394	1	28	1145	262	15043	ENSGALG00000026091,ENSGALG00000004980,ENSGALG00000026241,ENSGALG00000006521,ENSGALG00000030554,ENSGALG00000001573,ENSGALG00000014695,ENSGALG00000043764,ENSGALG00000005215,XLOC_014500,ENSGALG00000009395,ENSGALG00000050155,ENSGALG00000011262,ENSGALG00000013007,ENSGALG00000027771,ENSGALG00000022696,ENSGALG00000001645,ENSGALG00000034025,ENSGALG00000005332,ENSGALG00000004097,ENSGALG00000027702,ENSGALG…
GO:0071318	cellular response to ATP	biological_process	0.032397	1	2	1145	4	15043	ENSGALG00000033789,ENSGALG00000026674
GO:0031347	regulation of defense response	biological_process	0.032408	1	32	1145	302	15043	ENSGALG00000015833,ENSGALG00000050176,ENSGALG00000017040,ENSGALG00000027093,ENSGALG00000014840,ENSGALG00000006830,ENSGALG00000004064,ENSGALG00000016400,ENSGALG00000014984,ENSGALG00000013356,ENSGALG00000007158,ENSGALG00000027786,ENSGALG00000030526,ENSGALG00000003361,ENSGALG00000008014,ENSGALG00000026098,ENSGALG00000003775,ENSGALG00000023821,ENSGALG00000002138,ENSGALG00000030007,ENSGALG00000003295,…
GO:0015355	secondary active monocarboxylate transmembrane transporter activity	molecular_function	0.032556	1	3	1145	10	15043	ENSGALG00000019290,ENSGALG00000011633,ENSGALG00000012985
GO:0043415	positive regulation of skeletal muscle tissue regeneration	biological_process	0.032664	1	2	1145	4	15043	ENSGALG00000011404,ENSGALG00000009050
GO:0051956	negative regulation of amino acid transport	biological_process	0.032762	1	2	1145	4	15043	ENSGALG00000016473,ENSGALG00000008490
GO:0006885	regulation of pH	biological_process	0.032941	1	9	1145	60	15043	ENSGALG00000002237,ENSGALG00000027886,ENSGALG00000002227,ENSGALG00000006707,ENSGALG00000034294,ENSGALG00000040666,ENSGALG00000012885,ENSGALG00000007959,ENSGALG00000009700
GO:0015850	organic hydroxy compound transport	biological_process	0.033099	1	18	1145	150	15043	ENSGALG00000012140,ENSGALG00000007047,ENSGALG00000003242,ENSGALG00000004165,ENSGALG00000000241,ENSGALG00000018534,ENSGALG00000016491,ENSGALG00000007758,ENSGALG00000007109,ENSGALG00000002728,ENSGALG00000008055,ENSGALG00000013604,ENSGALG00000004230,ENSGALG00000026011,ENSGALG00000001573,ENSGALG00000011633,ENSGALG00000008439,ENSGALG00000004261
GO:0046961	proton-transporting ATPase activity, rotational mechanism	molecular_function	0.03336	1	4	1145	17	15043	ENSGALG00000002237,ENSGALG00000009570,ENSGALG00000040666,ENSGALG00000034294
GO:1903036	positive regulation of response to wounding	biological_process	0.033399	1	6	1145	33	15043	ENSGALG00000002987,ENSGALG00000011404,ENSGALG00000008439,ENSGALG00000023521,ENSGALG00000026207,ENSGALG00000009050
GO:0050650	chondroitin sulfate proteoglycan biosynthetic process	biological_process	0.033477	1	4	1145	17	15043	ENSGALG00000001611,ENSGALG00000015015,ENSGALG00000010125,ENSGALG00000024056
GO:0065007	biological regulation	biological_process	0.033561	1	618	1145	7790	15043	ENSGALG00000003862,ENSGALG00000010311,ENSGALG00000046448,ENSGALG00000031648,ENSGALG00000026631,ENSGALG00000038629,ENSGALG00000045607,ENSGALG00000002864,ENSGALG00000043039,ENSGALG00000002180,ENSGALG00000006992,ENSGALG00000026674,ENSGALG00000011635,ENSGALG00000008765,ENSGALG00000021039,ENSGALG00000001573,ENSGALG00000039690,ENSGALG00000007417,ENSGALG00000012747,ENSGALG00000038769,ENSGALG00000029819,…
GO:0019220	regulation of phosphate metabolic process	biological_process	0.033608	1	97	1145	1078	15043	ENSGALG00000020999,ENSGALG00000054196,ENSGALG00000004506,ENSGALG00000008439,ENSGALG00000041295,ENSGALG00000038502,ENSGALG00000049891,ENSGALG00000007356,ENSGALG00000033789,ENSGALG00000035029,ENSGALG00000003428,ENSGALG00000006413,ENSGALG00000053868,ENSGALG00000029514,ENSGALG00000006796,ENSGALG00000003589,ENSGALG00000006453,ENSGALG00000029968,ENSGALG00000031726,ENSGALG00000013892,ENSGALG00000002138,…
GO:0005216	ion channel activity	molecular_function	0.033621	1	35	1145	342	15043	ENSGALG00000007972,ENSGALG00000001645,ENSGALG00000027702,ENSGALG00000004097,ENSGALG00000034025,ENSGALG00000005332,ENSGALG00000039751,ENSGALG00000009395,ENSGALG00000050155,ENSGALG00000005215,ENSGALG00000011262,ENSGALG00000003849,ENSGALG00000001573,ENSGALG00000055056,ENSGALG00000043764,ENSGALG00000026241,ENSGALG00000006521,ENSGALG00000009066,ENSGALG00000036964,ENSGALG00000010943,ENSGALG00000043605,…
GO:0019531	oxalate transmembrane transporter activity	molecular_function	0.033639	1	3	1145	10	15043	ENSGALG00000000745,ENSGALG00000007959,ENSGALG00000027423
GO:0032103	positive regulation of response to external stimulus	biological_process	0.033748	1	17	1145	140	15043	ENSGALG00000002987,ENSGALG00000033635,ENSGALG00000009639,ENSGALG00000014984,ENSGALG00000053549,ENSGALG00000003336,ENSGALG00000002138,ENSGALG00000016713,ENSGALG00000027093,ENSGALG00000003383,ENSGALG00000026207,ENSGALG00000008014,ENSGALG00000053278,ENSGALG00000026098,ENSGALG00000040368,ENSGALG00000023821,ENSGALG00000029819
GO:0006020	inositol metabolic process	biological_process	0.033888	1	3	1145	10	15043	ENSGALG00000008385,ENSGALG00000041965,ENSGALG00000030344
GO:0016471	vacuolar proton-transporting V-type ATPase complex	cellular_component	0.033942	1	3	1145	10	15043	ENSGALG00000002237,ENSGALG00000034294,ENSGALG00000040666
GO:0055083	monovalent inorganic anion homeostasis	biological_process	0.034142	1	4	1145	17	15043	ENSGALG00000031997,ENSGALG00000014690,ENSGALG00000027791,ENSGALG00000004945
GO:0051174	regulation of phosphorus metabolic process	biological_process	0.034263	1	97	1145	1079	15043	ENSGALG00000026137,ENSGALG00000002840,ENSGALG00000015364,ENSGALG00000011322,ENSGALG00000007744,ENSGALG00000043555,ENSGALG00000012747,ENSGALG00000003775,ENSGALG00000009256,ENSGALG00000028203,ENSGALG00000017068,ENSGALG00000008060,ENSGALG00000026207,ENSGALG00000010949,ENSGALG00000036001,ENSGALG00000030907,ENSGALG00000002766,ENSGALG00000015132,ENSGALG00000053575,ENSGALG00000011684,ENSGALG00000014984,…
GO:0051464	positive regulation of cortisol secretion	biological_process	0.034398	1	2	1145	4	15043	ENSGALG00000007047,ENSGALG00000026011
GO:2000848	positive regulation of corticosteroid hormone secretion	biological_process	0.034398	1	2	1145	4	15043	ENSGALG00000007047,ENSGALG00000026011
GO:2000851	positive regulation of glucocorticoid secretion	biological_process	0.034398	1	2	1145	4	15043	ENSGALG00000026011,ENSGALG00000007047
GO:0050702	interleukin-1 beta secretion	biological_process	0.034439	1	4	1145	17	15043	ENSGALG00000019555,ENSGALG00000039751,ENSGALG00000008439,ENSGALG00000014984
GO:0034103	regulation of tissue remodeling	biological_process	0.03444	1	6	1145	33	15043	ENSGALG00000009700,ENSGALG00000012140,ENSGALG00000010949,ENSGALG00000053549,ENSGALG00000033520,ENSGALG00000009100
GO:0043269	regulation of ion transport	biological_process	0.034557	1	37	1145	364	15043	ENSGALG00000030550,ENSGALG00000032506,ENSGALG00000044485,ENSGALG00000004064,ENSGALG00000005332,ENSGALG00000027702,ENSGALG00000009050,ENSGALG00000004097,ENSGALG00000019114,ENSGALG00000011262,ENSGALG00000008014,ENSGALG00000043764,ENSGALG00000001573,ENSGALG00000031997,ENSGALG00000026241,ENSGALG00000013604,ENSGALG00000031359,ENSGALG00000041640,ENSGALG00000010943,ENSGALG00000009066,ENSGALG00000006992,…
GO:0042221	response to chemical	biological_process	0.034617	1	202	1145	2379	15043	ENSGALG00000009050,ENSGALG00000009100,ENSGALG00000005619,ENSGALG00000004449,ENSGALG00000002467,ENSGALG00000039751,ENSGALG00000016713,ENSGALG00000012140,ENSGALG00000002886,ENSGALG00000049551,ENSGALG00000001067,ENSGALG00000027786,ENSGALG00000024272,ENSGALG00000008554,ENSGALG00000043064,ENSGALG00000038089,ENSGALG00000031997,ENSGALG00000006491,ENSGALG00000045255,ENSGALG00000001264,ENSGALG00000031359,…
GO:0010873	positive regulation of cholesterol esterification	biological_process	0.034721	1	2	1145	4	15043	ENSGALG00000007109,ENSGALG00000000241
GO:0030004	cellular monovalent inorganic cation homeostasis	biological_process	0.034883	1	9	1145	61	15043	ENSGALG00000040666,ENSGALG00000034294,ENSGALG00000006707,ENSGALG00000027886,ENSGALG00000002227,ENSGALG00000002237,ENSGALG00000004980,ENSGALG00000007959,ENSGALG00000012885
GO:0015248	sterol transporter activity	molecular_function	0.035	1	5	1145	25	15043	ENSGALG00000007758,ENSGALG00000007109,ENSGALG00000016491,ENSGALG00000003242,ENSGALG00000000241
GO:1902476	chloride transmembrane transport	biological_process	0.035321	1	9	1145	62	15043	ENSGALG00000027423,ENSGALG00000007959,ENSGALG00000000745,ENSGALG00000043605,ENSGALG00000014690,ENSGALG00000009395,ENSGALG00000004945,ENSGALG00000014695,ENSGALG00000038042
GO:2000778	positive regulation of interleukin-6 secretion	biological_process	0.035583	1	3	1145	10	15043	ENSGALG00000014984,ENSGALG00000041640,ENSGALG00000002138
GO:0010893	positive regulation of steroid biosynthetic process	biological_process	0.035678	1	3	1145	10	15043	ENSGALG00000000241,ENSGALG00000003242,ENSGALG00000012140
GO:0001530	lipopolysaccharide binding	molecular_function	0.035695	1	5	1145	24	15043	ENSGALG00000027973,ENSGALG00000002503,ENSGALG00000019696,ENSGALG00000006453,ENSGALG00000034150
GO:0043409	negative regulation of MAPK cascade	biological_process	0.035752	1	13	1145	99	15043	ENSGALG00000003113,ENSGALG00000015443,ENSGALG00000002138,ENSGALG00000035029,ENSGALG00000014948,ENSGALG00000027641,ENSGALG00000032618,ENSGALG00000004064,ENSGALG00000013742,ENSGALG00000045875,ENSGALG00000014984,ENSGALG00000028203,ENSGALG00000028155
GO:0043374	CD8-positive, alpha-beta T cell differentiation	biological_process	0.035924	1	3	1145	10	15043	ENSGALG00000012885,ENSGALG00000007158,ENSGALG00000003169
GO:0003796	lysozyme activity	molecular_function	0.036092	1	2	1145	4	15043	ENSGALG00000016761,ENSGALG00000009963
GO:0001774	microglial cell activation	biological_process	0.036095	1	3	1145	10	15043	ENSGALG00000008660,ENSGALG00000011684,ENSGALG00000026585
GO:0006699	bile acid biosynthetic process	biological_process	0.036323	1	4	1145	17	15043	ENSGALG00000000241,ENSGALG00000003242,ENSGALG00000029435,ENSGALG00000012834
GO:0045780	positive regulation of bone resorption	biological_process	0.036335	1	3	1145	10	15043	ENSGALG00000012140,ENSGALG00000053549,ENSGALG00000033520
GO:0046852	positive regulation of bone remodeling	biological_process	0.036335	1	3	1145	10	15043	ENSGALG00000012140,ENSGALG00000053549,ENSGALG00000033520
GO:0045598	regulation of fat cell differentiation	biological_process	0.036475	1	11	1145	80	15043	ENSGALG00000030461,ENSGALG00000034397,ENSGALG00000006612,ENSGALG00000016548,ENSGALG00000008014,ENSGALG00000004064,ENSGALG00000033635,ENSGALG00000005968,ENSGALG00000038848,ENSGALG00000030140,ENSGALG00000046448
GO:0030641	regulation of cellular pH	biological_process	0.03657	1	8	1145	52	15043	ENSGALG00000006707,ENSGALG00000040666,ENSGALG00000034294,ENSGALG00000002227,ENSGALG00000027886,ENSGALG00000002237,ENSGALG00000007959,ENSGALG00000012885
GO:0021546	rhombomere development	biological_process	0.036659	1	2	1145	4	15043	ENSGALG00000003670,ENSGALG00000040971
GO:0043271	negative regulation of ion transport	biological_process	0.03674	1	10	1145	70	15043	ENSGALG00000013604,ENSGALG00000008490,ENSGALG00000016473,ENSGALG00000031997,ENSGALG00000012885,ENSGALG00000041640,ENSGALG00000022696,ENSGALG00000032506,ENSGALG00000000364,ENSGALG00000006992
GO:0050786	RAGE receptor binding	molecular_function	0.037076	1	2	1145	4	15043	ENSGALG00000024272,ENSGALG00000006217
GO:0008233	peptidase activity	molecular_function	0.037097	1	52	1145	531	15043	ENSGALG00000003295,ENSGALG00000001597,ENSGALG00000041834,ENSGALG00000040522,ENSGALG00000053549,ENSGALG00000049069,ENSGALG00000006453,XLOC_077874,XLOC_108364,ENSGALG00000000357,ENSGALG00000008909,ENSGALG00000006992,ENSGALG00000047968,ENSGALG00000048095,ENSGALG00000000151,ENSGALG00000016921,ENSGALG00000004293,ENSGALG00000044866,ENSGALG00000031410,ENSGALG00000012004,ENSGALG00000002490,ENSGALG0000004…
GO:0021675	nerve development	biological_process	0.03712	1	9	1145	61	15043	ENSGALG00000015132,ENSGALG00000040971,ENSGALG00000030822,ENSGALG00000003999,ENSGALG00000003670,ENSGALG00000004593,ENSGALG00000039411,ENSGALG00000039553,ENSGALG00000023420
GO:0051246	regulation of protein metabolic process	biological_process	0.037197	1	147	1145	1704	15043	ENSGALG00000004920,ENSGALG00000006453,ENSGALG00000045520,ENSGALG00000031726,ENSGALG00000013892,ENSGALG00000007914,ENSGALG00000012123,ENSGALG00000014725,ENSGALG00000027641,ENSGALG00000019553,ENSGALG00000053121,ENSGALG00000027476,ENSGALG00000053694,ENSGALG00000054196,ENSGALG00000041295,ENSGALG00000008439,ENSGALG00000038502,ENSGALG00000011468,ENSGALG00000033789,ENSGALG00000002594,ENSGALG00000006413,…
GO:2000678	negative regulation of transcription regulatory region DNA binding	biological_process	0.037419	1	3	1145	10	15043	ENSGALG00000001124,ENSGALG00000038848,ENSGALG00000000542
GO:0046850	regulation of bone remodeling	biological_process	0.037532	1	5	1145	25	15043	ENSGALG00000012140,ENSGALG00000009700,ENSGALG00000033520,ENSGALG00000009100,ENSGALG00000053549
GO:0061448	connective tissue development	biological_process	0.037712	1	21	1145	185	15043	ENSGALG00000003295,ENSGALG00000004593,ENSGALG00000011740,ENSGALG00000039553,ENSGALG00000023420,ENSGALG00000002138,ENSGALG00000015132,ENSGALG00000039200,ENSGALG00000041555,ENSGALG00000001709,ENSGALG00000016473,ENSGALG00000043064,ENSGALG00000016478,ENSGALG00000038848,ENSGALG00000017183,ENSGALG00000010125,ENSGALG00000002546,ENSGALG00000007599,ENSGALG00000040276,ENSGALG00000000364,ENSGALG00000015015
GO:0003779	actin binding	molecular_function	0.037809	1	32	1145	313	15043	ENSGALG00000038089,ENSGALG00000003925,ENSGALG00000001459,ENSGALG00000006691,ENSGALG00000017103,ENSGALG00000001844,ENSGALG00000031301,ENSGALG00000003741,ENSGALG00000011612,ENSGALG00000027323,ENSGALG00000008940,ENSGALG00000002467,ENSGALG00000039751,ENSGALG00000020067,ENSGALG00000001067,ENSGALG00000043437,ENSGALG00000026383,ENSGALG00000004582,ENSGALG00000004980,ENSGALG00000013742,ENSGALG00000048940,…
GO:0051094	positive regulation of developmental process	biological_process	0.038966	1	75	1145	818	15043	ENSGALG00000017103,ENSGALG00000001264,ENSGALG00000003015,ENSGALG00000016364,ENSGALG00000041640,ENSGALG00000010133,ENSGALG00000031997,ENSGALG00000043064,ENSGALG00000008014,ENSGALG00000005619,ENSGALG00000009050,ENSGALG00000004530,ENSGALG00000048883,ENSGALG00000002987,ENSGALG00000004064,ENSGALG00000027786,ENSGALG00000007158,ENSGALG00000038848,ENSGALG00000016854,ENSGALG00000011718,ENSGALG00000030140,…
GO:0048706	embryonic skeletal system development	biological_process	0.039173	1	13	1145	100	15043	ENSGALG00000023419,ENSGALG00000034346,ENSGALG00000009807,ENSGALG00000040276,ENSGALG00000030979,ENSGALG00000026790,ENSGALG00000009270,ENSGALG00000041555,ENSGALG00000016473,ENSGALG00000039553,ENSGALG00000041640,ENSGALG00000023420,ENSGALG00000004593
GO:2000026	regulation of multicellular organismal development	biological_process	0.039343	1	106	1145	1203	15043	ENSGALG00000011684,ENSGALG00000001608,ENSGALG00000030550,ENSGALG00000015132,ENSGALG00000030979,ENSGALG00000043754,ENSGALG00000001171,ENSGALG00000030907,ENSGALG00000009042,ENSGALG00000039633,ENSGALG00000037437,ENSGALG00000026207,ENSGALG00000014840,ENSGALG00000040256,ENSGALG00000023420,ENSGALG00000003169,ENSGALG00000017068,ENSGALG00000004593,ENSGALG00000020067,ENSGALG00000028203,ENSGALG00000011355,…
GO:0031226	intrinsic component of plasma membrane	cellular_component	0.039404	1	82	1145	908	15043	ENSGALG00000026241,ENSGALG00000043555,ENSGALG00000009730,ENSGALG00000002840,ENSGALG00000049165,ENSGALG00000011262,ENSGALG00000053449,ENSGALG00000009395,ENSGALG00000043764,ENSGALG00000015494,ENSGALG00000001573,ENSGALG00000027702,ENSGALG00000014840,ENSGALG00000034025,ENSGALG00000010949,ENSGALG00000007959,ENSGALG00000004700,ENSGALG00000015132,ENSGALG00000029378,ENSGALG00000014984,ENSGALG00000013209,…
GO:0019752	carboxylic acid metabolic process	biological_process	0.039442	1	56	1145	585	15043	ENSGALG00000012834,ENSGALG00000043754,ENSGALG00000005550,ENSGALG00000013167,ENSGALG00000007077,ENSGALG00000043833,ENSGALG00000008317,ENSGALG00000008060,ENSGALG00000003242,ENSGALG00000000241,ENSGALG00000026392,ENSGALG00000021039,ENSGALG00000004019,ENSGALG00000011216,ENSGALG00000013094,ENSGALG00000016273,ENSGALG00000012197,ENSGALG00000012355,ENSGALG00000004343,ENSGALG00000007832,ENSGALG00000041640,…
GO:0001817	regulation of cytokine production	biological_process	0.039592	1	33	1145	320	15043	ENSGALG00000014984,ENSGALG00000007158,ENSGALG00000030550,ENSGALG00000002987,ENSGALG00000006830,ENSGALG00000016400,ENSGALG00000010949,ENSGALG00000027093,ENSGALG00000019555,ENSGALG00000039751,ENSGALG00000004593,ENSGALG00000023521,ENSGALG00000023821,ENSGALG00000008014,ENSGALG00000043254,ENSGALG00000041640,ENSGALG00000006453,ENSGALG00000053549,ENSGALG00000009639,ENSGALG00000008267,ENSGALG00000003383,…
GO:0022836	gated channel activity	molecular_function	0.039929	1	28	1145	267	15043	ENSGALG00000006521,ENSGALG00000030554,ENSGALG00000026241,ENSGALG00000004980,ENSGALG00000026091,ENSGALG00000011262,ENSGALG00000005215,ENSGALG00000009395,XLOC_014500,ENSGALG00000050155,ENSGALG00000043764,ENSGALG00000014695,ENSGALG00000001573,ENSGALG00000005332,ENSGALG00000034025,ENSGALG00000027702,ENSGALG00000004097,ENSGALG00000042705,ENSGALG00000001645,ENSGALG00000027771,ENSGALG00000022696,ENSGALG…
GO:0050714	positive regulation of protein secretion	biological_process	0.040399	1	14	1145	112	15043	ENSGALG00000006491,ENSGALG00000008490,ENSGALG00000031359,ENSGALG00000039751,ENSGALG00000002138,ENSGALG00000037325,ENSGALG00000041640,ENSGALG00000013742,ENSGALG00000026944,ENSGALG00000014984,ENSGALG00000016661,ENSGALG00000003741,ENSGALG00000004064,ENSGALG00000036497
GO:0048771	tissue remodeling	biological_process	0.040512	1	12	1145	92	15043	ENSGALG00000031493,ENSGALG00000053549,ENSGALG00000004129,ENSGALG00000033520,ENSGALG00000029731,ENSGALG00000010949,ENSGALG00000028069,ENSGALG00000009100,ENSGALG00000009700,ENSGALG00000012140,ENSGALG00000004293,ENSGALG00000038629
GO:0015075	ion transmembrane transporter activity	molecular_function	0.04067	1	65	1145	700	15043	ENSGALG00000011633,ENSGALG00000009395,ENSGALG00000011262,ENSGALG00000001573,ENSGALG00000003849,ENSGALG00000015906,ENSGALG00000043764,ENSGALG00000055056,ENSGALG00000047077,ENSGALG00000026241,ENSGALG00000041932,ENSGALG00000009730,ENSGALG00000013209,ENSGALG00000030550,ENSGALG00000007959,ENSGALG00000005957,ENSGALG00000034025,ENSGALG00000027702,ENSGALG00000002237,ENSGALG00000014690,ENSGALG00000034294,…
GO:0004190	aspartic-type endopeptidase activity	molecular_function	0.040739	1	11	1145	76	15043	ENSGALG00000049069,ENSGALG00000050186,ENSGALG00000052072,ENSGALG00000039242,ENSGALG00000047196,ENSGALG00000050833,ENSGALG00000047968,ENSGALG00000048095,ENSGALG00000047682,ENSGALG00000049520,ENSGALG00000052108
GO:0003094	glomerular filtration	biological_process	0.041106	1	3	1145	11	15043	ENSGALG00000004593,ENSGALG00000011551,ENSGALG00000039553
GO:0034341	response to interferon-gamma	biological_process	0.041302	1	10	1145	70	15043	ENSGALG00000054196,ENSGALG00000026663,ENSGALG00000002329,ENSGALG00000049551,ENSGALG00000007158,ENSGALG00000012418,ENSGALG00000053121,ENSGALG00000053868,ENSGALG00000000720,ENSGALG00000034478
GO:0004181	metallocarboxypeptidase activity	molecular_function	0.041303	1	5	1145	26	15043	ENSGALG00000041834,ENSGALG00000011727,ENSGALG00000020067,ENSGALG00000008048,ENSGALG00000006834
GO:0042325	regulation of phosphorylation	biological_process	0.041362	1	87	1145	964	15043	ENSGALG00000006453,ENSGALG00000029968,ENSGALG00000031726,ENSGALG00000006796,ENSGALG00000003589,ENSGALG00000034478,ENSGALG00000027641,ENSGALG00000012885,ENSGALG00000053121,ENSGALG00000013892,ENSGALG00000012123,ENSGALG00000002138,ENSGALG00000003113,ENSGALG00000008439,ENSGALG00000041295,ENSGALG00000007356,ENSGALG00000049891,ENSGALG00000038502,ENSGALG00000020999,ENSGALG00000054196,ENSGALG00000053868,…
GO:0050803	regulation of synapse structure or activity	biological_process	0.041392	1	16	1145	135	15043	ENSGALG00000015058,ENSGALG00000002864,ENSGALG00000042159,ENSGALG00000033244,ENSGALG00000008888,ENSGALG00000039193,ENSGALG00000008281,ENSGALG00000026214,ENSGALG00000034516,ENSGALG00000039633,ENSGALG00000032628,ENSGALG00000006796,ENSGALG00000023179,ENSGALG00000041471,ENSGALG00000005319,ENSGALG00000015132
GO:0033688	regulation of osteoblast proliferation	biological_process	0.041417	1	4	1145	18	15043	ENSGALG00000017405,ENSGALG00000012885,ENSGALG00000006453,ENSGALG00000010560
GO:0044459	plasma membrane part	cellular_component	0.041504	1	137	1145	1598	15043	ENSGALG00000009066,ENSGALG00000010943,ENSGALG00000016788,ENSGALG00000004945,ENSGALG00000018534,ENSGALG00000008290,ENSGALG00000042705,ENSGALG00000002138,ENSGALG00000007779,ENSGALG00000027771,ENSGALG00000007675,ENSGALG00000019231,ENSGALG00000040368,ENSGALG00000014695,ENSGALG00000030363,ENSGALG00000016661,ENSGALG00000015153,ENSGALG00000039872,ENSGALG00000026011,ENSGALG00000004980,ENSGALG00000007972,…
GO:2000095	regulation of Wnt signaling pathway, planar cell polarity pathway	biological_process	0.041562	1	3	1145	11	15043	ENSGALG00000006087,ENSGALG00000030979,ENSGALG00000003767
GO:0060349	bone morphogenesis	biological_process	0.041811	1	11	1145	81	15043	ENSGALG00000039200,ENSGALG00000000364,ENSGALG00000040276,ENSGALG00000006453,ENSGALG00000010125,ENSGALG00000017183,ENSGALG00000041640,ENSGALG00000038848,ENSGALG00000016478,ENSGALG00000041555,ENSGALG00000031997
GO:0031435	mitogen-activated protein kinase kinase kinase binding	molecular_function	0.041822	1	3	1145	11	15043	ENSGALG00000028420,ENSGALG00000053575,ENSGALG00000029514
GO:0045778	positive regulation of ossification	biological_process	0.042094	1	9	1145	63	15043	ENSGALG00000017068,ENSGALG00000038848,ENSGALG00000016473,ENSGALG00000043555,ENSGALG00000008014,ENSGALG00000040276,ENSGALG00000030550,ENSGALG00000006453,ENSGALG00000040180
GO:0010884	positive regulation of lipid storage	biological_process	0.042218	1	3	1145	11	15043	ENSGALG00000013356,ENSGALG00000016491,ENSGALG00000008439
GO:0051336	regulation of hydrolase activity	biological_process	0.04238	1	67	1145	729	15043	ENSGALG00000053694,ENSGALG00000020999,ENSGALG00000054196,ENSGALG00000004506,ENSGALG00000015937,ENSGALG00000033789,ENSGALG00000002594,ENSGALG00000035029,ENSGALG00000053868,ENSGALG00000023070,ENSGALG00000003589,ENSGALG00000045520,ENSGALG00000030255,ENSGALG00000006453,ENSGALG00000013892,ENSGALG00000003113,ENSGALG00000034478,ENSGALG00000008660,ENSGALG00000019553,ENSGALG00000053121,ENSGALG00000036949,…
GO:0044309	neuron spine	cellular_component	0.042467	1	9	1145	64	15043	ENSGALG00000039872,ENSGALG00000008281,ENSGALG00000032282,ENSGALG00000009066,ENSGALG00000008060,ENSGALG00000003113,ENSGALG00000026055,ENSGALG00000034516,ENSGALG00000033244
GO:0099537	trans-synaptic signaling	biological_process	0.042672	1	41	1145	421	15043	ENSGALG00000026091,ENSGALG00000012757,ENSGALG00000015058,ENSGALG00000026903,ENSGALG00000032282,ENSGALG00000008281,ENSGALG00000039872,ENSGALG00000014725,ENSGALG00000027476,ENSGALG00000010688,ENSGALG00000004165,ENSGALG00000023703,ENSGALG00000003113,ENSGALG00000034516,ENSGALG00000004066,ENSGALG00000038042,ENSGALG00000005319,ENSGALG00000034436,ENSGALG00000002840,ENSGALG00000011673,ENSGALG00000009395,…
GO:0030193	regulation of blood coagulation	biological_process	0.042675	1	7	1145	44	15043	ENSGALG00000002594,ENSGALG00000004591,ENSGALG00000046159,ENSGALG00000014984,ENSGALG00000008439,ENSGALG00000004293,ENSGALG00000002987
GO:1900046	regulation of hemostasis	biological_process	0.042675	1	7	1145	44	15043	ENSGALG00000014984,ENSGALG00000008439,ENSGALG00000004591,ENSGALG00000002594,ENSGALG00000046159,ENSGALG00000002987,ENSGALG00000004293
GO:0016701	oxidoreductase activity, acting on single donors with incorporation of molecular oxygen	molecular_function	0.042728	1	4	1145	18	15043	ENSGALG00000044760,ENSGALG00000005857,ENSGALG00000004343,ENSGALG00000041965
GO:0002063	chondrocyte development	biological_process	0.042731	1	6	1145	35	15043	ENSGALG00000004593,ENSGALG00000038848,ENSGALG00000040276,ENSGALG00000039553,ENSGALG00000039200,ENSGALG00000016478
GO:1903317	regulation of protein maturation	biological_process	0.042757	1	7	1145	44	15043	ENSGALG00000014840,ENSGALG00000008660,ENSGALG00000017040,ENSGALG00000030007,ENSGALG00000012647,ENSGALG00000002987,ENSGALG00000036497
GO:0098661	inorganic anion transmembrane transport	biological_process	0.042792	1	10	1145	74	15043	ENSGALG00000000745,ENSGALG00000007959,ENSGALG00000008874,ENSGALG00000027423,ENSGALG00000038042,ENSGALG00000014695,ENSGALG00000004945,ENSGALG00000009395,ENSGALG00000014690,ENSGALG00000043605
GO:0070011	peptidase activity, acting on L-amino acid peptides	molecular_function	0.042797	1	50	1145	513	15043	ENSGALG00000033807,ENSGALG00000049520,ENSGALG00000047682,ENSGALG00000035762,ENSGALG00000013057,ENSGALG00000017183,ENSGALG00000004252,ENSGALG00000011727,ENSGALG00000005086,ENSGALG00000004899,ENSGALG00000006834,ENSGALG00000036950,ENSGALG00000005968,ENSGALG00000016375,ENSGALG00000055047,ENSGALG00000019061,ENSGALG00000029220,ENSGALG00000009050,ENSGALG00000005619,ENSGALG00000011174,ENSGALG00000030502,…
GO:0002793	positive regulation of peptide secretion	biological_process	0.042866	1	15	1145	123	15043	ENSGALG00000039751,ENSGALG00000031359,ENSGALG00000041640,ENSGALG00000002138,ENSGALG00000037325,ENSGALG00000006491,ENSGALG00000008490,ENSGALG00000002086,ENSGALG00000016661,ENSGALG00000004064,ENSGALG00000036497,ENSGALG00000003741,ENSGALG00000013742,ENSGALG00000026944,ENSGALG00000014984
GO:0042133	neurotransmitter metabolic process	biological_process	0.043144	1	9	1145	63	15043	ENSGALG00000033212,ENSGALG00000008439,ENSGALG00000017216,ENSGALG00000028284,ENSGALG00000009100,ENSGALG00000027822,ENSGALG00000008490,ENSGALG00000010645,ENSGALG00000025822
GO:0019228	neuronal action potential	biological_process	0.043146	1	4	1145	19	15043	ENSGALG00000009066,ENSGALG00000005215,ENSGALG00000027702,ENSGALG00000010943
GO:0044456	synapse part	cellular_component	0.043247	1	49	1145	520	15043	ENSGALG00000038042,ENSGALG00000001121,ENSGALG00000015944,ENSGALG00000016548,ENSGALG00000005319,ENSGALG00000009066,ENSGALG00000026948,ENSGALG00000009405,ENSGALG00000023703,ENSGALG00000014726,ENSGALG00000003113,ENSGALG00000034516,ENSGALG00000004165,ENSGALG00000027476,ENSGALG00000039942,ENSGALG00000012004,ENSGALG00000032282,ENSGALG00000008281,ENSGALG00000039872,ENSGALG00000026903,ENSGALG00000026091,…
GO:0050858	negative regulation of antigen receptor-mediated signaling pathway	biological_process	0.043324	1	3	1145	11	15043	ENSGALG00000013742,ENSGALG00000053601,ENSGALG00000016173
GO:0048523	negative regulation of cellular process	biological_process	0.043794	1	238	1145	2867	15043	ENSGALG00000000619,ENSGALG00000008349,ENSGALG00000008635,ENSGALG00000039704,ENSGALG00000008060,ENSGALG00000037437,ENSGALG00000010949,ENSGALG00000039633,ENSGALG00000017040,ENSGALG00000026207,ENSGALG00000047145,ENSGALG00000036497,ENSGALG00000036530,ENSGALG00000001171,ENSGALG00000011684,ENSGALG00000031238,ENSGALG00000010950,ENSGALG00000015132,ENSGALG00000004859,ENSGALG00000026137,ENSGALG00000026055,…
GO:0071827	plasma lipoprotein particle organization	biological_process	0.043798	1	4	1145	18	15043	ENSGALG00000016491,ENSGALG00000004230,ENSGALG00000007109,ENSGALG00000016713
GO:0005332	gamma-aminobutyric acid:sodium symporter activity	molecular_function	0.043802	1	2	1145	5	15043	ENSGALG00000012985,ENSGALG00000019290
GO:0023052	signaling	biological_process	0.043931	1	319	1145	3908	15043	ENSGALG00000053121,ENSGALG00000019030,ENSGALG00000022696,ENSGALG00000010551,ENSGALG00000034516,ENSGALG00000043167,ENSGALG00000012123,ENSGALG00000014726,ENSGALG00000001149,ENSGALG00000008393,ENSGALG00000027407,ENSGALG00000008771,ENSGALG00000039696,ENSGALG00000029514,ENSGALG00000048508,ENSGALG00000007431,ENSGALG00000003428,ENSGALG00000038848,ENSGALG00000044874,ENSGALG00000002299,ENSGALG00000005790,…
GO:0050730	regulation of peptidyl-tyrosine phosphorylation	biological_process	0.043958	1	17	1145	146	15043	ENSGALG00000038089,ENSGALG00000007744,ENSGALG00000016364,ENSGALG00000024024,ENSGALG00000008439,ENSGALG00000023521,ENSGALG00000012747,ENSGALG00000003775,ENSGALG00000008281,ENSGALG00000026207,ENSGALG00000002138,ENSGALG00000011684,ENSGALG00000007158,ENSGALG00000027786,ENSGALG00000032628,ENSGALG00000030907,ENSGALG00000003589
GO:0050731	positive regulation of peptidyl-tyrosine phosphorylation	biological_process	0.044009	1	13	1145	104	15043	ENSGALG00000032628,ENSGALG00000008281,ENSGALG00000003589,ENSGALG00000030907,ENSGALG00000008439,ENSGALG00000011684,ENSGALG00000012747,ENSGALG00000023521,ENSGALG00000003775,ENSGALG00000024024,ENSGALG00000016364,ENSGALG00000007744,ENSGALG00000026207
GO:0070001	aspartic-type peptidase activity	molecular_function	0.044023	1	11	1145	77	15043	ENSGALG00000052108,ENSGALG00000049520,ENSGALG00000047682,ENSGALG00000048095,ENSGALG00000047968,ENSGALG00000050833,ENSGALG00000052072,ENSGALG00000039242,ENSGALG00000047196,ENSGALG00000050186,ENSGALG00000049069
GO:0045742	positive regulation of epidermal growth factor receptor signaling pathway	biological_process	0.044156	1	4	1145	18	15043	ENSGALG00000023521,ENSGALG00000006992,ENSGALG00000008281,ENSGALG00000004064
GO:0010744	positive regulation of macrophage derived foam cell differentiation	biological_process	0.044224	1	2	1145	5	15043	ENSGALG00000016491,ENSGALG00000008439
GO:0001957	intramembranous ossification	biological_process	0.044241	1	2	1145	5	15043	ENSGALG00000041555,ENSGALG00000039200
GO:0036072	direct ossification	biological_process	0.044241	1	2	1145	5	15043	ENSGALG00000041555,ENSGALG00000039200
GO:0032940	secretion by cell	biological_process	0.044507	1	52	1145	547	15043	ENSGALG00000045478,ENSGALG00000015944,ENSGALG00000045529,ENSGALG00000001299,ENSGALG00000007047,ENSGALG00000007914,ENSGALG00000023703,ENSGALG00000002138,ENSGALG00000037325,ENSGALG00000014726,ENSGALG00000008439,ENSGALG00000016719,ENSGALG00000013742,ENSGALG00000012004,ENSGALG00000053278,ENSGALG00000016661,ENSGALG00000008490,ENSGALG00000026011,ENSGALG00000008055,ENSGALG00000007158,ENSGALG00000014984,…
GO:0072574	hepatocyte proliferation	biological_process	0.04452	1	3	1145	11	15043	ENSGALG00000004593,ENSGALG00000008014,ENSGALG00000024024
GO:0072575	epithelial cell proliferation involved in liver morphogenesis	biological_process	0.04452	1	3	1145	11	15043	ENSGALG00000008014,ENSGALG00000004593,ENSGALG00000024024
GO:0019532	oxalate transport	biological_process	0.044721	1	3	1145	11	15043	ENSGALG00000000745,ENSGALG00000027423,ENSGALG00000007959
GO:0005328	neurotransmitter:sodium symporter activity	molecular_function	0.044906	1	5	1145	27	15043	ENSGALG00000019290,ENSGALG00000005957,ENSGALG00000017216,ENSGALG00000010992,ENSGALG00000012985
GO:0045112	integrin biosynthetic process	biological_process	0.044913	1	2	1145	5	15043	ENSGALG00000002546,ENSGALG00000006707
GO:0098634	cell-matrix adhesion mediator activity	molecular_function	0.044991	1	2	1145	5	15043	ENSGALG00000028341,ENSGALG00000008007
GO:0051350	negative regulation of lyase activity	biological_process	0.045012	1	3	1145	11	15043	ENSGALG00000043556,ENSGALG00000026055,ENSGALG00000026011
GO:0001944	vasculature development	biological_process	0.04507	1	42	1145	433	15043	ENSGALG00000014725,ENSGALG00000027165,ENSGALG00000039553,ENSGALG00000012123,ENSGALG00000016491,ENSGALG00000053549,ENSGALG00000008393,ENSGALG00000004106,ENSGALG00000009807,ENSGALG00000021031,ENSGALG00000006796,ENSGALG00000035482,ENSGALG00000016473,ENSGALG00000024024,ENSGALG00000006087,ENSGALG00000025822,ENSGALG00000034458,ENSGALG00000031493,ENSGALG00000031410,ENSGALG00000006707,ENSGALG00000009042,…
GO:0051057	positive regulation of small GTPase mediated signal transduction	biological_process	0.045176	1	7	1145	44	15043	ENSGALG00000014984,ENSGALG00000008771,ENSGALG00000041730,ENSGALG00000004530,ENSGALG00000002525,ENSGALG00000023379,ENSGALG00000044485
GO:0015485	cholesterol binding	molecular_function	0.045228	1	6	1145	35	15043	ENSGALG00000003242,ENSGALG00000000241,ENSGALG00000007758,ENSGALG00000032453,ENSGALG00000007109,ENSGALG00000003212
GO:1900246	positive regulation of RIG-I signaling pathway	biological_process	0.045249	1	2	1145	5	15043	ENSGALG00000023821,ENSGALG00000009639
GO:0044282	small molecule catabolic process	biological_process	0.045258	1	22	1145	198	15043	ENSGALG00000006306,ENSGALG00000041965,ENSGALG00000012418,ENSGALG00000012834,ENSGALG00000000081,ENSGALG00000014938,ENSGALG00000010043,ENSGALG00000027791,ENSGALG00000002138,ENSGALG00000031563,ENSGALG00000008317,ENSGALG00000011414,ENSGALG00000013073,ENSGALG00000012754,ENSGALG00000026392,ENSGALG00000027822,ENSGALG00000033807,ENSGALG00000041640,ENSGALG00000007832,ENSGALG00000004343,ENSGALG00000006413,…
GO:0010886	positive regulation of cholesterol storage	biological_process	0.045394	1	2	1145	5	15043	ENSGALG00000016491,ENSGALG00000008439
GO:0001991	regulation of systemic arterial blood pressure by circulatory renin-angiotensin	biological_process	0.045719	1	3	1145	11	15043	ENSGALG00000014984,ENSGALG00000031410,ENSGALG00000053278
GO:0031643	positive regulation of myelination	biological_process	0.04577	1	2	1145	5	15043	ENSGALG00000008660,ENSGALG00000017103
GO:0060074	synapse maturation	biological_process	0.045806	1	4	1145	19	15043	ENSGALG00000026055,ENSGALG00000008281,ENSGALG00000010924,ENSGALG00000039633
GO:0001537	N-acetylgalactosamine 4-O-sulfotransferase activity	molecular_function	0.045918	1	2	1145	5	15043	ENSGALG00000004903,ENSGALG00000019489
GO:0050708	regulation of protein secretion	biological_process	0.046051	1	23	1145	211	15043	ENSGALG00000027093,ENSGALG00000007914,ENSGALG00000037325,ENSGALG00000002138,ENSGALG00000019555,ENSGALG00000039751,ENSGALG00000007158,ENSGALG00000014984,ENSGALG00000004064,ENSGALG00000036497,ENSGALG00000016400,ENSGALG00000001299,ENSGALG00000008490,ENSGALG00000006491,ENSGALG00000014948,ENSGALG00000041640,ENSGALG00000031359,ENSGALG00000016719,ENSGALG00000013742,ENSGALG00000026944,ENSGALG00000023521,…
GO:0098953	receptor diffusion trapping	biological_process	0.046657	1	2	1145	5	15043	ENSGALG00000026091,ENSGALG00000034516
GO:0098970	postsynaptic neurotransmitter receptor diffusion trapping	biological_process	0.046657	1	2	1145	5	15043	ENSGALG00000026091,ENSGALG00000034516
GO:0099628	neurotransmitter receptor diffusion trapping	biological_process	0.046657	1	2	1145	5	15043	ENSGALG00000034516,ENSGALG00000026091
GO:0016763	transferase activity, transferring pentosyl groups	molecular_function	0.046668	1	8	1145	53	15043	ENSGALG00000013073,ENSGALG00000005361,ENSGALG00000045427,ENSGALG00000016862,ENSGALG00000013911,ENSGALG00000000871,ENSGALG00000012072,ENSGALG00000032614
GO:0051050	positive regulation of transport	biological_process	0.046685	1	46	1145	477	15043	ENSGALG00000016661,ENSGALG00000000364,ENSGALG00000002503,ENSGALG00000013742,ENSGALG00000040368,ENSGALG00000008439,ENSGALG00000012135,ENSGALG00000031493,ENSGALG00000006087,ENSGALG00000006413,ENSGALG00000003428,ENSGALG00000026011,ENSGALG00000008490,ENSGALG00000045529,ENSGALG00000003589,ENSGALG00000036496,ENSGALG00000037325,ENSGALG00000002138,ENSGALG00000004165,ENSGALG00000028284,ENSGALG00000007047,…
GO:0032693	negative regulation of interleukin-10 production	biological_process	0.046705	1	2	1145	5	15043	ENSGALG00000016719,ENSGALG00000043254
GO:0048519	negative regulation of biological process	biological_process	0.046772	1	261	1145	3168	15043	ENSGALG00000000713,ENSGALG00000007158,ENSGALG00000048883,ENSGALG00000006830,ENSGALG00000002987,ENSGALG00000019018,ENSGALG00000023821,ENSGALG00000039239,ENSGALG00000045875,ENSGALG00000008014,ENSGALG00000007599,ENSGALG00000010232,ENSGALG00000028069,ENSGALG00000048565,ENSGALG00000041640,ENSGALG00000015204,ENSGALG00000045520,ENSGALG00000006453,ENSGALG00000036496,ENSGALG00000033439,ENSGALG00000001547,…
GO:0046874	quinolinate metabolic process	biological_process	0.046909	1	2	1145	5	15043	ENSGALG00000012418,ENSGALG00000012197
GO:0015677	copper ion import	biological_process	0.04695	1	2	1145	5	15043	ENSGALG00000009017,ENSGALG00000012117
GO:0007566	embryo implantation	biological_process	0.046977	1	3	1145	11	15043	ENSGALG00000011738,ENSGALG00000006992,ENSGALG00000040368
GO:0048518	positive regulation of biological process	biological_process	0.047125	1	304	1145	3722	15043	ENSGALG00000005062,ENSGALG00000003952,ENSGALG00000008947,ENSGALG00000015259,ENSGALG00000003122,ENSGALG00000004064,ENSGALG00000003336,ENSGALG00000031340,ENSGALG00000010836,ENSGALG00000017103,ENSGALG00000003015,ENSGALG00000009503,ENSGALG00000003767,ENSGALG00000043254,ENSGALG00000006612,ENSGALG00000009179,ENSGALG00000002329,ENSGALG00000010551,ENSGALG00000012123,ENSGALG00000053121,ENSGALG00000035157,…
GO:0072203	cell proliferation involved in metanephros development	biological_process	0.047193	1	2	1145	5	15043	ENSGALG00000006087,ENSGALG00000016473
GO:0044793	negative regulation by host of viral process	biological_process	0.047354	1	2	1145	5	15043	ENSGALG00000006453,ENSGALG00000028284
GO:0060346	bone trabecula formation	biological_process	0.04738	1	2	1145	5	15043	ENSGALG00000041555,ENSGALG00000038848
GO:0016485	protein processing	biological_process	0.047625	1	16	1145	136	15043	ENSGALG00000015108,ENSGALG00000002490,ENSGALG00000012004,ENSGALG00000031410,ENSGALG00000031493,ENSGALG00000005086,ENSGALG00000012647,ENSGALG00000033807,ENSGALG00000002987,XLOC_108364,ENSGALG00000030007,ENSGALG00000005619,ENSGALG00000014840,ENSGALG00000029220,ENSGALG00000008660,ENSGALG00000017040
GO:0015204	urea transmembrane transporter activity	molecular_function	0.047748	1	2	1145	5	15043	ENSGALG00000004261,ENSGALG00000018534
GO:0071918	urea transmembrane transport	biological_process	0.047748	1	2	1145	5	15043	ENSGALG00000018534,ENSGALG00000004261
GO:0004340	glucokinase activity	molecular_function	0.047968	1	2	1145	5	15043	ENSGALG00000021039,ENSGALG00000031359
GO:0004396	hexokinase activity	molecular_function	0.047968	1	2	1145	5	15043	ENSGALG00000031359,ENSGALG00000021039
GO:1900222	negative regulation of amyloid-beta clearance	biological_process	0.047989	1	2	1145	5	15043	ENSGALG00000015612,ENSGALG00000014948
GO:0051787	misfolded protein binding	molecular_function	0.048071	1	3	1145	11	15043	ENSGALG00000004165,ENSGALG00000019201,ENSGALG00000033498
GO:0099536	synaptic signaling	biological_process	0.048346	1	41	1145	425	15043	ENSGALG00000035935,ENSGALG00000053770,ENSGALG00000008060,ENSGALG00000037437,ENSGALG00000039633,ENSGALG00000040256,ENSGALG00000034025,ENSGALG00000005332,ENSGALG00000031170,ENSGALG00000052061,ENSGALG00000004064,ENSGALG00000004955,ENSGALG00000023179,ENSGALG00000015132,ENSGALG00000050830,ENSGALG00000032418,ENSGALG00000016577,ENSGALG00000006217,ENSGALG00000034436,ENSGALG00000002840,ENSGALG00000001573,…
GO:0015793	glycerol transport	biological_process	0.04869	1	2	1145	5	15043	ENSGALG00000004261,ENSGALG00000018534
GO:0044070	regulation of anion transport	biological_process	0.048756	1	7	1145	45	15043	ENSGALG00000031997,ENSGALG00000016473,ENSGALG00000008490,ENSGALG00000027791,ENSGALG00000012135,ENSGALG00000008014,ENSGALG00000000364
GO:0048050	post-embryonic eye morphogenesis	biological_process	0.048759	1	2	1145	5	15043	ENSGALG00000031493,ENSGALG00000016067
GO:0046912	transferase activity, transferring acyl groups, acyl groups converted into alkyl on transfer	molecular_function	0.048776	1	2	1145	5	15043	ENSGALG00000002960,ENSGALG00000014862
GO:0098590	plasma membrane region	cellular_component	0.048785	1	52	1145	561	15043	ENSGALG00000029514,ENSGALG00000033244,ENSGALG00000042159,ENSGALG00000002864,ENSGALG00000004980,ENSGALG00000026091,ENSGALG00000002594,ENSGALG00000013742,ENSGALG00000014690,ENSGALG00000031410,ENSGALG00000008439,ENSGALG00000034294,ENSGALG00000006707,ENSGALG00000039872,ENSGALG00000002314,ENSGALG00000006776,ENSGALG00000032282,ENSGALG00000008290,ENSGALG00000034516,ENSGALG00000002138,ENSGALG00000000745,…
GO:0019835	cytolysis	biological_process	0.048834	1	4	1145	18	15043	ENSGALG00000009903,ENSGALG00000027973,ENSGALG00000009963,ENSGALG00000019696
GO:0017017	MAP kinase tyrosine/serine/threonine phosphatase activity	molecular_function	0.048881	1	3	1145	11	15043	ENSGALG00000027641,ENSGALG00000028155,ENSGALG00000032618
GO:0071257	cellular response to electrical stimulus	biological_process	0.048997	1	2	1145	5	15043	ENSGALG00000026055,ENSGALG00000039633
GO:0004300	enoyl-CoA hydratase activity	molecular_function	0.049083	1	2	1145	5	15043	ENSGALG00000021843,ENSGALG00000031563
GO:0005887	integral component of plasma membrane	cellular_component	0.049117	1	78	1145	869	15043	ENSGALG00000050728,ENSGALG00000027423,ENSGALG00000038162,ENSGALG00000000745,ENSGALG00000010992,ENSGALG00000004066,ENSGALG00000053549,ENSGALG00000009405,ENSGALG00000038042,ENSGALG00000002553,ENSGALG00000002864,ENSGALG00000014746,ENSGALG00000039411,ENSGALG00000008055,ENSGALG00000016719,ENSGALG00000041730,ENSGALG00000008007,ENSGALG00000010152,ENSGALG00000002314,ENSGALG00000006707,ENSGALG00000007959,…
GO:0046847	filopodium assembly	biological_process	0.04913	1	5	1145	28	15043	ENSGALG00000026944,ENSGALG00000002193,ENSGALG00000013742,ENSGALG00000026055,ENSGALG00000008281
GO:0014831	gastro-intestinal system smooth muscle contraction	biological_process	0.049233	1	2	1145	5	15043	ENSGALG00000039553,ENSGALG00000004593
GO:0052805	imidazole-containing compound catabolic process	biological_process	0.049292	1	2	1145	5	15043	ENSGALG00000011414,ENSGALG00000006306
GO:0030234	enzyme regulator activity	molecular_function	0.049474	1	60	1145	646	15043	ENSGALG00000002987,ENSGALG00000012416,ENSGALG00000032092,ENSGALG00000010950,ENSGALG00000007158,ENSGALG00000013356,ENSGALG00000033535,ENSGALG00000053575,ENSGALG00000004591,ENSGALG00000002564,ENSGALG00000000619,ENSGALG00000019555,ENSGALG00000002467,ENSGALG00000008060,ENSGALG00000004700,ENSGALG00000009651,ENSGALG00000017040,XLOC_030792,ENSGALG00000009050,ENSGALG00000036949,ENSGALG00000028203,ENSGALG…
GO:0021520	spinal cord motor neuron cell fate specification	biological_process	0.049654	1	3	1145	11	15043	ENSGALG00000009270,ENSGALG00000012123,ENSGALG00000029393
GO:0032270	positive regulation of cellular protein metabolic process	biological_process	0.049727	1	85	1145	949	15043	ENSGALG00000012885,ENSGALG00000053121,ENSGALG00000034478,ENSGALG00000015002,ENSGALG00000013892,ENSGALG00000031726,ENSGALG00000029968,ENSGALG00000006453,ENSGALG00000003589,ENSGALG00000004920,ENSGALG00000053868,ENSGALG00000029514,ENSGALG00000042055,ENSGALG00000006413,ENSGALG00000035029,ENSGALG00000008439,ENSGALG00000041295,ENSGALG00000007356,ENSGALG00000054196,ENSGALG00000039942,ENSGALG00000009050,…
GO:1990782	protein tyrosine kinase binding	molecular_function	0.049864	1	8	1145	55	15043	ENSGALG00000012747,ENSGALG00000053575,ENSGALG00000011684,ENSGALG00000033212,ENSGALG00000010688,ENSGALG00000007744,ENSGALG00000002138,ENSGALG00000016364
GO:1904526	regulation of microtubule binding	biological_process	0.049925	1	2	1145	5	15043	ENSGALG00000031726,ENSGALG00000000540
GO:0044546	NLRP3 inflammasome complex assembly	biological_process	0.050027	1	2	1145	5	15043	ENSGALG00000010560,ENSGALG00000008439
GO:1900225	regulation of NLRP3 inflammasome complex assembly	biological_process	0.050027	1	2	1145	5	15043	ENSGALG00000008439,ENSGALG00000010560
GO:0007268	chemical synaptic transmission	biological_process	0.050086	1	40	1145	414	15043	ENSGALG00000012757,ENSGALG00000026091,ENSGALG00000026903,ENSGALG00000039872,ENSGALG00000032282,ENSGALG00000008281,ENSGALG00000004165,ENSGALG00000010688,ENSGALG00000027476,ENSGALG00000014725,ENSGALG00000004066,ENSGALG00000034516,ENSGALG00000003113,ENSGALG00000023703,ENSGALG00000005319,ENSGALG00000038042,ENSGALG00000002840,ENSGALG00000034436,ENSGALG00000009395,ENSGALG00000011673,ENSGALG00000015494,…
GO:0098916	anterograde trans-synaptic signaling	biological_process	0.050086	1	40	1145	414	15043	ENSGALG00000009395,ENSGALG00000011673,ENSGALG00000015494,ENSGALG00000001573,ENSGALG00000002840,ENSGALG00000034436,ENSGALG00000015132,ENSGALG00000050830,ENSGALG00000006217,ENSGALG00000032418,ENSGALG00000016577,ENSGALG00000023179,ENSGALG00000004955,ENSGALG00000031170,ENSGALG00000052061,ENSGALG00000004064,ENSGALG00000034025,ENSGALG00000005332,ENSGALG00000040256,ENSGALG00000037437,ENSGALG00000039633,…
GO:0006953	acute-phase response	biological_process	0.05012	1	3	1145	11	15043	ENSGALG00000043064,ENSGALG00000027716,ENSGALG00000033635
GO:0030199	collagen fibril organization	biological_process	0.050129	1	6	1145	36	15043	ENSGALG00000041834,ENSGALG00000025822,ENSGALG00000002987,ENSGALG00000005968,ENSGALG00000041555,ENSGALG00000002546
GO:0051792	medium-chain fatty acid biosynthetic process	biological_process	0.050152	1	2	1145	5	15043	ENSGALG00000043833,ENSGALG00000014938
GO:0035754	B cell chemotaxis	biological_process	0.050353	1	2	1145	5	15043	ENSGALG00000045607,ENSGALG00000029435
GO:0031432	titin binding	molecular_function	0.050407	1	2	1145	5	15043	ENSGALG00000009050,ENSGALG00000006491
GO:0072358	cardiovascular system development	biological_process	0.050537	1	42	1145	437	15043	ENSGALG00000002546,ENSGALG00000028203,ENSGALG00000026098,ENSGALG00000041555,ENSGALG00000002532,ENSGALG00000007657,ENSGALG00000007785,ENSGALG00000029819,ENSGALG00000003015,ENSGALG00000031340,ENSGALG00000015132,ENSGALG00000043754,ENSGALG00000048883,ENSGALG00000036497,ENSGALG00000004064,ENSGALG00000002987,ENSGALG00000005619,ENSGALG00000014840,ENSGALG00000009042,ENSGALG00000037437,ENSGALG00000020067,…
GO:0090277	positive regulation of peptide hormone secretion	biological_process	0.050698	1	7	1145	45	15043	ENSGALG00000031359,ENSGALG00000016661,ENSGALG00000002086,ENSGALG00000037325,ENSGALG00000036497,ENSGALG00000004064,ENSGALG00000008490
GO:0032634	interleukin-5 production	biological_process	0.050852	1	3	1145	12	15043	ENSGALG00000008267,ENSGALG00000043254,ENSGALG00000016719
GO:0032674	regulation of interleukin-5 production	biological_process	0.050852	1	3	1145	12	15043	ENSGALG00000008267,ENSGALG00000043254,ENSGALG00000016719
GO:0098660	inorganic ion transmembrane transport	biological_process	0.050868	1	56	1145	603	15043	ENSGALG00000043605,ENSGALG00000010943,ENSGALG00000036964,ENSGALG00000032718,ENSGALG00000009066,ENSGALG00000004945,ENSGALG00000006753,ENSGALG00000038042,ENSGALG00000027423,ENSGALG00000042705,ENSGALG00000007047,ENSGALG00000009570,ENSGALG00000027771,ENSGALG00000022696,ENSGALG00000000745,ENSGALG00000013007,ENSGALG00000002237,ENSGALG00000014690,ENSGALG00000015372,ENSGALG00000034294,ENSGALG00000014695,…
GO:0005261	cation channel activity	molecular_function	0.051131	1	27	1145	261	15043	ENSGALG00000004980,ENSGALG00000014746,ENSGALG00000026091,ENSGALG00000006521,ENSGALG00000030554,ENSGALG00000026241,ENSGALG00000043764,ENSGALG00000001573,ENSGALG00000003849,ENSGALG00000011262,ENSGALG00000005215,XLOC_014500,ENSGALG00000027771,ENSGALG00000039751,ENSGALG00000022696,ENSGALG00000013007,ENSGALG00000005332,ENSGALG00000034025,ENSGALG00000027702,ENSGALG00000004097,ENSGALG00000042705,ENSGALG…
GO:0010878	cholesterol storage	biological_process	0.051214	1	3	1145	12	15043	ENSGALG00000000241,ENSGALG00000016491,ENSGALG00000008439
GO:0015293	symporter activity	molecular_function	0.051235	1	11	1145	86	15043	ENSGALG00000012985,XLOC_108364,ENSGALG00000004945,ENSGALG00000017216,ENSGALG00000011633,ENSGALG00000014690,ENSGALG00000010992,ENSGALG00000019290,ENSGALG00000005957,ENSGALG00000041932,ENSGALG00000008874
GO:0019031	viral envelope	cellular_component	0.051329	1	4	1145	18	15043	XLOC_039071,ENSGALG00000052072,XLOC_049389,XLOC_102680
GO:0036338	viral membrane	cellular_component	0.051329	1	4	1145	18	15043	XLOC_039071,ENSGALG00000052072,XLOC_102680,XLOC_049389
GO:1990440	positive regulation of transcription from RNA polymerase II promoter in response to endoplasmic reticulum stress	biological_process	0.051375	1	2	1145	5	15043	ENSGALG00000012135,ENSGALG00000008014
GO:0046666	retinal cell programmed cell death	biological_process	0.051444	1	2	1145	5	15043	ENSGALG00000026207,ENSGALG00000012885
GO:0009566	fertilization	biological_process	0.051781	1	11	1145	84	15043	ENSGALG00000006186,ENSGALG00000005411,ENSGALG00000009395,ENSGALG00000016491,ENSGALG00000033439,ENSGALG00000005215,ENSGALG00000031238,ENSGALG00000013484,ENSGALG00000026631,XLOC_096011,ENSGALG00000009270
GO:0032502	developmental process	biological_process	0.051883	1	286	1145	3508	15043	ENSGALG00000013484,ENSGALG00000017103,ENSGALG00000003015,ENSGALG00000003767,ENSGALG00000031713,ENSGALG00000006612,ENSGALG00000001003,ENSGALG00000005062,ENSGALG00000015259,ENSGALG00000006186,ENSGALG00000004064,ENSGALG00000031340,ENSGALG00000038848,ENSGALG00000001753,ENSGALG00000029514,ENSGALG00000016478,ENSGALG00000000761,ENSGALG00000012135,ENSGALG00000043167,ENSGALG00000010551,ENSGALG00000012123,…
GO:1902732	positive regulation of chondrocyte proliferation	biological_process	0.051947	1	2	1145	5	15043	ENSGALG00000001709,ENSGALG00000006453
GO:0050818	regulation of coagulation	biological_process	0.051978	1	7	1145	46	15043	ENSGALG00000002987,ENSGALG00000004293,ENSGALG00000008439,ENSGALG00000014984,ENSGALG00000046159,ENSGALG00000004591,ENSGALG00000002594
GO:0030177	positive regulation of Wnt signaling pathway	biological_process	0.052034	1	12	1145	97	15043	ENSGALG00000041555,ENSGALG00000031997,ENSGALG00000038089,ENSGALG00000047145,ENSGALG00000003767,ENSGALG00000026820,ENSGALG00000006087,ENSGALG00000004593,ENSGALG00000039553,ENSGALG00000007599,ENSGALG00000036497,ENSGALG00000010055
GO:0097205	renal filtration	biological_process	0.052156	1	3	1145	12	15043	ENSGALG00000011551,ENSGALG00000004593,ENSGALG00000039553
GO:0051462	regulation of cortisol secretion	biological_process	0.052511	1	2	1145	5	15043	ENSGALG00000026011,ENSGALG00000007047
GO:0019865	immunoglobulin binding	molecular_function	0.05263	1	2	1145	5	15043	ENSGALG00000011551,ENSGALG00000030255
GO:0043436	oxoacid metabolic process	biological_process	0.052685	1	57	1145	608	15043	ENSGALG00000011572,ENSGALG00000031359,ENSGALG00000041640,ENSGALG00000007832,ENSGALG00000004343,ENSGALG00000029346,ENSGALG00000006300,ENSGALG00000033807,ENSGALG00000027822,ENSGALG00000013094,ENSGALG00000011216,ENSGALG00000004019,ENSGALG00000026392,ENSGALG00000021039,ENSGALG00000012355,ENSGALG00000012197,ENSGALG00000016273,ENSGALG00000008060,ENSGALG00000008317,ENSGALG00000043833,ENSGALG00000007077,…
GO:0030001	metal ion transport	biological_process	0.052693	1	50	1145	534	15043	ENSGALG00000013007,ENSGALG00000027771,ENSGALG00000022696,ENSGALG00000007047,ENSGALG00000012885,ENSGALG00000042705,ENSGALG00000004945,ENSGALG00000032718,ENSGALG00000027886,ENSGALG00000009066,ENSGALG00000010943,ENSGALG00000036964,ENSGALG00000014746,ENSGALG00000026091,ENSGALG00000006413,ENSGALG00000004980,ENSGALG00000016473,ENSGALG00000008874,ENSGALG00000030554,ENSGALG00000032282,ENSGALG00000000364,…
GO:0001637	G-protein coupled chemoattractant receptor activity	molecular_function	0.052929	1	4	1145	18	15043	ENSGALG00000036627,ENSGALG00000021031,ENSGALG00000028519,ENSGALG00000007675
GO:0004950	chemokine receptor activity	molecular_function	0.052929	1	4	1145	18	15043	ENSGALG00000036627,ENSGALG00000028519,ENSGALG00000021031,ENSGALG00000007675
GO:0007613	memory	biological_process	0.053009	1	8	1145	56	15043	ENSGALG00000008947,ENSGALG00000001299,ENSGALG00000032282,ENSGALG00000031170,ENSGALG00000006217,ENSGALG00000003113,ENSGALG00000034025,ENSGALG00000014725
GO:0046930	pore complex	cellular_component	0.053066	1	3	1145	12	15043	ENSGALG00000031493,ENSGALG00000012885,ENSGALG00000014840
GO:0006566	threonine metabolic process	biological_process	0.053273	1	2	1145	5	15043	ENSGALG00000027822,ENSGALG00000008317
GO:0006567	threonine catabolic process	biological_process	0.053273	1	2	1145	5	15043	ENSGALG00000027822,ENSGALG00000008317
GO:1903901	negative regulation of viral life cycle	biological_process	0.05343	1	6	1145	36	15043	ENSGALG00000016400,ENSGALG00000045534,ENSGALG00000010560,ENSGALG00000013723,ENSGALG00000006453,ENSGALG00000028284
GO:0042770	signal transduction in response to DNA damage	biological_process	0.053544	1	9	1145	65	15043	ENSGALG00000036530,ENSGALG00000003532,ENSGALG00000036497,ENSGALG00000031340,ENSGALG00000028203,ENSGALG00000046448,ENSGALG00000041640,ENSGALG00000006491,ENSGALG00000054783
GO:0030968	endoplasmic reticulum unfolded protein response	biological_process	0.053548	1	7	1145	45	15043	ENSGALG00000012135,ENSGALG00000031493,ENSGALG00000008393,ENSGALG00000033498,ENSGALG00000010560,ENSGALG00000019201,ENSGALG00000037325
GO:0021591	ventricular system development	biological_process	0.053809	1	4	1145	20	15043	ENSGALG00000012997,ENSGALG00000012588,ENSGALG00000007731,ENSGALG00000000761
GO:0016998	cell wall macromolecule catabolic process	biological_process	0.053939	1	2	1145	5	15043	ENSGALG00000009963,ENSGALG00000016761
GO:0045429	positive regulation of nitric oxide biosynthetic process	biological_process	0.054027	1	3	1145	12	15043	ENSGALG00000033212,ENSGALG00000008439,ENSGALG00000028284
GO:1904407	positive regulation of nitric oxide metabolic process	biological_process	0.054027	1	3	1145	12	15043	ENSGALG00000033212,ENSGALG00000008439,ENSGALG00000028284
GO:0032268	regulation of cellular protein metabolic process	biological_process	0.054079	1	136	1145	1588	15043	ENSGALG00000040368,ENSGALG00000015937,ENSGALG00000007356,ENSGALG00000007669,ENSGALG00000039942,ENSGALG00000053868,ENSGALG00000042055,ENSGALG00000035029,ENSGALG00000030255,ENSGALG00000029968,ENSGALG00000003589,ENSGALG00000023070,ENSGALG00000012885,ENSGALG00000034478,ENSGALG00000008660,ENSGALG00000015002,ENSGALG00000030007,ENSGALG00000003113,ENSGALG00000002138,ENSGALG00000004812,ENSGALG00000046159,…
GO:0048522	positive regulation of cellular process	biological_process	0.054227	1	269	1145	3284	15043	ENSGALG00000014840,ENSGALG00000003169,ENSGALG00000014984,ENSGALG00000041193,ENSGALG00000049204,ENSGALG00000030907,ENSGALG00000023379,ENSGALG00000016400,ENSGALG00000013604,ENSGALG00000001709,ENSGALG00000007744,ENSGALG00000015364,ENSGALG00000028203,ENSGALG00000003383,ENSGALG00000003650,ENSGALG00000037325,ENSGALG00000004066,ENSGALG00000039200,ENSGALG00000033635,ENSGALG00000029435,ENSGALG00000024024,…
GO:2000484	positive regulation of interleukin-8 secretion	biological_process	0.054322	1	2	1145	5	15043	ENSGALG00000002138,ENSGALG00000014984
GO:0035272	exocrine system development	biological_process	0.054358	1	6	1145	38	15043	ENSGALG00000005321,ENSGALG00000032418,ENSGALG00000038089,ENSGALG00000012123,ENSGALG00000011635,ENSGALG00000006775
GO:0030833	regulation of actin filament polymerization	biological_process	0.054642	1	13	1145	107	15043	ENSGALG00000014758,ENSGALG00000001547,ENSGALG00000006691,ENSGALG00000003428,ENSGALG00000010551,ENSGALG00000003775,ENSGALG00000026944,ENSGALG00000043437,ENSGALG00000013124,ENSGALG00000026948,ENSGALG00000030907,ENSGALG00000003073,ENSGALG00000026383
GO:0004222	metalloendopeptidase activity	molecular_function	0.054687	1	11	1145	86	15043	ENSGALG00000053549,ENSGALG00000044866,ENSGALG00000000357,ENSGALG00000005968,ENSGALG00000006992,ENSGALG00000016375,ENSGALG00000003295,ENSGALG00000000151,ENSGALG00000019061,ENSGALG00000017183,ENSGALG00000030502
GO:0050807	regulation of synapse organization	biological_process	0.054919	1	15	1145	129	15043	ENSGALG00000039633,ENSGALG00000002864,ENSGALG00000042159,ENSGALG00000015058,ENSGALG00000026214,ENSGALG00000034516,ENSGALG00000015132,ENSGALG00000032628,ENSGALG00000008888,ENSGALG00000039193,ENSGALG00000008281,ENSGALG00000023179,ENSGALG00000006796,ENSGALG00000041471,ENSGALG00000005319
GO:0051380	norepinephrine binding	molecular_function	0.055062	1	2	1145	5	15043	ENSGALG00000019018,ENSGALG00000023521
GO:0071214	cellular response to abiotic stimulus	biological_process	0.055246	1	19	1145	170	15043	ENSGALG00000009565,ENSGALG00000031493,ENSGALG00000002299,ENSGALG00000003849,ENSGALG00000007669,ENSGALG00000006707,ENSGALG00000008437,ENSGALG00000015153,ENSGALG00000041555,ENSGALG00000006491,ENSGALG00000014537,ENSGALG00000011718,ENSGALG00000016854,ENSGALG00000026055,ENSGALG00000033635,ENSGALG00000039633,ENSGALG00000009050,ENSGALG00000034025,ENSGALG00000002138
GO:0104004	cellular response to environmental stimulus	biological_process	0.055246	1	19	1145	170	15043	ENSGALG00000014537,ENSGALG00000016854,ENSGALG00000026055,ENSGALG00000011718,ENSGALG00000006491,ENSGALG00000041555,ENSGALG00000003849,ENSGALG00000008437,ENSGALG00000015153,ENSGALG00000006707,ENSGALG00000007669,ENSGALG00000031493,ENSGALG00000009565,ENSGALG00000002299,ENSGALG00000002138,ENSGALG00000039633,ENSGALG00000034025,ENSGALG00000009050,ENSGALG00000033635
GO:0072576	liver morphogenesis	biological_process	0.055327	1	3	1145	12	15043	ENSGALG00000024024,ENSGALG00000004593,ENSGALG00000008014
GO:0008253	5'-nucleotidase activity	molecular_function	0.055463	1	3	1145	12	15043	ENSGALG00000003816,ENSGALG00000041161,ENSGALG00000015833
GO:0001819	positive regulation of cytokine production	biological_process	0.055724	1	22	1145	203	15043	ENSGALG00000010560,ENSGALG00000025822,ENSGALG00000041640,ENSGALG00000043254,ENSGALG00000007669,ENSGALG00000006707,ENSGALG00000008014,ENSGALG00000006479,ENSGALG00000023821,ENSGALG00000023521,ENSGALG00000008439,ENSGALG00000012135,ENSGALG00000004593,ENSGALG00000039751,ENSGALG00000039553,ENSGALG00000002138,ENSGALG00000003383,ENSGALG00000016400,ENSGALG00000009639,ENSGALG00000002987,ENSGALG00000053549,…
GO:2000696	regulation of epithelial cell differentiation involved in kidney development	biological_process	0.055983	1	3	1145	12	15043	ENSGALG00000016473,ENSGALG00000011823,ENSGALG00000006992
GO:0042592	homeostatic process	biological_process	0.056174	1	98	1145	1117	15043	ENSGALG00000031997,ENSGALG00000017405,ENSGALG00000043064,ENSGALG00000031359,ENSGALG00000023521,ENSGALG00000031301,ENSGALG00000001003,ENSGALG00000046159,ENSGALG00000008014,ENSGALG00000040666,ENSGALG00000006612,ENSGALG00000015108,ENSGALG00000005332,ENSGALG00000009100,ENSGALG00000009050,ENSGALG00000012140,ENSGALG00000007972,ENSGALG00000026590,ENSGALG00000044485,ENSGALG00000029731,ENSGALG00000019018,…
GO:0009253	peptidoglycan catabolic process	biological_process	0.056469	1	2	1145	5	15043	ENSGALG00000016761,ENSGALG00000009963
GO:0061783	peptidoglycan muralytic activity	molecular_function	0.056469	1	2	1145	5	15043	ENSGALG00000009963,ENSGALG00000016761
GO:0033179	proton-transporting V-type ATPase, V0 domain	cellular_component	0.056472	1	3	1145	12	15043	ENSGALG00000040666,ENSGALG00000034294,ENSGALG00000002237
GO:0070493	thrombin-activated receptor signaling pathway	biological_process	0.056496	1	3	1145	12	15043	ENSGALG00000023379,ENSGALG00000044485,ENSGALG00000014984
GO:0045211	postsynaptic membrane	cellular_component	0.056633	1	16	1145	143	15043	ENSGALG00000026091,ENSGALG00000004980,ENSGALG00000002864,ENSGALG00000033244,ENSGALG00000042159,ENSGALG00000032282,ENSGALG00000001573,ENSGALG00000039872,ENSGALG00000009395,ENSGALG00000034516,ENSGALG00000031170,ENSGALG00000038042,ENSGALG00000016548,ENSGALG00000009066,ENSGALG00000015132,ENSGALG00000009405
GO:0019433	triglyceride catabolic process	biological_process	0.056732	1	3	1145	12	15043	ENSGALG00000004230,ENSGALG00000016491,ENSGALG00000007109
GO:0043174	nucleoside salvage	biological_process	0.057212	1	3	1145	12	15043	ENSGALG00000013073,ENSGALG00000005361,ENSGALG00000045427
GO:0072161	mesenchymal cell differentiation involved in kidney development	biological_process	0.057525	1	2	1145	5	15043	ENSGALG00000007599,ENSGALG00000016473
GO:2001012	mesenchymal cell differentiation involved in renal system development	biological_process	0.057525	1	2	1145	5	15043	ENSGALG00000007599,ENSGALG00000016473
GO:0036442	proton-exporting ATPase activity	molecular_function	0.057592	1	4	1145	20	15043	ENSGALG00000040666,ENSGALG00000034294,ENSGALG00000002237,ENSGALG00000009570
GO:0009306	protein secretion	biological_process	0.057655	1	29	1145	285	15043	ENSGALG00000037325,ENSGALG00000002138,ENSGALG00000019555,ENSGALG00000014726,ENSGALG00000007914,ENSGALG00000039751,ENSGALG00000027093,ENSGALG00000049204,ENSGALG00000004064,ENSGALG00000036497,ENSGALG00000001299,ENSGALG00000016400,ENSGALG00000014984,ENSGALG00000007158,ENSGALG00000041640,ENSGALG00000014948,ENSGALG00000031359,ENSGALG00000013604,ENSGALG00000008490,ENSGALG00000006491,ENSGALG00000003741,…
GO:0051349	positive regulation of lyase activity	biological_process	0.057993	1	3	1145	12	15043	ENSGALG00000015364,ENSGALG00000015108,ENSGALG00000005332
GO:0032612	interleukin-1 production	biological_process	0.058124	1	6	1145	37	15043	ENSGALG00000019555,ENSGALG00000007669,ENSGALG00000053278,ENSGALG00000039751,ENSGALG00000008439,ENSGALG00000014984
GO:0005262	calcium channel activity	molecular_function	0.058339	1	11	1145	89	15043	ENSGALG00000039751,ENSGALG00000027771,ENSGALG00000013007,ENSGALG00000014746,ENSGALG00000026091,ENSGALG00000005332,ENSGALG00000026241,ENSGALG00000003849,ENSGALG00000036964,ENSGALG00000007972,ENSGALG00000005215
GO:0019200	carbohydrate kinase activity	molecular_function	0.058392	1	4	1145	20	15043	ENSGALG00000010043,ENSGALG00000002099,ENSGALG00000021039,ENSGALG00000031359
GO:0001932	regulation of protein phosphorylation	biological_process	0.058637	1	79	1145	883	15043	ENSGALG00000008439,ENSGALG00000038502,ENSGALG00000007356,ENSGALG00000054196,ENSGALG00000053868,ENSGALG00000029514,ENSGALG00000035029,ENSGALG00000006413,ENSGALG00000029968,ENSGALG00000006453,ENSGALG00000031726,ENSGALG00000003589,ENSGALG00000034478,ENSGALG00000027641,ENSGALG00000012885,ENSGALG00000053121,ENSGALG00000013892,ENSGALG00000002138,ENSGALG00000012123,ENSGALG00000003113,ENSGALG00000045875,…
GO:0006821	chloride transport	biological_process	0.058742	1	10	1145	78	15043	ENSGALG00000027423,ENSGALG00000007959,ENSGALG00000000745,ENSGALG00000014690,ENSGALG00000043605,ENSGALG00000050155,ENSGALG00000009395,ENSGALG00000004945,ENSGALG00000038042,ENSGALG00000014695
GO:0031349	positive regulation of defense response	biological_process	0.058781	1	19	1145	171	15043	ENSGALG00000023821,ENSGALG00000008439,ENSGALG00000008014,ENSGALG00000053278,ENSGALG00000026098,ENSGALG00000003595,ENSGALG00000013356,ENSGALG00000014984,ENSGALG00000006453,ENSGALG00000053549,ENSGALG00000009639,ENSGALG00000016400,ENSGALG00000035260,ENSGALG00000016788,ENSGALG00000033635,ENSGALG00000003383,ENSGALG00000027093,ENSGALG00000002138,ENSGALG00000050176
GO:0002791	regulation of peptide secretion	biological_process	0.059129	1	24	1145	228	15043	ENSGALG00000007158,ENSGALG00000014984,ENSGALG00000016400,ENSGALG00000001299,ENSGALG00000036497,ENSGALG00000004064,ENSGALG00000027093,ENSGALG00000039751,ENSGALG00000007914,ENSGALG00000037325,ENSGALG00000002138,ENSGALG00000019555,ENSGALG00000013742,ENSGALG00000026944,ENSGALG00000023521,ENSGALG00000016719,ENSGALG00000002086,ENSGALG00000016661,ENSGALG00000003741,ENSGALG00000006491,ENSGALG00000008490,…
GO:0004896	cytokine receptor activity	molecular_function	0.059591	1	10	1145	75	15043	ENSGALG00000007675,ENSGALG00000036627,ENSGALG00000005619,ENSGALG00000021031,ENSGALG00000030526,ENSGALG00000028519,ENSGALG00000016788,ENSGALG00000030363,ENSGALG00000008267,ENSGALG00000008554
GO:0015103	inorganic anion transmembrane transporter activity	molecular_function	0.059654	1	12	1145	99	15043	ENSGALG00000043605,ENSGALG00000014690,ENSGALG00000009395,ENSGALG00000050155,ENSGALG00000004945,ENSGALG00000014695,ENSGALG00000038042,ENSGALG00000027423,ENSGALG00000008874,ENSGALG00000041932,ENSGALG00000007959,ENSGALG00000000745
GO:0102567	phospholipase A2 activity (consuming 1,2-dipalmitoylphosphatidylcholine)	molecular_function	0.059832	1	3	1145	12	15043	ENSGALG00000008727,ENSGALG00000044307,ENSGALG00000019233
GO:0102568	phospholipase A2 activity consuming 1,2-dioleoylphosphatidylethanolamine)	molecular_function	0.059832	1	3	1145	12	15043	ENSGALG00000019233,ENSGALG00000008727,ENSGALG00000044307
GO:0008064	regulation of actin polymerization or depolymerization	biological_process	0.05985	1	14	1145	119	15043	ENSGALG00000014758,ENSGALG00000001547,ENSGALG00000003428,ENSGALG00000006691,ENSGALG00000010551,ENSGALG00000003775,ENSGALG00000026944,ENSGALG00000013124,ENSGALG00000043437,ENSGALG00000014984,ENSGALG00000026948,ENSGALG00000030907,ENSGALG00000003073,ENSGALG00000026383
GO:0030832	regulation of actin filament length	biological_process	0.05985	1	14	1145	119	15043	ENSGALG00000003775,ENSGALG00000026944,ENSGALG00000013124,ENSGALG00000043437,ENSGALG00000014984,ENSGALG00000026948,ENSGALG00000030907,ENSGALG00000003073,ENSGALG00000026383,ENSGALG00000014758,ENSGALG00000001547,ENSGALG00000006691,ENSGALG00000003428,ENSGALG00000010551
GO:0043407	negative regulation of MAP kinase activity	biological_process	0.059863	1	7	1145	46	15043	ENSGALG00000027641,ENSGALG00000028203,ENSGALG00000028155,ENSGALG00000003113,ENSGALG00000032618,ENSGALG00000002138,ENSGALG00000014948
GO:0033687	osteoblast proliferation	biological_process	0.059912	1	4	1145	20	15043	ENSGALG00000010560,ENSGALG00000017405,ENSGALG00000012885,ENSGALG00000006453
GO:0071825	protein-lipid complex subunit organization	biological_process	0.059937	1	4	1145	20	15043	ENSGALG00000007109,ENSGALG00000016713,ENSGALG00000016491,ENSGALG00000004230
GO:0034703	cation channel complex	cellular_component	0.059978	1	17	1145	154	15043	ENSGALG00000013007,ENSGALG00000027771,ENSGALG00000034516,ENSGALG00000022696,ENSGALG00000005332,ENSGALG00000004097,ENSGALG00000027702,ENSGALG00000009066,ENSGALG00000007972,ENSGALG00000009405,ENSGALG00000010943,ENSGALG00000036964,ENSGALG00000026091,ENSGALG00000004980,ENSGALG00000026241,ENSGALG00000043764,ENSGALG00000005215
GO:0006082	organic acid metabolic process	biological_process	0.060073	1	58	1145	625	15043	ENSGALG00000011414,XLOC_014500,ENSGALG00000002397,ENSGALG00000007606,ENSGALG00000049891,ENSGALG00000010125,ENSGALG00000012754,ENSGALG00000026781,ENSGALG00000004230,ENSGALG00000021843,ENSGALG00000007109,ENSGALG00000006413,ENSGALG00000025822,ENSGALG00000012418,ENSGALG00000006306,ENSGALG00000034346,ENSGALG00000033635,ENSGALG00000005857,ENSGALG00000009292,ENSGALG00000029435,ENSGALG00000001299,ENSGALG…
GO:1901186	positive regulation of ERBB signaling pathway	biological_process	0.060355	1	4	1145	20	15043	ENSGALG00000023521,ENSGALG00000006992,ENSGALG00000008281,ENSGALG00000004064
GO:0002253	activation of immune response	biological_process	0.060559	1	25	1145	240	15043	ENSGALG00000002507,ENSGALG00000032348,ENSGALG00000045925,ENSGALG00000016173,ENSGALG00000039480,ENSGALG00000016661,ENSGALG00000016719,ENSGALG00000008439,ENSGALG00000013101,ENSGALG00000023821,ENSGALG00000013742,ENSGALG00000050176,ENSGALG00000030007,ENSGALG00000017040,ENSGALG00000027093,ENSGALG00000012885,ENSGALG00000014840,ENSGALG00000035260,ENSGALG00000016400,ENSGALG00000009639,ENSGALG00000053601,…
GO:0048786	presynaptic active zone	cellular_component	0.060596	1	6	1145	39	15043	ENSGALG00000005332,ENSGALG00000040256,ENSGALG00000015132,ENSGALG00000011673,ENSGALG00000015944,ENSGALG00000039942
GO:0005921	gap junction	cellular_component	0.06065	1	5	1145	27	15043	ENSGALG00000002532,ENSGALG00000026903,ENSGALG00000015488,ENSGALG00000039751,ENSGALG00000005541
GO:0034614	cellular response to reactive oxygen species	biological_process	0.060714	1	10	1145	77	15043	ENSGALG00000013892,ENSGALG00000007109,ENSGALG00000025822,ENSGALG00000038089,ENSGALG00000018557,ENSGALG00000015108,ENSGALG00000006992,ENSGALG00000008437,ENSGALG00000008439,ENSGALG00000015937
GO:0009068	aspartate family amino acid catabolic process	biological_process	0.060909	1	3	1145	12	15043	ENSGALG00000027822,ENSGALG00000026392,ENSGALG00000008317
GO:0071346	cellular response to interferon-gamma	biological_process	0.060944	1	9	1145	65	15043	ENSGALG00000002329,ENSGALG00000049551,ENSGALG00000007158,ENSGALG00000054196,ENSGALG00000026663,ENSGALG00000053121,ENSGALG00000053868,ENSGALG00000000720,ENSGALG00000034478
GO:2000096	positive regulation of Wnt signaling pathway, planar cell polarity pathway	biological_process	0.061598	1	2	1145	6	15043	ENSGALG00000003767,ENSGALG00000006087
GO:0072578	neurotransmitter-gated ion channel clustering	biological_process	0.061769	1	2	1145	6	15043	ENSGALG00000009395,ENSGALG00000034516
GO:0035136	forelimb morphogenesis	biological_process	0.061797	1	6	1145	38	15043	ENSGALG00000034346,ENSGALG00000016473,ENSGALG00000009270,ENSGALG00000038848,ENSGALG00000041640,ENSGALG00000040276
GO:0090303	positive regulation of wound healing	biological_process	0.061913	1	5	1145	29	15043	ENSGALG00000002987,ENSGALG00000008439,ENSGALG00000011404,ENSGALG00000009050,ENSGALG00000023521
GO:0032836	glomerular basement membrane development	biological_process	0.061998	1	2	1145	6	15043	ENSGALG00000004593,ENSGALG00000039553
GO:0007283	spermatogenesis	biological_process	0.062125	1	22	1145	207	15043	ENSGALG00000007731,ENSGALG00000010152,ENSGALG00000008281,ENSGALG00000042577,ENSGALG00000035185,ENSGALG00000013484,ENSGALG00000051843,ENSGALG00000009355,ENSGALG00000054098,ENSGALG00000007785,ENSGALG00000007758,ENSGALG00000015540,ENSGALG00000026631,ENSGALG00000002009,ENSGALG00000016491,ENSGALG00000031238,ENSGALG00000037842,ENSGALG00000006186,ENSGALG00000009100,ENSGALG00000007959,ENSGALG00000034516,…
GO:0005504	fatty acid binding	molecular_function	0.062128	1	4	1145	20	15043	ENSGALG00000043064,ENSGALG00000015937,ENSGALG00000035219,ENSGALG00000032453
GO:0097458	neuron part	cellular_component	0.06234	1	84	1145	964	15043	ENSGALG00000001121,ENSGALG00000010943,ENSGALG00000009066,ENSGALG00000026948,ENSGALG00000034516,ENSGALG00000003113,ENSGALG00000014726,ENSGALG00000004165,ENSGALG00000027476,ENSGALG00000007047,ENSGALG00000039872,ENSGALG00000039942,ENSGALG00000038885,ENSGALG00000032282,ENSGALG00000012135,ENSGALG00000041295,ENSGALG00000007758,ENSGALG00000026091,ENSGALG00000016908,ENSGALG00000030554,ENSGALG00000033244,…
GO:0080134	regulation of response to stress	biological_process	0.062657	1	67	1145	741	15043	ENSGALG00000026137,ENSGALG00000003775,ENSGALG00000028203,ENSGALG00000026098,ENSGALG00000014840,ENSGALG00000026207,ENSGALG00000017040,ENSGALG00000050176,ENSGALG00000014984,ENSGALG00000016400,ENSGALG00000002766,ENSGALG00000011404,ENSGALG00000010560,ENSGALG00000004293,ENSGALG00000015443,ENSGALG00000046448,ENSGALG00000013742,ENSGALG00000031493,ENSGALG00000006707,ENSGALG00000003532,ENSGALG00000003383,…
GO:1990454	L-type voltage-gated calcium channel complex	cellular_component	0.062816	1	2	1145	6	15043	ENSGALG00000026091,ENSGALG00000005332
GO:0006812	cation transport	biological_process	0.062858	1	68	1145	755	15043	ENSGALG00000014746,ENSGALG00000008055,ENSGALG00000011225,ENSGALG00000034294,ENSGALG00000031493,ENSGALG00000002237,ENSGALG00000014690,ENSGALG00000010992,ENSGALG00000009570,ENSGALG00000006992,ENSGALG00000017216,ENSGALG00000027199,ENSGALG00000027886,ENSGALG00000036964,ENSGALG00000026241,ENSGALG00000013604,ENSGALG00000020827,ENSGALG00000001573,ENSGALG00000015906,ENSGALG00000003849,ENSGALG00000043764,…
GO:0045667	regulation of osteoblast differentiation	biological_process	0.062987	1	10	1145	78	15043	ENSGALG00000040276,ENSGALG00000039200,ENSGALG00000008014,ENSGALG00000040180,ENSGALG00000011468,ENSGALG00000006453,ENSGALG00000041640,ENSGALG00000038848,ENSGALG00000027791,ENSGALG00000043555
GO:0034121	regulation of toll-like receptor signaling pathway	biological_process	0.063084	1	6	1145	38	15043	ENSGALG00000003595,ENSGALG00000008439,ENSGALG00000006453,ENSGALG00000014984,ENSGALG00000016400,ENSGALG00000050176
GO:0015085	calcium ion transmembrane transporter activity	molecular_function	0.063197	1	12	1145	101	15043	ENSGALG00000030550,ENSGALG00000036964,ENSGALG00000007972,ENSGALG00000005215,ENSGALG00000003849,ENSGALG00000005332,ENSGALG00000026241,ENSGALG00000039751,ENSGALG00000027771,ENSGALG00000014746,ENSGALG00000013007,ENSGALG00000026091
GO:0035115	embryonic forelimb morphogenesis	biological_process	0.063482	1	5	1145	29	15043	ENSGALG00000034346,ENSGALG00000016473,ENSGALG00000040276,ENSGALG00000041640,ENSGALG00000038848
GO:0015812	gamma-aminobutyric acid transport	biological_process	0.063511	1	3	1145	13	15043	ENSGALG00000012985,ENSGALG00000019290,ENSGALG00000008490
GO:0010565	regulation of cellular ketone metabolic process	biological_process	0.063562	1	9	1145	67	15043	ENSGALG00000007669,ENSGALG00000001299,ENSGALG00000033635,ENSGALG00000000241,ENSGALG00000003242,ENSGALG00000033807,ENSGALG00000007109,ENSGALG00000041640,ENSGALG00000009700
GO:0035860	glial cell-derived neurotrophic factor receptor signaling pathway	biological_process	0.063917	1	2	1145	6	15043	ENSGALG00000039553,ENSGALG00000004593
GO:0033689	negative regulation of osteoblast proliferation	biological_process	0.064314	1	2	1145	6	15043	ENSGALG00000012885,ENSGALG00000010560
GO:0002062	chondrocyte differentiation	biological_process	0.064607	1	11	1145	89	15043	ENSGALG00000039200,ENSGALG00000015015,ENSGALG00000040276,ENSGALG00000016478,ENSGALG00000003295,ENSGALG00000043064,ENSGALG00000016473,ENSGALG00000001709,ENSGALG00000039553,ENSGALG00000038848,ENSGALG00000004593
GO:0046330	positive regulation of JNK cascade	biological_process	0.064669	1	10	1145	78	15043	ENSGALG00000013892,ENSGALG00000029514,ENSGALG00000028069,ENSGALG00000015259,ENSGALG00000006707,ENSGALG00000028420,ENSGALG00000002987,ENSGALG00000002766,ENSGALG00000014984,ENSGALG00000029968
GO:0031532	actin cytoskeleton reorganization	biological_process	0.064747	1	9	1145	69	15043	ENSGALG00000030907,ENSGALG00000011738,ENSGALG00000039872,ENSGALG00000011684,ENSGALG00000003775,ENSGALG00000012747,ENSGALG00000014201,ENSGALG00000013742,ENSGALG00000007744
GO:0048705	skeletal system morphogenesis	biological_process	0.065224	1	20	1145	184	15043	ENSGALG00000009270,ENSGALG00000023420,ENSGALG00000002138,ENSGALG00000039553,ENSGALG00000023419,ENSGALG00000006453,ENSGALG00000009807,ENSGALG00000015132,ENSGALG00000034346,ENSGALG00000039200,ENSGALG00000016478,ENSGALG00000016473,ENSGALG00000031997,ENSGALG00000041555,ENSGALG00000017183,ENSGALG00000041640,ENSGALG00000038848,ENSGALG00000010125,ENSGALG00000000364,ENSGALG00000040276
GO:0048384	retinoic acid receptor signaling pathway	biological_process	0.06542	1	4	1145	21	15043	ENSGALG00000036496,ENSGALG00000040368,ENSGALG00000042055,ENSGALG00000006612
GO:0009063	cellular amino acid catabolic process	biological_process	0.065511	1	9	1145	67	15043	ENSGALG00000012754,ENSGALG00000012418,ENSGALG00000011414,ENSGALG00000006306,ENSGALG00000026392,ENSGALG00000000081,ENSGALG00000027822,ENSGALG00000008317,ENSGALG00000004343
GO:0014911	positive regulation of smooth muscle cell migration	biological_process	0.065559	1	3	1145	13	15043	ENSGALG00000003589,ENSGALG00000012885,ENSGALG00000011468
GO:0048513	animal organ development	biological_process	0.066669	1	165	1145	1970	15043	ENSGALG00000003169,ENSGALG00000004593,ENSGALG00000014984,ENSGALG00000030550,ENSGALG00000012997,ENSGALG00000030907,ENSGALG00000030979,ENSGALG00000016400,ENSGALG00000040971,ENSGALG00000043555,ENSGALG00000035185,ENSGALG00000013956,ENSGALG00000001709,ENSGALG00000038769,ENSGALG00000011355,ENSGALG00000028203,ENSGALG00000003849,ENSGALG00000026098,ENSGALG00000027791,ENSGALG00000011635,ENSGALG00000037325,…
GO:0046835	carbohydrate phosphorylation	biological_process	0.066763	1	4	1145	21	15043	ENSGALG00000031359,ENSGALG00000002099,ENSGALG00000021039,ENSGALG00000010043
GO:1900221	regulation of amyloid-beta clearance	biological_process	0.067143	1	2	1145	6	15043	ENSGALG00000015612,ENSGALG00000014948
GO:0015791	polyol transport	biological_process	0.067829	1	2	1145	6	15043	ENSGALG00000004261,ENSGALG00000018534
GO:0044769	ATPase activity, coupled to transmembrane movement of ions, rotational mechanism	molecular_function	0.067905	1	5	1145	29	15043	ENSGALG00000006753,ENSGALG00000034294,ENSGALG00000040666,ENSGALG00000009570,ENSGALG00000002237
GO:0034465	response to carbon monoxide	biological_process	0.067929	1	1	1145	1	15043	ENSGALG00000004980
GO:0099574	regulation of protein catabolic process at synapse, modulating synaptic transmission	biological_process	0.068036	1	2	1145	6	15043	ENSGALG00000027476,ENSGALG00000032418
GO:0019956	chemokine binding	molecular_function	0.068099	1	4	1145	20	15043	ENSGALG00000028519,ENSGALG00000021031,ENSGALG00000007675,ENSGALG00000036627
GO:0048665	neuron fate specification	biological_process	0.068214	1	5	1145	28	15043	ENSGALG00000009270,ENSGALG00000002191,ENSGALG00000029393,ENSGALG00000012123,ENSGALG00000016384
GO:0015682	ferric iron transport	biological_process	0.068225	1	2	1145	6	15043	ENSGALG00000012117,ENSGALG00000009017
GO:0072512	trivalent inorganic cation transport	biological_process	0.068225	1	2	1145	6	15043	ENSGALG00000009017,ENSGALG00000012117
GO:0019725	cellular homeostasis	biological_process	0.068287	1	49	1145	527	15043	ENSGALG00000004945,ENSGALG00000006775,ENSGALG00000027886,ENSGALG00000026674,ENSGALG00000008901,ENSGALG00000007675,ENSGALG00000027791,ENSGALG00000012885,ENSGALG00000032348,ENSGALG00000032282,ENSGALG00000041730,ENSGALG00000000364,ENSGALG00000028519,ENSGALG00000034294,ENSGALG00000006707,ENSGALG00000031493,ENSGALG00000008439,ENSGALG00000012135,ENSGALG00000002237,ENSGALG00000014690,ENSGALG00000026903,…
GO:0015129	lactate transmembrane transporter activity	molecular_function	0.068306	1	2	1145	6	15043	ENSGALG00000002728,ENSGALG00000011633
GO:0015727	lactate transport	biological_process	0.068306	1	2	1145	6	15043	ENSGALG00000002728,ENSGALG00000011633
GO:0035873	lactate transmembrane transport	biological_process	0.068306	1	2	1145	6	15043	ENSGALG00000011633,ENSGALG00000002728
GO:0034992	microtubule organizing center attachment site	cellular_component	0.068513	1	3	1145	13	15043	ENSGALG00000055090,ENSGALG00000049315,ENSGALG00000051843
GO:0034993	meiotic nuclear membrane microtubule tethering complex	cellular_component	0.068513	1	3	1145	13	15043	ENSGALG00000055090,ENSGALG00000051843,ENSGALG00000049315
GO:0106083	nuclear membrane protein complex	cellular_component	0.068513	1	3	1145	13	15043	ENSGALG00000055090,ENSGALG00000049315,ENSGALG00000051843
GO:0106094	nuclear membrane microtubule tethering complex	cellular_component	0.068513	1	3	1145	13	15043	ENSGALG00000055090,ENSGALG00000049315,ENSGALG00000051843
GO:0021522	spinal cord motor neuron differentiation	biological_process	0.068561	1	5	1145	29	15043	ENSGALG00000036497,ENSGALG00000012123,ENSGALG00000029393,ENSGALG00000001124,ENSGALG00000009270
GO:0000347	THO complex	cellular_component	0.068578	1	2	1145	6	15043	ENSGALG00000029223,ENSGALG00000007299
GO:0000445	THO complex part of transcription export complex	cellular_component	0.068578	1	2	1145	6	15043	ENSGALG00000007299,ENSGALG00000029223
GO:0031995	insulin-like growth factor II binding	molecular_function	0.068646	1	2	1145	6	15043	ENSGALG00000043493,ENSGALG00000011468
GO:1905030	voltage-gated ion channel activity involved in regulation of postsynaptic membrane potential	molecular_function	0.068662	1	1	1145	1	15043	ENSGALG00000009066
GO:1905863	invadopodium organization	biological_process	0.068717	1	1	1145	1	15043	ENSGALG00000010311
GO:1905878	invadopodium disassembly	biological_process	0.068717	1	1	1145	1	15043	ENSGALG00000010311
GO:1905927	regulation of invadopodium disassembly	biological_process	0.068717	1	1	1145	1	15043	ENSGALG00000010311
GO:1905929	positive regulation of invadopodium disassembly	biological_process	0.068717	1	1	1145	1	15043	ENSGALG00000010311
GO:0007431	salivary gland development	biological_process	0.06878	1	5	1145	31	15043	ENSGALG00000038089,ENSGALG00000005321,ENSGALG00000006775,ENSGALG00000011635,ENSGALG00000012123
GO:0019935	cyclic-nucleotide-mediated signaling	biological_process	0.068806	1	14	1145	120	15043	ENSGALG00000008901,ENSGALG00000023521,ENSGALG00000008439,ENSGALG00000028991,ENSGALG00000001149,ENSGALG00000004064,ENSGALG00000019018,ENSGALG00000009100,ENSGALG00000007047,ENSGALG00000013604,ENSGALG00000008060,ENSGALG00000040168,ENSGALG00000012396,ENSGALG00000007779
GO:0060348	bone development	biological_process	0.068879	1	17	1145	154	15043	ENSGALG00000010125,ENSGALG00000040276,ENSGALG00000000364,ENSGALG00000006612,ENSGALG00000007599,ENSGALG00000016478,ENSGALG00000031997,ENSGALG00000041555,ENSGALG00000011823,ENSGALG00000041640,ENSGALG00000046448,ENSGALG00000017183,ENSGALG00000038848,ENSGALG00000006453,ENSGALG00000039200,ENSGALG00000039553,ENSGALG00000004593
GO:0071398	cellular response to fatty acid	biological_process	0.069103	1	4	1145	21	15043	ENSGALG00000012396,ENSGALG00000009700,ENSGALG00000008901,ENSGALG00000043064
GO:1902203	negative regulation of hepatocyte growth factor receptor signaling pathway	biological_process	0.069198	1	1	1145	1	15043	ENSGALG00000003295
GO:2001112	regulation of cellular response to hepatocyte growth factor stimulus	biological_process	0.069198	1	1	1145	1	15043	ENSGALG00000003295
GO:2001113	negative regulation of cellular response to hepatocyte growth factor stimulus	biological_process	0.069198	1	1	1145	1	15043	ENSGALG00000003295
GO:0005536	glucose binding	molecular_function	0.069207	1	2	1145	6	15043	ENSGALG00000021039,ENSGALG00000031359
GO:1901229	regulation of non-canonical Wnt signaling pathway via JNK cascade	biological_process	0.069212	1	1	1145	1	15043	ENSGALG00000003767
GO:1901231	positive regulation of non-canonical Wnt signaling pathway via JNK cascade	biological_process	0.069212	1	1	1145	1	15043	ENSGALG00000003767
GO:1901232	regulation of convergent extension involved in axis elongation	biological_process	0.069212	1	1	1145	1	15043	ENSGALG00000003767
GO:1901233	negative regulation of convergent extension involved in axis elongation	biological_process	0.069212	1	1	1145	1	15043	ENSGALG00000003767
GO:0007620	copulation	biological_process	0.069227	1	2	1145	6	15043	ENSGALG00000001573,ENSGALG00000013604
GO:0098683	cochlear hair cell ribbon synapse	cellular_component	0.069245	1	1	1145	1	15043	ENSGALG00000005332
GO:0044848	biological phase	biological_process	0.069309	1	2	1145	6	15043	ENSGALG00000007047,ENSGALG00000038848
GO:0044851	hair cycle phase	biological_process	0.069309	1	2	1145	6	15043	ENSGALG00000007047,ENSGALG00000038848
GO:0048819	regulation of hair follicle maturation	biological_process	0.069309	1	2	1145	6	15043	ENSGALG00000007047,ENSGALG00000038848
GO:0034105	positive regulation of tissue remodeling	biological_process	0.069337	1	3	1145	13	15043	ENSGALG00000012140,ENSGALG00000033520,ENSGALG00000053549
GO:0097489	multivesicular body, internal vesicle lumen	cellular_component	0.069368	1	1	1145	1	15043	ENSGALG00000038089
GO:0015840	urea transport	biological_process	0.069455	1	2	1145	6	15043	ENSGALG00000004261,ENSGALG00000018534
GO:0048232	male gamete generation	biological_process	0.069581	1	23	1145	221	15043	ENSGALG00000037842,ENSGALG00000006186,ENSGALG00000002009,ENSGALG00000016491,ENSGALG00000031238,ENSGALG00000034516,ENSGALG00000015854,ENSGALG00000009100,ENSGALG00000007959,ENSGALG00000010152,ENSGALG00000008281,ENSGALG00000007731,ENSGALG00000005411,ENSGALG00000051843,ENSGALG00000013484,ENSGALG00000009355,ENSGALG00000054098,ENSGALG00000007785,ENSGALG00000007758,ENSGALG00000015540,ENSGALG00000026631,…
GO:0061555	ganglion structural organization	biological_process	0.069606	1	1	1145	1	15043	ENSGALG00000015132
GO:0061556	trigeminal ganglion morphogenesis	biological_process	0.069606	1	1	1145	1	15043	ENSGALG00000015132
GO:0061561	trigeminal ganglion formation	biological_process	0.069606	1	1	1145	1	15043	ENSGALG00000015132
GO:0061562	cranial ganglion structural organization	biological_process	0.069606	1	1	1145	1	15043	ENSGALG00000015132
GO:0061563	trigeminal ganglion structural organization	biological_process	0.069606	1	1	1145	1	15043	ENSGALG00000015132
GO:1902897	regulation of postsynaptic density protein 95 clustering	biological_process	0.069606	1	1	1145	1	15043	ENSGALG00000015132
GO:0060422	peptidyl-dipeptidase inhibitor activity	molecular_function	0.069615	1	1	1145	1	15043	ENSGALG00000006087
GO:0001545	primary ovarian follicle growth	biological_process	0.069624	1	1	1145	1	15043	ENSGALG00000009100
GO:0004963	follicle-stimulating hormone receptor activity	molecular_function	0.069624	1	1	1145	1	15043	ENSGALG00000009100
GO:0060408	regulation of acetylcholine metabolic process	biological_process	0.069624	1	1	1145	1	15043	ENSGALG00000009100
GO:0001716	L-amino-acid oxidase activity	molecular_function	0.069634	1	1	1145	1	15043	ENSGALG00000000081
GO:0003674	molecular_function	molecular_function	0.069721	1	998	1145	12908	15043	ENSGALG00000011287,ENSGALG00000026631,ENSGALG00000046448,ENSGALG00000045607,ENSGALG00000003948,ENSGALG00000038629,ENSGALG00000002864,ENSGALG00000011225,ENSGALG00000010854,ENSGALG00000033700,ENSGALG00000016921,ENSGALG00000046444,ENSGALG00000051027,ENSGALG00000043047,ENSGALG00000034456,ENSGALG00000010125,ENSGALG00000010311,ENSGALG00000031563,ENSGALG00000011635,ENSGALG00000035136,ENSGALG00000004940,…
GO:0001871	pattern binding	molecular_function	0.069772	1	4	1145	21	15043	ENSGALG00000003589,ENSGALG00000040269,ENSGALG00000028284,ENSGALG00000034397
GO:0030247	polysaccharide binding	molecular_function	0.069772	1	4	1145	21	15043	ENSGALG00000028284,ENSGALG00000034397,ENSGALG00000003589,ENSGALG00000040269
GO:0032848	negative regulation of cellular pH reduction	biological_process	0.069811	1	1	1145	1	15043	ENSGALG00000012885
GO:0043375	CD8-positive, alpha-beta T cell lineage commitment	biological_process	0.069811	1	1	1145	1	15043	ENSGALG00000012885
GO:0021935	cerebellar granule cell precursor tangential migration	biological_process	0.069819	1	1	1145	1	15043	ENSGALG00000001264
GO:1903980	positive regulation of microglial cell activation	biological_process	0.069866	1	2	1145	6	15043	ENSGALG00000011684,ENSGALG00000026585
GO:0045183	translation factor activity, non-nucleic acid binding	molecular_function	0.069899	1	1	1145	1	15043	ENSGALG00000008281
GO:0006447	regulation of translational initiation by iron	biological_process	0.069916	1	1	1145	1	15043	ENSGALG00000042055
GO:0045994	positive regulation of translational initiation by iron	biological_process	0.069916	1	1	1145	1	15043	ENSGALG00000042055
GO:0009128	purine nucleoside monophosphate catabolic process	biological_process	0.069935	1	2	1145	6	15043	ENSGALG00000003816,ENSGALG00000015833
GO:0004747	ribokinase activity	molecular_function	0.069988	1	1	1145	1	15043	ENSGALG00000010043
GO:0016730	oxidoreductase activity, acting on iron-sulfur proteins as donors	molecular_function	0.07	1	1	1145	1	15043	XLOC_083971
GO:0080163	regulation of protein serine/threonine phosphatase activity	biological_process	0.070023	1	1	1145	1	15043	ENSGALG00000010950
GO:0030429	kynureninase activity	molecular_function	0.070055	1	1	1145	1	15043	ENSGALG00000012418
GO:0034516	response to vitamin B6	biological_process	0.070055	1	1	1145	1	15043	ENSGALG00000012418
GO:0061981	3-hydroxykynureninase activity	molecular_function	0.070055	1	1	1145	1	15043	ENSGALG00000012418
GO:0097053	L-kynurenine catabolic process	biological_process	0.070055	1	1	1145	1	15043	ENSGALG00000012418
GO:1905056	calcium-transporting ATPase activity involved in regulation of presynaptic cytosolic calcium ion concentration	molecular_function	0.070056	1	1	1145	1	15043	ENSGALG00000030550
GO:0071963	establishment or maintenance of cell polarity regulating cell shape	biological_process	0.070064	1	1	1145	1	15043	ENSGALG00000014201
GO:0004058	aromatic-L-amino-acid decarboxylase activity	molecular_function	0.070099	1	1	1145	1	15043	ENSGALG00000013094
GO:0036468	L-dopa decarboxylase activity	molecular_function	0.070099	1	1	1145	1	15043	ENSGALG00000013094
GO:0035838	growing cell tip	cellular_component	0.070124	1	1	1145	1	15043	ENSGALG00000003849
GO:0035841	new growing cell tip	cellular_component	0.070124	1	1	1145	1	15043	ENSGALG00000003849
GO:0019075	virus maturation	biological_process	0.070128	1	1	1145	1	15043	ENSGALG00000000950
GO:0005592	collagen type XI trimer	cellular_component	0.070139	1	1	1145	1	15043	ENSGALG00000005180
GO:0006836	neurotransmitter transport	biological_process	0.070157	1	18	1145	167	15043	ENSGALG00000008490,ENSGALG00000011673,ENSGALG00000001573,ENSGALG00000019290,ENSGALG00000005957,ENSGALG00000040256,ENSGALG00000034025,ENSGALG00000005332,ENSGALG00000004165,ENSGALG00000010992,ENSGALG00000023703,ENSGALG00000016577,ENSGALG00000012985,XLOC_108364,ENSGALG00000031170,ENSGALG00000052061,ENSGALG00000017216,ENSGALG00000004955
GO:0034678	integrin alpha8-beta1 complex	cellular_component	0.070201	1	1	1145	1	15043	ENSGALG00000043555
GO:0097195	pilomotor reflex	biological_process	0.070201	1	1	1145	1	15043	ENSGALG00000043555
GO:0052798	beta-galactoside alpha-2,3-sialyltransferase activity	molecular_function	0.070213	1	1	1145	1	15043	ENSGALG00000015252
GO:0006816	calcium ion transport	biological_process	0.070219	1	25	1145	248	15043	ENSGALG00000003849,ENSGALG00000000364,ENSGALG00000001573,ENSGALG00000032282,ENSGALG00000031493,ENSGALG00000005215,ENSGALG00000031359,ENSGALG00000006413,ENSGALG00000026091,ENSGALG00000014746,ENSGALG00000026241,ENSGALG00000044485,ENSGALG00000004064,ENSGALG00000036964,ENSGALG00000030550,ENSGALG00000007972,ENSGALG00000027886,ENSGALG00000032506,ENSGALG00000039751,ENSGALG00000027771,ENSGALG00000013007,…
GO:1904454	ubiquitin-specific protease activity involved in positive regulation of ERAD pathway	molecular_function	0.070225	1	1	1145	1	15043	ENSGALG00000008909
GO:0016513	core-binding factor complex	cellular_component	0.070237	1	1	1145	1	15043	ENSGALG00000003169
GO:0003071	renal system process involved in regulation of systemic arterial blood pressure	biological_process	0.070248	1	3	1145	13	15043	ENSGALG00000053278,ENSGALG00000002987,ENSGALG00000014984
GO:0000827	inositol-1,3,4,5,6-pentakisphosphate kinase activity	molecular_function	0.07026	1	1	1145	1	15043	ENSGALG00000008385
GO:1903530	regulation of secretion by cell	biological_process	0.070265	1	37	1145	384	15043	ENSGALG00000019555,ENSGALG00000039751,ENSGALG00000027093,ENSGALG00000005332,ENSGALG00000034025,ENSGALG00000040256,ENSGALG00000004064,ENSGALG00000031170,ENSGALG00000036497,ENSGALG00000016400,ENSGALG00000014984,ENSGALG00000007158,ENSGALG00000041640,ENSGALG00000014948,ENSGALG00000031359,ENSGALG00000035185,ENSGALG00000013604,ENSGALG00000006491,ENSGALG00000003741,ENSGALG00000002086,ENSGALG00000005215,…
GO:0032964	collagen biosynthetic process	biological_process	0.070284	1	4	1145	21	15043	ENSGALG00000002987,ENSGALG00000041555,ENSGALG00000002546,ENSGALG00000008393
GO:2000422	regulation of eosinophil chemotaxis	biological_process	0.070312	1	1	1145	1	15043	ENSGALG00000003336
GO:2000424	positive regulation of eosinophil chemotaxis	biological_process	0.070312	1	1	1145	1	15043	ENSGALG00000003336
GO:0006422	aspartyl-tRNA aminoacylation	biological_process	0.070359	1	1	1145	1	15043	ENSGALG00000012355
GO:0070339	response to bacterial lipopeptide	biological_process	0.070367	1	1	1145	1	15043	ENSGALG00000008439
GO:0070892	lipoteichoic acid receptor activity	molecular_function	0.070367	1	1	1145	1	15043	ENSGALG00000008439
GO:0071220	cellular response to bacterial lipoprotein	biological_process	0.070367	1	1	1145	1	15043	ENSGALG00000008439
GO:0071221	cellular response to bacterial lipopeptide	biological_process	0.070367	1	1	1145	1	15043	ENSGALG00000008439
GO:0071724	response to diacyl bacterial lipopeptide	biological_process	0.070367	1	1	1145	1	15043	ENSGALG00000008439
GO:0071726	cellular response to diacyl bacterial lipopeptide	biological_process	0.070367	1	1	1145	1	15043	ENSGALG00000008439
GO:0072564	blood microparticle formation	biological_process	0.070367	1	1	1145	1	15043	ENSGALG00000008439
GO:0150024	oxidised low-density lipoprotein particle clearance	biological_process	0.070367	1	1	1145	1	15043	ENSGALG00000008439
GO:0150025	oxidised low-density lipoprotein particle receptor activity	molecular_function	0.070367	1	1	1145	1	15043	ENSGALG00000008439
GO:2000332	regulation of blood microparticle formation	biological_process	0.070367	1	1	1145	1	15043	ENSGALG00000008439
GO:2000334	positive regulation of blood microparticle formation	biological_process	0.070367	1	1	1145	1	15043	ENSGALG00000008439
GO:1902659	regulation of glucose mediated signaling pathway	biological_process	0.070375	1	1	1145	1	15043	ENSGALG00000047145
GO:1902661	positive regulation of glucose mediated signaling pathway	biological_process	0.070375	1	1	1145	1	15043	ENSGALG00000047145
GO:0001760	aminocarboxymuconate-semialdehyde decarboxylase activity	molecular_function	0.070399	1	1	1145	1	15043	ENSGALG00000012197
GO:1904984	regulation of quinolinate biosynthetic process	biological_process	0.070399	1	1	1145	1	15043	ENSGALG00000012197
GO:1904985	negative regulation of quinolinate biosynthetic process	biological_process	0.070399	1	1	1145	1	15043	ENSGALG00000012197
GO:1900041	negative regulation of interleukin-2 secretion	biological_process	0.070424	1	1	1145	1	15043	ENSGALG00000013742
GO:0006571	tyrosine biosynthetic process	biological_process	0.070463	1	1	1145	1	15043	ENSGALG00000012754
GO:0009073	aromatic amino acid family biosynthetic process	biological_process	0.070463	1	1	1145	1	15043	ENSGALG00000012754
GO:0009095	aromatic amino acid family biosynthetic process, prephenate pathway	biological_process	0.070463	1	1	1145	1	15043	ENSGALG00000012754
GO:0016459	myosin complex	cellular_component	0.070546	1	7	1145	50	15043	ENSGALG00000028612,ENSGALG00000014537,ENSGALG00000014854,ENSGALG00000042257,ENSGALG00000003741,ENSGALG00000027323,ENSGALG00000001936
GO:0097505	Rad6-Rad18 complex	cellular_component	0.070577	1	1	1145	1	15043	ENSGALG00000008368
GO:0047568	3-oxo-5-beta-steroid 4-dehydrogenase activity	molecular_function	0.070583	1	1	1145	1	15043	ENSGALG00000012834
GO:0034359	mature chylomicron	cellular_component	0.070592	1	1	1145	1	15043	ENSGALG00000016491
GO:0034363	intermediate-density lipoprotein particle	cellular_component	0.070592	1	1	1145	1	15043	ENSGALG00000016491
GO:0032891	negative regulation of organic acid transport	biological_process	0.070601	1	2	1145	6	15043	ENSGALG00000016473,ENSGALG00000008490
GO:0097421	liver regeneration	biological_process	0.070691	1	2	1145	6	15043	ENSGALG00000008014,ENSGALG00000004593
GO:0030162	regulation of proteolysis	biological_process	0.070702	1	40	1145	419	15043	ENSGALG00000015937,ENSGALG00000031493,ENSGALG00000002594,ENSGALG00000053694,ENSGALG00000006087,ENSGALG00000012647,ENSGALG00000053549,ENSGALG00000006453,ENSGALG00000045520,ENSGALG00000030255,ENSGALG00000023070,ENSGALG00000033635,ENSGALG00000019554,ENSGALG00000008909,ENSGALG00000003589,ENSGALG00000002180,ENSGALG00000006992,ENSGALG00000008660,ENSGALG00000019553,ENSGALG00000013892,ENSGALG00000030007,…
GO:2000663	negative regulation of interleukin-5 secretion	biological_process	0.070736	1	1	1145	1	15043	ENSGALG00000016719
GO:2001180	negative regulation of interleukin-10 secretion	biological_process	0.070736	1	1	1145	1	15043	ENSGALG00000016719
GO:0061097	regulation of protein tyrosine kinase activity	biological_process	0.070775	1	8	1145	59	15043	ENSGALG00000032628,ENSGALG00000008281,ENSGALG00000023521,ENSGALG00000012747,ENSGALG00000011684,ENSGALG00000016364,ENSGALG00000007744,ENSGALG00000002138
GO:0005298	proline:sodium symporter activity	molecular_function	0.070801	1	1	1145	1	15043	ENSGALG00000010992
GO:0004102	choline O-acetyltransferase activity	molecular_function	0.070879	1	1	1145	1	15043	ENSGALG00000002289
GO:0030505	inorganic diphosphate transport	biological_process	0.070887	1	1	1145	1	15043	ENSGALG00000034397
GO:0043249	erythrocyte maturation	biological_process	0.070912	1	2	1145	6	15043	ENSGALG00000019553,ENSGALG00000034030
GO:0034777	recycling endosome lumen	cellular_component	0.070951	1	1	1145	1	15043	ENSGALG00000039872
GO:0008441	3'(2'),5'-bisphosphate nucleotidase activity	molecular_function	0.070973	1	1	1145	1	15043	ENSGALG00000009576
GO:0031998	regulation of fatty acid beta-oxidation	biological_process	0.071084	1	2	1145	6	15043	ENSGALG00000033807,ENSGALG00000041640
GO:0030214	hyaluronan catabolic process	biological_process	0.071119	1	2	1145	6	15043	ENSGALG00000006413,ENSGALG00000002138
GO:0001917	photoreceptor inner segment	cellular_component	0.071233	1	5	1145	30	15043	ENSGALG00000033244,ENSGALG00000031301,ENSGALG00000026674,ENSGALG00000008810,ENSGALG00000038769
GO:0032471	negative regulation of endoplasmic reticulum calcium ion concentration	biological_process	0.071234	1	2	1145	6	15043	ENSGALG00000006775,ENSGALG00000031493
GO:0030299	intestinal cholesterol absorption	biological_process	0.071235	1	2	1145	6	15043	ENSGALG00000007109,ENSGALG00000008439
GO:0090164	asymmetric Golgi ribbon formation	biological_process	0.071538	1	1	1145	1	15043	ENSGALG00000003741
GO:1903027	regulation of opsonization	biological_process	0.071538	1	1	1145	1	15043	ENSGALG00000003741
GO:1903028	positive regulation of opsonization	biological_process	0.071538	1	1	1145	1	15043	ENSGALG00000003741
GO:0033626	positive regulation of integrin activation by cell surface receptor linked signal transduction	biological_process	0.071556	1	1	1145	1	15043	ENSGALG00000035094
GO:0051659	maintenance of mitochondrion location	biological_process	0.071591	1	1	1145	1	15043	ENSGALG00000035219
GO:1903981	enterobactin binding	molecular_function	0.071591	1	1	1145	1	15043	ENSGALG00000035219
GO:0004667	prostaglandin-D synthase activity	molecular_function	0.071626	1	1	1145	1	15043	ENSGALG00000010402
GO:2000833	positive regulation of steroid hormone secretion	biological_process	0.071626	1	2	1145	6	15043	ENSGALG00000026011,ENSGALG00000007047
GO:0008889	glycerophosphodiester phosphodiesterase activity	molecular_function	0.07163	1	1	1145	1	15043	ENSGALG00000010645
GO:0047390	glycerophosphocholine cholinephosphodiesterase activity	molecular_function	0.07163	1	1	1145	1	15043	ENSGALG00000010645
GO:0045597	positive regulation of cell differentiation	biological_process	0.071729	1	51	1145	555	15043	ENSGALG00000010133,ENSGALG00000031997,ENSGALG00000041555,ENSGALG00000013956,ENSGALG00000001709,ENSGALG00000043064,ENSGALG00000043555,ENSGALG00000001264,ENSGALG00000026055,ENSGALG00000016364,ENSGALG00000041640,ENSGALG00000007744,ENSGALG00000003015,ENSGALG00000012747,ENSGALG00000030461,ENSGALG00000039690,ENSGALG00000008014,ENSGALG00000040276,ENSGALG00000026207,ENSGALG00000040256,ENSGALG00000039633,…
GO:0030166	proteoglycan biosynthetic process	biological_process	0.071783	1	7	1145	50	15043	ENSGALG00000001709,ENSGALG00000019489,ENSGALG00000010125,ENSGALG00000004903,ENSGALG00000024056,ENSGALG00000015015,ENSGALG00000001611
GO:0050750	low-density lipoprotein particle receptor binding	molecular_function	0.071831	1	3	1145	13	15043	ENSGALG00000016491,ENSGALG00000033789,ENSGALG00000015612
GO:0006655	phosphatidylglycerol biosynthetic process	biological_process	0.07193	1	2	1145	6	15043	ENSGALG00000004940,ENSGALG00000007181
GO:0032049	cardiolipin biosynthetic process	biological_process	0.07193	1	2	1145	6	15043	ENSGALG00000004940,ENSGALG00000007181
GO:0021548	pons development	biological_process	0.071983	1	2	1145	6	15043	ENSGALG00000012885,ENSGALG00000035482
GO:0015382	sodium:sulfate symporter activity	molecular_function	0.072016	1	1	1145	1	15043	ENSGALG00000008874
GO:0014718	positive regulation of satellite cell activation involved in skeletal muscle regeneration	biological_process	0.072024	1	1	1145	1	15043	ENSGALG00000009050
GO:0055103	ligase regulator activity	molecular_function	0.072024	1	1	1145	1	15043	ENSGALG00000009050
GO:1990092	calcium-dependent self proteolysis	biological_process	0.072024	1	1	1145	1	15043	ENSGALG00000009050
GO:0051258	protein polymerization	biological_process	0.072027	1	19	1145	178	15043	ENSGALG00000014758,ENSGALG00000002103,ENSGALG00000006691,ENSGALG00000003428,ENSGALG00000010311,ENSGALG00000003775,ENSGALG00000026944,ENSGALG00000009266,ENSGALG00000039690,ENSGALG00000001547,ENSGALG00000016142,ENSGALG00000010551,ENSGALG00000043437,ENSGALG00000013124,ENSGALG00000026948,ENSGALG00000033212,ENSGALG00000030907,ENSGALG00000003073,ENSGALG00000026383
GO:0016153	urocanate hydratase activity	molecular_function	0.072116	1	1	1145	1	15043	ENSGALG00000006306
GO:2001185	regulation of CD8-positive, alpha-beta T cell activation	biological_process	0.072183	1	2	1145	6	15043	ENSGALG00000007158,ENSGALG00000003169
GO:0015552	propionate transmembrane transporter activity	molecular_function	0.072218	1	1	1145	1	15043	ENSGALG00000011633
GO:0015636	short-chain fatty acid transmembrane transporter activity	molecular_function	0.072218	1	1	1145	1	15043	ENSGALG00000011633
GO:0015730	propanoate transport	biological_process	0.072218	1	1	1145	1	15043	ENSGALG00000011633
GO:0015912	short-chain fatty acid transport	biological_process	0.072218	1	1	1145	1	15043	ENSGALG00000011633
GO:0015913	short-chain fatty acid import	biological_process	0.072218	1	1	1145	1	15043	ENSGALG00000011633
GO:1905458	positive regulation of lymphoid progenitor cell differentiation	biological_process	0.072365	1	1	1145	1	15043	ENSGALG00000011718
GO:2000174	regulation of pro-T cell differentiation	biological_process	0.072365	1	1	1145	1	15043	ENSGALG00000011718
GO:2000176	positive regulation of pro-T cell differentiation	biological_process	0.072365	1	1	1145	1	15043	ENSGALG00000011718
GO:0005035	death receptor activity	molecular_function	0.072376	1	2	1145	6	15043	ENSGALG00000044874,ENSGALG00000039461
GO:0039533	regulation of MDA-5 signaling pathway	biological_process	0.072489	1	2	1145	6	15043	ENSGALG00000009639,ENSGALG00000023821
GO:0008955	peptidoglycan glycosyltransferase activity	molecular_function	0.072519	1	1	1145	1	15043	ENSGALG00000010125
GO:0050653	chondroitin sulfate proteoglycan biosynthetic process, polysaccharide chain biosynthetic process	biological_process	0.072519	1	1	1145	1	15043	ENSGALG00000010125
GO:0001999	renal response to blood flow involved in circulatory renin-angiotensin regulation of systemic arterial blood pressure	biological_process	0.072525	1	2	1145	6	15043	ENSGALG00000053278,ENSGALG00000014984
GO:0002001	renin secretion into blood stream	biological_process	0.072525	1	2	1145	6	15043	ENSGALG00000053278,ENSGALG00000014984
GO:0006196	AMP catabolic process	biological_process	0.072542	1	1	1145	1	15043	ENSGALG00000015833
GO:0046086	adenosine biosynthetic process	biological_process	0.072542	1	1	1145	1	15043	ENSGALG00000015833
GO:0061673	mitotic spindle astral microtubule	cellular_component	0.072626	1	2	1145	6	15043	ENSGALG00000011084,ENSGALG00000031726
GO:0004051	arachidonate 5-lipoxygenase activity	molecular_function	0.072651	1	1	1145	1	15043	ENSGALG00000005857
GO:0046903	secretion	biological_process	0.072717	1	56	1145	614	15043	ENSGALG00000030512,ENSGALG00000027093,ENSGALG00000034025,ENSGALG00000005332,ENSGALG00000040256,ENSGALG00000055010,ENSGALG00000019555,ENSGALG00000039751,ENSGALG00000012140,ENSGALG00000007158,ENSGALG00000014984,ENSGALG00000016577,ENSGALG00000032418,ENSGALG00000036497,ENSGALG00000031170,ENSGALG00000052061,ENSGALG00000004064,ENSGALG00000049204,ENSGALG00000019233,ENSGALG00000016400,ENSGALG00000004955,…
GO:0036037	CD8-positive, alpha-beta T cell activation	biological_process	0.072753	1	3	1145	13	15043	ENSGALG00000003169,ENSGALG00000007158,ENSGALG00000012885
GO:0009954	proximal/distal pattern formation	biological_process	0.072783	1	5	1145	29	15043	ENSGALG00000029393,ENSGALG00000026631,ENSGALG00000009270,ENSGALG00000035725,ENSGALG00000016473
GO:0035556	intracellular signal transduction	biological_process	0.072808	1	148	1145	1765	15043	ENSGALG00000013604,ENSGALG00000043555,ENSGALG00000035185,ENSGALG00000002840,ENSGALG00000029819,ENSGALG00000003775,ENSGALG00000028203,ENSGALG00000036627,ENSGALG00000035935,ENSGALG00000014984,ENSGALG00000023379,ENSGALG00000030907,ENSGALG00000036616,ENSGALG00000000544,ENSGALG00000025822,ENSGALG00000010560,ENSGALG00000012396,ENSGALG00000024024,ENSGALG00000046448,ENSGALG00000026313,ENSGALG00000006707,…
GO:0045453	bone resorption	biological_process	0.072888	1	6	1145	39	15043	ENSGALG00000053549,ENSGALG00000009100,ENSGALG00000033520,ENSGALG00000009700,ENSGALG00000029731,ENSGALG00000012140
GO:0061041	regulation of wound healing	biological_process	0.073015	1	10	1145	80	15043	ENSGALG00000008439,ENSGALG00000014984,ENSGALG00000046159,ENSGALG00000004591,ENSGALG00000023521,ENSGALG00000002594,ENSGALG00000002987,ENSGALG00000011404,ENSGALG00000009050,ENSGALG00000004293
GO:0032440	2-alkenal reductase [NAD(P)] activity	molecular_function	0.073085	1	1	1145	1	15043	ENSGALG00000015702
GO:0004955	prostaglandin receptor activity	molecular_function	0.07314	1	2	1145	6	15043	ENSGALG00000012396,ENSGALG00000008901
GO:0004958	prostaglandin F receptor activity	molecular_function	0.073205	1	1	1145	1	15043	ENSGALG00000008901
GO:0097286	iron ion import	biological_process	0.073272	1	2	1145	6	15043	ENSGALG00000012117,ENSGALG00000009017
GO:0019002	GMP binding	molecular_function	0.073291	1	1	1145	1	15043	ENSGALG00000032418
GO:0004904	interferon receptor activity	molecular_function	0.073412	1	1	1145	1	15043	ENSGALG00000030363
GO:0004905	type I interferon receptor activity	molecular_function	0.073412	1	1	1145	1	15043	ENSGALG00000030363
GO:0047498	calcium-dependent phospholipase A2 activity	molecular_function	0.073439	1	3	1145	13	15043	ENSGALG00000019233,ENSGALG00000044307,ENSGALG00000008727
GO:1902396	protein localization to bicellular tight junction	biological_process	0.073457	1	1	1145	1	15043	ENSGALG00000036496
GO:0004420	hydroxymethylglutaryl-CoA reductase (NADPH) activity	molecular_function	0.073588	1	1	1145	1	15043	ENSGALG00000014948
GO:0042282	hydroxymethylglutaryl-CoA reductase activity	molecular_function	0.073588	1	1	1145	1	15043	ENSGALG00000014948
GO:0072027	connecting tubule development	biological_process	0.073602	1	1	1145	1	15043	ENSGALG00000032282
GO:0072286	metanephric connecting tubule development	biological_process	0.073602	1	1	1145	1	15043	ENSGALG00000032282
GO:0099567	calcium ion binding involved in regulation of postsynaptic cytosolic calcium ion concentration	molecular_function	0.073602	1	1	1145	1	15043	ENSGALG00000032282
GO:0001505	regulation of neurotransmitter levels	biological_process	0.073666	1	20	1145	190	15043	ENSGALG00000053770,ENSGALG00000023703,ENSGALG00000028284,ENSGALG00000005332,ENSGALG00000034025,ENSGALG00000040256,ENSGALG00000009100,ENSGALG00000004165,ENSGALG00000031170,ENSGALG00000052061,ENSGALG00000004955,ENSGALG00000017216,ENSGALG00000033212,ENSGALG00000016577,ENSGALG00000010645,ENSGALG00000025822,ENSGALG00000027822,ENSGALG00000008490,ENSGALG00000011673,ENSGALG00000008439
GO:0005199	structural constituent of cell wall	molecular_function	0.073672	1	1	1145	1	15043	ENSGALG00000054033
GO:0006666	3-keto-sphinganine metabolic process	biological_process	0.07375	1	1	1145	1	15043	ENSGALG00000012882
GO:0047560	3-dehydrosphinganine reductase activity	molecular_function	0.07375	1	1	1145	1	15043	ENSGALG00000012882
GO:0051004	regulation of lipoprotein lipase activity	biological_process	0.073825	1	2	1145	6	15043	ENSGALG00000007109,ENSGALG00000000619
GO:0043270	positive regulation of ion transport	biological_process	0.073842	1	14	1145	123	15043	ENSGALG00000030550,ENSGALG00000031493,ENSGALG00000012135,ENSGALG00000008014,ENSGALG00000044485,ENSGALG00000000364,ENSGALG00000001573,ENSGALG00000004064,ENSGALG00000005332,ENSGALG00000009050,ENSGALG00000004097,ENSGALG00000007047,ENSGALG00000008490,ENSGALG00000006413
GO:0003322	pancreatic A cell development	biological_process	0.073913	1	1	1145	1	15043	ENSGALG00000012123
GO:0021905	forebrain-midbrain boundary formation	biological_process	0.073913	1	1	1145	1	15043	ENSGALG00000012123
GO:0021917	somatic motor neuron fate commitment	biological_process	0.073913	1	1	1145	1	15043	ENSGALG00000012123
GO:0021918	regulation of transcription from RNA polymerase II promoter involved in somatic motor neuron fate commitment	biological_process	0.073913	1	1	1145	1	15043	ENSGALG00000012123
GO:0005942	phosphatidylinositol 3-kinase complex	cellular_component	0.073929	1	4	1145	22	15043	ENSGALG00000007158,ENSGALG00000002583,ENSGALG00000037043,ENSGALG00000003428
GO:0008655	pyrimidine-containing compound salvage	biological_process	0.073947	1	2	1145	6	15043	ENSGALG00000045427,ENSGALG00000013073
GO:0010138	pyrimidine ribonucleotide salvage	biological_process	0.073947	1	2	1145	6	15043	ENSGALG00000045427,ENSGALG00000013073
GO:0032262	pyrimidine nucleotide salvage	biological_process	0.073947	1	2	1145	6	15043	ENSGALG00000045427,ENSGALG00000013073
GO:0043097	pyrimidine nucleoside salvage	biological_process	0.073947	1	2	1145	6	15043	ENSGALG00000013073,ENSGALG00000045427
GO:0044206	UMP salvage	biological_process	0.073947	1	2	1145	6	15043	ENSGALG00000013073,ENSGALG00000045427
GO:0043416	regulation of skeletal muscle tissue regeneration	biological_process	0.07412	1	2	1145	6	15043	ENSGALG00000009050,ENSGALG00000011404
GO:1904205	negative regulation of skeletal muscle hypertrophy	biological_process	0.074139	1	1	1145	1	15043	ENSGALG00000011468
GO:0060406	positive regulation of penile erection	biological_process	0.074435	1	1	1145	1	15043	ENSGALG00000013604
GO:0051046	regulation of secretion	biological_process	0.074544	1	39	1145	410	15043	ENSGALG00000013742,ENSGALG00000016719,ENSGALG00000016661,ENSGALG00000000364,ENSGALG00000026011,ENSGALG00000008490,ENSGALG00000008055,ENSGALG00000045529,ENSGALG00000001299,ENSGALG00000007047,ENSGALG00000023703,ENSGALG00000007914,ENSGALG00000002138,ENSGALG00000037325,ENSGALG00000014726,ENSGALG00000026944,ENSGALG00000023521,ENSGALG00000005215,ENSGALG00000002086,ENSGALG00000003741,ENSGALG00000006491,…
GO:0045600	positive regulation of fat cell differentiation	biological_process	0.074603	1	6	1145	40	15043	ENSGALG00000016548,ENSGALG00000008014,ENSGALG00000030140,ENSGALG00000033635,ENSGALG00000046448,ENSGALG00000030461
GO:0098797	plasma membrane protein complex	cellular_component	0.074763	1	37	1145	390	15043	ENSGALG00000029378,ENSGALG00000015132,ENSGALG00000035094,ENSGALG00000004097,ENSGALG00000027702,ENSGALG00000014840,ENSGALG00000005332,ENSGALG00000004700,ENSGALG00000009395,ENSGALG00000005215,ENSGALG00000053449,ENSGALG00000043764,ENSGALG00000043555,ENSGALG00000026241,ENSGALG00000002532,ENSGALG00000009066,ENSGALG00000053549,ENSGALG00000010943,ENSGALG00000036964,ENSGALG00000009405,ENSGALG00000039701,…
GO:0004751	ribose-5-phosphate isomerase activity	molecular_function	0.074815	1	1	1145	1	15043	ENSGALG00000015960
GO:0044736	acid-sensing ion channel activity	molecular_function	0.07489	1	1	1145	1	15043	ENSGALG00000034025
GO:0031750	D3 dopamine receptor binding	molecular_function	0.074918	1	1	1145	1	15043	ENSGALG00000026055
GO:0010872	regulation of cholesterol esterification	biological_process	0.07507	1	2	1145	6	15043	ENSGALG00000000241,ENSGALG00000007109
GO:0044420	extracellular matrix component	cellular_component	0.075096	1	5	1145	32	15043	ENSGALG00000002546,ENSGALG00000041555,ENSGALG00000005321,ENSGALG00000009641,ENSGALG00000005180
GO:0019028	viral capsid	cellular_component	0.075165	1	2	1145	6	15043	XLOC_103245,XLOC_071839
GO:0019785	ISG15-specific protease activity	molecular_function	0.075263	1	1	1145	1	15043	ENSGALG00000013057
GO:0002251	organ or tissue specific immune response	biological_process	0.075509	1	2	1145	6	15043	ENSGALG00000006453,ENSGALG00000007109
GO:0002385	mucosal immune response	biological_process	0.075509	1	2	1145	6	15043	ENSGALG00000007109,ENSGALG00000006453
GO:0070376	regulation of ERK5 cascade	biological_process	0.075538	1	1	1145	1	15043	ENSGALG00000016364
GO:0070378	positive regulation of ERK5 cascade	biological_process	0.075538	1	1	1145	1	15043	ENSGALG00000016364
GO:0043197	dendritic spine	cellular_component	0.075564	1	8	1145	61	15043	ENSGALG00000008060,ENSGALG00000034516,ENSGALG00000003113,ENSGALG00000033244,ENSGALG00000032282,ENSGALG00000008281,ENSGALG00000039872,ENSGALG00000009066
GO:1990351	transporter complex	cellular_component	0.075714	1	22	1145	215	15043	ENSGALG00000005215,ENSGALG00000009395,ENSGALG00000053449,ENSGALG00000043764,ENSGALG00000026241,ENSGALG00000026091,ENSGALG00000007832,ENSGALG00000004980,ENSGALG00000009066,ENSGALG00000043605,ENSGALG00000007972,ENSGALG00000009405,ENSGALG00000036964,ENSGALG00000010943,ENSGALG00000038042,ENSGALG00000005332,ENSGALG00000027702,ENSGALG00000004097,ENSGALG00000013007,ENSGALG00000034516,ENSGALG00000027771,…
GO:0005310	dicarboxylic acid transmembrane transporter activity	molecular_function	0.075765	1	5	1145	31	15043	ENSGALG00000000745,XLOC_108364,ENSGALG00000027423,ENSGALG00000008874,ENSGALG00000007959
GO:0043120	tumor necrosis factor binding	molecular_function	0.075772	1	1	1145	1	15043	ENSGALG00000039461
GO:0017177	glucosidase II complex	cellular_component	0.075852	1	1	1145	1	15043	ENSGALG00000048565
GO:0010868	negative regulation of triglyceride biosynthetic process	biological_process	0.07586	1	1	1145	1	15043	ENSGALG00000041988
GO:0090209	negative regulation of triglyceride metabolic process	biological_process	0.07586	1	1	1145	1	15043	ENSGALG00000041988
GO:0001575	globoside metabolic process	biological_process	0.075888	1	1	1145	1	15043	ENSGALG00000014128
GO:0001576	globoside biosynthetic process	biological_process	0.075888	1	1	1145	1	15043	ENSGALG00000014128
GO:0050512	lactosylceramide 4-alpha-galactosyltransferase activity	molecular_function	0.075888	1	1	1145	1	15043	ENSGALG00000014128
GO:0033549	MAP kinase phosphatase activity	molecular_function	0.076095	1	3	1145	13	15043	ENSGALG00000028155,ENSGALG00000027641,ENSGALG00000032618
GO:0030702	chromatin silencing at centromere	biological_process	0.076121	1	1	1145	1	15043	ENSGALG00000004859
GO:0031380	nuclear RNA-directed RNA polymerase complex	cellular_component	0.076121	1	1	1145	1	15043	ENSGALG00000004859
GO:0043400	cortisol secretion	biological_process	0.076135	1	2	1145	6	15043	ENSGALG00000026011,ENSGALG00000007047
GO:0002352	B cell negative selection	biological_process	0.076327	1	1	1145	1	15043	ENSGALG00000031493
GO:0097145	BAK complex	cellular_component	0.076327	1	1	1145	1	15043	ENSGALG00000031493
GO:0016936	galactoside binding	molecular_function	0.076379	1	1	1145	1	15043	ENSGALG00000003213
GO:0033678	5'-3' DNA/RNA helicase activity	molecular_function	0.076395	1	1	1145	1	15043	ENSGALG00000009032
GO:0033680	ATP-dependent DNA/RNA helicase activity	molecular_function	0.076395	1	1	1145	1	15043	ENSGALG00000009032
GO:0033682	ATP-dependent 5'-3' DNA/RNA helicase activity	molecular_function	0.076395	1	1	1145	1	15043	ENSGALG00000009032
GO:0042710	biofilm formation	biological_process	0.076419	1	1	1145	1	15043	ENSGALG00000006453
GO:0044010	single-species biofilm formation	biological_process	0.076419	1	1	1145	1	15043	ENSGALG00000006453
GO:0044407	single-species biofilm formation in or on host organism	biological_process	0.076419	1	1	1145	1	15043	ENSGALG00000006453
GO:1900190	regulation of single-species biofilm formation	biological_process	0.076419	1	1	1145	1	15043	ENSGALG00000006453
GO:1900191	negative regulation of single-species biofilm formation	biological_process	0.076419	1	1	1145	1	15043	ENSGALG00000006453
GO:1900228	regulation of single-species biofilm formation in or on host organism	biological_process	0.076419	1	1	1145	1	15043	ENSGALG00000006453
GO:1900229	negative regulation of single-species biofilm formation in or on host organism	biological_process	0.076419	1	1	1145	1	15043	ENSGALG00000006453
GO:1905475	regulation of protein localization to membrane	biological_process	0.076564	1	12	1145	102	15043	ENSGALG00000015132,ENSGALG00000013742,ENSGALG00000026944,ENSGALG00000047861,ENSGALG00000004064,ENSGALG00000038089,ENSGALG00000003428,ENSGALG00000006413,ENSGALG00000034516,ENSGALG00000006087,ENSGALG00000049165,XLOC_075955
GO:0002215	defense response to nematode	biological_process	0.076607	1	1	1145	1	15043	ENSGALG00000043254
GO:0045505	dynein intermediate chain binding	molecular_function	0.076706	1	4	1145	22	15043	ENSGALG00000008940,ENSGALG00000034509,ENSGALG00000012997,ENSGALG00000020999
GO:0005252	open rectifier potassium channel activity	molecular_function	0.076722	1	1	1145	1	15043	ENSGALG00000042705
GO:0003271	smoothened signaling pathway involved in regulation of secondary heart field cardioblast proliferation	biological_process	0.076739	1	1	1145	1	15043	ENSGALG00000030979
GO:0032972	regulation of muscle filament sliding speed	biological_process	0.076792	1	1	1145	1	15043	ENSGALG00000001459
GO:1990584	cardiac Troponin complex	cellular_component	0.076792	1	1	1145	1	15043	ENSGALG00000001459
GO:0032472	Golgi calcium ion transport	biological_process	0.076936	1	1	1145	1	15043	ENSGALG00000027886
GO:0098655	cation transmembrane transport	biological_process	0.076936	1	53	1145	581	15043	ENSGALG00000016473,ENSGALG00000030554,ENSGALG00000011225,ENSGALG00000006413,ENSGALG00000004980,ENSGALG00000014746,ENSGALG00000026091,ENSGALG00000002237,ENSGALG00000014690,ENSGALG00000015372,ENSGALG00000034294,ENSGALG00000042705,ENSGALG00000009570,ENSGALG00000007047,ENSGALG00000027771,ENSGALG00000034516,ENSGALG00000022696,ENSGALG00000013007,ENSGALG00000010943,ENSGALG00000036964,ENSGALG00000032718,…
GO:0006768	biotin metabolic process	biological_process	0.076992	1	1	1145	1	15043	ENSGALG00000011216
GO:0032057	negative regulation of translational initiation in response to stress	biological_process	0.077109	1	1	1145	1	15043	ENSGALG00000009565
GO:0048787	presynaptic active zone membrane	cellular_component	0.077138	1	3	1145	14	15043	ENSGALG00000015132,ENSGALG00000005332,ENSGALG00000011673
GO:0004610	phosphoacetylglucosamine mutase activity	molecular_function	0.077154	1	1	1145	1	15043	ENSGALG00000015854
GO:0019255	glucose 1-phosphate metabolic process	biological_process	0.077154	1	1	1145	1	15043	ENSGALG00000015854
GO:0090263	positive regulation of canonical Wnt signaling pathway	biological_process	0.077187	1	9	1145	71	15043	ENSGALG00000007599,ENSGALG00000036497,ENSGALG00000010055,ENSGALG00000038089,ENSGALG00000041555,ENSGALG00000031997,ENSGALG00000026820,ENSGALG00000004593,ENSGALG00000006087
GO:0030718	germ-line stem cell population maintenance	biological_process	0.077288	1	1	1145	1	15043	ENSGALG00000033439
GO:0034972	histone H3-R26 methylation	biological_process	0.077288	1	1	1145	1	15043	ENSGALG00000033439
GO:0098662	inorganic cation transmembrane transport	biological_process	0.077328	1	47	1145	509	15043	ENSGALG00000013007,ENSGALG00000022696,ENSGALG00000027771,ENSGALG00000009570,ENSGALG00000007047,ENSGALG00000042705,ENSGALG00000004945,ENSGALG00000006753,ENSGALG00000009066,ENSGALG00000032718,ENSGALG00000010943,ENSGALG00000036964,ENSGALG00000014746,ENSGALG00000026091,ENSGALG00000004980,ENSGALG00000006413,ENSGALG00000030554,ENSGALG00000016473,ENSGALG00000034294,ENSGALG00000015372,ENSGALG00000014690,…
GO:0010722	regulation of ferrochelatase activity	biological_process	0.077368	1	1	1145	1	15043	ENSGALG00000015108
GO:0034986	iron chaperone activity	molecular_function	0.077368	1	1	1145	1	15043	ENSGALG00000015108
GO:1904229	regulation of succinate dehydrogenase activity	biological_process	0.077368	1	1	1145	1	15043	ENSGALG00000015108
GO:1904231	positive regulation of succinate dehydrogenase activity	biological_process	0.077368	1	1	1145	1	15043	ENSGALG00000015108
GO:1990221	L-cysteine desulfurase complex	cellular_component	0.077368	1	1	1145	1	15043	ENSGALG00000015108
GO:0097196	Shu complex	cellular_component	0.077481	1	1	1145	1	15043	ENSGALG00000023686
GO:0090634	microglial cell mediated cytotoxicity	biological_process	0.077487	1	1	1145	1	15043	ENSGALG00000011684
GO:1902226	regulation of macrophage colony-stimulating factor signaling pathway	biological_process	0.077487	1	1	1145	1	15043	ENSGALG00000011684
GO:1902227	negative regulation of macrophage colony-stimulating factor signaling pathway	biological_process	0.077487	1	1	1145	1	15043	ENSGALG00000011684
GO:1903970	negative regulation of response to macrophage colony-stimulating factor	biological_process	0.077487	1	1	1145	1	15043	ENSGALG00000011684
GO:1903973	negative regulation of cellular response to macrophage colony-stimulating factor stimulus	biological_process	0.077487	1	1	1145	1	15043	ENSGALG00000011684
GO:1904124	microglial cell migration	biological_process	0.077487	1	1	1145	1	15043	ENSGALG00000011684
GO:1904139	regulation of microglial cell migration	biological_process	0.077487	1	1	1145	1	15043	ENSGALG00000011684
GO:1904140	negative regulation of microglial cell migration	biological_process	0.077487	1	1	1145	1	15043	ENSGALG00000011684
GO:1904149	regulation of microglial cell mediated cytotoxicity	biological_process	0.077487	1	1	1145	1	15043	ENSGALG00000011684
GO:1904151	positive regulation of microglial cell mediated cytotoxicity	biological_process	0.077487	1	1	1145	1	15043	ENSGALG00000011684
GO:0006218	uridine catabolic process	biological_process	0.077577	1	1	1145	1	15043	ENSGALG00000013073
GO:0046108	uridine metabolic process	biological_process	0.077577	1	1	1145	1	15043	ENSGALG00000013073
GO:0098985	asymmetric, glutamatergic, excitatory synapse	cellular_component	0.077595	1	1	1145	1	15043	ENSGALG00000034516
GO:0010915	regulation of very-low-density lipoprotein particle clearance	biological_process	0.077739	1	1	1145	1	15043	ENSGALG00000015612
GO:0010916	negative regulation of very-low-density lipoprotein particle clearance	biological_process	0.077739	1	1	1145	1	15043	ENSGALG00000015612
GO:0048237	rough endoplasmic reticulum lumen	cellular_component	0.077739	1	1	1145	1	15043	ENSGALG00000015612
GO:2000119	negative regulation of sodium-dependent phosphate transport	biological_process	0.077753	1	1	1145	1	15043	ENSGALG00000031997
GO:0060317	cardiac epithelial to mesenchymal transition	biological_process	0.077763	1	5	1145	31	15043	ENSGALG00000040276,ENSGALG00000041640,ENSGALG00000038848,ENSGALG00000028069,ENSGALG00000005120
GO:0050649	testosterone 6-beta-hydroxylase activity	molecular_function	0.077821	1	1	1145	1	15043	ENSGALG00000004449
GO:0043309	regulation of eosinophil degranulation	biological_process	0.07791	1	1	1145	1	15043	ENSGALG00000014984
GO:0043311	positive regulation of eosinophil degranulation	biological_process	0.07791	1	1	1145	1	15043	ENSGALG00000014984
GO:0070943	neutrophil mediated killing of symbiont cell	biological_process	0.07791	1	1	1145	1	15043	ENSGALG00000014984
GO:0070944	neutrophil mediated killing of bacterium	biological_process	0.07791	1	1	1145	1	15043	ENSGALG00000014984
GO:0070945	neutrophil mediated killing of gram-negative bacterium	biological_process	0.07791	1	1	1145	1	15043	ENSGALG00000014984
GO:0070949	regulation of neutrophil mediated killing of symbiont cell	biological_process	0.07791	1	1	1145	1	15043	ENSGALG00000014984
GO:0070950	regulation of neutrophil mediated killing of bacterium	biological_process	0.07791	1	1	1145	1	15043	ENSGALG00000014984
GO:0070951	regulation of neutrophil mediated killing of gram-negative bacterium	biological_process	0.07791	1	1	1145	1	15043	ENSGALG00000014984
GO:0070960	positive regulation of neutrophil mediated cytotoxicity	biological_process	0.07791	1	1	1145	1	15043	ENSGALG00000014984
GO:0070961	positive regulation of neutrophil mediated killing of symbiont cell	biological_process	0.07791	1	1	1145	1	15043	ENSGALG00000014984
GO:0070962	positive regulation of neutrophil mediated killing of bacterium	biological_process	0.07791	1	1	1145	1	15043	ENSGALG00000014984
GO:0070963	positive regulation of neutrophil mediated killing of gram-negative bacterium	biological_process	0.07791	1	1	1145	1	15043	ENSGALG00000014984
GO:0090198	negative regulation of chemokine secretion	biological_process	0.07791	1	1	1145	1	15043	ENSGALG00000014984
GO:1902566	regulation of eosinophil activation	biological_process	0.07791	1	1	1145	1	15043	ENSGALG00000014984
GO:1902568	positive regulation of eosinophil activation	biological_process	0.07791	1	1	1145	1	15043	ENSGALG00000014984
GO:0010335	response to non-ionic osmotic stress	biological_process	0.078134	1	1	1145	1	15043	ENSGALG00000033635
GO:0071471	cellular response to non-ionic osmotic stress	biological_process	0.078134	1	1	1145	1	15043	ENSGALG00000033635
GO:0005371	tricarboxylate secondary active transmembrane transporter activity	molecular_function	0.078178	1	1	1145	1	15043	ENSGALG00000047077
GO:0071913	citrate secondary active transmembrane transporter activity	molecular_function	0.078178	1	1	1145	1	15043	ENSGALG00000047077
GO:0010877	lipid transport involved in lipid storage	biological_process	0.078276	1	1	1145	1	15043	ENSGALG00000000241
GO:0010879	cholesterol transport involved in cholesterol storage	biological_process	0.078276	1	1	1145	1	15043	ENSGALG00000000241
GO:0001541	ovarian follicle development	biological_process	0.078319	1	5	1145	31	15043	ENSGALG00000002009,ENSGALG00000012885,ENSGALG00000009100,ENSGALG00000012140,ENSGALG00000008014
GO:0071065	alpha9-beta1 integrin-vascular cell adhesion molecule-1 complex	cellular_component	0.078371	1	1	1145	1	15043	ENSGALG00000053549
GO:0072535	tumor necrosis factor (ligand) superfamily member 11 production	biological_process	0.078371	1	1	1145	1	15043	ENSGALG00000053549
GO:0072680	extracellular matrix-dependent thymocyte migration	biological_process	0.078371	1	1	1145	1	15043	ENSGALG00000053549
GO:0072681	fibronectin-dependent thymocyte migration	biological_process	0.078371	1	1	1145	1	15043	ENSGALG00000053549
GO:2000307	regulation of tumor necrosis factor (ligand) superfamily member 11 production	biological_process	0.078371	1	1	1145	1	15043	ENSGALG00000053549
GO:2000309	positive regulation of tumor necrosis factor (ligand) superfamily member 11 production	biological_process	0.078371	1	1	1145	1	15043	ENSGALG00000053549
GO:2000410	regulation of thymocyte migration	biological_process	0.078371	1	1	1145	1	15043	ENSGALG00000053549
GO:2000412	positive regulation of thymocyte migration	biological_process	0.078371	1	1	1145	1	15043	ENSGALG00000053549
GO:2000413	regulation of fibronectin-dependent thymocyte migration	biological_process	0.078371	1	1	1145	1	15043	ENSGALG00000053549
GO:2000415	positive regulation of fibronectin-dependent thymocyte migration	biological_process	0.078371	1	1	1145	1	15043	ENSGALG00000053549
GO:1904220	regulation of serine C-palmitoyltransferase activity	biological_process	0.078395	1	1	1145	1	15043	ENSGALG00000027494
GO:1990755	mitotic spindle microtubule depolymerization	biological_process	0.078519	1	1	1145	1	15043	ENSGALG00000011084
GO:0010015	root morphogenesis	biological_process	0.078589	1	1	1145	1	15043	ENSGALG00000007047
GO:0010053	root epidermal cell differentiation	biological_process	0.078589	1	1	1145	1	15043	ENSGALG00000007047
GO:0010054	trichoblast differentiation	biological_process	0.078589	1	1	1145	1	15043	ENSGALG00000007047
GO:0022622	root system development	biological_process	0.078589	1	1	1145	1	15043	ENSGALG00000007047
GO:0031763	galanin receptor binding	molecular_function	0.078589	1	1	1145	1	15043	ENSGALG00000007047
GO:0031764	type 1 galanin receptor binding	molecular_function	0.078589	1	1	1145	1	15043	ENSGALG00000007047
GO:0031765	type 2 galanin receptor binding	molecular_function	0.078589	1	1	1145	1	15043	ENSGALG00000007047
GO:0031766	type 3 galanin receptor binding	molecular_function	0.078589	1	1	1145	1	15043	ENSGALG00000007047
GO:0048364	root development	biological_process	0.078589	1	1	1145	1	15043	ENSGALG00000007047
GO:0048764	trichoblast maturation	biological_process	0.078589	1	1	1145	1	15043	ENSGALG00000007047
GO:0048765	root hair cell differentiation	biological_process	0.078589	1	1	1145	1	15043	ENSGALG00000007047
GO:0048767	root hair elongation	biological_process	0.078589	1	1	1145	1	15043	ENSGALG00000007047
GO:0080147	root hair cell development	biological_process	0.078589	1	1	1145	1	15043	ENSGALG00000007047
GO:0090558	plant epidermis development	biological_process	0.078589	1	1	1145	1	15043	ENSGALG00000007047
GO:0090627	plant epidermal cell differentiation	biological_process	0.078589	1	1	1145	1	15043	ENSGALG00000007047
GO:0099402	plant organ development	biological_process	0.078589	1	1	1145	1	15043	ENSGALG00000007047
GO:1902890	regulation of root hair elongation	biological_process	0.078589	1	1	1145	1	15043	ENSGALG00000007047
GO:1902891	negative regulation of root hair elongation	biological_process	0.078589	1	1	1145	1	15043	ENSGALG00000007047
GO:1903888	regulation of plant epidermal cell differentiation	biological_process	0.078589	1	1	1145	1	15043	ENSGALG00000007047
GO:1903889	negative regulation of plant epidermal cell differentiation	biological_process	0.078589	1	1	1145	1	15043	ENSGALG00000007047
GO:1905392	plant organ morphogenesis	biological_process	0.078589	1	1	1145	1	15043	ENSGALG00000007047
GO:1905421	regulation of plant organ morphogenesis	biological_process	0.078589	1	1	1145	1	15043	ENSGALG00000007047
GO:1905422	negative regulation of plant organ morphogenesis	biological_process	0.078589	1	1	1145	1	15043	ENSGALG00000007047
GO:2000067	regulation of root morphogenesis	biological_process	0.078589	1	1	1145	1	15043	ENSGALG00000007047
GO:2000280	regulation of root development	biological_process	0.078589	1	1	1145	1	15043	ENSGALG00000007047
GO:0019233	sensory perception of pain	biological_process	0.0787	1	6	1145	40	15043	ENSGALG00000010943,ENSGALG00000009651,ENSGALG00000009066,ENSGALG00000013604,ENSGALG00000001299,ENSGALG00000032282
GO:0044305	calyx of Held	cellular_component	0.078783	1	1	1145	1	15043	ENSGALG00000023703
GO:0050480	imidazolonepropionase activity	molecular_function	0.078807	1	1	1145	1	15043	ENSGALG00000011414
GO:0015271	outward rectifier potassium channel activity	molecular_function	0.078981	1	3	1145	14	15043	ENSGALG00000004980,ENSGALG00000001645,ENSGALG00000009066
GO:0035500	MH2 domain binding	molecular_function	0.079037	1	1	1145	1	15043	ENSGALG00000003532
GO:0009730	detection of carbohydrate stimulus	biological_process	0.079041	1	1	1145	1	15043	ENSGALG00000031359
GO:0009732	detection of hexose stimulus	biological_process	0.079041	1	1	1145	1	15043	ENSGALG00000031359
GO:0034287	detection of monosaccharide stimulus	biological_process	0.079041	1	1	1145	1	15043	ENSGALG00000031359
GO:0051594	detection of glucose	biological_process	0.079041	1	1	1145	1	15043	ENSGALG00000031359
GO:0072330	monocarboxylic acid biosynthetic process	biological_process	0.079099	1	17	1145	155	15043	ENSGALG00000031359,ENSGALG00000007109,ENSGALG00000004230,ENSGALG00000021039,ENSGALG00000007606,ENSGALG00000049891,ENSGALG00000009700,ENSGALG00000043833,ENSGALG00000003242,ENSGALG00000010402,ENSGALG00000014938,ENSGALG00000000241,ENSGALG00000033635,ENSGALG00000001299,ENSGALG00000012834,ENSGALG00000029435,ENSGALG00000034346
GO:0002541	activation of plasma proteins involved in acute inflammatory response	biological_process	0.079307	1	1	1145	1	15043	ENSGALG00000005619
GO:0036458	hepatocyte growth factor binding	molecular_function	0.079322	1	1	1145	1	15043	ENSGALG00000006796
GO:0003421	growth plate cartilage axis specification	biological_process	0.079371	1	1	1145	1	15043	ENSGALG00000000364
GO:0044722	renal phosphate excretion	biological_process	0.079371	1	1	1145	1	15043	ENSGALG00000000364
GO:1903402	regulation of renal phosphate excretion	biological_process	0.079371	1	1	1145	1	15043	ENSGALG00000000364
GO:1903403	negative regulation of renal phosphate excretion	biological_process	0.079371	1	1	1145	1	15043	ENSGALG00000000364
GO:0099060	integral component of postsynaptic specialization membrane	cellular_component	0.079491	1	6	1145	42	15043	ENSGALG00000015132,ENSGALG00000042159,ENSGALG00000002864,ENSGALG00000009066,ENSGALG00000034516,ENSGALG00000031170
GO:0006617	SRP-dependent cotranslational protein targeting to membrane, signal sequence recognition	biological_process	0.079537	1	1	1145	1	15043	ENSGALG00000000218
GO:0061756	leukocyte adhesion to vascular endothelial cell	biological_process	0.079567	1	3	1145	14	15043	ENSGALG00000028341,ENSGALG00000006009,ENSGALG00000026948
GO:0050994	regulation of lipid catabolic process	biological_process	0.079578	1	4	1145	22	15043	ENSGALG00000033807,ENSGALG00000023521,ENSGALG00000041640,ENSGALG00000007109
GO:0000270	peptidoglycan metabolic process	biological_process	0.079642	1	2	1145	6	15043	ENSGALG00000009963,ENSGALG00000016761
GO:0009918	sterol delta7 reductase activity	molecular_function	0.079643	1	1	1145	1	15043	ENSGALG00000004106
GO:0016131	brassinosteroid metabolic process	biological_process	0.079643	1	1	1145	1	15043	ENSGALG00000004106
GO:0016132	brassinosteroid biosynthetic process	biological_process	0.079643	1	1	1145	1	15043	ENSGALG00000004106
GO:0047598	7-dehydrocholesterol reductase activity	molecular_function	0.079643	1	1	1145	1	15043	ENSGALG00000004106
GO:0002532	production of molecular mediator involved in inflammatory response	biological_process	0.079673	1	5	1145	31	15043	ENSGALG00000003383,ENSGALG00000001573,ENSGALG00000005857,ENSGALG00000026781,ENSGALG00000006830
GO:0030382	sperm mitochondrion organization	biological_process	0.079803	1	1	1145	1	15043	ENSGALG00000035185
GO:0010070	zygote asymmetric cell division	biological_process	0.079808	1	1	1145	1	15043	ENSGALG00000003113
GO:0043362	nucleate erythrocyte maturation	biological_process	0.07984	1	1	1145	1	15043	ENSGALG00000019553
GO:0043363	nucleate erythrocyte differentiation	biological_process	0.07984	1	1	1145	1	15043	ENSGALG00000019553
GO:0048823	nucleate erythrocyte development	biological_process	0.07984	1	1	1145	1	15043	ENSGALG00000019553
GO:0043333	2-octaprenyl-6-methoxy-1,4-benzoquinone methylase activity	molecular_function	0.079968	1	1	1145	1	15043	ENSGALG00000007185
GO:0050701	interleukin-1 secretion	biological_process	0.080007	1	4	1145	22	15043	ENSGALG00000014984,ENSGALG00000008439,ENSGALG00000019555,ENSGALG00000039751
GO:0042304	regulation of fatty acid biosynthetic process	biological_process	0.080015	1	4	1145	22	15043	ENSGALG00000007109,ENSGALG00000001299,ENSGALG00000033635,ENSGALG00000009700
GO:2000266	regulation of blood coagulation, intrinsic pathway	biological_process	0.080052	1	1	1145	1	15043	ENSGALG00000004591
GO:0099054	presynapse assembly	biological_process	0.080077	1	5	1145	32	15043	ENSGALG00000002864,ENSGALG00000042159,ENSGALG00000034436,ENSGALG00000008888,ENSGALG00000015058
GO:1902118	calcidiol binding	molecular_function	0.080135	1	1	1145	1	15043	ENSGALG00000011612
GO:0005881	cytoplasmic microtubule	cellular_component	0.080219	1	6	1145	40	15043	ENSGALG00000031726,ENSGALG00000008810,ENSGALG00000015119,ENSGALG00000030450,ENSGALG00000037325,ENSGALG00000011084
GO:0071745	IgA immunoglobulin complex	cellular_component	0.080224	1	1	1145	1	15043	ENSGALG00000011551
GO:0071746	IgA immunoglobulin complex, circulating	cellular_component	0.080224	1	1	1145	1	15043	ENSGALG00000011551
GO:0071748	monomeric IgA immunoglobulin complex	cellular_component	0.080224	1	1	1145	1	15043	ENSGALG00000011551
GO:0071749	polymeric IgA immunoglobulin complex	cellular_component	0.080224	1	1	1145	1	15043	ENSGALG00000011551
GO:0071750	dimeric IgA immunoglobulin complex	cellular_component	0.080224	1	1	1145	1	15043	ENSGALG00000011551
GO:0071751	secretory IgA immunoglobulin complex	cellular_component	0.080224	1	1	1145	1	15043	ENSGALG00000011551
GO:0071752	secretory dimeric IgA immunoglobulin complex	cellular_component	0.080224	1	1	1145	1	15043	ENSGALG00000011551
GO:0071753	IgM immunoglobulin complex	cellular_component	0.080224	1	1	1145	1	15043	ENSGALG00000011551
GO:0071754	IgM immunoglobulin complex, circulating	cellular_component	0.080224	1	1	1145	1	15043	ENSGALG00000011551
GO:0071756	pentameric IgM immunoglobulin complex	cellular_component	0.080224	1	1	1145	1	15043	ENSGALG00000011551
GO:0071595	Nem1-Spo7 phosphatase complex	cellular_component	0.080232	1	1	1145	1	15043	ENSGALG00000029793
GO:0098640	integrin binding involved in cell-matrix adhesion	molecular_function	0.080245	1	1	1145	1	15043	ENSGALG00000028341
GO:0001872	(1->3)-beta-D-glucan binding	molecular_function	0.080449	1	1	1145	1	15043	ENSGALG00000028284
GO:0001878	response to yeast	biological_process	0.080449	1	1	1145	1	15043	ENSGALG00000028284
GO:0044866	modulation by host of viral exo-alpha-sialidase activity	biological_process	0.080449	1	1	1145	1	15043	ENSGALG00000028284
GO:0044867	modulation by host of viral catalytic activity	biological_process	0.080449	1	1	1145	1	15043	ENSGALG00000028284
GO:0044869	negative regulation by host of viral exo-alpha-sialidase activity	biological_process	0.080449	1	1	1145	1	15043	ENSGALG00000028284
GO:0044870	modulation by host of viral glycoprotein metabolic process	biological_process	0.080449	1	1	1145	1	15043	ENSGALG00000028284
GO:0044871	negative regulation by host of viral glycoprotein metabolic process	biological_process	0.080449	1	1	1145	1	15043	ENSGALG00000028284
GO:0052199	negative regulation of catalytic activity in other organism involved in symbiotic interaction	biological_process	0.080449	1	1	1145	1	15043	ENSGALG00000028284
GO:0052403	negative regulation by host of symbiont catalytic activity	biological_process	0.080449	1	1	1145	1	15043	ENSGALG00000028284
GO:1903015	regulation of exo-alpha-sialidase activity	biological_process	0.080449	1	1	1145	1	15043	ENSGALG00000028284
GO:1903016	negative regulation of exo-alpha-sialidase activity	biological_process	0.080449	1	1	1145	1	15043	ENSGALG00000028284
GO:0033862	UMP kinase activity	molecular_function	0.080473	1	1	1145	1	15043	ENSGALG00000028982
GO:0010142	farnesyl diphosphate biosynthetic process, mevalonate pathway	biological_process	0.08051	1	1	1145	1	15043	ENSGALG00000002960
GO:0045337	farnesyl diphosphate biosynthetic process	biological_process	0.08051	1	1	1145	1	15043	ENSGALG00000002960
GO:1902767	isoprenoid biosynthetic process via mevalonate	biological_process	0.08051	1	1	1145	1	15043	ENSGALG00000002960
GO:0002930	trabecular meshwork development	biological_process	0.080717	1	1	1145	1	15043	ENSGALG00000025822
GO:0101020	estrogen 16-alpha-hydroxylase activity	molecular_function	0.080717	1	1	1145	1	15043	ENSGALG00000025822
GO:0016295	myristoyl-[acyl-carrier-protein] hydrolase activity	molecular_function	0.080925	1	1	1145	1	15043	ENSGALG00000043833
GO:0016296	palmitoyl-[acyl-carrier-protein] hydrolase activity	molecular_function	0.080925	1	1	1145	1	15043	ENSGALG00000043833
GO:0016297	acyl-[acyl-carrier-protein] hydrolase activity	molecular_function	0.080925	1	1	1145	1	15043	ENSGALG00000043833
GO:0047381	dodecanoyl-[acyl-carrier-protein] hydrolase activity	molecular_function	0.080925	1	1	1145	1	15043	ENSGALG00000043833
GO:2000677	regulation of transcription regulatory region DNA binding	biological_process	0.081007	1	5	1145	31	15043	ENSGALG00000012123,ENSGALG00000041640,ENSGALG00000038848,ENSGALG00000000542,ENSGALG00000001124
GO:0030513	positive regulation of BMP signaling pathway	biological_process	0.081046	1	4	1145	22	15043	ENSGALG00000003891,ENSGALG00000006087,ENSGALG00000038848,ENSGALG00000039553
GO:0008437	thyrotropin-releasing hormone activity	molecular_function	0.081201	1	1	1145	1	15043	ENSGALG00000008490
GO:0014050	negative regulation of glutamate secretion	biological_process	0.081201	1	1	1145	1	15043	ENSGALG00000008490
GO:0008507	sodium:iodide symporter activity	molecular_function	0.081239	1	1	1145	1	15043	ENSGALG00000041932
GO:1904825	protein localization to microtubule plus-end	biological_process	0.081266	1	1	1145	1	15043	ENSGALG00000031726
GO:1905725	protein localization to microtubule end	biological_process	0.081266	1	1	1145	1	15043	ENSGALG00000031726
GO:1990451	cellular stress response to acidic pH	biological_process	0.081334	1	1	1145	1	15043	ENSGALG00000006707
GO:1902162	regulation of DNA damage response, signal transduction by p53 class mediator resulting in transcription of p21 class mediator	biological_process	0.081399	1	1	1145	1	15043	ENSGALG00000046448
GO:1902164	positive regulation of DNA damage response, signal transduction by p53 class mediator resulting in transcription of p21 class mediator	biological_process	0.081399	1	1	1145	1	15043	ENSGALG00000046448
GO:0070474	positive regulation of uterine smooth muscle contraction	biological_process	0.081481	1	1	1145	1	15043	ENSGALG00000004064
GO:2000722	regulation of cardiac vascular smooth muscle cell differentiation	biological_process	0.081481	1	1	1145	1	15043	ENSGALG00000004064
GO:2000724	positive regulation of cardiac vascular smooth muscle cell differentiation	biological_process	0.081481	1	1	1145	1	15043	ENSGALG00000004064
GO:0005133	interferon-gamma receptor binding	molecular_function	0.081497	1	1	1145	1	15043	ENSGALG00000009903
GO:0042694	muscle cell fate specification	biological_process	0.081572	1	1	1145	1	15043	ENSGALG00000004582
GO:0007568	aging	biological_process	0.08176	1	12	1145	103	15043	ENSGALG00000034456,ENSGALG00000040368,ENSGALG00000003641,ENSGALG00000014725,ENSGALG00000028069,ENSGALG00000012885,ENSGALG00000041640,ENSGALG00000037325,ENSGALG00000002138,ENSGALG00000011635,ENSGALG00000017068,ENSGALG00000026137
GO:0044040	multi-organism carbohydrate metabolic process	biological_process	0.081865	1	1	1145	1	15043	ENSGALG00000009963
GO:0044041	multi-organism carbohydrate catabolic process	biological_process	0.081865	1	1	1145	1	15043	ENSGALG00000009963
GO:0044278	cell wall disruption in other organism	biological_process	0.081865	1	1	1145	1	15043	ENSGALG00000009963
GO:0051672	catabolism by organism of cell wall peptidoglycan in other organism	biological_process	0.081865	1	1	1145	1	15043	ENSGALG00000009963
GO:0051102	DNA ligation involved in DNA recombination	biological_process	0.081908	1	1	1145	1	15043	ENSGALG00000016854
GO:0042369	vitamin D catabolic process	biological_process	0.081922	1	1	1145	1	15043	ENSGALG00000027791
GO:2000287	positive regulation of myotome development	biological_process	0.081924	1	1	1145	1	15043	ENSGALG00000026790
GO:0004326	tetrahydrofolylpolyglutamate synthase activity	molecular_function	0.08196	1	1	1145	1	15043	ENSGALG00000042460
GO:0046901	tetrahydrofolylpolyglutamate biosynthetic process	biological_process	0.08196	1	1	1145	1	15043	ENSGALG00000042460
GO:0042733	embryonic digit morphogenesis	biological_process	0.082018	1	7	1145	50	15043	ENSGALG00000033671,ENSGALG00000009807,ENSGALG00000016473,ENSGALG00000009274,ENSGALG00000041640,ENSGALG00000038848,ENSGALG00000030979
GO:0004512	inositol-3-phosphate synthase activity	molecular_function	0.082027	1	1	1145	1	15043	ENSGALG00000030344
GO:0016872	intramolecular lyase activity	molecular_function	0.082027	1	1	1145	1	15043	ENSGALG00000030344
GO:0001816	cytokine production	biological_process	0.082106	1	35	1145	366	15043	ENSGALG00000019555,ENSGALG00000039751,ENSGALG00000004593,ENSGALG00000010949,ENSGALG00000027093,ENSGALG00000002987,ENSGALG00000006830,ENSGALG00000016400,ENSGALG00000014984,ENSGALG00000007158,ENSGALG00000030550,ENSGALG00000041640,ENSGALG00000043254,ENSGALG00000008014,ENSGALG00000023521,ENSGALG00000023821,ENSGALG00000002138,ENSGALG00000039553,ENSGALG00000003383,ENSGALG00000016788,ENSGALG00000009639,…
GO:0019774	proteasome core complex, beta-subunit complex	cellular_component	0.082139	1	1	1145	1	15043	ENSGALG00000001597
GO:0010185	regulation of cellular defense response	biological_process	0.082222	1	1	1145	1	15043	ENSGALG00000026098
GO:0010186	positive regulation of cellular defense response	biological_process	0.082222	1	1	1145	1	15043	ENSGALG00000026098
GO:0002361	CD4-positive, CD25-positive, alpha-beta regulatory T cell differentiation	biological_process	0.082272	1	1	1145	1	15043	ENSGALG00000034975
GO:0002522	leukocyte migration involved in immune response	biological_process	0.082272	1	1	1145	1	15043	ENSGALG00000034975
GO:0045735	nutrient reservoir activity	molecular_function	0.082284	1	1	1145	1	15043	ENSGALG00000015134
GO:0004163	diphosphomevalonate decarboxylase activity	molecular_function	0.082338	1	1	1145	1	15043	ENSGALG00000007267
GO:0070540	stearic acid binding	molecular_function	0.082343	1	1	1145	1	15043	ENSGALG00000043064
GO:0071399	cellular response to linoleic acid	biological_process	0.082343	1	1	1145	1	15043	ENSGALG00000043064
GO:0030294	receptor signaling protein tyrosine kinase inhibitor activity	molecular_function	0.082385	1	1	1145	1	15043	ENSGALG00000002138
GO:0004793	threonine aldolase activity	molecular_function	0.0824	1	1	1145	1	15043	ENSGALG00000027822
GO:0008732	L-allo-threonine aldolase activity	molecular_function	0.0824	1	1	1145	1	15043	ENSGALG00000027822
GO:0046332	SMAD binding	molecular_function	0.082468	1	8	1145	62	15043	ENSGALG00000006491,ENSGALG00000036001,ENSGALG00000045534,ENSGALG00000012123,ENSGALG00000008393,ENSGALG00000005807,ENSGALG00000003532,ENSGALG00000039200
GO:0008115	sarcosine oxidase activity	molecular_function	0.082498	1	1	1145	1	15043	ENSGALG00000026392
GO:0019474	L-lysine catabolic process to acetyl-CoA	biological_process	0.082498	1	1	1145	1	15043	ENSGALG00000026392
GO:0033514	L-lysine catabolic process to acetyl-CoA via L-pipecolate	biological_process	0.082498	1	1	1145	1	15043	ENSGALG00000026392
GO:0050031	L-pipecolate oxidase activity	molecular_function	0.082498	1	1	1145	1	15043	ENSGALG00000026392
GO:0098758	response to interleukin-8	biological_process	0.082546	1	1	1145	1	15043	ENSGALG00000007669
GO:0098759	cellular response to interleukin-8	biological_process	0.082546	1	1	1145	1	15043	ENSGALG00000007669
GO:1901606	alpha-amino acid catabolic process	biological_process	0.082566	1	8	1145	60	15043	ENSGALG00000012754,ENSGALG00000012418,ENSGALG00000011414,ENSGALG00000006306,ENSGALG00000026392,ENSGALG00000027822,ENSGALG00000008317,ENSGALG00000004343
GO:0008092	cytoskeletal protein binding	molecular_function	0.082636	1	61	1145	690	15043	ENSGALG00000004980,ENSGALG00000029514,ENSGALG00000033244,ENSGALG00000002103,ENSGALG00000007431,ENSGALG00000004582,ENSGALG00000001936,ENSGALG00000039872,ENSGALG00000038885,ENSGALG00000048940,ENSGALG00000010311,ENSGALG00000013742,ENSGALG00000003113,ENSGALG00000008945,ENSGALG00000014726,ENSGALG00000009554,ENSGALG00000012588,ENSGALG00000028612,ENSGALG00000004165,ENSGALG00000001547,ENSGALG00000016142,…
GO:0021560	abducens nerve development	biological_process	0.082668	1	1	1145	1	15043	ENSGALG00000003670
GO:0021572	rhombomere 6 development	biological_process	0.082668	1	1	1145	1	15043	ENSGALG00000003670
GO:0021598	abducens nerve morphogenesis	biological_process	0.082668	1	1	1145	1	15043	ENSGALG00000003670
GO:0021599	abducens nerve formation	biological_process	0.082668	1	1	1145	1	15043	ENSGALG00000003670
GO:0019430	removal of superoxide radicals	biological_process	0.082698	1	3	1145	14	15043	ENSGALG00000007109,ENSGALG00000018557,ENSGALG00000008439
GO:0021593	rhombomere morphogenesis	biological_process	0.082719	1	1	1145	1	15043	ENSGALG00000040971
GO:0021594	rhombomere formation	biological_process	0.082719	1	1	1145	1	15043	ENSGALG00000040971
GO:0021658	rhombomere 3 morphogenesis	biological_process	0.082719	1	1	1145	1	15043	ENSGALG00000040971
GO:0021660	rhombomere 3 formation	biological_process	0.082719	1	1	1145	1	15043	ENSGALG00000040971
GO:0021664	rhombomere 5 morphogenesis	biological_process	0.082719	1	1	1145	1	15043	ENSGALG00000040971
GO:0021666	rhombomere 5 formation	biological_process	0.082719	1	1	1145	1	15043	ENSGALG00000040971
GO:0110070	cellularization cleavage furrow	cellular_component	0.082749	1	1	1145	1	15043	ENSGALG00000006776
GO:0043377	negative regulation of CD8-positive, alpha-beta T cell differentiation	biological_process	0.082752	1	1	1145	1	15043	ENSGALG00000007158
GO:2001186	negative regulation of CD8-positive, alpha-beta T cell activation	biological_process	0.082752	1	1	1145	1	15043	ENSGALG00000007158
GO:0019310	inositol catabolic process	biological_process	0.082758	1	1	1145	1	15043	ENSGALG00000041965
GO:0050113	inositol oxygenase activity	molecular_function	0.082758	1	1	1145	1	15043	ENSGALG00000041965
GO:0043901	negative regulation of multi-organism process	biological_process	0.082782	1	11	1145	90	15043	ENSGALG00000045534,ENSGALG00000010560,ENSGALG00000010402,ENSGALG00000013723,ENSGALG00000028284,ENSGALG00000011738,ENSGALG00000016400,ENSGALG00000008439,ENSGALG00000006453,ENSGALG00000023821,ENSGALG00000040368
GO:0061208	cell differentiation involved in mesonephros development	biological_process	0.083019	1	1	1145	1	15043	ENSGALG00000016473
GO:0061241	mesonephric nephron epithelium development	biological_process	0.083019	1	1	1145	1	15043	ENSGALG00000016473
GO:0061242	mesonephric nephron tubule development	biological_process	0.083019	1	1	1145	1	15043	ENSGALG00000016473
GO:0061265	mesonephric nephron tubule epithelial cell differentiation	biological_process	0.083019	1	1	1145	1	15043	ENSGALG00000016473
GO:0072165	anterior mesonephric tubule development	biological_process	0.083019	1	1	1145	1	15043	ENSGALG00000016473
GO:0072166	posterior mesonephric tubule development	biological_process	0.083019	1	1	1145	1	15043	ENSGALG00000016473
GO:0072167	specification of mesonephric tubule identity	biological_process	0.083019	1	1	1145	1	15043	ENSGALG00000016473
GO:0072168	specification of anterior mesonephric tubule identity	biological_process	0.083019	1	1	1145	1	15043	ENSGALG00000016473
GO:0072169	specification of posterior mesonephric tubule identity	biological_process	0.083019	1	1	1145	1	15043	ENSGALG00000016473
GO:0072183	negative regulation of nephron tubule epithelial cell differentiation	biological_process	0.083019	1	1	1145	1	15043	ENSGALG00000016473
GO:0072184	renal vesicle progenitor cell differentiation	biological_process	0.083019	1	1	1145	1	15043	ENSGALG00000016473
GO:0072185	metanephric cap development	biological_process	0.083019	1	1	1145	1	15043	ENSGALG00000016473
GO:0072186	metanephric cap morphogenesis	biological_process	0.083019	1	1	1145	1	15043	ENSGALG00000016473
GO:0072258	metanephric interstitial fibroblast differentiation	biological_process	0.083019	1	1	1145	1	15043	ENSGALG00000016473
GO:0072259	metanephric interstitial fibroblast development	biological_process	0.083019	1	1	1145	1	15043	ENSGALG00000016473
GO:0090094	metanephric cap mesenchymal cell proliferation involved in metanephros development	biological_process	0.083019	1	1	1145	1	15043	ENSGALG00000016473
GO:2000093	regulation of mesonephric nephron tubule epithelial cell differentiation	biological_process	0.083019	1	1	1145	1	15043	ENSGALG00000016473
GO:2000094	negative regulation of mesonephric nephron tubule epithelial cell differentiation	biological_process	0.083019	1	1	1145	1	15043	ENSGALG00000016473
GO:0140049	regulation of endocardial cushion to mesenchymal transition	biological_process	0.083082	1	1	1145	1	15043	ENSGALG00000041640
GO:0140051	positive regulation of endocardial cushion to mesenchymal transition	biological_process	0.083082	1	1	1145	1	15043	ENSGALG00000041640
GO:2000800	regulation of endocardial cushion to mesenchymal transition involved in heart valve formation	biological_process	0.083082	1	1	1145	1	15043	ENSGALG00000041640
GO:2000802	positive regulation of endocardial cushion to mesenchymal transition involved in heart valve formation	biological_process	0.083082	1	1	1145	1	15043	ENSGALG00000041640
GO:0005771	multivesicular body	cellular_component	0.083126	1	4	1145	22	15043	ENSGALG00000012117,ENSGALG00000008660,ENSGALG00000038089,ENSGALG00000002503
GO:0001730	2'-5'-oligoadenylate synthetase activity	molecular_function	0.083148	1	1	1145	1	15043	ENSGALG00000013723
GO:0036090	cleavage furrow ingression	biological_process	0.083149	1	1	1145	1	15043	ENSGALG00000001844
GO:0042136	neurotransmitter biosynthetic process	biological_process	0.083233	1	6	1145	41	15043	ENSGALG00000025822,ENSGALG00000017216,ENSGALG00000028284,ENSGALG00000027822,ENSGALG00000033212,ENSGALG00000008439
GO:0005130	granulocyte colony-stimulating factor receptor binding	molecular_function	0.083274	1	1	1145	1	15043	ENSGALG00000030907
GO:2000759	regulation of N-terminal peptidyl-lysine acetylation	biological_process	0.083358	1	1	1145	1	15043	ENSGALG00000036497
GO:2000761	positive regulation of N-terminal peptidyl-lysine acetylation	biological_process	0.083358	1	1	1145	1	15043	ENSGALG00000036497
GO:0034444	regulation of plasma lipoprotein oxidation	biological_process	0.083579	1	1	1145	1	15043	ENSGALG00000007109
GO:0034445	negative regulation of plasma lipoprotein oxidation	biological_process	0.083579	1	1	1145	1	15043	ENSGALG00000007109
GO:0030354	melanin-concentrating hormone activity	molecular_function	0.083592	1	1	1145	1	15043	ENSGALG00000012757
GO:0031776	melanin-concentrating hormone receptor binding	molecular_function	0.083592	1	1	1145	1	15043	ENSGALG00000012757
GO:0031777	type 1 melanin-concentrating hormone receptor binding	molecular_function	0.083592	1	1	1145	1	15043	ENSGALG00000012757
GO:0002264	endothelial cell activation involved in immune response	biological_process	0.083597	1	1	1145	1	15043	ENSGALG00000024083
GO:0035869	ciliary transition zone	cellular_component	0.083637	1	7	1145	51	15043	ENSGALG00000038769,ENSGALG00000011084,ENSGALG00000015878,ENSGALG00000030979,ENSGALG00000009954,ENSGALG00000008810,ENSGALG00000008940
GO:0038203	TORC2 signaling	biological_process	0.083652	1	2	1145	7	15043	ENSGALG00000000977,ENSGALG00000016548
GO:0031696	alpha-2C adrenergic receptor binding	molecular_function	0.083696	1	1	1145	1	15043	ENSGALG00000023521
GO:0071882	phospholipase C-activating adrenergic receptor signaling pathway	biological_process	0.083696	1	1	1145	1	15043	ENSGALG00000023521
GO:0030500	regulation of bone mineralization	biological_process	0.083706	1	7	1145	51	15043	ENSGALG00000016473,ENSGALG00000030550,ENSGALG00000026080,ENSGALG00000034397,ENSGALG00000027791,ENSGALG00000017068,ENSGALG00000041640
GO:0015052	beta3-adrenergic receptor activity	molecular_function	0.083741	1	1	1145	1	15043	ENSGALG00000019018
GO:0098945	intrinsic component of presynaptic active zone membrane	cellular_component	0.083866	1	2	1145	7	15043	ENSGALG00000015132,ENSGALG00000005332
GO:2000297	negative regulation of synapse maturation	biological_process	0.083904	1	1	1145	1	15043	ENSGALG00000039633
GO:0035005	1-phosphatidylinositol-4-phosphate 3-kinase activity	molecular_function	0.083958	1	2	1145	7	15043	ENSGALG00000002583,ENSGALG00000037043
GO:0003056	regulation of vascular smooth muscle contraction	biological_process	0.084036	1	2	1145	7	15043	ENSGALG00000030550,ENSGALG00000001573
GO:0098962	regulation of postsynaptic neurotransmitter receptor activity	biological_process	0.084097	1	2	1145	7	15043	ENSGALG00000026091,ENSGALG00000034516
GO:0032934	sterol binding	molecular_function	0.084129	1	6	1145	41	15043	ENSGALG00000007758,ENSGALG00000007109,ENSGALG00000032453,ENSGALG00000003212,ENSGALG00000003242,ENSGALG00000000241
GO:0006127	glycerophosphate shuttle	biological_process	0.084196	1	1	1145	1	15043	ENSGALG00000049891
GO:0008015	blood circulation	biological_process	0.084521	1	25	1145	249	15043	ENSGALG00000001459,ENSGALG00000034458,ENSGALG00000004582,ENSGALG00000013604,ENSGALG00000011404,ENSGALG00000017405,ENSGALG00000000364,ENSGALG00000001573,ENSGALG00000002086,ENSGALG00000006707,ENSGALG00000003999,ENSGALG00000053278,ENSGALG00000031410,ENSGALG00000028991,ENSGALG00000022696,ENSGALG00000007466,ENSGALG00000009100,ENSGALG00000005332,ENSGALG00000033635,ENSGALG00000002987,ENSGALG00000019018,…
GO:0070838	divalent metal ion transport	biological_process	0.084688	1	28	1145	288	15043	ENSGALG00000027771,ENSGALG00000039751,ENSGALG00000013007,ENSGALG00000034025,ENSGALG00000005332,ENSGALG00000012885,ENSGALG00000009050,ENSGALG00000044485,ENSGALG00000004064,ENSGALG00000007972,ENSGALG00000030550,ENSGALG00000036964,ENSGALG00000032718,ENSGALG00000032506,ENSGALG00000013209,ENSGALG00000027886,ENSGALG00000031359,ENSGALG00000006413,ENSGALG00000014746,ENSGALG00000026091,ENSGALG00000026241,…
GO:0072511	divalent inorganic cation transport	biological_process	0.084688	1	28	1145	288	15043	ENSGALG00000039751,ENSGALG00000027771,ENSGALG00000013007,ENSGALG00000012885,ENSGALG00000009050,ENSGALG00000005332,ENSGALG00000034025,ENSGALG00000044485,ENSGALG00000004064,ENSGALG00000030550,ENSGALG00000036964,ENSGALG00000007972,ENSGALG00000027886,ENSGALG00000032718,ENSGALG00000032506,ENSGALG00000013209,ENSGALG00000031359,ENSGALG00000006413,ENSGALG00000014746,ENSGALG00000026091,ENSGALG00000026241,…
GO:0045987	positive regulation of smooth muscle contraction	biological_process	0.084796	1	3	1145	14	15043	ENSGALG00000043555,ENSGALG00000004064,ENSGALG00000007785
GO:0015377	cation:chloride symporter activity	molecular_function	0.084874	1	2	1145	7	15043	ENSGALG00000004945,ENSGALG00000014690
GO:0015379	potassium:chloride symporter activity	molecular_function	0.084874	1	2	1145	7	15043	ENSGALG00000004945,ENSGALG00000014690
GO:0040017	positive regulation of locomotion	biological_process	0.084916	1	31	1145	323	15043	ENSGALG00000006413,ENSGALG00000041640,ENSGALG00000007744,ENSGALG00000029819,ENSGALG00000041555,ENSGALG00000038089,ENSGALG00000029514,ENSGALG00000033118,ENSGALG00000002583,ENSGALG00000028341,ENSGALG00000053278,ENSGALG00000026944,ENSGALG00000023521,ENSGALG00000040368,ENSGALG00000012747,ENSGALG00000011468,ENSGALG00000016713,ENSGALG00000012885,ENSGALG00000032634,ENSGALG00000014725,ENSGALG00000010949,…
GO:0003008	system process	biological_process	0.085872	1	88	1145	1013	15043	ENSGALG00000009395,ENSGALG00000011551,ENSGALG00000002086,ENSGALG00000003999,ENSGALG00000003849,ENSGALG00000001573,ENSGALG00000041555,ENSGALG00000043555,ENSGALG00000013604,ENSGALG00000015364,ENSGALG00000038769,ENSGALG00000007785,ENSGALG00000030550,ENSGALG00000014984,ENSGALG00000027702,ENSGALG00000034025,ENSGALG00000039633,ENSGALG00000009270,ENSGALG00000008060,ENSGALG00000007466,ENSGALG00000004593,…
GO:0072234	metanephric nephron tubule development	biological_process	0.08591	1	3	1145	14	15043	ENSGALG00000032282,ENSGALG00000016473,ENSGALG00000011823
GO:0000302	response to reactive oxygen species	biological_process	0.085916	1	12	1145	103	15043	ENSGALG00000015937,ENSGALG00000008439,ENSGALG00000008437,ENSGALG00000006992,ENSGALG00000015108,ENSGALG00000018557,ENSGALG00000012885,ENSGALG00000038089,ENSGALG00000025822,ENSGALG00000007109,ENSGALG00000002138,ENSGALG00000013892
GO:0007584	response to nutrient	biological_process	0.086113	1	6	1145	41	15043	ENSGALG00000039751,ENSGALG00000001573,ENSGALG00000033789,ENSGALG00000026674,ENSGALG00000012418,ENSGALG00000017046
GO:0034123	positive regulation of toll-like receptor signaling pathway	biological_process	0.08625	1	3	1145	14	15043	ENSGALG00000006453,ENSGALG00000014984,ENSGALG00000016400
GO:0035102	PRC1 complex	cellular_component	0.08658	1	3	1145	14	15043	ENSGALG00000009372,ENSGALG00000023338,ENSGALG00000008230
GO:0010224	response to UV-B	biological_process	0.086982	1	3	1145	14	15043	ENSGALG00000016067,ENSGALG00000002138,ENSGALG00000012885
GO:0004065	arylsulfatase activity	molecular_function	0.087118	1	2	1145	7	15043	ENSGALG00000039553,ENSGALG00000004593
GO:0015185	gamma-aminobutyric acid transmembrane transporter activity	molecular_function	0.087149	1	2	1145	7	15043	ENSGALG00000012985,ENSGALG00000019290
GO:0021545	cranial nerve development	biological_process	0.087298	1	6	1145	41	15043	ENSGALG00000015132,ENSGALG00000003999,ENSGALG00000030822,ENSGALG00000040971,ENSGALG00000003670,ENSGALG00000023420
GO:0002790	peptide secretion	biological_process	0.08746	1	30	1145	309	15043	ENSGALG00000039751,ENSGALG00000002138,ENSGALG00000037325,ENSGALG00000019555,ENSGALG00000014726,ENSGALG00000007914,ENSGALG00000027093,ENSGALG00000001299,ENSGALG00000016400,ENSGALG00000049204,ENSGALG00000036497,ENSGALG00000004064,ENSGALG00000014984,ENSGALG00000007158,ENSGALG00000031359,ENSGALG00000041640,ENSGALG00000014948,ENSGALG00000006491,ENSGALG00000013604,ENSGALG00000008490,ENSGALG00000016661,…
GO:0005518	collagen binding	molecular_function	0.087596	1	6	1145	42	15043	ENSGALG00000008007,ENSGALG00000004722,ENSGALG00000000461,ENSGALG00000041834,ENSGALG00000017183,XLOC_108364
GO:0000800	lateral element	cellular_component	0.087666	1	2	1145	7	15043	ENSGALG00000006186,ENSGALG00000014228
GO:0071453	cellular response to oxygen levels	biological_process	0.087697	1	9	1145	71	15043	ENSGALG00000012885,ENSGALG00000054783,ENSGALG00000041640,ENSGALG00000002237,ENSGALG00000053549,ENSGALG00000015937,ENSGALG00000007669,ENSGALG00000006707,ENSGALG00000033635
GO:0090399	replicative senescence	biological_process	0.087765	1	2	1145	7	15043	ENSGALG00000028069,ENSGALG00000026137
GO:0021602	cranial nerve morphogenesis	biological_process	0.087979	1	4	1145	23	15043	ENSGALG00000040971,ENSGALG00000023420,ENSGALG00000003670,ENSGALG00000015132
GO:0008287	protein serine/threonine phosphatase complex	cellular_component	0.088058	1	5	1145	33	15043	ENSGALG00000008771,ENSGALG00000003767,ENSGALG00000010950,ENSGALG00000032092,ENSGALG00000029793
GO:1903293	phosphatase complex	cellular_component	0.088058	1	5	1145	33	15043	ENSGALG00000032092,ENSGALG00000029793,ENSGALG00000008771,ENSGALG00000003767,ENSGALG00000010950
GO:0045599	negative regulation of fat cell differentiation	biological_process	0.088199	1	5	1145	32	15043	ENSGALG00000005968,ENSGALG00000004064,ENSGALG00000038848,ENSGALG00000006612,ENSGALG00000034397
GO:0050654	chondroitin sulfate proteoglycan metabolic process	biological_process	0.088227	1	4	1145	23	15043	ENSGALG00000015015,ENSGALG00000001611,ENSGALG00000024056,ENSGALG00000010125
GO:0033177	proton-transporting two-sector ATPase complex, proton-transporting domain	cellular_component	0.088667	1	4	1145	22	15043	ENSGALG00000034294,ENSGALG00000040666,ENSGALG00000015372,ENSGALG00000002237
GO:0034702	ion channel complex	cellular_component	0.08911	1	20	1145	197	15043	ENSGALG00000026091,ENSGALG00000004980,ENSGALG00000026241,ENSGALG00000043764,ENSGALG00000005215,ENSGALG00000009395,ENSGALG00000013007,ENSGALG00000034516,ENSGALG00000027771,ENSGALG00000022696,ENSGALG00000005332,ENSGALG00000004097,ENSGALG00000027702,ENSGALG00000038042,ENSGALG00000009066,ENSGALG00000043605,ENSGALG00000009405,ENSGALG00000007972,ENSGALG00000036964,ENSGALG00000010943
GO:0090129	positive regulation of synapse maturation	biological_process	0.08922	1	2	1145	7	15043	ENSGALG00000039633,ENSGALG00000008281
GO:1901838	positive regulation of transcription of nucleolar large rRNA by RNA polymerase I	biological_process	0.089261	1	2	1145	7	15043	ENSGALG00000047145,ENSGALG00000003650
GO:1901016	regulation of potassium ion transmembrane transporter activity	biological_process	0.089269	1	5	1145	32	15043	ENSGALG00000007047,ENSGALG00000004097,ENSGALG00000005332,ENSGALG00000043764,ENSGALG00000022696
GO:0003183	mitral valve morphogenesis	biological_process	0.089607	1	2	1145	7	15043	ENSGALG00000036497,ENSGALG00000041640
GO:0030041	actin filament polymerization	biological_process	0.089733	1	13	1145	116	15043	ENSGALG00000001547,ENSGALG00000014758,ENSGALG00000010551,ENSGALG00000006691,ENSGALG00000003428,ENSGALG00000043437,ENSGALG00000026944,ENSGALG00000013124,ENSGALG00000003775,ENSGALG00000026948,ENSGALG00000030907,ENSGALG00000026383,ENSGALG00000003073
GO:0060351	cartilage development involved in endochondral bone morphogenesis	biological_process	0.090007	1	5	1145	32	15043	ENSGALG00000000364,ENSGALG00000039200,ENSGALG00000017183,ENSGALG00000016478,ENSGALG00000041555
GO:0086010	membrane depolarization during action potential	biological_process	0.090151	1	4	1145	24	15043	ENSGALG00000005215,ENSGALG00000027702,ENSGALG00000010943,ENSGALG00000005332
GO:0004523	RNA-DNA hybrid ribonuclease activity	molecular_function	0.090478	1	16	1145	137	15043	ENSGALG00000052108,ENSGALG00000047550,XLOC_045086,ENSGALG00000050186,ENSGALG00000049069,ENSGALG00000045335,ENSGALG00000052522,ENSGALG00000048560,ENSGALG00000052636,ENSGALG00000047968,ENSGALG00000049534,ENSGALG00000047682,ENSGALG00000048095,ENSGALG00000050052,XLOC_102645,ENSGALG00000053674
GO:1903800	positive regulation of production of miRNAs involved in gene silencing by miRNA	biological_process	0.090588	1	2	1145	7	15043	ENSGALG00000038089,ENSGALG00000003532
GO:0048820	hair follicle maturation	biological_process	0.090627	1	2	1145	7	15043	ENSGALG00000038848,ENSGALG00000007047
GO:0008553	proton-exporting ATPase activity, phosphorylative mechanism	molecular_function	0.090645	1	2	1145	7	15043	ENSGALG00000002237,ENSGALG00000034294
GO:0006940	regulation of smooth muscle contraction	biological_process	0.090706	1	5	1145	32	15043	ENSGALG00000004064,ENSGALG00000007785,ENSGALG00000001573,ENSGALG00000043555,ENSGALG00000030550
GO:0030100	regulation of endocytosis	biological_process	0.091061	1	15	1145	138	15043	ENSGALG00000003741,ENSGALG00000002503,ENSGALG00000003589,ENSGALG00000008439,ENSGALG00000014984,ENSGALG00000011684,ENSGALG00000036496,ENSGALG00000031301,ENSGALG00000015612,ENSGALG00000040368,ENSGALG00000015204,ENSGALG00000006087,ENSGALG00000004165,ENSGALG00000031997,ENSGALG00000028284
GO:0045741	positive regulation of epidermal growth factor-activated receptor activity	biological_process	0.091118	1	2	1145	7	15043	ENSGALG00000023521,ENSGALG00000008281
GO:0006801	superoxide metabolic process	biological_process	0.091193	1	6	1145	42	15043	ENSGALG00000004700,ENSGALG00000006707,ENSGALG00000007109,ENSGALG00000018557,ENSGALG00000014984,ENSGALG00000008439
GO:0005044	scavenger receptor activity	molecular_function	0.091216	1	10	1145	80	15043	ENSGALG00000036286,ENSGALG00000012119,ENSGALG00000040269,ENSGALG00000034397,ENSGALG00000008439,ENSGALG00000003589,ENSGALG00000021031,ENSGALG00000015730,ENSGALG00000046217,ENSGALG00000012004
GO:0034145	positive regulation of toll-like receptor 4 signaling pathway	biological_process	0.091302	1	2	1145	7	15043	ENSGALG00000006453,ENSGALG00000014984
GO:0090527	actin filament reorganization	biological_process	0.091669	1	2	1145	7	15043	ENSGALG00000007744,ENSGALG00000012747
GO:0048563	post-embryonic animal organ morphogenesis	biological_process	0.092007	1	2	1145	7	15043	ENSGALG00000031493,ENSGALG00000016067
GO:0032874	positive regulation of stress-activated MAPK cascade	biological_process	0.092093	1	11	1145	94	15043	ENSGALG00000029514,ENSGALG00000028069,ENSGALG00000010560,ENSGALG00000013892,ENSGALG00000029968,ENSGALG00000014984,ENSGALG00000015259,ENSGALG00000028420,ENSGALG00000006707,ENSGALG00000002987,ENSGALG00000002766
GO:0003356	regulation of cilium beat frequency	biological_process	0.092218	1	2	1145	7	15043	ENSGALG00000032634,ENSGALG00000007417
GO:1901626	regulation of postsynaptic membrane organization	biological_process	0.092242	1	2	1145	7	15043	ENSGALG00000015132,ENSGALG00000034516
GO:0070673	response to interleukin-18	biological_process	0.092283	1	2	1145	7	15043	ENSGALG00000009903,ENSGALG00000016788
GO:0045860	positive regulation of protein kinase activity	biological_process	0.092518	1	29	1145	301	15043	ENSGALG00000038089,ENSGALG00000029514,ENSGALG00000002840,ENSGALG00000006413,ENSGALG00000010560,ENSGALG00000016364,ENSGALG00000024024,ENSGALG00000011322,ENSGALG00000007744,ENSGALG00000012747,ENSGALG00000023521,ENSGALG00000007356,ENSGALG00000008281,ENSGALG00000024083,ENSGALG00000013892,ENSGALG00000031726,ENSGALG00000053575,ENSGALG00000053549,ENSGALG00000007158,ENSGALG00000033212,ENSGALG00000006453,…
GO:0008305	integrin complex	cellular_component	0.092534	1	4	1145	24	15043	ENSGALG00000050728,ENSGALG00000043555,ENSGALG00000029378,ENSGALG00000008007
GO:0051791	medium-chain fatty acid metabolic process	biological_process	0.092605	1	2	1145	7	15043	ENSGALG00000043833,ENSGALG00000014938
GO:0002675	positive regulation of acute inflammatory response	biological_process	0.092693	1	2	1145	7	15043	ENSGALG00000053549,ENSGALG00000033635
GO:0034505	tooth mineralization	biological_process	0.09285	1	2	1145	7	15043	ENSGALG00000004722,ENSGALG00000034504
GO:0046456	icosanoid biosynthetic process	biological_process	0.0934	1	4	1145	23	15043	ENSGALG00000010402,ENSGALG00000005857,ENSGALG00000033635,ENSGALG00000026781
GO:0045444	fat cell differentiation	biological_process	0.093483	1	15	1145	138	15043	ENSGALG00000038848,ENSGALG00000030140,ENSGALG00000046448,ENSGALG00000006612,ENSGALG00000040971,ENSGALG00000016548,ENSGALG00000008014,ENSGALG00000033635,ENSGALG00000039942,ENSGALG00000004064,ENSGALG00000005968,ENSGALG00000030461,ENSGALG00000007158,ENSGALG00000034397,ENSGALG00000040180
GO:0046503	glycerolipid catabolic process	biological_process	0.093506	1	5	1145	33	15043	ENSGALG00000007109,ENSGALG00000008727,ENSGALG00000044307,ENSGALG00000004230,ENSGALG00000016491
GO:0007165	signal transduction	biological_process	0.093774	1	290	1145	3600	15043	ENSGALG00000004143,ENSGALG00000038042,ENSGALG00000053549,ENSGALG00000000977,ENSGALG00000006522,ENSGALG00000003295,ENSGALG00000048175,ENSGALG00000008281,ENSGALG00000028519,ENSGALG00000008007,ENSGALG00000041988,ENSGALG00000028991,ENSGALG00000031493,ENSGALG00000013742,ENSGALG00000008490,ENSGALG00000029195,ENSGALG00000002766,ENSGALG00000036497,ENSGALG00000001171,ENSGALG00000001608,ENSGALG00000015132,…
GO:0042448	progesterone metabolic process	biological_process	0.094198	1	2	1145	7	15043	ENSGALG00000007669,ENSGALG00000004449
GO:0043031	negative regulation of macrophage activation	biological_process	0.094481	1	2	1145	7	15043	ENSGALG00000026585,ENSGALG00000008660
GO:0036005	response to macrophage colony-stimulating factor	biological_process	0.094505	1	2	1145	7	15043	ENSGALG00000033520,ENSGALG00000011684
GO:0036006	cellular response to macrophage colony-stimulating factor stimulus	biological_process	0.094505	1	2	1145	7	15043	ENSGALG00000011684,ENSGALG00000033520
GO:0010866	regulation of triglyceride biosynthetic process	biological_process	0.094515	1	2	1145	7	15043	ENSGALG00000029793,ENSGALG00000041988
GO:0045684	positive regulation of epidermis development	biological_process	0.094526	1	4	1145	23	15043	ENSGALG00000007047,ENSGALG00000010133,ENSGALG00000031997,ENSGALG00000038848
GO:0009125	nucleoside monophosphate catabolic process	biological_process	0.094589	1	2	1145	7	15043	ENSGALG00000003816,ENSGALG00000015833
GO:0004415	hyalurononglucosaminidase activity	molecular_function	0.094589	1	2	1145	7	15043	ENSGALG00000006413,ENSGALG00000002138
GO:0039530	MDA-5 signaling pathway	biological_process	0.094651	1	2	1145	7	15043	ENSGALG00000023821,ENSGALG00000009639
GO:0050794	regulation of cellular process	biological_process	0.094758	1	538	1145	6841	15043	ENSGALG00000008393,ENSGALG00000026948,ENSGALG00000040180,ENSGALG00000001149,ENSGALG00000031726,ENSGALG00000006775,ENSGALG00000035157,ENSGALG00000014726,ENSGALG00000034516,ENSGALG00000012135,ENSGALG00000005826,ENSGALG00000013101,ENSGALG00000047006,ENSGALG00000033789,ENSGALG00000005790,ENSGALG00000028759,ENSGALG00000053694,ENSGALG00000005242,ENSGALG00000007431,ENSGALG00000039696,ENSGALG00000043437,…
GO:0060627	regulation of vesicle-mediated transport	biological_process	0.09495	1	28	1145	290	15043	ENSGALG00000004165,ENSGALG00000028284,ENSGALG00000005332,ENSGALG00000040256,ENSGALG00000023703,XLOC_075955,ENSGALG00000014726,ENSGALG00000014984,ENSGALG00000011684,ENSGALG00000036496,ENSGALG00000015204,ENSGALG00000031170,ENSGALG00000045529,ENSGALG00000003589,ENSGALG00000047861,ENSGALG00000035482,ENSGALG00000035185,ENSGALG00000031997,ENSGALG00000006087,ENSGALG00000008055,ENSGALG00000008439,ENSGALG…
GO:0031272	regulation of pseudopodium assembly	biological_process	0.095004	1	2	1145	7	15043	ENSGALG00000014984,ENSGALG00000010551
GO:0031274	positive regulation of pseudopodium assembly	biological_process	0.095004	1	2	1145	7	15043	ENSGALG00000014984,ENSGALG00000010551
GO:0070059	intrinsic apoptotic signaling pathway in response to endoplasmic reticulum stress	biological_process	0.095081	1	5	1145	33	15043	ENSGALG00000031493,ENSGALG00000012135,ENSGALG00000012885,ENSGALG00000013892,ENSGALG00000008014
GO:0007616	long-term memory	biological_process	0.09514	1	3	1145	15	15043	ENSGALG00000031170,ENSGALG00000032282,ENSGALG00000003113
GO:0046328	regulation of JNK cascade	biological_process	0.095179	1	12	1145	106	15043	ENSGALG00000014984,ENSGALG00000029968,ENSGALG00000002987,ENSGALG00000002766,ENSGALG00000006707,ENSGALG00000015259,ENSGALG00000028420,ENSGALG00000028069,ENSGALG00000029514,ENSGALG00000038089,ENSGALG00000013892,ENSGALG00000015443
GO:1902495	transmembrane transporter complex	cellular_component	0.095216	1	21	1145	210	15043	ENSGALG00000026091,ENSGALG00000004980,ENSGALG00000026241,ENSGALG00000043764,ENSGALG00000009395,ENSGALG00000005215,ENSGALG00000053449,ENSGALG00000013007,ENSGALG00000022696,ENSGALG00000027771,ENSGALG00000034516,ENSGALG00000027702,ENSGALG00000004097,ENSGALG00000005332,ENSGALG00000038042,ENSGALG00000009066,ENSGALG00000036964,ENSGALG00000010943,ENSGALG00000007972,ENSGALG00000043605,ENSGALG00000009405
GO:0005604	basement membrane	cellular_component	0.095297	1	7	1145	55	15043	ENSGALG00000039193,ENSGALG00000033671,ENSGALG00000043555,ENSGALG00000005321,ENSGALG00000029617,ENSGALG00000002546,ENSGALG00000039696
GO:0098948	intrinsic component of postsynaptic specialization membrane	cellular_component	0.09559	1	6	1145	44	15043	ENSGALG00000034516,ENSGALG00000031170,ENSGALG00000015132,ENSGALG00000042159,ENSGALG00000002864,ENSGALG00000009066
GO:0016723	oxidoreductase activity, oxidizing metal ions, NAD or NADP as acceptor	molecular_function	0.095731	1	2	1145	7	15043	ENSGALG00000012117,ENSGALG00000009017
GO:1901292	nucleoside phosphate catabolic process	biological_process	0.095808	1	10	1145	83	15043	ENSGALG00000039696,ENSGALG00000003816,ENSGALG00000031359,ENSGALG00000015833,ENSGALG00000013073,ENSGALG00000007606,ENSGALG00000034397,ENSGALG00000049891,ENSGALG00000045427,ENSGALG00000021039
GO:0035376	sterol import	biological_process	0.095931	1	2	1145	7	15043	ENSGALG00000000241,ENSGALG00000008439
GO:0070508	cholesterol import	biological_process	0.095931	1	2	1145	7	15043	ENSGALG00000008439,ENSGALG00000000241
GO:0045123	cellular extravasation	biological_process	0.096153	1	4	1145	24	15043	ENSGALG00000028341,ENSGALG00000006009,ENSGALG00000026948,ENSGALG00000053549
GO:0070613	regulation of protein processing	biological_process	0.096916	1	6	1145	43	15043	ENSGALG00000014840,ENSGALG00000017040,ENSGALG00000008660,ENSGALG00000030007,ENSGALG00000012647,ENSGALG00000002987
GO:0021510	spinal cord development	biological_process	0.097106	1	9	1145	72	15043	ENSGALG00000010055,ENSGALG00000029393,ENSGALG00000036497,ENSGALG00000030822,ENSGALG00000001124,ENSGALG00000012123,ENSGALG00000005062,ENSGALG00000012647,ENSGALG00000009270
GO:0070304	positive regulation of stress-activated protein kinase signaling cascade	biological_process	0.097162	1	11	1145	95	15043	ENSGALG00000013892,ENSGALG00000010560,ENSGALG00000028069,ENSGALG00000029514,ENSGALG00000002766,ENSGALG00000002987,ENSGALG00000006707,ENSGALG00000015259,ENSGALG00000028420,ENSGALG00000014984,ENSGALG00000029968
GO:0099699	integral component of synaptic membrane	cellular_component	0.097263	1	9	1145	76	15043	ENSGALG00000031170,ENSGALG00000023179,ENSGALG00000036925,ENSGALG00000009066,ENSGALG00000015132,ENSGALG00000034516,ENSGALG00000002864,ENSGALG00000005332,ENSGALG00000042159
GO:0016755	transferase activity, transferring amino-acyl groups	molecular_function	0.097297	1	3	1145	15	15043	ENSGALG00000032440,ENSGALG00000006775,ENSGALG00000004804
GO:2000027	regulation of organ morphogenesis	biological_process	0.097306	1	14	1145	127	15043	ENSGALG00000011355,ENSGALG00000040276,ENSGALG00000030979,ENSGALG00000035482,ENSGALG00000012885,ENSGALG00000026207,ENSGALG00000042055,ENSGALG00000003767,ENSGALG00000039553,ENSGALG00000041640,ENSGALG00000006087,ENSGALG00000004593,ENSGALG00000043167,ENSGALG00000004722
GO:0002931	response to ischemia	biological_process	0.097342	1	3	1145	15	15043	ENSGALG00000039751,ENSGALG00000007669,ENSGALG00000012885
GO:0034381	plasma lipoprotein particle clearance	biological_process	0.097591	1	3	1145	15	15043	ENSGALG00000015612,ENSGALG00000016491,ENSGALG00000008439
GO:0034599	cellular response to oxidative stress	biological_process	0.097982	1	16	1145	150	15043	ENSGALG00000012885,ENSGALG00000013892,ENSGALG00000000977,ENSGALG00000006992,ENSGALG00000038089,ENSGALG00000028069,ENSGALG00000025822,ENSGALG00000007109,ENSGALG00000015937,ENSGALG00000008439,ENSGALG00000009565,ENSGALG00000012135,ENSGALG00000008437,ENSGALG00000006707,ENSGALG00000015108,ENSGALG00000018557
GO:0004954	prostanoid receptor activity	molecular_function	0.098172	1	2	1145	7	15043	ENSGALG00000008901,ENSGALG00000012396
GO:0007200	phospholipase C-activating G-protein coupled receptor signaling pathway	biological_process	0.098236	1	8	1145	61	15043	ENSGALG00000009100,ENSGALG00000013604,ENSGALG00000044485,ENSGALG00000023379,ENSGALG00000041730,ENSGALG00000032348,ENSGALG00000023521,ENSGALG00000014984
GO:0019731	antibacterial humoral response	biological_process	0.09826	1	2	1145	7	15043	ENSGALG00000006453,ENSGALG00000011551
GO:0001958	endochondral ossification	biological_process	0.098426	1	4	1145	24	15043	ENSGALG00000040276,ENSGALG00000017183,ENSGALG00000041555,ENSGALG00000010125
GO:0036075	replacement ossification	biological_process	0.098426	1	4	1145	24	15043	ENSGALG00000017183,ENSGALG00000040276,ENSGALG00000010125,ENSGALG00000041555
GO:0005577	fibrinogen complex	cellular_component	0.098437	1	2	1145	7	15043	ENSGALG00000002987,ENSGALG00000009266
GO:0043620	regulation of DNA-templated transcription in response to stress	biological_process	0.098576	1	5	1145	33	15043	ENSGALG00000024083,ENSGALG00000012135,ENSGALG00000008014,ENSGALG00000003113,ENSGALG00000007669
GO:0034620	cellular response to unfolded protein	biological_process	0.098769	1	7	1145	52	15043	ENSGALG00000012135,ENSGALG00000031493,ENSGALG00000008393,ENSGALG00000010560,ENSGALG00000033498,ENSGALG00000019201,ENSGALG00000037325
GO:0071450	cellular response to oxygen radical	biological_process	0.098831	1	3	1145	15	15043	ENSGALG00000007109,ENSGALG00000018557,ENSGALG00000008439
GO:0071451	cellular response to superoxide	biological_process	0.098831	1	3	1145	15	15043	ENSGALG00000007109,ENSGALG00000018557,ENSGALG00000008439
GO:0046320	regulation of fatty acid oxidation	biological_process	0.099056	1	3	1145	15	15043	ENSGALG00000009700,ENSGALG00000041640,ENSGALG00000033807
GO:0031399	regulation of protein modification process	biological_process	0.099197	1	97	1145	1139	15043	ENSGALG00000027786,ENSGALG00000049551,ENSGALG00000007158,ENSGALG00000008947,ENSGALG00000004530,ENSGALG00000032092,ENSGALG00000028420,ENSGALG00000015259,ENSGALG00000003958,ENSGALG00000002987,ENSGALG00000004064,ENSGALG00000032628,ENSGALG00000024083,ENSGALG00000009050,ENSGALG00000009100,ENSGALG00000023521,ENSGALG00000002329,ENSGALG00000004812,ENSGALG00000045875,ENSGALG00000008014,ENSGALG00000007599,…
GO:0050710	negative regulation of cytokine secretion	biological_process	0.099289	1	4	1145	24	15043	ENSGALG00000019555,ENSGALG00000013742,ENSGALG00000016719,ENSGALG00000014984
GO:0019226	transmission of nerve impulse	biological_process	0.099382	1	6	1145	44	15043	ENSGALG00000010943,ENSGALG00000027702,ENSGALG00000009066,ENSGALG00000005215,ENSGALG00000014695,ENSGALG00000026091
GO:0099172	presynapse organization	biological_process	0.099597	1	5	1145	34	15043	ENSGALG00000002864,ENSGALG00000042159,ENSGALG00000034436,ENSGALG00000008888,ENSGALG00000015058
GO:0004966	galanin receptor activity	molecular_function	0.10074	1	2	1145	7	15043	ENSGALG00000026011,ENSGALG00000007047
GO:2000147	positive regulation of cell motility	biological_process	0.10078	1	29	1145	305	15043	ENSGALG00000026944,ENSGALG00000012747,ENSGALG00000040368,ENSGALG00000023521,ENSGALG00000011468,ENSGALG00000028341,ENSGALG00000041555,ENSGALG00000038089,ENSGALG00000029514,ENSGALG00000033118,ENSGALG00000002583,ENSGALG00000006413,ENSGALG00000041640,ENSGALG00000007744,ENSGALG00000003336,ENSGALG00000053549,ENSGALG00000036496,ENSGALG00000014984,ENSGALG00000033439,ENSGALG00000006796,ENSGALG00000003589,…
GO:0034370	triglyceride-rich lipoprotein particle remodeling	biological_process	0.10086	1	2	1145	7	15043	ENSGALG00000007109,ENSGALG00000004230
GO:0034372	very-low-density lipoprotein particle remodeling	biological_process	0.10086	1	2	1145	7	15043	ENSGALG00000004230,ENSGALG00000007109
GO:0060363	cranial suture morphogenesis	biological_process	0.1009	1	2	1145	7	15043	ENSGALG00000038848,ENSGALG00000041640
GO:0043030	regulation of macrophage activation	biological_process	0.10124	1	4	1145	24	15043	ENSGALG00000003741,ENSGALG00000026585,ENSGALG00000008660,ENSGALG00000011684
GO:0090398	cellular senescence	biological_process	0.10126	1	6	1145	43	15043	ENSGALG00000041640,ENSGALG00000003641,ENSGALG00000026137,ENSGALG00000014725,ENSGALG00000028069,ENSGALG00000040368
GO:0070325	lipoprotein particle receptor binding	molecular_function	0.10188	1	3	1145	15	15043	ENSGALG00000015612,ENSGALG00000033789,ENSGALG00000016491
GO:0033176	proton-transporting V-type ATPase complex	cellular_component	0.10201	1	4	1145	24	15043	ENSGALG00000040666,ENSGALG00000034294,ENSGALG00000002237,ENSGALG00000009570
GO:0045595	regulation of cell differentiation	biological_process	0.1022	1	89	1145	1044	15043	ENSGALG00000038848,ENSGALG00000016854,ENSGALG00000031578,ENSGALG00000011718,ENSGALG00000030140,ENSGALG00000029514,ENSGALG00000016473,ENSGALG00000001136,ENSGALG00000033520,ENSGALG00000040368,ENSGALG00000011468,ENSGALG00000008439,ENSGALG00000012123,ENSGALG00000013892,ENSGALG00000012885,ENSGALG00000035157,ENSGALG00000007047,ENSGALG00000010055,ENSGALG00000040180,ENSGALG00000006453,ENSGALG00000036496,…
GO:0044703	multi-organism reproductive process	biological_process	0.10255	1	38	1145	410	15043	ENSGALG00000001573,ENSGALG00000009395,ENSGALG00000005215,ENSGALG00000007731,ENSGALG00000007785,ENSGALG00000015540,ENSGALG00000013484,ENSGALG00000009355,ENSGALG00000035185,ENSGALG00000013604,ENSGALG00000006186,ENSGALG00000037842,ENSGALG00000031238,ENSGALG00000009270,ENSGALG00000007959,ENSGALG00000009100,ENSGALG00000008281,ENSGALG00000010152,ENSGALG00000047578,ENSGALG00000040368,ENSGALG00000005411,…
GO:0044036	cell wall macromolecule metabolic process	biological_process	0.10285	1	2	1145	7	15043	ENSGALG00000016761,ENSGALG00000009963
GO:0071554	cell wall organization or biogenesis	biological_process	0.10285	1	2	1145	7	15043	ENSGALG00000016761,ENSGALG00000009963
GO:0009299	mRNA transcription	biological_process	0.10298	1	3	1145	15	15043	ENSGALG00000011718,ENSGALG00000003532,ENSGALG00000012135
GO:0051240	positive regulation of multicellular organismal process	biological_process	0.10305	1	85	1145	990	15043	ENSGALG00000023521,ENSGALG00000023821,ENSGALG00000008014,ENSGALG00000043064,ENSGALG00000043254,ENSGALG00000001264,ENSGALG00000017103,ENSGALG00000003015,ENSGALG00000016364,ENSGALG00000041640,ENSGALG00000007158,ENSGALG00000004530,ENSGALG00000048883,ENSGALG00000019018,ENSGALG00000002987,ENSGALG00000004064,ENSGALG00000005619,ENSGALG00000039751,ENSGALG00000012140,ENSGALG00000040368,ENSGALG00000033520,…
GO:0043178	alcohol binding	molecular_function	0.10318	1	7	1145	54	15043	ENSGALG00000007758,ENSGALG00000003212,ENSGALG00000032453,ENSGALG00000007109,ENSGALG00000003242,ENSGALG00000000241,ENSGALG00000007972
GO:0035988	chondrocyte proliferation	biological_process	0.1034	1	3	1145	15	15043	ENSGALG00000000364,ENSGALG00000001709,ENSGALG00000006453
GO:0009968	negative regulation of signal transduction	biological_process	0.10349	1	66	1145	753	15043	ENSGALG00000041640,ENSGALG00000014948,ENSGALG00000003767,ENSGALG00000031997,ENSGALG00000007599,ENSGALG00000006612,ENSGALG00000015108,ENSGALG00000023821,ENSGALG00000045875,ENSGALG00000024083,ENSGALG00000008947,ENSGALG00000015259,ENSGALG00000004064,ENSGALG00000027786,ENSGALG00000007158,ENSGALG00000012647,ENSGALG00000035029,ENSGALG00000030140,ENSGALG00000016173,ENSGALG00000007669,ENSGALG00000040368,…
GO:0043173	nucleotide salvage	biological_process	0.10372	1	3	1145	15	15043	ENSGALG00000045427,ENSGALG00000005361,ENSGALG00000013073
GO:0051156	glucose 6-phosphate metabolic process	biological_process	0.10416	1	3	1145	15	15043	ENSGALG00000015960,ENSGALG00000031359,ENSGALG00000021039
GO:0031589	cell-substrate adhesion	biological_process	0.10424	1	22	1145	225	15043	ENSGALG00000012885,ENSGALG00000003295,ENSGALG00000005120,ENSGALG00000012394,ENSGALG00000043610,ENSGALG00000023420,ENSGALG00000014201,ENSGALG00000036496,ENSGALG00000010391,ENSGALG00000051882,ENSGALG00000003589,ENSGALG00000032628,ENSGALG00000041555,ENSGALG00000005321,ENSGALG00000043555,ENSGALG00000026137,ENSGALG00000007744,ENSGALG00000012747,ENSGALG00000040368,ENSGALG00000008439,ENSGALG00000008007,…
GO:1903034	regulation of response to wounding	biological_process	0.10425	1	11	1145	97	15043	ENSGALG00000002987,ENSGALG00000004591,ENSGALG00000023521,ENSGALG00000002594,ENSGALG00000046159,ENSGALG00000014984,ENSGALG00000008439,ENSGALG00000004293,ENSGALG00000009050,ENSGALG00000026207,ENSGALG00000011404
GO:0034364	high-density lipoprotein particle	cellular_component	0.10431	1	2	1145	7	15043	ENSGALG00000007109,ENSGALG00000027716
GO:0015929	hexosaminidase activity	molecular_function	0.10447	1	3	1145	15	15043	ENSGALG00000009963,ENSGALG00000002138,ENSGALG00000006413
GO:0062013	positive regulation of small molecule metabolic process	biological_process	0.10456	1	9	1145	74	15043	ENSGALG00000000241,ENSGALG00000003242,ENSGALG00000007109,ENSGALG00000015364,ENSGALG00000031359,ENSGALG00000041640,ENSGALG00000049891,ENSGALG00000004064,ENSGALG00000033635
GO:0008206	bile acid metabolic process	biological_process	0.10498	1	4	1145	24	15043	ENSGALG00000003242,ENSGALG00000000241,ENSGALG00000029435,ENSGALG00000012834
GO:1903670	regulation of sprouting angiogenesis	biological_process	0.10527	1	6	1145	44	15043	ENSGALG00000008393,ENSGALG00000028203,ENSGALG00000014725,ENSGALG00000034458,ENSGALG00000043754,ENSGALG00000006796
GO:0051817	modification of morphology or physiology of other organism involved in symbiotic interaction	biological_process	0.1054	1	7	1145	54	15043	ENSGALG00000002138,ENSGALG00000028284,ENSGALG00000003383,ENSGALG00000042055,ENSGALG00000047145,ENSGALG00000014984,ENSGALG00000006453
GO:0006171	cAMP biosynthetic process	biological_process	0.1056	1	2	1145	8	15043	ENSGALG00000007779,ENSGALG00000031170
GO:0002102	podosome	cellular_component	0.10561	1	3	1145	16	15043	ENSGALG00000001121,ENSGALG00000053601,ENSGALG00000053549
GO:0003013	circulatory system process	biological_process	0.10602	1	25	1145	256	15043	ENSGALG00000005332,ENSGALG00000009100,ENSGALG00000022696,ENSGALG00000007466,ENSGALG00000010943,ENSGALG00000030550,ENSGALG00000002886,ENSGALG00000014984,ENSGALG00000002987,ENSGALG00000019018,ENSGALG00000033635,ENSGALG00000017405,ENSGALG00000013604,ENSGALG00000011404,ENSGALG00000004582,ENSGALG00000034458,ENSGALG00000001459,ENSGALG00000028991,ENSGALG00000031410,ENSGALG00000003999,ENSGALG00000053278,…
GO:0005750	mitochondrial respiratory chain complex III	cellular_component	0.10672	1	2	1145	7	15043	ENSGALG00000029319,ENSGALG00000002490
GO:0045275	respiratory chain complex III	cellular_component	0.10672	1	2	1145	7	15043	ENSGALG00000002490,ENSGALG00000029319
GO:0017153	sodium:dicarboxylate symporter activity	molecular_function	0.10673	1	2	1145	8	15043	ENSGALG00000008874,XLOC_108364
GO:0060249	anatomical structure homeostasis	biological_process	0.10682	1	24	1145	245	15043	ENSGALG00000008290,ENSGALG00000005332,ENSGALG00000009100,ENSGALG00000012885,ENSGALG00000009700,ENSGALG00000012140,ENSGALG00000033439,ENSGALG00000033212,ENSGALG00000051882,ENSGALG00000053549,ENSGALG00000026674,ENSGALG00000030550,ENSGALG00000030979,ENSGALG00000029731,ENSGALG00000009032,ENSGALG00000038769,ENSGALG00000033520,ENSGALG00000031301,ENSGALG00000026903,ENSGALG00000015015,ENSGALG00000002503,…
GO:0060350	endochondral bone morphogenesis	biological_process	0.10688	1	7	1145	54	15043	ENSGALG00000016478,ENSGALG00000010125,ENSGALG00000041555,ENSGALG00000000364,ENSGALG00000039200,ENSGALG00000017183,ENSGALG00000040276
GO:0044281	small molecule metabolic process	biological_process	0.10713	1	103	1145	1205	15043	ENSGALG00000041988,ENSGALG00000026781,ENSGALG00000010125,ENSGALG00000013073,ENSGALG00000034397,ENSGALG00000002397,ENSGALG00000005361,ENSGALG00000028991,ENSGALG00000028982,ENSGALG00000025822,ENSGALG00000007109,ENSGALG00000009292,ENSGALG00000029435,ENSGALG00000033635,ENSGALG00000007267,ENSGALG00000041965,ENSGALG00000016491,ENSGALG00000012418,ENSGALG00000004940,ENSGALG00000037325,ENSGALG00000031563,…
GO:0048525	negative regulation of viral process	biological_process	0.10804	1	6	1145	43	15043	ENSGALG00000010560,ENSGALG00000016400,ENSGALG00000045534,ENSGALG00000028284,ENSGALG00000013723,ENSGALG00000006453
GO:0006695	cholesterol biosynthetic process	biological_process	0.10821	1	4	1145	24	15043	ENSGALG00000004106,ENSGALG00000016491,ENSGALG00000007109,ENSGALG00000014948
GO:0051016	barbed-end actin filament capping	biological_process	0.10842	1	3	1145	16	15043	ENSGALG00000001547,ENSGALG00000043437,ENSGALG00000026948
GO:0001836	release of cytochrome c from mitochondria	biological_process	0.10888	1	5	1145	33	15043	ENSGALG00000031493,ENSGALG00000012885,ENSGALG00000009179,ENSGALG00000015108,ENSGALG00000006992
GO:0055064	chloride ion homeostasis	biological_process	0.10911	1	2	1145	8	15043	ENSGALG00000004945,ENSGALG00000014690
GO:0008066	glutamate receptor activity	molecular_function	0.10922	1	4	1145	26	15043	ENSGALG00000002840,XLOC_045086,ENSGALG00000009405,ENSGALG00000026241
GO:0035567	non-canonical Wnt signaling pathway	biological_process	0.1098	1	6	1145	44	15043	ENSGALG00000031997,ENSGALG00000003767,ENSGALG00000030979,ENSGALG00000006087,ENSGALG00000008635,ENSGALG00000010055
GO:0043558	regulation of translational initiation in response to stress	biological_process	0.1098	1	2	1145	8	15043	ENSGALG00000009565,ENSGALG00000010560
GO:0032469	endoplasmic reticulum calcium ion homeostasis	biological_process	0.11008	1	3	1145	16	15043	ENSGALG00000031493,ENSGALG00000012885,ENSGALG00000006775
GO:0061430	bone trabecula morphogenesis	biological_process	0.11031	1	2	1145	8	15043	ENSGALG00000038848,ENSGALG00000041555
GO:0043405	regulation of MAP kinase activity	biological_process	0.11067	1	19	1145	188	15043	ENSGALG00000032618,ENSGALG00000023521,ENSGALG00000028155,ENSGALG00000028203,ENSGALG00000010560,ENSGALG00000002840,ENSGALG00000011322,ENSGALG00000014948,ENSGALG00000024024,ENSGALG00000029514,ENSGALG00000038089,ENSGALG00000028420,ENSGALG00000002766,ENSGALG00000029968,ENSGALG00000053549,ENSGALG00000003113,ENSGALG00000002138,ENSGALG00000013892,ENSGALG00000027641
GO:0021517	ventral spinal cord development	biological_process	0.11067	1	6	1145	43	15043	ENSGALG00000009270,ENSGALG00000001124,ENSGALG00000005062,ENSGALG00000036497,ENSGALG00000012123,ENSGALG00000029393
GO:0032332	positive regulation of chondrocyte differentiation	biological_process	0.11068	1	3	1145	16	15043	ENSGALG00000040276,ENSGALG00000043064,ENSGALG00000001709
GO:0004908	interleukin-1 receptor activity	molecular_function	0.11078	1	2	1145	8	15043	ENSGALG00000016788,ENSGALG00000030526
GO:0042953	lipoprotein transport	biological_process	0.11159	1	2	1145	8	15043	ENSGALG00000008439,ENSGALG00000016491
GO:0044872	lipoprotein localization	biological_process	0.11159	1	2	1145	8	15043	ENSGALG00000008439,ENSGALG00000016491
GO:1903428	positive regulation of reactive oxygen species biosynthetic process	biological_process	0.11166	1	3	1145	16	15043	ENSGALG00000028284,ENSGALG00000033212,ENSGALG00000008439
GO:0005641	nuclear envelope lumen	cellular_component	0.11168	1	2	1145	8	15043	ENSGALG00000041471,ENSGALG00000005857
GO:0045494	photoreceptor cell maintenance	biological_process	0.112	1	4	1145	25	15043	ENSGALG00000026674,ENSGALG00000031301,ENSGALG00000002314,ENSGALG00000038769
GO:0072177	mesonephric duct development	biological_process	0.11242	1	2	1145	8	15043	ENSGALG00000016473,ENSGALG00000006087
GO:0019217	regulation of fatty acid metabolic process	biological_process	0.11246	1	6	1145	44	15043	ENSGALG00000033807,ENSGALG00000041640,ENSGALG00000033635,ENSGALG00000009700,ENSGALG00000007109,ENSGALG00000001299
GO:0031224	intrinsic component of membrane	cellular_component	0.11281	1	311	1145	3871	15043	ENSGALG00000037273,ENSGALG00000003361,ENSGALG00000009179,ENSGALG00000014948,ENSGALG00000006521,ENSGALG00000004064,ENSGALG00000012985,ENSGALG00000016577,ENSGALG00000015675,ENSGALG00000006436,ENSGALG00000003507,ENSGALG00000014069,ENSGALG00000005242,ENSGALG00000028759,ENSGALG00000002299,ENSGALG00000044866,ENSGALG00000004261,ENSGALG00000051843,ENSGALG00000041644,ENSGALG00000044874,ENSGALG00000039696,…
GO:0031143	pseudopodium	cellular_component	0.11325	1	2	1145	8	15043	ENSGALG00000014984,ENSGALG00000036496
GO:0072182	regulation of nephron tubule epithelial cell differentiation	biological_process	0.11339	1	2	1145	8	15043	ENSGALG00000016473,ENSGALG00000011823
GO:0045669	positive regulation of osteoblast differentiation	biological_process	0.11345	1	6	1145	45	15043	ENSGALG00000040180,ENSGALG00000043555,ENSGALG00000006453,ENSGALG00000040276,ENSGALG00000038848,ENSGALG00000008014
GO:1990316	Atg1/ULK1 kinase complex	cellular_component	0.11352	1	2	1145	8	15043	ENSGALG00000004350,ENSGALG00000015259
GO:0051272	positive regulation of cellular component movement	biological_process	0.11352	1	29	1145	309	15043	ENSGALG00000028341,ENSGALG00000011468,ENSGALG00000026944,ENSGALG00000023521,ENSGALG00000040368,ENSGALG00000012747,ENSGALG00000041640,ENSGALG00000007744,ENSGALG00000006413,ENSGALG00000033118,ENSGALG00000002583,ENSGALG00000038089,ENSGALG00000041555,ENSGALG00000029514,ENSGALG00000004064,ENSGALG00000001171,ENSGALG00000006796,ENSGALG00000003589,ENSGALG00000006992,ENSGALG00000053549,ENSGALG00000033439,…
GO:0003174	mitral valve development	biological_process	0.11355	1	2	1145	8	15043	ENSGALG00000036497,ENSGALG00000041640
GO:0008395	steroid hydroxylase activity	molecular_function	0.11356	1	4	1145	24	15043	ENSGALG00000025822,ENSGALG00000029435,ENSGALG00000045255,ENSGALG00000004449
GO:0030334	regulation of cell migration	biological_process	0.11369	1	46	1145	517	15043	ENSGALG00000033118,ENSGALG00000005321,ENSGALG00000038089,ENSGALG00000041555,ENSGALG00000041640,ENSGALG00000007744,ENSGALG00000001264,ENSGALG00000028203,ENSGALG00000026944,ENSGALG00000012747,ENSGALG00000023521,ENSGALG00000028341,ENSGALG00000010949,ENSGALG00000016713,ENSGALG00000014984,ENSGALG00000011684,ENSGALG00000001608,ENSGALG00000015132,ENSGALG00000003336,ENSGALG00000004064,ENSGALG00000032628,…
GO:0007286	spermatid development	biological_process	0.1137	1	9	1145	76	15043	ENSGALG00000008281,ENSGALG00000002009,ENSGALG00000031238,ENSGALG00000013484,ENSGALG00000007758,ENSGALG00000009100,ENSGALG00000042577,ENSGALG00000035185,ENSGALG00000007959
GO:0010469	regulation of signaling receptor activity	biological_process	0.11377	1	10	1145	86	15043	ENSGALG00000051882,ENSGALG00000045875,ENSGALG00000023521,ENSGALG00000015612,ENSGALG00000028759,ENSGALG00000008281,ENSGALG00000039193,ENSGALG00000026091,ENSGALG00000012140,ENSGALG00000034516
GO:0072604	interleukin-6 secretion	biological_process	0.11413	1	3	1145	16	15043	ENSGALG00000014984,ENSGALG00000041640,ENSGALG00000002138
GO:0042734	presynaptic membrane	cellular_component	0.11416	1	8	1145	68	15043	ENSGALG00000040256,ENSGALG00000005332,ENSGALG00000002840,ENSGALG00000011673,ENSGALG00000036925,ENSGALG00000015132,ENSGALG00000023179,ENSGALG00000016548
GO:0048365	Rac GTPase binding	molecular_function	0.11434	1	6	1145	46	15043	ENSGALG00000002193,ENSGALG00000002467,ENSGALG00000008947,ENSGALG00000004700,ENSGALG00000011738,ENSGALG00000006707
GO:0035025	positive regulation of Rho protein signal transduction	biological_process	0.11468	1	4	1145	24	15043	ENSGALG00000023379,ENSGALG00000044485,ENSGALG00000041730,ENSGALG00000014984
GO:0007162	negative regulation of cell adhesion	biological_process	0.11497	1	16	1145	156	15043	ENSGALG00000041555,ENSGALG00000001264,ENSGALG00000026137,ENSGALG00000025822,ENSGALG00000016719,ENSGALG00000046159,ENSGALG00000012747,ENSGALG00000008014,ENSGALG00000006479,ENSGALG00000010949,ENSGALG00000006409,ENSGALG00000003169,ENSGALG00000007158,ENSGALG00000036496,ENSGALG00000015132,ENSGALG00000053601
GO:0051897	positive regulation of protein kinase B signaling	biological_process	0.11506	1	7	1145	55	15043	ENSGALG00000030907,ENSGALG00000003775,ENSGALG00000005619,ENSGALG00000038089,ENSGALG00000011468,ENSGALG00000033212,ENSGALG00000053549
GO:0032101	regulation of response to external stimulus	biological_process	0.11518	1	38	1145	415	15043	ENSGALG00000029819,ENSGALG00000003775,ENSGALG00000023821,ENSGALG00000046159,ENSGALG00000008014,ENSGALG00000026098,ENSGALG00000030526,ENSGALG00000014840,ENSGALG00000009050,ENSGALG00000026207,ENSGALG00000017040,ENSGALG00000027093,ENSGALG00000016713,ENSGALG00000015833,ENSGALG00000003336,ENSGALG00000027786,ENSGALG00000004591,ENSGALG00000014984,ENSGALG00000011684,ENSGALG00000001171,ENSGALG00000002987,…
GO:0031638	zymogen activation	biological_process	0.1154	1	4	1145	25	15043	ENSGALG00000005086,ENSGALG00000002987,ENSGALG00000012004,ENSGALG00000031493
GO:0003810	protein-glutamine gamma-glutamyltransferase activity	molecular_function	0.11583	1	2	1145	8	15043	ENSGALG00000004804,ENSGALG00000006775
GO:0070169	positive regulation of biomineral tissue development	biological_process	0.11605	1	5	1145	35	15043	ENSGALG00000008014,ENSGALG00000017068,ENSGALG00000016473,ENSGALG00000030550,ENSGALG00000012135
GO:0051549	positive regulation of keratinocyte migration	biological_process	0.11614	1	2	1145	8	15043	ENSGALG00000026944,ENSGALG00000006992
GO:0051049	regulation of transport	biological_process	0.11621	1	86	1145	1012	15043	ENSGALG00000040368,ENSGALG00000012135,ENSGALG00000008439,ENSGALG00000016661,ENSGALG00000000364,ENSGALG00000026011,ENSGALG00000016473,ENSGALG00000035482,ENSGALG00000004980,ENSGALG00000003428,ENSGALG00000006413,ENSGALG00000026091,ENSGALG00000010943,ENSGALG00000015204,ENSGALG00000009066,ENSGALG00000036496,ENSGALG00000003589,ENSGALG00000001299,XLOC_108364,ENSGALG00000012885,ENSGALG00000004165,ENSGALG…
GO:0090207	regulation of triglyceride metabolic process	biological_process	0.11657	1	3	1145	16	15043	ENSGALG00000007109,ENSGALG00000041988,ENSGALG00000029793
GO:0005886	plasma membrane	cellular_component	0.11658	1	224	1145	2787	15043	ENSGALG00000030554,ENSGALG00000026011,ENSGALG00000004980,ENSGALG00000031578,ENSGALG00000019231,ENSGALG00000040368,ENSGALG00000030363,ENSGALG00000014695,ENSGALG00000039872,ENSGALG00000015153,ENSGALG00000016661,ENSGALG00000039724,ENSGALG00000008290,ENSGALG00000042705,ENSGALG00000007779,ENSGALG00000002138,ENSGALG00000007675,ENSGALG00000003113,ENSGALG00000027771,ENSGALG00000013293,ENSGALG00000009066,…
GO:0007157	heterophilic cell-cell adhesion via plasma membrane cell adhesion molecules	biological_process	0.11671	1	3	1145	17	15043	ENSGALG00000036925,ENSGALG00000011823,ENSGALG00000015132
GO:0019957	C-C chemokine binding	molecular_function	0.11697	1	3	1145	15	15043	ENSGALG00000028519,ENSGALG00000007675,ENSGALG00000036627
GO:0016891	endoribonuclease activity, producing 5'-phosphomonoesters	molecular_function	0.11704	1	17	1145	154	15043	ENSGALG00000050186,ENSGALG00000052522,ENSGALG00000045335,ENSGALG00000049069,XLOC_045086,ENSGALG00000047550,ENSGALG00000052108,ENSGALG00000053674,ENSGALG00000050052,XLOC_102645,ENSGALG00000047682,ENSGALG00000049534,ENSGALG00000048095,ENSGALG00000047968,ENSGALG00000048560,ENSGALG00000052636,ENSGALG00000048543
GO:0042532	negative regulation of tyrosine phosphorylation of STAT protein	biological_process	0.11707	1	2	1145	8	15043	ENSGALG00000027786,ENSGALG00000007158
GO:0010804	negative regulation of tumor necrosis factor-mediated signaling pathway	biological_process	0.11749	1	2	1145	8	15043	ENSGALG00000014984,ENSGALG00000030140
GO:0045943	positive regulation of transcription by RNA polymerase I	biological_process	0.11766	1	3	1145	16	15043	ENSGALG00000012135,ENSGALG00000047145,ENSGALG00000003650
GO:0048646	anatomical structure formation involved in morphogenesis	biological_process	0.11772	1	60	1145	688	15043	ENSGALG00000002546,ENSGALG00000028203,ENSGALG00000001124,ENSGALG00000026098,ENSGALG00000041555,ENSGALG00000006491,ENSGALG00000013484,ENSGALG00000001264,ENSGALG00000041640,ENSGALG00000007785,ENSGALG00000003015,ENSGALG00000029819,ENSGALG00000003925,ENSGALG00000031340,ENSGALG00000015132,ENSGALG00000048883,ENSGALG00000030979,ENSGALG00000040971,ENSGALG00000043754,ENSGALG00000036497,ENSGALG00000009050,…
GO:0046914	transition metal ion binding	molecular_function	0.11782	1	71	1145	817	15043	ENSGALG00000006453,ENSGALG00000005932,ENSGALG00000005857,XLOC_108364,ENSGALG00000030397,ENSGALG00000009645,ENSGALG00000041834,ENSGALG00000044760,ENSGALG00000012754,ENSGALG00000032282,ENSGALG00000034030,ENSGALG00000050052,ENSGALG00000007669,ENSGALG00000003641,ENSGALG00000035482,ENSGALG00000042055,ENSGALG00000005028,XLOC_096011,ENSGALG00000050173,ENSGALG00000000542,ENSGALG00000044241,XLOC_103245,EN…
GO:0072170	metanephric tubule development	biological_process	0.11784	1	3	1145	16	15043	ENSGALG00000032282,ENSGALG00000016473,ENSGALG00000011823
GO:0030507	spectrin binding	molecular_function	0.11788	1	3	1145	17	15043	ENSGALG00000038769,ENSGALG00000008940,ENSGALG00000026948
GO:0014733	regulation of skeletal muscle adaptation	biological_process	0.11792	1	2	1145	8	15043	ENSGALG00000011468,ENSGALG00000001459
GO:0098636	protein complex involved in cell adhesion	cellular_component	0.11795	1	4	1145	26	15043	ENSGALG00000050728,ENSGALG00000029378,ENSGALG00000043555,ENSGALG00000008007
GO:0019321	pentose metabolic process	biological_process	0.11795	1	2	1145	8	15043	ENSGALG00000015960,ENSGALG00000010043
GO:0010669	epithelial structure maintenance	biological_process	0.1181	1	3	1145	16	15043	ENSGALG00000051882,ENSGALG00000008290,ENSGALG00000030979
GO:0051044	positive regulation of membrane protein ectodomain proteolysis	biological_process	0.1181	1	2	1145	8	15043	ENSGALG00000053549,ENSGALG00000023521
GO:0031269	pseudopodium assembly	biological_process	0.11823	1	2	1145	8	15043	ENSGALG00000010551,ENSGALG00000014984
GO:2000145	regulation of cell motility	biological_process	0.11838	1	48	1145	543	15043	ENSGALG00000028341,ENSGALG00000028203,ENSGALG00000026944,ENSGALG00000012747,ENSGALG00000023521,ENSGALG00000041640,ENSGALG00000007744,ENSGALG00000001264,ENSGALG00000033118,ENSGALG00000005321,ENSGALG00000041555,ENSGALG00000038089,ENSGALG00000032628,ENSGALG00000004064,ENSGALG00000026383,ENSGALG00000043754,ENSGALG00000001171,ENSGALG00000011684,ENSGALG00000014984,ENSGALG00000001608,ENSGALG00000015132,…
GO:0002328	pro-B cell differentiation	biological_process	0.11851	1	2	1145	8	15043	ENSGALG00000016854,ENSGALG00000036497
GO:0009897	external side of plasma membrane	cellular_component	0.1188	1	19	1145	188	15043	ENSGALG00000045639,ENSGALG00000051054,ENSGALG00000040368,ENSGALG00000031410,ENSGALG00000013101,ENSGALG00000019231,ENSGALG00000008439,ENSGALG00000039480,ENSGALG00000045925,ENSGALG00000001573,ENSGALG00000007620,ENSGALG00000028519,ENSGALG00000045238,ENSGALG00000036627,ENSGALG00000007675,ENSGALG00000002138,ENSGALG00000008267,ENSGALG00000046217,ENSGALG00000047025
GO:0031669	cellular response to nutrient levels	biological_process	0.11918	1	13	1145	121	15043	ENSGALG00000010560,ENSGALG00000009700,ENSGALG00000013892,ENSGALG00000055010,ENSGALG00000012885,ENSGALG00000037043,ENSGALG00000043754,ENSGALG00000026674,ENSGALG00000035219,ENSGALG00000033789,ENSGALG00000017046,ENSGALG00000012135,ENSGALG00000009565
GO:0048592	eye morphogenesis	biological_process	0.11951	1	12	1145	110	15043	ENSGALG00000031493,ENSGALG00000031301,ENSGALG00000000761,ENSGALG00000002546,ENSGALG00000003849,ENSGALG00000032282,ENSGALG00000026207,ENSGALG00000012885,ENSGALG00000041640,ENSGALG00000005062,ENSGALG00000016067,ENSGALG00000012123
GO:0006084	acetyl-CoA metabolic process	biological_process	0.11963	1	4	1145	25	15043	ENSGALG00000009700,ENSGALG00000026392,ENSGALG00000007267,ENSGALG00000002960
GO:0016866	intramolecular transferase activity	molecular_function	0.11984	1	4	1145	25	15043	ENSGALG00000004920,ENSGALG00000015854,ENSGALG00000009091,ENSGALG00000007606
GO:0008289	lipid binding	molecular_function	0.11992	1	43	1145	478	15043	ENSGALG00000005327,ENSGALG00000019233,ENSGALG00000004064,ENSGALG00000012416,ENSGALG00000000241,ENSGALG00000008940,ENSGALG00000005619,ENSGALG00000003242,ENSGALG00000003507,ENSGALG00000016713,ENSGALG00000035935,ENSGALG00000002467,ENSGALG00000031301,ENSGALG00000034150,ENSGALG00000011551,ENSGALG00000007599,ENSGALG00000011612,ENSGALG00000027973,ENSGALG00000044307,ENSGALG00000008727,ENSGALG00000043064,…
GO:1901224	positive regulation of NIK/NF-kappaB signaling	biological_process	0.12002	1	6	1145	45	15043	ENSGALG00000028420,ENSGALG00000010560,ENSGALG00000038089,ENSGALG00000040368,ENSGALG00000024083,ENSGALG00000036496
GO:0045647	negative regulation of erythrocyte differentiation	biological_process	0.12027	1	2	1145	8	15043	ENSGALG00000026590,ENSGALG00000003670
GO:0030203	glycosaminoglycan metabolic process	biological_process	0.12031	1	7	1145	55	15043	ENSGALG00000006413,ENSGALG00000002138,ENSGALG00000009963,ENSGALG00000005643,ENSGALG00000016761,ENSGALG00000010125,ENSGALG00000024056
GO:0019048	modulation by virus of host morphology or physiology	biological_process	0.12057	1	3	1145	17	15043	ENSGALG00000002138,ENSGALG00000042055,ENSGALG00000003383
GO:0098856	intestinal lipid absorption	biological_process	0.1206	1	2	1145	8	15043	ENSGALG00000008439,ENSGALG00000007109
GO:0044241	lipid digestion	biological_process	0.12071	1	2	1145	8	15043	ENSGALG00000008439,ENSGALG00000007109
GO:0019829	cation-transporting ATPase activity	molecular_function	0.12101	1	6	1145	45	15043	ENSGALG00000034294,ENSGALG00000040666,ENSGALG00000006753,ENSGALG00000030550,ENSGALG00000002237,ENSGALG00000009570
GO:0022853	active ion transmembrane transporter activity	molecular_function	0.12101	1	6	1145	45	15043	ENSGALG00000034294,ENSGALG00000006753,ENSGALG00000040666,ENSGALG00000030550,ENSGALG00000002237,ENSGALG00000009570
GO:0042625	ATPase coupled ion transmembrane transporter activity	molecular_function	0.12101	1	6	1145	45	15043	ENSGALG00000034294,ENSGALG00000006753,ENSGALG00000040666,ENSGALG00000009570,ENSGALG00000002237,ENSGALG00000030550
GO:0061450	trophoblast cell migration	biological_process	0.1212	1	2	1145	8	15043	ENSGALG00000011738,ENSGALG00000040368
GO:1901163	regulation of trophoblast cell migration	biological_process	0.1212	1	2	1145	8	15043	ENSGALG00000011738,ENSGALG00000040368
GO:0004033	aldo-keto reductase (NADP) activity	molecular_function	0.12136	1	2	1145	8	15043	ENSGALG00000041965,ENSGALG00000034346
GO:0030195	negative regulation of blood coagulation	biological_process	0.12148	1	4	1145	26	15043	ENSGALG00000002987,ENSGALG00000004293,ENSGALG00000002594,ENSGALG00000046159
GO:1900047	negative regulation of hemostasis	biological_process	0.12148	1	4	1145	26	15043	ENSGALG00000046159,ENSGALG00000002594,ENSGALG00000004293,ENSGALG00000002987
GO:0042359	vitamin D metabolic process	biological_process	0.12154	1	2	1145	8	15043	ENSGALG00000011612,ENSGALG00000027791
GO:0033089	positive regulation of T cell differentiation in thymus	biological_process	0.12193	1	2	1145	8	15043	ENSGALG00000037437,ENSGALG00000053549
GO:0015837	amine transport	biological_process	0.12196	1	6	1145	45	15043	ENSGALG00000008055,ENSGALG00000008490,ENSGALG00000004261,ENSGALG00000013604,ENSGALG00000004165,ENSGALG00000016473
GO:0002756	MyD88-independent toll-like receptor signaling pathway	biological_process	0.12196	1	2	1145	8	15043	ENSGALG00000003595,ENSGALG00000050176
GO:0010033	response to organic substance	biological_process	0.1221	1	138	1145	1667	15043	ENSGALG00000052927,ENSGALG00000008490,ENSGALG00000011823,ENSGALG00000008281,ENSGALG00000028519,ENSGALG00000015209,ENSGALG00000031493,ENSGALG00000003891,ENSGALG00000031702,ENSGALG00000013742,ENSGALG00000039553,ENSGALG00000033498,ENSGALG00000003295,ENSGALG00000021031,ENSGALG00000008909,ENSGALG00000038042,ENSGALG00000016548,ENSGALG00000012418,ENSGALG00000041555,ENSGALG00000040276,ENSGALG00000017068,…
GO:0051798	positive regulation of hair follicle development	biological_process	0.12219	1	2	1145	8	15043	ENSGALG00000007047,ENSGALG00000038848
GO:0051602	response to electrical stimulus	biological_process	0.12229	1	2	1145	8	15043	ENSGALG00000039633,ENSGALG00000026055
GO:1902653	secondary alcohol biosynthetic process	biological_process	0.12244	1	4	1145	25	15043	ENSGALG00000004106,ENSGALG00000016491,ENSGALG00000007109,ENSGALG00000014948
GO:2000482	regulation of interleukin-8 secretion	biological_process	0.12265	1	2	1145	8	15043	ENSGALG00000002138,ENSGALG00000014984
GO:0001708	cell fate specification	biological_process	0.12312	1	8	1145	64	15043	ENSGALG00000029393,ENSGALG00000033439,ENSGALG00000012123,ENSGALG00000016384,ENSGALG00000002191,ENSGALG00000009270,ENSGALG00000004582,ENSGALG00000010133
GO:0055075	potassium ion homeostasis	biological_process	0.12334	1	3	1145	17	15043	ENSGALG00000014690,ENSGALG00000004980,ENSGALG00000004945
GO:0051953	negative regulation of amine transport	biological_process	0.12349	1	2	1145	8	15043	ENSGALG00000016473,ENSGALG00000008490
GO:1905368	peptidase complex	cellular_component	0.12386	1	8	1145	64	15043	ENSGALG00000011174,ENSGALG00000015540,ENSGALG00000001597,ENSGALG00000026225,ENSGALG00000005619,XLOC_108364,ENSGALG00000003122,ENSGALG00000049138
GO:0099601	regulation of neurotransmitter receptor activity	biological_process	0.12389	1	5	1145	36	15043	ENSGALG00000034516,ENSGALG00000039193,ENSGALG00000026091,ENSGALG00000028759,ENSGALG00000045875
GO:0016469	proton-transporting two-sector ATPase complex	cellular_component	0.12397	1	6	1145	44	15043	ENSGALG00000009570,ENSGALG00000002237,ENSGALG00000015372,ENSGALG00000006753,ENSGALG00000034294,ENSGALG00000040666
GO:0097193	intrinsic apoptotic signaling pathway	biological_process	0.12401	1	18	1145	176	15043	ENSGALG00000025822,ENSGALG00000046448,ENSGALG00000035185,ENSGALG00000008014,ENSGALG00000006707,ENSGALG00000003532,ENSGALG00000004661,ENSGALG00000031493,ENSGALG00000004506,ENSGALG00000012135,ENSGALG00000045534,ENSGALG00000013892,ENSGALG00000012885,ENSGALG00000006992,ENSGALG00000021031,ENSGALG00000033635,ENSGALG00000003336,ENSGALG00000013356
GO:0006809	nitric oxide biosynthetic process	biological_process	0.12402	1	4	1145	26	15043	ENSGALG00000025822,ENSGALG00000028284,ENSGALG00000008439,ENSGALG00000033212
GO:0001101	response to acid chemical	biological_process	0.12409	1	14	1145	134	15043	ENSGALG00000008281,ENSGALG00000008014,ENSGALG00000006612,ENSGALG00000007158,ENSGALG00000008439,ENSGALG00000009395,ENSGALG00000008901,ENSGALG00000009700,ENSGALG00000012396,ENSGALG00000043064,ENSGALG00000016473,ENSGALG00000042055,ENSGALG00000038089,ENSGALG00000041555
GO:0006690	icosanoid metabolic process	biological_process	0.1242	1	5	1145	35	15043	ENSGALG00000005857,ENSGALG00000033635,ENSGALG00000026781,ENSGALG00000025822,ENSGALG00000010402
GO:0017062	respiratory chain complex III assembly	biological_process	0.1242	1	2	1145	8	15043	ENSGALG00000029319,ENSGALG00000002519
GO:0034551	mitochondrial respiratory chain complex III assembly	biological_process	0.1242	1	2	1145	8	15043	ENSGALG00000029319,ENSGALG00000002519
GO:0034433	steroid esterification	biological_process	0.12437	1	2	1145	8	15043	ENSGALG00000000241,ENSGALG00000007109
GO:0034434	sterol esterification	biological_process	0.12437	1	2	1145	8	15043	ENSGALG00000007109,ENSGALG00000000241
GO:0034435	cholesterol esterification	biological_process	0.12437	1	2	1145	8	15043	ENSGALG00000000241,ENSGALG00000007109
GO:0044057	regulation of system process	biological_process	0.12447	1	27	1145	285	15043	ENSGALG00000034458,ENSGALG00000007109,ENSGALG00000017103,ENSGALG00000001459,ENSGALG00000026091,ENSGALG00000007785,ENSGALG00000026011,ENSGALG00000013604,ENSGALG00000043555,ENSGALG00000011404,ENSGALG00000004582,ENSGALG00000000364,ENSGALG00000001573,ENSGALG00000011468,ENSGALG00000016719,ENSGALG00000034516,ENSGALG00000022696,ENSGALG00000008349,ENSGALG00000005332,ENSGALG00000008660,ENSGALG00000002191,…
GO:0032048	cardiolipin metabolic process	biological_process	0.12448	1	2	1145	8	15043	ENSGALG00000007181,ENSGALG00000004940
GO:0090073	positive regulation of protein homodimerization activity	biological_process	0.12473	1	2	1145	8	15043	ENSGALG00000016548,ENSGALG00000026944
GO:0007267	cell-cell signaling	biological_process	0.12486	1	75	1145	883	15043	ENSGALG00000006087,ENSGALG00000008490,ENSGALG00000026820,ENSGALG00000008281,ENSGALG00000026903,ENSGALG00000039553,ENSGALG00000023703,ENSGALG00000037325,ENSGALG00000004066,ENSGALG00000014501,ENSGALG00000038042,ENSGALG00000039200,ENSGALG00000005319,ENSGALG00000002840,ENSGALG00000013604,ENSGALG00000041555,ENSGALG00000001573,ENSGALG00000015494,ENSGALG00000002086,ENSGALG00000011673,ENSGALG00000009395,…
GO:0006813	potassium ion transport	biological_process	0.1253	1	17	1145	169	15043	ENSGALG00000004980,ENSGALG00000031359,ENSGALG00000013604,ENSGALG00000030554,ENSGALG00000006521,ENSGALG00000043764,ENSGALG00000011262,ENSGALG00000014690,ENSGALG00000053449,ENSGALG00000022696,ENSGALG00000007047,ENSGALG00000001645,ENSGALG00000042705,ENSGALG00000004097,ENSGALG00000005332,ENSGALG00000004945,ENSGALG00000009066
GO:0099056	integral component of presynaptic membrane	cellular_component	0.12572	1	4	1145	27	15043	ENSGALG00000005332,ENSGALG00000015132,ENSGALG00000036925,ENSGALG00000023179
GO:0032872	regulation of stress-activated MAPK cascade	biological_process	0.12582	1	14	1145	134	15043	ENSGALG00000013742,ENSGALG00000014984,ENSGALG00000029968,ENSGALG00000015259,ENSGALG00000006707,ENSGALG00000028420,ENSGALG00000002987,ENSGALG00000002766,ENSGALG00000029514,ENSGALG00000038089,ENSGALG00000028069,ENSGALG00000010560,ENSGALG00000015443,ENSGALG00000013892
GO:0033028	myeloid cell apoptotic process	biological_process	0.1259	1	3	1145	17	15043	ENSGALG00000002583,ENSGALG00000012885,ENSGALG00000026944
GO:0045582	positive regulation of T cell differentiation	biological_process	0.12625	1	6	1145	46	15043	ENSGALG00000011718,ENSGALG00000003169,ENSGALG00000007158,ENSGALG00000053549,ENSGALG00000037437,ENSGALG00000013956
GO:0099503	secretory vesicle	cellular_component	0.12628	1	22	1145	227	15043	ENSGALG00000011673,ENSGALG00000034150,ENSGALG00000027973,ENSGALG00000012190,ENSGALG00000035185,ENSGALG00000008490,ENSGALG00000029819,ENSGALG00000008055,ENSGALG00000013484,ENSGALG00000031238,ENSGALG00000006453,ENSGALG00000053549,ENSGALG00000032418,ENSGALG00000052061,ENSGALG00000046616,ENSGALG00000019696,ENSGALG00000004955,ENSGALG00000037842,ENSGALG00000022815,ENSGALG00000004165,ENSGALG00000014726,…
GO:0070412	R-SMAD binding	molecular_function	0.12653	1	3	1145	17	15043	ENSGALG00000006491,ENSGALG00000003532,ENSGALG00000012123
GO:0006222	UMP biosynthetic process	biological_process	0.12656	1	2	1145	8	15043	ENSGALG00000013073,ENSGALG00000045427
GO:0009173	pyrimidine ribonucleoside monophosphate metabolic process	biological_process	0.12656	1	2	1145	8	15043	ENSGALG00000045427,ENSGALG00000013073
GO:0009174	pyrimidine ribonucleoside monophosphate biosynthetic process	biological_process	0.12656	1	2	1145	8	15043	ENSGALG00000045427,ENSGALG00000013073
GO:0046049	UMP metabolic process	biological_process	0.12656	1	2	1145	8	15043	ENSGALG00000013073,ENSGALG00000045427
GO:0008146	sulfotransferase activity	molecular_function	0.12723	1	7	1145	55	15043	ENSGALG00000011287,ENSGALG00000006440,ENSGALG00000019489,ENSGALG00000005886,ENSGALG00000046375,ENSGALG00000024056,ENSGALG00000004903
GO:0002757	immune response-activating signal transduction	biological_process	0.12756	1	20	1145	203	15043	ENSGALG00000039480,ENSGALG00000016661,ENSGALG00000016173,ENSGALG00000045925,ENSGALG00000032348,ENSGALG00000023821,ENSGALG00000013742,ENSGALG00000013101,ENSGALG00000016719,ENSGALG00000008439,ENSGALG00000050176,ENSGALG00000012885,ENSGALG00000027093,ENSGALG00000053601,ENSGALG00000009639,ENSGALG00000016400,ENSGALG00000003595,ENSGALG00000011684,ENSGALG00000014984,ENSGALG00000006453
GO:0048515	spermatid differentiation	biological_process	0.12833	1	9	1145	78	15043	ENSGALG00000008281,ENSGALG00000031238,ENSGALG00000002009,ENSGALG00000007758,ENSGALG00000013484,ENSGALG00000007959,ENSGALG00000035185,ENSGALG00000042577,ENSGALG00000009100
GO:0061008	hepaticobiliary system development	biological_process	0.12853	1	8	1145	67	15043	ENSGALG00000004593,ENSGALG00000048565,ENSGALG00000024024,ENSGALG00000026944,ENSGALG00000031340,ENSGALG00000015259,ENSGALG00000030979,ENSGALG00000008014
GO:1901796	regulation of signal transduction by p53 class mediator	biological_process	0.12855	1	6	1145	45	15043	ENSGALG00000046448,ENSGALG00000003532,ENSGALG00000041640,ENSGALG00000028203,ENSGALG00000006491,ENSGALG00000053353
GO:0005243	gap junction channel activity	molecular_function	0.12862	1	2	1145	8	15043	ENSGALG00000015488,ENSGALG00000039751
GO:0050778	positive regulation of immune response	biological_process	0.12896	1	30	1145	321	15043	ENSGALG00000030007,ENSGALG00000050176,ENSGALG00000012885,ENSGALG00000014840,ENSGALG00000017040,ENSGALG00000027093,ENSGALG00000016400,ENSGALG00000053601,ENSGALG00000009639,ENSGALG00000016788,ENSGALG00000035260,ENSGALG00000003595,ENSGALG00000053549,ENSGALG00000006453,ENSGALG00000014984,ENSGALG00000013356,ENSGALG00000011684,ENSGALG00000011718,ENSGALG00000013956,ENSGALG00000002507,ENSGALG00000045925,…
GO:0033627	cell adhesion mediated by integrin	biological_process	0.12919	1	6	1145	47	15043	ENSGALG00000025822,ENSGALG00000053601,ENSGALG00000008007,ENSGALG00000003589,ENSGALG00000006409,ENSGALG00000043555
GO:1903078	positive regulation of protein localization to plasma membrane	biological_process	0.12967	1	5	1145	36	15043	XLOC_075955,ENSGALG00000004064,ENSGALG00000038089,ENSGALG00000026944,ENSGALG00000013742
GO:0051379	epinephrine binding	molecular_function	0.12978	1	2	1145	8	15043	ENSGALG00000019018,ENSGALG00000023521
GO:0016303	1-phosphatidylinositol-3-kinase activity	molecular_function	0.13005	1	2	1145	9	15043	ENSGALG00000037043,ENSGALG00000002583
GO:0046461	neutral lipid catabolic process	biological_process	0.13009	1	3	1145	17	15043	ENSGALG00000016491,ENSGALG00000004230,ENSGALG00000007109
GO:0046464	acylglycerol catabolic process	biological_process	0.13009	1	3	1145	17	15043	ENSGALG00000004230,ENSGALG00000016491,ENSGALG00000007109
GO:0004016	adenylate cyclase activity	molecular_function	0.1301	1	2	1145	9	15043	ENSGALG00000007779,ENSGALG00000031170
GO:0002920	regulation of humoral immune response	biological_process	0.13041	1	3	1145	17	15043	ENSGALG00000030007,ENSGALG00000014840,ENSGALG00000017040
GO:0007610	behavior	biological_process	0.1307	1	34	1145	373	15043	ENSGALG00000003113,ENSGALG00000012885,ENSGALG00000010688,ENSGALG00000014725,ENSGALG00000032634,ENSGALG00000006796,ENSGALG00000001299,ENSGALG00000033432,ENSGALG00000038042,ENSGALG00000010943,ENSGALG00000009066,ENSGALG00000012757,ENSGALG00000046448,ENSGALG00000008490,ENSGALG00000007669,ENSGALG00000032282,ENSGALG00000047578,ENSGALG00000043047,ENSGALG00000008060,ENSGALG00000009100,ENSGALG00000034025,…
GO:0050681	androgen receptor binding	molecular_function	0.13126	1	3	1145	17	15043	ENSGALG00000040368,ENSGALG00000047145,ENSGALG00000003532
GO:0003341	cilium movement	biological_process	0.13128	1	6	1145	46	15043	ENSGALG00000007417,ENSGALG00000012997,ENSGALG00000012588,ENSGALG00000007731,ENSGALG00000000540,ENSGALG00000032634
GO:0021564	vagus nerve development	biological_process	0.13172	1	1	1145	2	15043	ENSGALG00000003999
GO:0016702	oxidoreductase activity, acting on single donors with incorporation of molecular oxygen, incorporation of two atoms of oxygen	molecular_function	0.13198	1	3	1145	17	15043	ENSGALG00000005857,ENSGALG00000004343,ENSGALG00000044760
GO:0097104	postsynaptic membrane assembly	biological_process	0.13239	1	2	1145	9	15043	ENSGALG00000034436,ENSGALG00000015132
GO:0099634	postsynaptic specialization membrane	cellular_component	0.1327	1	7	1145	59	15043	ENSGALG00000034516,ENSGALG00000026091,ENSGALG00000031170,ENSGALG00000015132,ENSGALG00000042159,ENSGALG00000009066,ENSGALG00000002864
GO:0000303	response to superoxide	biological_process	0.1327	1	3	1145	17	15043	ENSGALG00000018557,ENSGALG00000007109,ENSGALG00000008439
GO:0000305	response to oxygen radical	biological_process	0.1327	1	3	1145	17	15043	ENSGALG00000007109,ENSGALG00000018557,ENSGALG00000008439
GO:0007569	cell aging	biological_process	0.13312	1	8	1145	68	15043	ENSGALG00000034456,ENSGALG00000040368,ENSGALG00000003641,ENSGALG00000012885,ENSGALG00000014725,ENSGALG00000028069,ENSGALG00000026137,ENSGALG00000041640
GO:0060072	large conductance calcium-activated potassium channel activity	molecular_function	0.13315	1	1	1145	2	15043	ENSGALG00000004980
GO:0045071	negative regulation of viral genome replication	biological_process	0.13322	1	4	1145	26	15043	ENSGALG00000013723,ENSGALG00000006453,ENSGALG00000016400,ENSGALG00000010560
GO:0005249	voltage-gated potassium channel activity	molecular_function	0.13333	1	9	1145	78	15043	XLOC_014500,ENSGALG00000009066,ENSGALG00000011262,ENSGALG00000043764,ENSGALG00000001645,ENSGALG00000042705,ENSGALG00000004097,ENSGALG00000004980,ENSGALG00000022696
GO:0030141	secretory granule	cellular_component	0.13337	1	14	1145	134	15043	ENSGALG00000031238,ENSGALG00000006453,ENSGALG00000053549,ENSGALG00000034150,ENSGALG00000032418,ENSGALG00000027973,ENSGALG00000019696,ENSGALG00000046616,ENSGALG00000037842,ENSGALG00000022815,ENSGALG00000008490,ENSGALG00000029819,ENSGALG00000004700,ENSGALG00000013484
GO:0051179	localization	biological_process	0.13358	1	324	1145	4097	15043	ENSGALG00000014695,XLOC_014500,ENSGALG00000002974,ENSGALG00000006009,ENSGALG00000026011,ENSGALG00000015645,ENSGALG00000053868,ENSGALG00000008874,ENSGALG00000004945,ENSGALG00000006753,ENSGALG00000001299,ENSGALG00000003589,ENSGALG00000030822,ENSGALG00000018534,ENSGALG00000009066,ENSGALG00000045478,ENSGALG00000035219,ENSGALG00000007675,ENSGALG00000032634,ENSGALG00000039724,ENSGALG00000007047,ENSGALG…
GO:0010959	regulation of metal ion transport	biological_process	0.13365	1	19	1145	194	15043	ENSGALG00000007047,ENSGALG00000005332,ENSGALG00000012885,ENSGALG00000004097,ENSGALG00000009050,ENSGALG00000022696,ENSGALG00000032506,ENSGALG00000030550,ENSGALG00000004064,ENSGALG00000044485,ENSGALG00000013604,ENSGALG00000026241,ENSGALG00000016473,ENSGALG00000031359,ENSGALG00000006413,ENSGALG00000031493,ENSGALG00000001573,ENSGALG00000000364,ENSGALG00000043764
GO:0050839	cell adhesion molecule binding	molecular_function	0.1337	1	14	1145	139	15043	ENSGALG00000015132,ENSGALG00000040368,ENSGALG00000026674,ENSGALG00000013742,ENSGALG00000017046,ENSGALG00000053549,ENSGALG00000005319,ENSGALG00000028341,ENSGALG00000003589,ENSGALG00000043555,ENSGALG00000005321,ENSGALG00000010949,ENSGALG00000054783,ENSGALG00000035094
GO:0050855	regulation of B cell receptor signaling pathway	biological_process	0.13382	1	2	1145	9	15043	ENSGALG00000011684,ENSGALG00000053601
GO:0050819	negative regulation of coagulation	biological_process	0.13387	1	4	1145	27	15043	ENSGALG00000046159,ENSGALG00000002594,ENSGALG00000004293,ENSGALG00000002987
GO:0098609	cell-cell adhesion	biological_process	0.13395	1	41	1145	462	15043	ENSGALG00000052653,ENSGALG00000006796,ENSGALG00000005319,ENSGALG00000017229,ENSGALG00000007337,ENSGALG00000053549,ENSGALG00000013293,ENSGALG00000026948,ENSGALG00000012885,ENSGALG00000002314,ENSGALG00000006479,ENSGALG00000013742,ENSGALG00000046772,ENSGALG00000016719,ENSGALG00000011718,ENSGALG00000007109,ENSGALG00000025822,ENSGALG00000015058,ENSGALG00000042159,ENSGALG00000016908,ENSGALG00000011823,…
GO:0097112	gamma-aminobutyric acid receptor clustering	biological_process	0.134	1	1	1145	2	15043	ENSGALG00000009395
GO:0008332	low voltage-gated calcium channel activity	molecular_function	0.13408	1	1	1145	2	15043	ENSGALG00000005215
GO:0086046	membrane depolarization during SA node cell action potential	biological_process	0.1341	1	1	1145	2	15043	ENSGALG00000005332
GO:0086059	voltage-gated calcium channel activity involved SA node cell action potential	molecular_function	0.1341	1	1	1145	2	15043	ENSGALG00000005332
GO:0002684	positive regulation of immune system process	biological_process	0.13412	1	43	1145	480	15043	ENSGALG00000002507,ENSGALG00000002583,ENSGALG00000011718,ENSGALG00000013742,ENSGALG00000033520,ENSGALG00000040368,ENSGALG00000016719,ENSGALG00000008439,ENSGALG00000013101,ENSGALG00000016173,ENSGALG00000016661,ENSGALG00000032348,ENSGALG00000012885,ENSGALG00000030007,ENSGALG00000003595,ENSGALG00000053549,ENSGALG00000006453,ENSGALG00000009639,ENSGALG00000053601,ENSGALG00000016788,ENSGALG00000035260,…
GO:0050859	negative regulation of B cell receptor signaling pathway	biological_process	0.13416	1	1	1145	2	15043	ENSGALG00000053601
GO:0005588	collagen type V trimer	cellular_component	0.13427	1	1	1145	2	15043	ENSGALG00000002546
GO:1903225	negative regulation of endodermal cell differentiation	biological_process	0.13427	1	1	1145	2	15043	ENSGALG00000002546
GO:0048407	platelet-derived growth factor binding	molecular_function	0.13433	1	2	1145	9	15043	ENSGALG00000041555,ENSGALG00000002546
GO:0043259	laminin-10 complex	cellular_component	0.13435	1	1	1145	2	15043	ENSGALG00000005321
GO:0014042	positive regulation of neuron maturation	biological_process	0.13444	1	1	1145	2	15043	ENSGALG00000012885
GO:0018242	protein O-linked glycosylation via serine	biological_process	0.13448	1	2	1145	9	15043	ENSGALG00000016862,ENSGALG00000001740
GO:1902683	regulation of receptor localization to synapse	biological_process	0.13448	1	2	1145	9	15043	ENSGALG00000047861,ENSGALG00000049165
GO:0007588	excretion	biological_process	0.1346	1	3	1145	17	15043	ENSGALG00000040666,ENSGALG00000004980,ENSGALG00000000364
GO:0005006	epidermal growth factor-activated receptor activity	molecular_function	0.13461	1	1	1145	2	15043	ENSGALG00000038089
GO:0007254	JNK cascade	biological_process	0.13469	1	12	1145	113	15043	ENSGALG00000002987,ENSGALG00000002766,ENSGALG00000015259,ENSGALG00000006707,ENSGALG00000028420,ENSGALG00000014984,ENSGALG00000029968,ENSGALG00000013892,ENSGALG00000015443,ENSGALG00000028069,ENSGALG00000029514,ENSGALG00000038089
GO:0030316	osteoclast differentiation	biological_process	0.1347	1	7	1145	58	15043	ENSGALG00000006087,ENSGALG00000038629,ENSGALG00000008014,ENSGALG00000012140,ENSGALG00000003670,ENSGALG00000009100,ENSGALG00000033520
GO:0048170	positive regulation of long-term neuronal synaptic plasticity	biological_process	0.13476	1	1	1145	2	15043	ENSGALG00000008281
GO:0061554	ganglion formation	biological_process	0.13485	1	1	1145	2	15043	ENSGALG00000015132
GO:0061559	cranial ganglion morphogenesis	biological_process	0.13485	1	1	1145	2	15043	ENSGALG00000015132
GO:0061560	cranial ganglion formation	biological_process	0.13485	1	1	1145	2	15043	ENSGALG00000015132
GO:0032029	myosin tail binding	molecular_function	0.13489	1	1	1145	2	15043	ENSGALG00000008940
GO:0005228	intracellular sodium activated potassium channel activity	molecular_function	0.13497	1	1	1145	2	15043	ENSGALG00000001645
GO:0048483	autonomic nervous system development	biological_process	0.13498	1	5	1145	36	15043	ENSGALG00000040971,ENSGALG00000007466,ENSGALG00000003999,ENSGALG00000036497,ENSGALG00000007620
GO:0061709	reticulophagy	biological_process	0.13515	1	1	1145	2	15043	ENSGALG00000015259
GO:0032391	photoreceptor connecting cilium	cellular_component	0.13517	1	4	1145	27	15043	ENSGALG00000038769,ENSGALG00000015878,ENSGALG00000008940,ENSGALG00000008810
GO:0051481	negative regulation of cytosolic calcium ion concentration	biological_process	0.13517	1	1	1145	2	15043	ENSGALG00000030550
GO:0016935	glycine-gated chloride channel complex	cellular_component	0.13519	1	1	1145	2	15043	ENSGALG00000009395
GO:0007158	neuron cell-cell adhesion	biological_process	0.13521	1	2	1145	9	15043	ENSGALG00000039193,ENSGALG00000034436
GO:0030144	alpha-1,6-mannosylglycoprotein 6-beta-N-acetylglucosaminyltransferase activity	molecular_function	0.13522	1	1	1145	2	15043	ENSGALG00000001740
GO:0070492	oligosaccharide binding	molecular_function	0.13524	1	1	1145	2	15043	ENSGALG00000006830
GO:0016493	C-C chemokine receptor activity	molecular_function	0.13534	1	3	1145	16	15043	ENSGALG00000007675,ENSGALG00000028519,ENSGALG00000036627
GO:0032355	response to estradiol	biological_process	0.13539	1	4	1145	26	15043	ENSGALG00000004064,ENSGALG00000038848,ENSGALG00000038089,ENSGALG00000008901
GO:0000829	inositol heptakisphosphate kinase activity	molecular_function	0.13554	1	1	1145	2	15043	ENSGALG00000008385
GO:0033857	diphosphoinositol-pentakisphosphate kinase activity	molecular_function	0.13554	1	1	1145	2	15043	ENSGALG00000008385
GO:0052723	inositol hexakisphosphate 1-kinase activity	molecular_function	0.13554	1	1	1145	2	15043	ENSGALG00000008385
GO:0052724	inositol hexakisphosphate 3-kinase activity	molecular_function	0.13554	1	1	1145	2	15043	ENSGALG00000008385
GO:0102092	5-diphosphoinositol pentakisphosphate 3-kinase activity	molecular_function	0.13554	1	1	1145	2	15043	ENSGALG00000008385
GO:0006808	regulation of nitrogen utilization	biological_process	0.1356	1	1	1145	2	15043	ENSGALG00000012885
GO:0019740	nitrogen utilization	biological_process	0.1356	1	1	1145	2	15043	ENSGALG00000012885
GO:0003956	NAD(P)+-protein-arginine ADP-ribosyltransferase activity	molecular_function	0.1356	1	2	1145	8	15043	ENSGALG00000032614,ENSGALG00000000871
GO:0060979	vasculogenesis involved in coronary vascular morphogenesis	biological_process	0.13565	1	1	1145	2	15043	ENSGALG00000028203
GO:0003835	beta-galactoside alpha-2,6-sialyltransferase activity	molecular_function	0.1357	1	1	1145	2	15043	ENSGALG00000005550
GO:0030289	protein phosphatase 4 complex	cellular_component	0.13584	1	1	1145	2	15043	ENSGALG00000032092
GO:0034681	integrin alpha11-beta1 complex	cellular_component	0.13588	1	1	1145	2	15043	ENSGALG00000008007
GO:0005593	FACIT collagen trimer	cellular_component	0.13589	1	1	1145	2	15043	ENSGALG00000015970
GO:0005594	collagen type IX trimer	cellular_component	0.13589	1	1	1145	2	15043	ENSGALG00000015970
GO:1903307	positive regulation of regulated secretory pathway	biological_process	0.13593	1	4	1145	27	15043	ENSGALG00000005215,ENSGALG00000014984,ENSGALG00000005332,ENSGALG00000045529
GO:0001905	activation of membrane attack complex	biological_process	0.13593	1	1	1145	2	15043	ENSGALG00000014840
GO:0001969	regulation of activation of membrane attack complex	biological_process	0.13593	1	1	1145	2	15043	ENSGALG00000014840
GO:0001970	positive regulation of activation of membrane attack complex	biological_process	0.13593	1	1	1145	2	15043	ENSGALG00000014840
GO:0004597	peptide-aspartate beta-dioxygenase activity	molecular_function	0.13598	1	1	1145	2	15043	ENSGALG00000030112
GO:0071307	cellular response to vitamin K	biological_process	0.13606	1	1	1145	2	15043	ENSGALG00000017046
GO:2001179	regulation of interleukin-10 secretion	biological_process	0.13607	1	1	1145	2	15043	ENSGALG00000016719
GO:0097252	oligodendrocyte apoptotic process	biological_process	0.13616	1	1	1145	2	15043	ENSGALG00000016719
GO:0071310	cellular response to organic substance	biological_process	0.13627	1	119	1145	1434	15043	ENSGALG00000019201,ENSGALG00000039461,ENSGALG00000041555,ENSGALG00000041932,ENSGALG00000043555,ENSGALG00000026098,ENSGALG00000039690,ENSGALG00000040276,ENSGALG00000011355,ENSGALG00000017068,ENSGALG00000004593,ENSGALG00000047145,ENSGALG00000026207,ENSGALG00000007959,ENSGALG00000036001,ENSGALG00000000720,ENSGALG00000036627,ENSGALG00000037437,ENSGALG00000030907,ENSGALG00000040971,ENSGALG00000036497,…
GO:0005345	purine nucleobase transmembrane transporter activity	molecular_function	0.13664	1	1	1145	2	15043	ENSGALG00000004261
GO:0005350	pyrimidine nucleobase transmembrane transporter activity	molecular_function	0.13664	1	1	1145	2	15043	ENSGALG00000004261
GO:0006863	purine nucleobase transport	biological_process	0.13664	1	1	1145	2	15043	ENSGALG00000004261
GO:0015205	nucleobase transmembrane transporter activity	molecular_function	0.13664	1	1	1145	2	15043	ENSGALG00000004261
GO:0015851	nucleobase transport	biological_process	0.13664	1	1	1145	2	15043	ENSGALG00000004261
GO:0015855	pyrimidine nucleobase transport	biological_process	0.13664	1	1	1145	2	15043	ENSGALG00000004261
GO:1904823	purine nucleobase transmembrane transport	biological_process	0.13664	1	1	1145	2	15043	ENSGALG00000004261
GO:0046209	nitric oxide metabolic process	biological_process	0.13665	1	4	1145	27	15043	ENSGALG00000028284,ENSGALG00000033212,ENSGALG00000008439,ENSGALG00000025822
GO:0070302	regulation of stress-activated protein kinase signaling cascade	biological_process	0.13667	1	14	1145	136	15043	ENSGALG00000029968,ENSGALG00000014984,ENSGALG00000013742,ENSGALG00000002766,ENSGALG00000002987,ENSGALG00000015259,ENSGALG00000028420,ENSGALG00000006707,ENSGALG00000028069,ENSGALG00000038089,ENSGALG00000029514,ENSGALG00000013892,ENSGALG00000015443,ENSGALG00000010560
GO:0007435	salivary gland morphogenesis	biological_process	0.13668	1	4	1145	28	15043	ENSGALG00000006775,ENSGALG00000012123,ENSGALG00000038089,ENSGALG00000005321
GO:0031994	insulin-like growth factor I binding	molecular_function	0.1367	1	2	1145	9	15043	ENSGALG00000011468,ENSGALG00000043493
GO:0016191	synaptic vesicle uncoating	biological_process	0.13674	1	1	1145	2	15043	ENSGALG00000001121
GO:0043555	regulation of translation in response to stress	biological_process	0.1369	1	2	1145	9	15043	ENSGALG00000009565,ENSGALG00000010560
GO:0019777	Atg12 transferase activity	molecular_function	0.13694	1	1	1145	2	15043	ENSGALG00000015204
GO:0034440	lipid oxidation	biological_process	0.13707	1	7	1145	57	15043	ENSGALG00000031563,ENSGALG00000007832,ENSGALG00000041640,ENSGALG00000009700,ENSGALG00000021843,ENSGALG00000016713,ENSGALG00000033807
GO:0007193	adenylate cyclase-inhibiting G-protein coupled receptor signaling pathway	biological_process	0.13716	1	6	1145	46	15043	ENSGALG00000053770,ENSGALG00000015494,ENSGALG00000002840,ENSGALG00000026055,ENSGALG00000009100,ENSGALG00000023521
GO:0090651	apical cytoplasm	cellular_component	0.13728	1	1	1145	2	15043	ENSGALG00000001936
GO:0004067	asparaginase activity	molecular_function	0.13728	1	1	1145	2	15043	ENSGALG00000011572
GO:0005903	brush border	cellular_component	0.13733	1	7	1145	59	15043	ENSGALG00000043437,ENSGALG00000013742,ENSGALG00000008439,ENSGALG00000031410,ENSGALG00000036496,ENSGALG00000001936,ENSGALG00000040666
GO:1902473	regulation of protein localization to synapse	biological_process	0.13735	1	2	1145	9	15043	ENSGALG00000047861,ENSGALG00000049165
GO:0072160	nephron tubule epithelial cell differentiation	biological_process	0.13741	1	2	1145	9	15043	ENSGALG00000011823,ENSGALG00000016473
GO:0047238	glucuronosyl-N-acetylgalactosaminyl-proteoglycan 4-beta-N-acetylgalactosaminyltransferase activity	molecular_function	0.13748	1	1	1145	2	15043	ENSGALG00000010125
GO:0042709	succinate-CoA ligase complex	cellular_component	0.1375	1	1	1145	2	15043	ENSGALG00000016993
GO:0034338	short-chain carboxylesterase activity	molecular_function	0.13791	1	1	1145	2	15043	ENSGALG00000014938
GO:0051793	medium-chain fatty acid catabolic process	biological_process	0.13791	1	1	1145	2	15043	ENSGALG00000014938
GO:0007186	G-protein coupled receptor signaling pathway	biological_process	0.13803	1	62	1145	698	15043	ENSGALG00000012140,ENSGALG00000040168,ENSGALG00000032363,ENSGALG00000007466,ENSGALG00000053770,ENSGALG00000005332,ENSGALG00000009100,ENSGALG00000036627,ENSGALG00000023379,ENSGALG00000044485,ENSGALG00000019018,ENSGALG00000004064,ENSGALG00000002564,ENSGALG00000047424,ENSGALG00000049551,ENSGALG00000014984,ENSGALG00000033535,ENSGALG00000002840,ENSGALG00000026055,ENSGALG00000013604,ENSGALG00000044431,…
GO:0006642	triglyceride mobilization	biological_process	0.13808	1	1	1145	2	15043	ENSGALG00000016491
GO:0003373	dynamin family protein polymerization involved in membrane fission	biological_process	0.13819	1	1	1145	2	15043	ENSGALG00000016142
GO:0003374	dynamin family protein polymerization involved in mitochondrial fission	biological_process	0.13819	1	1	1145	2	15043	ENSGALG00000016142
GO:0042489	negative regulation of odontogenesis of dentin-containing tooth	biological_process	0.13829	1	1	1145	2	15043	ENSGALG00000043167
GO:0050747	positive regulation of lipoprotein metabolic process	biological_process	0.13837	1	1	1145	2	15043	ENSGALG00000009503
GO:1903061	positive regulation of protein lipidation	biological_process	0.13837	1	1	1145	2	15043	ENSGALG00000009503
GO:0043266	regulation of potassium ion transport	biological_process	0.13839	1	7	1145	58	15043	ENSGALG00000043764,ENSGALG00000022696,ENSGALG00000031359,ENSGALG00000007047,ENSGALG00000013604,ENSGALG00000004097,ENSGALG00000005332
GO:0005427	proton-dependent oligopeptide secondary active transmembrane transporter activity	molecular_function	0.13844	1	1	1145	2	15043	ENSGALG00000035094
GO:0015322	secondary active oligopeptide transmembrane transporter activity	molecular_function	0.13844	1	1	1145	2	15043	ENSGALG00000035094
GO:1901509	regulation of endothelial tube morphogenesis	biological_process	0.13851	1	1	1145	2	15043	ENSGALG00000003295
GO:0031527	filopodium membrane	cellular_component	0.13858	1	2	1145	9	15043	ENSGALG00000026055,ENSGALG00000026944
GO:0033148	positive regulation of intracellular estrogen receptor signaling pathway	biological_process	0.13869	1	2	1145	9	15043	ENSGALG00000031702,ENSGALG00000009100
GO:0045341	MHC class I biosynthetic process	biological_process	0.13897	1	1	1145	2	15043	ENSGALG00000007171
GO:0045343	regulation of MHC class I biosynthetic process	biological_process	0.13897	1	1	1145	2	15043	ENSGALG00000007171
GO:0045345	positive regulation of MHC class I biosynthetic process	biological_process	0.13897	1	1	1145	2	15043	ENSGALG00000007171
GO:0035082	axoneme assembly	biological_process	0.13897	1	6	1145	47	15043	ENSGALG00000042577,ENSGALG00000000540,ENSGALG00000008281,ENSGALG00000037842,ENSGALG00000012997,ENSGALG00000007417
GO:1903426	regulation of reactive oxygen species biosynthetic process	biological_process	0.13898	1	4	1145	27	15043	ENSGALG00000002519,ENSGALG00000008439,ENSGALG00000033212,ENSGALG00000028284
GO:0050890	cognition	biological_process	0.13907	1	16	1145	161	15043	ENSGALG00000006217,ENSGALG00000001299,ENSGALG00000008947,ENSGALG00000031170,ENSGALG00000010688,ENSGALG00000034025,ENSGALG00000039633,ENSGALG00000014725,ENSGALG00000008060,ENSGALG00000003113,ENSGALG00000043047,ENSGALG00000032282,ENSGALG00000005891,ENSGALG00000013604,ENSGALG00000014948,ENSGALG00000046448
GO:0050789	regulation of biological process	biological_process	0.13917	1	567	1145	7272	15043	ENSGALG00000039480,ENSGALG00000043764,ENSGALG00000026098,ENSGALG00000027973,ENSGALG00000003849,ENSGALG00000009395,ENSGALG00000007744,ENSGALG00000007785,ENSGALG00000019201,ENSGALG00000039461,ENSGALG00000001709,ENSGALG00000026241,ENSGALG00000013604,ENSGALG00000023379,ENSGALG00000005099,ENSGALG00000030907,ENSGALG00000016400,ENSGALG00000049204,ENSGALG00000014984,ENSGALG00000003169,ENSGALG00000050176,…
GO:0032530	regulation of microvillus organization	biological_process	0.13927	1	2	1145	9	15043	ENSGALG00000013742,ENSGALG00000006409
GO:0006570	tyrosine metabolic process	biological_process	0.13927	1	2	1145	9	15043	ENSGALG00000004343,ENSGALG00000012754
GO:0020012	evasion or tolerance of host immune response	biological_process	0.13928	1	1	1145	2	15043	ENSGALG00000003383
GO:0030682	evasion or tolerance of host defense response	biological_process	0.13928	1	1	1145	2	15043	ENSGALG00000003383
GO:0030683	evasion or tolerance by virus of host immune response	biological_process	0.13928	1	1	1145	2	15043	ENSGALG00000003383
GO:0050690	regulation of defense response to virus by virus	biological_process	0.13928	1	1	1145	2	15043	ENSGALG00000003383
GO:0051805	evasion or tolerance of immune response of other organism involved in symbiotic interaction	biological_process	0.13928	1	1	1145	2	15043	ENSGALG00000003383
GO:0051807	evasion or tolerance of defense response of other organism involved in symbiotic interaction	biological_process	0.13928	1	1	1145	2	15043	ENSGALG00000003383
GO:0004815	aspartate-tRNA ligase activity	molecular_function	0.13931	1	1	1145	2	15043	ENSGALG00000012355
GO:0004180	carboxypeptidase activity	molecular_function	0.13931	1	5	1145	37	15043	ENSGALG00000006834,ENSGALG00000008048,ENSGALG00000020067,ENSGALG00000011727,ENSGALG00000041834
GO:0009992	cellular water homeostasis	biological_process	0.13939	1	1	1145	2	15043	ENSGALG00000009100
GO:2000666	negative regulation of interleukin-13 secretion	biological_process	0.13945	1	1	1145	2	15043	ENSGALG00000016719
GO:0005119	smoothened binding	molecular_function	0.13953	1	1	1145	2	15043	ENSGALG00000010133
GO:0030479	actin cortical patch	cellular_component	0.13966	1	2	1145	9	15043	ENSGALG00000043437,ENSGALG00000001547
GO:0061645	endocytic patch	cellular_component	0.13966	1	2	1145	9	15043	ENSGALG00000043437,ENSGALG00000001547
GO:0070171	negative regulation of tooth mineralization	biological_process	0.13972	1	1	1145	2	15043	ENSGALG00000004722
GO:0008396	oxysterol 7-alpha-hydroxylase activity	molecular_function	0.13981	1	1	1145	2	15043	ENSGALG00000029435
GO:0072331	signal transduction by p53 class mediator	biological_process	0.13991	1	10	1145	90	15043	ENSGALG00000028203,ENSGALG00000031340,ENSGALG00000053353,ENSGALG00000003532,ENSGALG00000004661,ENSGALG00000036497,ENSGALG00000054783,ENSGALG00000006491,ENSGALG00000046448,ENSGALG00000041640
GO:0070375	ERK5 cascade	biological_process	0.14017	1	1	1145	2	15043	ENSGALG00000016364
GO:0034707	chloride channel complex	cellular_component	0.14023	1	3	1145	18	15043	ENSGALG00000038042,ENSGALG00000009395,ENSGALG00000043605
GO:0021559	trigeminal nerve development	biological_process	0.14034	1	2	1145	9	15043	ENSGALG00000030822,ENSGALG00000015132
GO:0035473	lipase binding	molecular_function	0.14035	1	1	1145	2	15043	ENSGALG00000016491
GO:1990403	embryonic brain development	biological_process	0.1404	1	2	1145	9	15043	ENSGALG00000030979,ENSGALG00000041295
GO:0002572	pro-T cell differentiation	biological_process	0.14042	1	1	1145	2	15043	ENSGALG00000011718
GO:0051547	regulation of keratinocyte migration	biological_process	0.14053	1	2	1145	9	15043	ENSGALG00000006992,ENSGALG00000026944
GO:0071392	cellular response to estradiol stimulus	biological_process	0.14074	1	3	1145	17	15043	ENSGALG00000038089,ENSGALG00000004064,ENSGALG00000038848
GO:0043291	RAVE complex	cellular_component	0.14083	1	1	1145	2	15043	ENSGALG00000002227
GO:1902902	negative regulation of autophagosome assembly	biological_process	0.14096	1	2	1145	9	15043	ENSGALG00000039704,ENSGALG00000038885
GO:1901534	positive regulation of hematopoietic progenitor cell differentiation	biological_process	0.14105	1	1	1145	2	15043	ENSGALG00000011718
GO:0015254	glycerol channel activity	molecular_function	0.14125	1	1	1145	2	15043	ENSGALG00000004261
GO:0032225	regulation of synaptic transmission, dopaminergic	biological_process	0.14138	1	2	1145	9	15043	ENSGALG00000023179,ENSGALG00000004165
GO:0031100	animal organ regeneration	biological_process	0.14141	1	2	1145	9	15043	ENSGALG00000004593,ENSGALG00000008014
GO:1904425	negative regulation of GTP binding	biological_process	0.14159	1	1	1145	2	15043	ENSGALG00000014758
GO:0046398	UDP-glucuronate metabolic process	biological_process	0.14167	1	1	1145	2	15043	ENSGALG00000010125
GO:0016114	terpenoid biosynthetic process	biological_process	0.14169	1	2	1145	9	15043	ENSGALG00000034346,ENSGALG00000002960
GO:0031379	RNA-directed RNA polymerase complex	cellular_component	0.14181	1	1	1145	2	15043	ENSGALG00000004859
GO:0016048	detection of temperature stimulus	biological_process	0.14191	1	2	1145	9	15043	ENSGALG00000009651,ENSGALG00000030822
GO:1901617	organic hydroxy compound biosynthetic process	biological_process	0.14197	1	15	1145	147	15043	ENSGALG00000003242,ENSGALG00000003972,ENSGALG00000008385,ENSGALG00000000241,ENSGALG00000014948,ENSGALG00000030344,ENSGALG00000007109,ENSGALG00000002960,ENSGALG00000016491,ENSGALG00000005215,ENSGALG00000004106,ENSGALG00000004064,ENSGALG00000014862,ENSGALG00000012834,ENSGALG00000029435
GO:0015291	secondary active transmembrane transporter activity	molecular_function	0.14199	1	16	1145	161	15043	ENSGALG00000027423,ENSGALG00000005957,ENSGALG00000035094,ENSGALG00000007959,ENSGALG00000019290,ENSGALG00000010992,ENSGALG00000000745,ENSGALG00000017216,ENSGALG00000004945,XLOC_108364,ENSGALG00000012985,ENSGALG00000008874,ENSGALG00000041932,ENSGALG00000014690,ENSGALG00000011633,ENSGALG00000047077
GO:0034155	regulation of toll-like receptor 7 signaling pathway	biological_process	0.14203	1	1	1145	2	15043	ENSGALG00000016400
GO:0034157	positive regulation of toll-like receptor 7 signaling pathway	biological_process	0.14203	1	1	1145	2	15043	ENSGALG00000016400
GO:0032528	microvillus organization	biological_process	0.14205	1	3	1145	18	15043	ENSGALG00000006409,ENSGALG00000013742,ENSGALG00000013293
GO:0042446	hormone biosynthetic process	biological_process	0.14206	1	5	1145	37	15043	ENSGALG00000005215,ENSGALG00000004903,ENSGALG00000004106,ENSGALG00000007669,ENSGALG00000017216
GO:0071008	U2-type post-mRNA release spliceosomal complex	cellular_component	0.1421	1	1	1145	2	15043	ENSGALG00000014395
GO:0000346	transcription export complex	cellular_component	0.14224	1	2	1145	9	15043	ENSGALG00000029223,ENSGALG00000007299
GO:0106104	regulation of glutamate receptor clustering	biological_process	0.14224	1	1	1145	2	15043	ENSGALG00000034516
GO:1904717	regulation of AMPA glutamate receptor clustering	biological_process	0.14224	1	1	1145	2	15043	ENSGALG00000034516
GO:1903976	negative regulation of glial cell migration	biological_process	0.1423	1	1	1145	2	15043	ENSGALG00000011684
GO:0045092	interleukin-18 receptor complex	cellular_component	0.14254	1	1	1145	2	15043	ENSGALG00000016788
GO:0036506	maintenance of unfolded protein	biological_process	0.14255	1	1	1145	2	15043	ENSGALG00000008909
GO:1904378	maintenance of unfolded protein involved in ERAD pathway	biological_process	0.14255	1	1	1145	2	15043	ENSGALG00000008909
GO:0043378	positive regulation of CD8-positive, alpha-beta T cell differentiation	biological_process	0.14257	1	1	1145	2	15043	ENSGALG00000003169
GO:0008203	cholesterol metabolic process	biological_process	0.14261	1	7	1145	57	15043	ENSGALG00000014948,ENSGALG00000012834,ENSGALG00000007109,ENSGALG00000016491,ENSGALG00000003242,ENSGALG00000004230,ENSGALG00000004106
GO:0047522	15-oxoprostaglandin 13-oxidase activity	molecular_function	0.14274	1	1	1145	2	15043	ENSGALG00000015702
GO:1903566	positive regulation of protein localization to cilium	biological_process	0.14283	1	1	1145	2	15043	ENSGALG00000000540
GO:0045095	keratin filament	cellular_component	0.14295	1	3	1145	17	15043	ENSGALG00000033118,ENSGALG00000032672,ENSGALG00000004064
GO:0043614	multi-eIF complex	cellular_component	0.14298	1	1	1145	2	15043	ENSGALG00000009565
GO:1901301	regulation of cargo loading into COPII-coated vesicle	biological_process	0.14306	1	1	1145	2	15043	ENSGALG00000035482
GO:0004909	interleukin-1, type I, activating receptor activity	molecular_function	0.14321	1	1	1145	2	15043	ENSGALG00000030526
GO:0031914	negative regulation of synaptic plasticity	biological_process	0.14329	1	1	1145	2	15043	ENSGALG00000003113
GO:0070634	transepithelial ammonium transport	biological_process	0.14334	1	1	1145	2	15043	ENSGALG00000014690
GO:0046469	platelet activating factor metabolic process	biological_process	0.14336	1	1	1145	2	15043	ENSGALG00000016713
GO:0008466	glycogenin glucosyltransferase activity	molecular_function	0.14342	1	1	1145	2	15043	ENSGALG00000016655
GO:0035967	cellular response to topologically incorrect protein	biological_process	0.14345	1	8	1145	68	15043	ENSGALG00000012135,ENSGALG00000031493,ENSGALG00000008393,ENSGALG00000004165,ENSGALG00000019201,ENSGALG00000037325,ENSGALG00000033498,ENSGALG00000010560
GO:0033677	DNA/RNA helicase activity	molecular_function	0.14352	1	1	1145	2	15043	ENSGALG00000009032
GO:0004457	lactate dehydrogenase activity	molecular_function	0.1436	1	1	1145	2	15043	ENSGALG00000006300
GO:0004459	L-lactate dehydrogenase activity	molecular_function	0.1436	1	1	1145	2	15043	ENSGALG00000006300
GO:0036295	cellular response to increased oxygen levels	biological_process	0.14362	1	2	1145	9	15043	ENSGALG00000006707,ENSGALG00000002237
GO:0019303	D-ribose catabolic process	biological_process	0.14368	1	1	1145	2	15043	ENSGALG00000010043
GO:0000715	nucleotide-excision repair, DNA damage recognition	biological_process	0.14371	1	1	1145	2	15043	ENSGALG00000015540
GO:0071942	XPC complex	cellular_component	0.14371	1	1	1145	2	15043	ENSGALG00000015540
GO:0002351	serotonin production involved in inflammatory response	biological_process	0.14373	1	1	1145	2	15043	ENSGALG00000001573
GO:0002442	serotonin secretion involved in inflammatory response	biological_process	0.14373	1	1	1145	2	15043	ENSGALG00000001573
GO:0002554	serotonin secretion by platelet	biological_process	0.14373	1	1	1145	2	15043	ENSGALG00000001573
GO:0016627	oxidoreductase activity, acting on the CH-CH group of donors	molecular_function	0.14377	1	6	1145	47	15043	ENSGALG00000015702,ENSGALG00000012834,ENSGALG00000008040,XLOC_077874,ENSGALG00000004106,ENSGALG00000013167
GO:0006564	L-serine biosynthetic process	biological_process	0.1438	1	1	1145	2	15043	ENSGALG00000002397
GO:0050717	positive regulation of interleukin-1 alpha secretion	biological_process	0.14384	1	1	1145	2	15043	ENSGALG00000039751
GO:0004540	ribonuclease activity	molecular_function	0.14387	1	21	1145	206	15043	ENSGALG00000053674,XLOC_102645,ENSGALG00000050052,ENSGALG00000011455,ENSGALG00000047968,ENSGALG00000048095,ENSGALG00000047682,ENSGALG00000049534,ENSGALG00000048543,ENSGALG00000048560,ENSGALG00000052636,ENSGALG00000045335,ENSGALG00000049069,ENSGALG00000052522,ENSGALG00000050186,ENSGALG00000006138,ENSGALG00000009802,ENSGALG00000047550,XLOC_045086,ENSGALG00000027165,ENSGALG00000052108
GO:1990698	palmitoleoyltransferase activity	molecular_function	0.14388	1	1	1145	2	15043	ENSGALG00000007077
GO:0097037	heme export	biological_process	0.1441	1	1	1145	2	15043	ENSGALG00000009807
GO:0060364	frontal suture morphogenesis	biological_process	0.14411	1	1	1145	2	15043	ENSGALG00000038848
GO:0015820	leucine transport	biological_process	0.14412	1	1	1145	2	15043	ENSGALG00000010992
GO:0048644	muscle organ morphogenesis	biological_process	0.14416	1	7	1145	58	15043	ENSGALG00000006479,ENSGALG00000037325,ENSGALG00000001459,ENSGALG00000006491,ENSGALG00000042055,ENSGALG00000026207,ENSGALG00000004582
GO:0016339	calcium-dependent cell-cell adhesion via plasma membrane cell adhesion molecules	biological_process	0.14425	1	3	1145	19	15043	ENSGALG00000005319,ENSGALG00000015132,ENSGALG00000035094
GO:0016480	negative regulation of transcription by RNA polymerase III	biological_process	0.14435	1	1	1145	2	15043	ENSGALG00000047359
GO:0031905	early endosome lumen	cellular_component	0.14435	1	1	1145	2	15043	ENSGALG00000039872
GO:0050860	negative regulation of T cell receptor signaling pathway	biological_process	0.14439	1	2	1145	9	15043	ENSGALG00000013742,ENSGALG00000016173
GO:1905937	negative regulation of germ cell proliferation	biological_process	0.1444	1	1	1145	2	15043	ENSGALG00000010402
GO:2000255	negative regulation of male germ cell proliferation	biological_process	0.1444	1	1	1145	2	15043	ENSGALG00000010402
GO:0005307	choline:sodium symporter activity	molecular_function	0.14442	1	1	1145	2	15043	ENSGALG00000017216
GO:0008292	acetylcholine biosynthetic process	biological_process	0.14442	1	1	1145	2	15043	ENSGALG00000017216
GO:0033265	choline binding	molecular_function	0.14442	1	1	1145	2	15043	ENSGALG00000017216
GO:1900620	acetate ester biosynthetic process	biological_process	0.14442	1	1	1145	2	15043	ENSGALG00000017216
GO:0072531	pyrimidine-containing compound transmembrane transport	biological_process	0.14451	1	2	1145	9	15043	ENSGALG00000004261,ENSGALG00000002519
GO:0050915	sensory perception of sour taste	biological_process	0.14451	1	1	1145	2	15043	ENSGALG00000034025
GO:0032272	negative regulation of protein polymerization	biological_process	0.14455	1	6	1145	48	15043	ENSGALG00000039690,ENSGALG00000026383,ENSGALG00000001547,ENSGALG00000043437,ENSGALG00000013124,ENSGALG00000026948
GO:0035610	protein side chain deglutamylation	biological_process	0.14457	1	1	1145	2	15043	ENSGALG00000011727
GO:0016868	intramolecular transferase activity, phosphotransferases	molecular_function	0.14465	1	2	1145	9	15043	ENSGALG00000015854,ENSGALG00000007606
GO:0060405	regulation of penile erection	biological_process	0.14471	1	1	1145	2	15043	ENSGALG00000013604
GO:1900244	positive regulation of synaptic vesicle endocytosis	biological_process	0.14476	1	1	1145	2	15043	ENSGALG00000004165
GO:0004095	carnitine O-palmitoyltransferase activity	molecular_function	0.14478	1	1	1145	2	15043	ENSGALG00000007077
GO:0016416	O-palmitoyltransferase activity	molecular_function	0.14478	1	1	1145	2	15043	ENSGALG00000007077
GO:0051924	regulation of calcium ion transport	biological_process	0.14486	1	12	1145	115	15043	ENSGALG00000006413,ENSGALG00000012885,ENSGALG00000009050,ENSGALG00000005332,ENSGALG00000026241,ENSGALG00000044485,ENSGALG00000004064,ENSGALG00000001573,ENSGALG00000000364,ENSGALG00000030550,ENSGALG00000032506,ENSGALG00000031493
GO:0006825	copper ion transport	biological_process	0.14487	1	2	1145	9	15043	ENSGALG00000009017,ENSGALG00000012117
GO:0034196	acylglycerol transport	biological_process	0.14499	1	1	1145	2	15043	ENSGALG00000008439
GO:0034197	triglyceride transport	biological_process	0.14499	1	1	1145	2	15043	ENSGALG00000008439
GO:0042597	periplasmic space	cellular_component	0.14509	1	1	1145	2	15043	XLOC_108364
GO:1900227	positive regulation of NLRP3 inflammasome complex assembly	biological_process	0.1451	1	1	1145	2	15043	ENSGALG00000008439
GO:0040012	regulation of locomotion	biological_process	0.14511	1	51	1145	590	15043	ENSGALG00000006992,ENSGALG00000011738,ENSGALG00000006796,ENSGALG00000003589,ENSGALG00000033439,ENSGALG00000036496,ENSGALG00000053549,ENSGALG00000008945,ENSGALG00000045534,ENSGALG00000012123,ENSGALG00000002138,ENSGALG00000039553,ENSGALG00000012885,ENSGALG00000039724,ENSGALG00000014725,ENSGALG00000032634,ENSGALG00000053278,ENSGALG00000000364,ENSGALG00000010311,ENSGALG00000040368,ENSGALG00000026313,…
GO:0021515	cell differentiation in spinal cord	biological_process	0.14523	1	6	1145	46	15043	ENSGALG00000036497,ENSGALG00000005062,ENSGALG00000029393,ENSGALG00000012123,ENSGALG00000009270,ENSGALG00000001124
GO:2000849	regulation of glucocorticoid secretion	biological_process	0.14525	1	2	1145	9	15043	ENSGALG00000007047,ENSGALG00000026011
GO:0060151	peroxisome localization	biological_process	0.14525	1	1	1145	2	15043	ENSGALG00000007832
GO:0060152	microtubule-based peroxisome localization	biological_process	0.14525	1	1	1145	2	15043	ENSGALG00000007832
GO:0034239	regulation of macrophage fusion	biological_process	0.14526	1	1	1145	2	15043	ENSGALG00000033520
GO:0034241	positive regulation of macrophage fusion	biological_process	0.14526	1	1	1145	2	15043	ENSGALG00000033520
GO:0032493	response to bacterial lipoprotein	biological_process	0.14532	1	1	1145	2	15043	ENSGALG00000008439
GO:0000448	cleavage in ITS2 between 5.8S rRNA and LSU-rRNA of tricistronic rRNA transcript (SSU-rRNA, 5.8S rRNA, LSU-rRNA)	biological_process	0.14537	1	1	1145	2	15043	ENSGALG00000053353
GO:0019958	C-X-C chemokine binding	molecular_function	0.14547	1	1	1145	2	15043	ENSGALG00000021031
GO:0071944	cell periphery	cellular_component	0.14548	1	230	1145	2888	15043	ENSGALG00000037273,ENSGALG00000007599,ENSGALG00000009983,ENSGALG00000009266,ENSGALG00000050155,ENSGALG00000005215,ENSGALG00000045875,ENSGALG00000009017,ENSGALG00000010645,ENSGALG00000009503,ENSGALG00000004064,ENSGALG00000012985,ENSGALG00000046217,ENSGALG00000012416,ENSGALG00000019018,ENSGALG00000043437,ENSGALG00000053770,ENSGALG00000040168,ENSGALG00000001645,ENSGALG00000019290,ENSGALG00000005332,…
GO:0015111	iodide transmembrane transporter activity	molecular_function	0.1455	1	1	1145	2	15043	ENSGALG00000041932
GO:0015705	iodide transport	biological_process	0.1455	1	1	1145	2	15043	ENSGALG00000041932
[truncated: 6,529 more rows]
