# Supplementary material for: Long noncoding RNAs and mRNAs profiling in ovary during laying and broodiness in Taihe Black-Bone Silky Fowls (Gallus gallus Domesticus Brisson)
Source: BMC Genomics. 2024 Apr 10;25:357. doi: 10.1186/s12864-024-10281-7 (PMC11005167; doi:10.1186/s12864-024-10281-7)
Supplement: Supplementary file 11 — Supplementary Material 11. [file 12864_2024_10281_MOESM11_ESM.xls]

Table S11. KEGG pathway enrichment analysis of trans-regulated target genes of DE lncRNAs
#Term	Database	ID	Input number	Background number	P-Value	Corrected P-Value	Input	Hyperlink
Metabolic pathways	KEGG PATHWAY	gga01100	112	1290	1.87E-06	0.000277146	ENSGALG00000021843|ENSGALG00000004903|XLOC_034106|ENSGALG00000015443|ENSGALG00000004106|ENSGALG00000004343|ENSGALG00000012882|ENSGALG00000009292|ENSGALG00000014862|ENSGALG00000016713|ENSGALG00000016655|ENSGALG00000043872|ENSGALG00000010043|ENSGALG00000004449|ENSGALG00000012418|ENSGALG00000027963|ENSGALG00000015960|ENSGALG00000040666|ENSGALG00000010125|ENSGALG00000037043|ENSGALG00000034397|ENSGALG…	http://www.genome.jp/kegg-bin/show_pathway?gga01100/gga:396451%09red/gga:416975%09red/gga:424326%09red/gga:427269%09red/gga:418857%09red/gga:424288%09red/gga:776273%09red/gga:427495%09red/gga:419675%09red/gga:417165%09red/gga:420208%09red/gga:423698%09red/gga:417917%09red/gga:396379%09red/gga:395797%09red/gga:423496%09red/gga:418223%09red/gga:420532%09red/gga:769263%09red/gga:769146%09red/gga:395…
Influenza A	KEGG PATHWAY	gga05164	22	135	1.76E-05	0.00130495	ENSGALG00000007171|ENSGALG00000016400|ENSGALG00000041867|ENSGALG00000045534|ENSGALG00000039461|ENSGALG00000002583|ENSGALG00000055047|ENSGALG00000013356|ENSGALG00000026098|ENSGALG00000010560|ENSGALG00000004293|ENSGALG00000009903|ENSGALG00000039701|ENSGALG00000016142|ENSGALG00000009179|ENSGALG00000003428|ENSGALG00000009565|ENSGALG00000027786|XLOC_019919|ENSGALG00000030363|ENSGALG00000031493|ENSGALG…	http://www.genome.jp/kegg-bin/show_pathway?gga05164/gga:430480%09red/gga:395872%09red/gga:771142%09red/gga:419912%09red/gga:396495%09red/gga:395299%09red/gga:418325%09red/gga:425256%09red/gga:378894%09red/gga:421580%09red/gga:416633%09red/gga:396054%09red/gga:395147%09red/gga:428650%09red/gga:395313%09red/gga:423279%09red/gga:415302%09red/gga:395664%09red/gga:100857563%09red/gga:419444%09red/gga:…
ECM-receptor interaction	KEGG PATHWAY	gga04512	16	83	4.19E-05	0.002067297	ENSGALG00000010316|ENSGALG00000041555|ENSGALG00000009641|ENSGALG00000005321|ENSGALG00000019761|ENSGALG00000015970|ENSGALG00000050830|ENSGALG00000039193|ENSGALG00000005022|ENSGALG00000054865|ENSGALG00000003589|ENSGALG00000033671|ENSGALG00000029378|ENSGALG00000043555|ENSGALG00000008439|ENSGALG00000008007	http://www.genome.jp/kegg-bin/show_pathway?gga04512/gga:396243%09red/gga:396538%09red/gga:769665%09red/gga:101748017%09red/gga:428148%09red/gga:101748153%09red/gga:418893%09red/gga:107051576%09red/gga:395532%09red/gga:422506%09red/gga:395935%09red/gga:422535%09red/gga:771873%09red/gga:420757%09red/gga:415560%09red/gga:417730%09red
Cardiac muscle contraction	KEGG PATHWAY	gga04260	13	66	0.000178196	0.006593258	ENSGALG00000005332|ENSGALG00000036964|ENSGALG00000027771|ENSGALG00000027963|ENSGALG00000005789|ENSGALG00000029319|ENSGALG00000015906|ENSGALG00000013007|ENSGALG00000004582|ENSGALG00000053449|ENSGALG00000002490|ENSGALG00000026091|ENSGALG00000001459	http://www.genome.jp/kegg-bin/show_pathway?gga04260/gga:416013%09red/gga:431629%09red/gga:107050378%09red/gga:417428%09red/gga:396032%09red/gga:420236%09red/gga:427009%09red/gga:395895%09red/gga:373924%09red/gga:416874%09red/gga:772260%09red/gga:100858946%09red
Phagosome	KEGG PATHWAY	gga04145	19	132	0.00027201	0.006777381	ENSGALG00000012119|ENSGALG00000041471|ENSGALG00000002237|ENSGALG00000013056|ENSGALG00000004252|ENSGALG00000040666|ENSGALG00000000461|ENSGALG00000007447|ENSGALG00000009570|ENSGALG00000008439|ENSGALG00000034294|ENSGALG00000043254|ENSGALG00000039704|ENSGALG00000040368|ENSGALG00000002503|ENSGALG00000004700|ENSGALG00000047314|ENSGALG00000039701|ENSGALG00000002507	http://www.genome.jp/kegg-bin/show_pathway?gga04145/gga:418166%09red/gga:424445%09red/gga:425256%09red/gga:396254%09red/gga:420160%09red/gga:419950%09red/gga:395488%09red/gga:415674%09red/gga:417467%09red/gga:420210%09red/gga:395308%09red/gga:374267%09red/gga:418104%09red/gga:396427%09red/gga:424377%09red/gga:427746%09red/gga:100859104%09red/gga:423280%09red/gga:417730%09red
Cytokine-cytokine receptor interaction	KEGG PATHWAY	gga04060	25	202	0.000274759	0.006777381	ENSGALG00000037989|ENSGALG00000006106|ENSGALG00000009179|ENSGALG00000039461|ENSGALG00000008267|ENSGALG00000030907|ENSGALG00000043167|XLOC_030792|ENSGALG00000026098|ENSGALG00000026663|ENSGALG00000009903|ENSGALG00000016719|ENSGALG00000021031|ENSGALG00000002329|ENSGALG00000007675|ENSGALG00000041867|ENSGALG00000036627|ENSGALG00000016788|ENSGALG00000034478|ENSGALG00000030526|ENSGALG00000030363|ENSGALG…	http://www.genome.jp/kegg-bin/show_pathway?gga04060/gga:101750396%09red/gga:396488%09red/gga:428997%09red/gga:395872%09red/gga:422062%09red/gga:396495%09red/gga:427718%09red/gga:395096%09red/gga:396216%09red/gga:430652%09red/gga:418325%09red/gga:378894%09red/gga:109648311%09red/gga:396054%09red/gga:395468%09red/gga:419784%09red/gga:418716%09red/gga:415651%09red/gga:771801%09red/gga:378803%09red/g…
Neuroactive ligand-receptor interaction	KEGG PATHWAY	gga04080	35	333	0.000346746	0.007331193	ENSGALG00000009100|ENSGALG00000053770|ENSGALG00000043860|ENSGALG00000044485|ENSGALG00000009405|ENSGALG00000023379|ENSGALG00000038042|ENSGALG00000026011|ENSGALG00000055047|ENSGALG00000001573|ENSGALG00000012396|ENSGALG00000012757|ENSGALG00000013604|ENSGALG00000009395|ENSGALG00000015494|ENSGALG00000004066|ENSGALG00000019018|ENSGALG00000008490|ENSGALG00000044431|ENSGALG00000046159|ENSGALG00000012140|…	http://www.genome.jp/kegg-bin/show_pathway?gga04080/gga:396323%09red/gga:768449%09red/gga:429171%09red/gga:769277%09red/gga:422520%09red/gga:101751902%09red/gga:396289%09red/gga:374108%09red/gga:414894%09red/gga:419914%09red/gga:414344%09red/gga:395190%09red/gga:428397%09red/gga:424957%09red/gga:427213%09red/gga:428980%09red/gga:424548%09red/gga:419989%09red/gga:769106%09red/gga:422411%09red/gga:…
Focal adhesion	KEGG PATHWAY	gga04510	23	189	0.000584529	0.01081378	ENSGALG00000009641|ENSGALG00000014201|ENSGALG00000003589|ENSGALG00000007744|ENSGALG00000002583|ENSGALG00000005321|ENSGALG00000038089|ENSGALG00000054865|ENSGALG00000010688|ENSGALG00000015970|ENSGALG00000041555|ENSGALG00000019761|ENSGALG00000012885|ENSGALG00000036496|ENSGALG00000004582|ENSGALG00000034605|ENSGALG00000008007|ENSGALG00000048508|ENSGALG00000001793|ENSGALG00000003428|ENSGALG00000014854|…	http://www.genome.jp/kegg-bin/show_pathway?gga04510/gga:396243%09red/gga:418235%09red/gga:396284%09red/gga:395935%09red/gga:396282%09red/gga:431265%09red/gga:416734%09red/gga:428837%09red/gga:101748153%09red/gga:771873%09red/gga:395532%09red/gga:420757%09red/gga:769665%09red/gga:415691%09red/gga:417506%09red/gga:416874%09red/gga:415560%09red/gga:428148%09red/gga:396024%09red/gga:396494%09red/gga:…
PPAR signaling pathway	KEGG PATHWAY	gga03320	11	64	0.001474087	0.024240549	ENSGALG00000015090|ENSGALG00000008439|ENSGALG00000018534|ENSGALG00000042055|ENSGALG00000041344|ENSGALG00000007077|ENSGALG00000015937|ENSGALG00000000619|ENSGALG00000019061|ENSGALG00000014862|ENSGALG00000002960	http://www.genome.jp/kegg-bin/show_pathway?gga03320/gga:420197%09red/gga:417143%09red/gga:423118%09red/gga:427237%09red/gga:374015%09red/gga:418982%09red/gga:396379%09red/gga:426892%09red/gga:424380%09red/gga:769087%09red/gga:417730%09red
Herpes simplex virus 1 infection	KEGG PATHWAY	gga05168	17	150	0.00550774	0.073726418	ENSGALG00000039461|ENSGALG00000002583|ENSGALG00000003428|ENSGALG00000009565|ENSGALG00000047314|ENSGALG00000027786|XLOC_019919|ENSGALG00000040368|ENSGALG00000013356|ENSGALG00000030363|ENSGALG00000031493|ENSGALG00000010560|ENSGALG00000041867|ENSGALG00000009903|ENSGALG00000045534|ENSGALG00000039701|ENSGALG00000012885	http://www.genome.jp/kegg-bin/show_pathway?gga05168/gga:395299%09red/gga:419444%09red/gga:419912%09red/gga:423279%09red/gga:415302%09red/gga:425256%09red/gga:418325%09red/gga:430480%09red/gga:771142%09red/gga:100859104%09red/gga:396282%09red/gga:396054%09red/gga:100857563%09red/gga:427746%09red/gga:395147%09red/gga:395664%09red/gga:395665%09red
Regulation of actin cytoskeleton	KEGG PATHWAY	gga04810	20	190	0.005839104	0.073726418	ENSGALG00000002583|ENSGALG00000004582|ENSGALG00000038089|ENSGALG00000023703|ENSGALG00000014854|ENSGALG00000002193|ENSGALG00000027791|ENSGALG00000026383|ENSGALG00000008007|ENSGALG00000006691|ENSGALG00000001793|ENSGALG00000029378|ENSGALG00000007744|ENSGALG00000048508|ENSGALG00000003428|ENSGALG00000013742|ENSGALG00000034605|ENSGALG00000008947|ENSGALG00000046159|ENSGALG00000036496	http://www.genome.jp/kegg-bin/show_pathway?gga04810/gga:395701%09red/gga:419444%09red/gga:416734%09red/gga:424957%09red/gga:396284%09red/gga:396494%09red/gga:428837%09red/gga:417506%09red/gga:415691%09red/gga:396024%09red/gga:408047%09red/gga:771142%09red/gga:424761%09red/gga:428104%09red/gga:420757%09red/gga:415560%09red/gga:107050724%09red/gga:416874%09red/gga:416051%09red/gga:417584%09red
AGE-RAGE signaling pathway in diabetic complications	KEGG PATHWAY	gga04933	12	90	0.005977818	0.073726418	ENSGALG00000006707|ENSGALG00000009641|ENSGALG00000003428|ENSGALG00000031430|ENSGALG00000005619|ENSGALG00000041555|ENSGALG00000052381|ENSGALG00000002583|ENSGALG00000026098|ENSGALG00000012885|ENSGALG00000007669|ENSGALG00000011668	http://www.genome.jp/kegg-bin/show_pathway?gga04933/gga:776273%09red/gga:396243%09red/gga:396282%09red/gga:424402%09red/gga:422257%09red/gga:429084%09red/gga:395872%09red/gga:771142%09red/gga:396495%09red/gga:395532%09red/gga:419444%09red/gga:373931%09red
Arachidonic acid metabolism	KEGG PATHWAY	gga00590	8	49	0.008246508	0.093883327	ENSGALG00000019233|ENSGALG00000008727|ENSGALG00000010402|ENSGALG00000044307|ENSGALG00000030512|ENSGALG00000005857|ENSGALG00000044760|ENSGALG00000033635	http://www.genome.jp/kegg-bin/show_pathway?gga00590/gga:396451%09red/gga:423769%09red/gga:771552%09red/gga:100858782%09red/gga:101749229%09red/gga:425997%09red/gga:418356%09red/gga:395863%09red
Phenylalanine metabolism	KEGG PATHWAY	gga00360	4	14	0.011805716	0.114764493	ENSGALG00000012754|ENSGALG00000013094|ENSGALG00000000081|ENSGALG00000004343	http://www.genome.jp/kegg-bin/show_pathway?gga00360/gga:420947%09red/gga:416852%09red/gga:417039%09red/gga:408024%09red
Mannose type O-glycan biosynthesis	KEGG PATHWAY	gga00515	5	23	0.012885824	0.114764493	ENSGALG00000015443|ENSGALG00000001740|ENSGALG00000001611|ENSGALG00000010083|XLOC_034106	http://www.genome.jp/kegg-bin/show_pathway?gga00515/gga:373949%09red/gga:424572%09red/gga:427303%09red/gga:427801%09red
Apoptosis	KEGG PATHWAY	gga04210	14	127	0.013625734	0.114764493	ENSGALG00000039461|ENSGALG00000002583|ENSGALG00000003428|ENSGALG00000009565|ENSGALG00000012135|ENSGALG00000013056|ENSGALG00000035185|ENSGALG00000004252|ENSGALG00000029968|ENSGALG00000031493|ENSGALG00000012885|ENSGALG00000009179|ENSGALG00000013892|ENSGALG00000053112	http://www.genome.jp/kegg-bin/show_pathway?gga04210/gga:418166%09red/gga:419444%09red/gga:423777%09red/gga:419912%09red/gga:420160%09red/gga:418325%09red/gga:378894%09red/gga:423279%09red/gga:421688%09red/gga:771142%09red/gga:395693%09red/gga:396282%09red/gga:770762%09red/gga:100859853%09red
Starch and sucrose metabolism	KEGG PATHWAY	gga00500	6	33	0.013705754	0.114764493	ENSGALG00000031359|ENSGALG00000031341|ENSGALG00000021039|ENSGALG00000016655|ENSGALG00000034397|ENSGALG00000043872	http://www.genome.jp/kegg-bin/show_pathway?gga00500/gga:417691%09red/gga:423698%09red/gga:425545%09red/gga:426929%09red/gga:418660%09red/gga:430370%09red
Adrenergic signaling in cardiomyocytes	KEGG PATHWAY	gga04261	14	128	0.014426959	0.114764493	ENSGALG00000005332|ENSGALG00000036964|ENSGALG00000027771|ENSGALG00000008393|ENSGALG00000012135|ENSGALG00000007779|ENSGALG00000030550|ENSGALG00000031170|ENSGALG00000013007|ENSGALG00000004582|ENSGALG00000053449|ENSGALG00000026091|ENSGALG00000001459|ENSGALG00000012885	http://www.genome.jp/kegg-bin/show_pathway?gga04261/gga:100859610%09red/gga:374244%09red/gga:107050378%09red/gga:417428%09red/gga:395339%09red/gga:396032%09red/gga:395693%09red/gga:396282%09red/gga:395895%09red/gga:373924%09red/gga:416874%09red/gga:420788%09red/gga:100858946%09red
Ether lipid metabolism	KEGG PATHWAY	gga00565	7	44	0.014733279	0.114764493	ENSGALG00000019233|ENSGALG00000016713|ENSGALG00000010645|ENSGALG00000044307|ENSGALG00000030512|ENSGALG00000008727|ENSGALG00000011646	http://www.genome.jp/kegg-bin/show_pathway?gga00565/gga:100858782%09red/gga:423496%09red/gga:771552%09red/gga:422551%09red/gga:101749229%09red/gga:395816%09red/gga:418356%09red
Cell adhesion molecules (CAMs)	KEGG PATHWAY	gga04514	13	122	0.021414564	0.148997865	ENSGALG00000028341|ENSGALG00000052246|ENSGALG00000031430|ENSGALG00000036925|ENSGALG00000039701|ENSGALG00000047314|ENSGALG00000015132|ENSGALG00000047207|ENSGALG00000029378|ENSGALG00000016043|ENSGALG00000051068|ENSGALG00000009355|ENSGALG00000019114	http://www.genome.jp/kegg-bin/show_pathway?gga04514/gga:776920%09red/gga:772356%09red/gga:424402%09red/gga:427982%09red/gga:425256%09red/gga:414745%09red/gga:418790%09red/gga:770074%09red/gga:100858236%09red/gga:420757%09red/gga:427746%09red/gga:424990%09red
Glycine, serine and threonine metabolism	KEGG PATHWAY	gga00260	6	37	0.021559518	0.148997865	ENSGALG00000027822|ENSGALG00000002397|ENSGALG00000008317|ENSGALG00000003948|ENSGALG00000026392|ENSGALG00000007606	http://www.genome.jp/kegg-bin/show_pathway?gga00260/gga:417540%09red/gga:428969%09red/gga:417030%09red/gga:771808%09red/gga:101747660%09red/gga:552895%09red
Toll-like receptor signaling pathway	KEGG PATHWAY	gga04620	10	84	0.022148331	0.148997865	ENSGALG00000007356|ENSGALG00000002583|ENSGALG00000003428|ENSGALG00000034478|ENSGALG00000013356|ENSGALG00000030363|ENSGALG00000026098|ENSGALG00000027093|ENSGALG00000041867|ENSGALG00000011668	http://www.genome.jp/kegg-bin/show_pathway?gga04620/gga:395468%09red/gga:396495%09red/gga:420479%09red/gga:430480%09red/gga:395872%09red/gga:771142%09red/gga:771173%09red/gga:419444%09red/gga:395664%09red/gga:395665%09red
Linoleic acid metabolism	KEGG PATHWAY	gga00591	5	28	0.025229137	0.158842316	ENSGALG00000030512|ENSGALG00000008727|ENSGALG00000004449|ENSGALG00000044307|ENSGALG00000019233	http://www.genome.jp/kegg-bin/show_pathway?gga00591/gga:100858782%09red/gga:414832%09red/gga:771552%09red/gga:101749229%09red/gga:418356%09red
Protein processing in endoplasmic reticulum	KEGG PATHWAY	gga04141	15	153	0.02621009	0.158842316	ENSGALG00000015540|ENSGALG00000009565|ENSGALG00000007914|ENSGALG00000012135|ENSGALG00000048291|ENSGALG00000048565|ENSGALG00000031493|ENSGALG00000010560|ENSGALG00000033498|ENSGALG00000035482|ENSGALG00000013892|ENSGALG00000033789|ENSGALG00000040368|ENSGALG00000033212|ENSGALG00000012885	http://www.genome.jp/kegg-bin/show_pathway?gga04141/gga:374163%09red/gga:396487%09red/gga:431623%09red/gga:419912%09red/gga:423279%09red/gga:396282%09red/gga:423463%09red/gga:422523%09red/gga:421688%09red/gga:395693%09red/gga:420508%09red/gga:100859884%09red/gga:107050604%09red/gga:395147%09red/gga:100859104%09red
Oxidative phosphorylation	KEGG PATHWAY	gga00190	12	113	0.02695336	0.158842316	ENSGALG00000027963|ENSGALG00000002237|ENSGALG00000005789|ENSGALG00000013167|ENSGALG00000040666|ENSGALG00000029319|ENSGALG00000015372|ENSGALG00000006753|ENSGALG00000009570|ENSGALG00000002490|ENSGALG00000015906|ENSGALG00000034294	http://www.genome.jp/kegg-bin/show_pathway?gga00190/gga:420210%09red/gga:419108%09red/gga:415674%09red/gga:431629%09red/gga:416013%09red/gga:423280%09red/gga:420236%09red/gga:418104%09red/gga:395758%09red/gga:427009%09red/gga:769146%09red/gga:772260%09red
Terpenoid backbone biosynthesis	KEGG PATHWAY	gga00900	4	19	0.027904731	0.158842316	ENSGALG00000014862|ENSGALG00000007267|ENSGALG00000002960|ENSGALG00000014948	http://www.genome.jp/kegg-bin/show_pathway?gga00900/gga:425359%09red/gga:424380%09red/gga:396379%09red/gga:395145%09red
Tight junction	KEGG PATHWAY	gga04530	15	156	0.030070961	0.164833415	ENSGALG00000016043|ENSGALG00000005332|ENSGALG00000013056|ENSGALG00000028612|ENSGALG00000009355|ENSGALG00000007431|ENSGALG00000014854|ENSGALG00000027323|ENSGALG00000013742|ENSGALG00000004582|ENSGALG00000013892|ENSGALG00000036496|ENSGALG00000019114|ENSGALG00000048940|ENSGALG00000042257	http://www.genome.jp/kegg-bin/show_pathway?gga04530/gga:395701%09red/gga:418166%09red/gga:417306%09red/gga:768566%09red/gga:427789%09red/gga:396024%09red/gga:421688%09red/gga:396284%09red/gga:424990%09red/gga:417537%09red/gga:416083%09red/gga:395895%09red/gga:418790%09red/gga:416874%09red/gga:427982%09red
Calcium signaling pathway	KEGG PATHWAY	gga04020	16	180	0.045157908	0.215008764	ENSGALG00000005215|ENSGALG00000043860|ENSGALG00000005332|ENSGALG00000038089|ENSGALG00000008901|ENSGALG00000001573|ENSGALG00000052381|ENSGALG00000047424|ENSGALG00000004066|ENSGALG00000030550|ENSGALG00000019018|ENSGALG00000031170|ENSGALG00000052246|ENSGALG00000007466|ENSGALG00000007779|ENSGALG00000001459	http://www.genome.jp/kegg-bin/show_pathway?gga04020/gga:776273%09red/gga:416526%09red/gga:423134%09red/gga:424548%09red/gga:395339%09red/gga:395190%09red/gga:430019%09red/gga:396494%09red/gga:770074%09red/gga:396032%09red/gga:430991%09red/gga:395895%09red/gga:431611%09red/gga:420788%09red/gga:374244%09red/gga:373909%09red
Phenylalanine, tyrosine and tryptophan biosynthesis	KEGG PATHWAY	gga00400	2	5	0.046421573	0.215008764	ENSGALG00000012754|ENSGALG00000000081	http://www.genome.jp/kegg-bin/show_pathway?gga00400/gga:417039%09red/gga:408024%09red
Neomycin, kanamycin and gentamicin biosynthesis	KEGG PATHWAY	gga00524	2	5	0.046421573	0.215008764	ENSGALG00000031359|ENSGALG00000021039	http://www.genome.jp/kegg-bin/show_pathway?gga00524/gga:430370%09red/gga:423698%09red
NOD-like receptor signaling pathway	KEGG PATHWAY	gga04621	12	124	0.046938655	0.215008764	ENSGALG00000039751|ENSGALG00000050544|ENSGALG00000013356|ENSGALG00000030363|ENSGALG00000026098|ENSGALG00000000720|ENSGALG00000016669|ENSGALG00000041867|ENSGALG00000019696|ENSGALG00000011668|ENSGALG00000033212|ENSGALG00000012885	http://www.genome.jp/kegg-bin/show_pathway?gga04621/gga:772164%09red/gga:429696%09red/gga:396495%09red/gga:430480%09red/gga:423463%09red/gga:420407%09red/gga:395872%09red/gga:396282%09red/gga:395840%09red/gga:419563%09red/gga:395664%09red/gga:395665%09red
Glycosphingolipid biosynthesis - lacto and neolacto series	KEGG PATHWAY	gga00601	4	23	0.047112965	0.215008764	ENSGALG00000014128|ENSGALG00000015252|ENSGALG00000034975|ENSGALG00000010083	http://www.genome.jp/kegg-bin/show_pathway?gga00601/gga:427782%09red/gga:424572%09red/gga:395138%09red/gga:418223%09red
GnRH signaling pathway	KEGG PATHWAY	gga04912	9	84	0.048873744	0.215008764	ENSGALG00000005332|ENSGALG00000038089|ENSGALG00000012135|ENSGALG00000044307|ENSGALG00000007669|ENSGALG00000008727|ENSGALG00000012140|ENSGALG00000031170|ENSGALG00000007779	http://www.genome.jp/kegg-bin/show_pathway?gga04912/gga:771552%09red/gga:396494%09red/gga:101749229%09red/gga:395339%09red/gga:395693%09red/gga:395895%09red/gga:374108%09red/gga:420788%09red/gga:373931%09red
Pyrimidine metabolism	KEGG PATHWAY	gga00240	7	59	0.051569286	0.215008764	ENSGALG00000041161|ENSGALG00000003816|ENSGALG00000015833|ENSGALG00000013073|ENSGALG00000045427|ENSGALG00000028982|ENSGALG00000034397	http://www.genome.jp/kegg-bin/show_pathway?gga00240/gga:424326%09red/gga:419675%09red/gga:426929%09red/gga:420942%09red/gga:421921%09red/gga:100858617%09red/gga:421833%09red
Fructose and mannose metabolism	KEGG PATHWAY	gga00051	5	35	0.052299429	0.215008764	ENSGALG00000054210|ENSGALG00000026776|ENSGALG00000047215|ENSGALG00000021039|ENSGALG00000002099	http://www.genome.jp/kegg-bin/show_pathway?gga00051/gga:423698%09red/gga:100859653%09red/gga:419040%09red/gga:770049%09red/gga:772271%09red
Galactose metabolism	KEGG PATHWAY	gga00052	5	35	0.052299429	0.215008764	ENSGALG00000031359|ENSGALG00000054210|ENSGALG00000043872|ENSGALG00000021039|ENSGALG00000031341	http://www.genome.jp/kegg-bin/show_pathway?gga00052/gga:430370%09red/gga:417691%09red/gga:423698%09red/gga:425545%09red/gga:772271%09red
Biosynthesis of amino acids	KEGG PATHWAY	gga01230	7	60	0.055154239	0.220616956	ENSGALG00000027822|ENSGALG00000002397|ENSGALG00000008317|ENSGALG00000012754|ENSGALG00000015960|ENSGALG00000007606|ENSGALG00000043754	http://www.genome.jp/kegg-bin/show_pathway?gga01230/gga:417540%09red/gga:428969%09red/gga:422931%09red/gga:396489%09red/gga:417030%09red/gga:101747660%09red/gga:408024%09red
alpha-Linolenic acid metabolism	KEGG PATHWAY	gga00592	4	25	0.058879715	0.229320995	ENSGALG00000030512|ENSGALG00000008727|ENSGALG00000044307|ENSGALG00000019233	http://www.genome.jp/kegg-bin/show_pathway?gga00592/gga:100858782%09red/gga:101749229%09red/gga:771552%09red/gga:418356%09red
Necroptosis	KEGG PATHWAY	gga04217	12	131	0.063957851	0.242711846	ENSGALG00000039461|ENSGALG00000044307|ENSGALG00000012885|ENSGALG00000008727|ENSGALG00000030363|ENSGALG00000033212|ENSGALG00000043754|ENSGALG00000009179|ENSGALG00000041867|ENSGALG00000009903|ENSGALG00000002766|ENSGALG00000010560	http://www.genome.jp/kegg-bin/show_pathway?gga04217/gga:101749229%09red/gga:771552%09red/gga:418325%09red/gga:396489%09red/gga:415686%09red/gga:378894%09red/gga:423463%09red/gga:396282%09red/gga:396054%09red/gga:395147%09red/gga:395664%09red/gga:395665%09red
RNA transport	KEGG PATHWAY	gga03013	12	132	0.066681445	0.246721347	ENSGALG00000049023|ENSGALG00000009565|ENSGALG00000007299|ENSGALG00000053424|ENSGALG00000048890|ENSGALG00000048543|ENSGALG00000052695|ENSGALG00000050141|ENSGALG00000054416|ENSGALG00000029223|ENSGALG00000040522|ENSGALG00000052411	http://www.genome.jp/kegg-bin/show_pathway?gga03013/gga:417019%09red/gga:420288%09red/gga:420876%09red/gga:416077%09red/gga:423279%09red/gga:416064%09red
Tryptophan metabolism	KEGG PATHWAY	gga00380	5	39	0.0732222	0.259159432	ENSGALG00000012418|ENSGALG00000013094|ENSGALG00000012197|ENSGALG00000000081|ENSGALG00000025822	http://www.genome.jp/kegg-bin/show_pathway?gga00380/gga:420947%09red/gga:421466%09red/gga:424288%09red/gga:424302%09red/gga:417039%09red
ErbB signaling pathway	KEGG PATHWAY	gga04012	8	78	0.073545244	0.259159432	ENSGALG00000002583|ENSGALG00000003428|ENSGALG00000038089|ENSGALG00000010688|ENSGALG00000034605|ENSGALG00000052381|ENSGALG00000008947|ENSGALG00000024024	http://www.genome.jp/kegg-bin/show_pathway?gga04012/gga:776273%09red/gga:416734%09red/gga:396494%09red/gga:771142%09red/gga:414743%09red/gga:431265%09red/gga:419444%09red/gga:428837%09red
Glycerophospholipid metabolism	KEGG PATHWAY	gga00564	9	94	0.081993175	0.282209066	ENSGALG00000007181|ENSGALG00000019233|ENSGALG00000002289|ENSGALG00000044307|ENSGALG00000055078|ENSGALG00000030512|ENSGALG00000008727|ENSGALG00000011646|ENSGALG00000049891	http://www.genome.jp/kegg-bin/show_pathway?gga00564/gga:100858782%09red/gga:395314%09red/gga:423496%09red/gga:771552%09red/gga:420664%09red/gga:101749229%09red/gga:422087%09red/gga:421945%09red/gga:418356%09red
Ribosome biogenesis in eukaryotes	KEGG PATHWAY	gga03008	7	67	0.084512138	0.284268102	ENSGALG00000049023|ENSGALG00000048890|ENSGALG00000053424|ENSGALG00000052695|ENSGALG00000052411|ENSGALG00000054416|ENSGALG00000050141	http://www.genome.jp/kegg-bin/show_pathway?gga03008/gga:420876%09red
MAPK signaling pathway	KEGG PATHWAY	gga04010	20	261	0.087349346	0.287282293	ENSGALG00000007356|ENSGALG00000005215|ENSGALG00000005332|ENSGALG00000036964|ENSGALG00000027771|ENSGALG00000029514|ENSGALG00000012135|ENSGALG00000028155|ENSGALG00000044307|ENSGALG00000038629|ENSGALG00000024024|ENSGALG00000029968|ENSGALG00000039461|ENSGALG00000013007|ENSGALG00000027791|ENSGALG00000013892|ENSGALG00000032618|ENSGALG00000008727|ENSGALG00000026091|ENSGALG00000038089	http://www.genome.jp/kegg-bin/show_pathway?gga04010/gga:416526%09red/gga:771552%09red/gga:428104%09red/gga:396494%09red/gga:420479%09red/gga:418325%09red/gga:395831%09red/gga:417428%09red/gga:423890%09red/gga:421688%09red/gga:414743%09red/gga:101749229%09red/gga:395693%09red/gga:395895%09red/gga:373924%09red/gga:426986%09red/gga:100859853%09red/gga:431336%09red/gga:100858946%09red
Nicotinate and nicotinamide metabolism	KEGG PATHWAY	gga00760	4	31	0.10244942	0.329619875	ENSGALG00000041161|ENSGALG00000003816|ENSGALG00000034397|ENSGALG00000015833	http://www.genome.jp/kegg-bin/show_pathway?gga00760/gga:421833%09red/gga:426929%09red/gga:419675%09red/gga:100858617%09red
Ubiquinone and other terpenoid-quinone biosynthesis	KEGG PATHWAY	gga00130	2	9	0.10625151	0.334579224	ENSGALG00000007185|ENSGALG00000004343	http://www.genome.jp/kegg-bin/show_pathway?gga00130/gga:416975%09red/gga:416852%09red
VEGF signaling pathway	KEGG PATHWAY	gga04370	6	58	0.109081962	0.336336048	ENSGALG00000002583|ENSGALG00000003428|ENSGALG00000044307|ENSGALG00000052381|ENSGALG00000008727|ENSGALG00000033635	http://www.genome.jp/kegg-bin/show_pathway?gga04370/gga:396451%09red/gga:771552%09red/gga:776273%09red/gga:101749229%09red/gga:771142%09red/gga:419444%09red
Synthesis and degradation of ketone bodies	KEGG PATHWAY	gga00072	2	10	0.123327561	0.372499571	ENSGALG00000014862|ENSGALG00000002960	http://www.genome.jp/kegg-bin/show_pathway?gga00072/gga:424380%09red/gga:396379%09red
Ribosome	KEGG PATHWAY	gga03010	10	120	0.130879147	0.387402276	ENSGALG00000049538|ENSGALG00000037716|ENSGALG00000002157|ENSGALG00000051426|ENSGALG00000052612|ENSGALG00000016760|ENSGALG00000004871|ENSGALG00000038667|ENSGALG00000000474|ENSGALG00000023191	http://www.genome.jp/kegg-bin/show_pathway?gga03010/gga:770472%09red/gga:423726%09red/gga:374053%09red/gga:418699%09red/gga:768930%09red/gga:395958%09red/gga:770813%09red/gga:373936%09red/gga:422066%09red/gga:415372%09red
Proteasome	KEGG PATHWAY	gga03050	4	35	0.137709715	0.399628191	ENSGALG00000011174|ENSGALG00000009903|ENSGALG00000026225|ENSGALG00000001597	http://www.genome.jp/kegg-bin/show_pathway?gga03050/gga:396054%09red/gga:417425%09red/gga:419997%09red/gga:421551%09red
Porphyrin and chlorophyll metabolism	KEGG PATHWAY	gga00860	3	23	0.14616145	0.407803246	ENSGALG00000015108|ENSGALG00000051361|ENSGALG00000003948	http://www.genome.jp/kegg-bin/show_pathway?gga00860/gga:552895%09red/gga:107051238%09red/gga:427244%09red
Intestinal immune network for IgA production	KEGG PATHWAY	gga04672	4	36	0.147199746	0.407803246	ENSGALG00000028341|ENSGALG00000052246|ENSGALG00000039701|ENSGALG00000028519	http://www.genome.jp/kegg-bin/show_pathway?gga04672/gga:770074%09red/gga:425256%09red/gga:100858236%09red/gga:100858200%09red
Adipocytokine signaling pathway	KEGG PATHWAY	gga04920	6	64	0.148793076	0.407803246	ENSGALG00000030996|ENSGALG00000039461|ENSGALG00000008439|ENSGALG00000042055|ENSGALG00000027786|ENSGALG00000007077	http://www.genome.jp/kegg-bin/show_pathway?gga04920/gga:395299%09red/gga:417143%09red/gga:418325%09red/gga:430557%09red/gga:423118%09red/gga:417730%09red
Purine metabolism	KEGG PATHWAY	gga00230	10	125	0.155420749	0.414754546	ENSGALG00000041161|ENSGALG00000003816|ENSGALG00000015833|ENSGALG00000039696|ENSGALG00000031652|ENSGALG00000034397|ENSGALG00000031170|ENSGALG00000005361|ENSGALG00000004339|ENSGALG00000007779	http://www.genome.jp/kegg-bin/show_pathway?gga00230/gga:419675%09red/gga:424555%09red/gga:769866%09red/gga:426929%09red/gga:395339%09red/gga:100858617%09red/gga:427645%09red/gga:421833%09red/gga:420788%09red/gga:395797%09red
Steroid hormone biosynthesis	KEGG PATHWAY	gga00140	4	37	0.156934153	0.414754546	ENSGALG00000012834|ENSGALG00000004449|ENSGALG00000025822|ENSGALG00000029435	http://www.genome.jp/kegg-bin/show_pathway?gga00140/gga:421466%09red/gga:414832%09red/gga:420164%09red/gga:418107%09red
p53 signaling pathway	KEGG PATHWAY	gga04115	6	66	0.163301057	0.424009762	ENSGALG00000004661|ENSGALG00000012117|ENSGALG00000029968|XLOC_103820|ENSGALG00000012885|ENSGALG00000027207	http://www.genome.jp/kegg-bin/show_pathway?gga04115/gga:424275%09red/gga:415948%09red/gga:415400%09red/gga:396282%09red/gga:421682%09red/gga:100859853%09red
Autophagy - animal	KEGG PATHWAY	gga04140	9	117	0.198201207	0.492165879	ENSGALG00000002583|ENSGALG00000003428|ENSGALG00000009565|ENSGALG00000004252|ENSGALG00000006601|ENSGALG00000015204|ENSGALG00000003336|ENSGALG00000015259|ENSGALG00000012885	http://www.genome.jp/kegg-bin/show_pathway?gga04140/gga:420160%09red/gga:431670%09red/gga:418369%09red/gga:421116%09red/gga:771142%09red/gga:416048%09red/gga:396282%09red/gga:419444%09red/gga:423279%09red
Vascular smooth muscle contraction	KEGG PATHWAY	gga04270	9	117	0.198201207	0.492165879	ENSGALG00000005332|ENSGALG00000019233|ENSGALG00000044307|ENSGALG00000030512|ENSGALG00000008727|ENSGALG00000031170|ENSGALG00000004980|ENSGALG00000039163|ENSGALG00000007779	http://www.genome.jp/kegg-bin/show_pathway?gga04270/gga:100858782%09red/gga:771552%09red/gga:374065%09red/gga:101749229%09red/gga:395339%09red/gga:395895%09red/gga:425979%09red/gga:420788%09red/gga:418356%09red
Inositol phosphate metabolism	KEGG PATHWAY	gga00562	6	71	0.202000385	0.492165879	ENSGALG00000002583|ENSGALG00000006601|ENSGALG00000037043|ENSGALG00000052381|ENSGALG00000041965|ENSGALG00000030344	http://www.genome.jp/kegg-bin/show_pathway?gga00562/gga:776273%09red/gga:107055367%09red/gga:419822%09red/gga:416048%09red/gga:419444%09red/gga:107052518%09red
Carbon metabolism	KEGG PATHWAY	gga01200	8	102	0.202852153	0.492165879	ENSGALG00000031359|ENSGALG00000008317|ENSGALG00000021039|ENSGALG00000015960|ENSGALG00000013167|ENSGALG00000016993|ENSGALG00000007606|ENSGALG00000002397	http://www.genome.jp/kegg-bin/show_pathway?gga01200/gga:417540%09red/gga:428969%09red/gga:422931%09red/gga:423698%09red/gga:417030%09red/gga:395758%09red/gga:430370%09red/gga:418857%09red
Folate biosynthesis	KEGG PATHWAY	gga00790	3	28	0.210833525	0.503280026	ENSGALG00000012754|ENSGALG00000054210|ENSGALG00000042460	http://www.genome.jp/kegg-bin/show_pathway?gga00790/gga:772271%09red/gga:417227%09red/gga:408024%09red
Primary bile acid biosynthesis	KEGG PATHWAY	gga00120	2	15	0.215699111	0.50672172	ENSGALG00000012834|ENSGALG00000029435	http://www.genome.jp/kegg-bin/show_pathway?gga00120/gga:420164%09red/gga:418107%09red
Insulin signaling pathway	KEGG PATHWAY	gga04910	9	121	0.223363193	0.516527383	ENSGALG00000030996|ENSGALG00000008060|ENSGALG00000031359|ENSGALG00000002583|ENSGALG00000003428|ENSGALG00000021039|ENSGALG00000010688|ENSGALG00000027786|ENSGALG00000007158	http://www.genome.jp/kegg-bin/show_pathway?gga04910/gga:395299%09red/gga:430557%09red/gga:423698%09red/gga:416630%09red/gga:771142%09red/gga:430370%09red/gga:431265%09red/gga:419444%09red/gga:769420%09red
Valine, leucine and isoleucine degradation	KEGG PATHWAY	gga00280	4	44	0.230765575	0.525435464	ENSGALG00000021843|ENSGALG00000014862|ENSGALG00000002960|ENSGALG00000000081	http://www.genome.jp/kegg-bin/show_pathway?gga00280/gga:424380%09red/gga:396379%09red/gga:417039%09red/gga:427269%09red
Nitrogen metabolism	KEGG PATHWAY	gga00910	2	17	0.254290948	0.547184617	ENSGALG00000043754|ENSGALG00000033700	http://www.genome.jp/kegg-bin/show_pathway?gga00910/gga:420208%09red/gga:396489%09red
Steroid biosynthesis	KEGG PATHWAY	gga00100	2	17	0.254290948	0.547184617	ENSGALG00000004106|ENSGALG00000034436	http://www.genome.jp/kegg-bin/show_pathway?gga00100/gga:422982%09red/gga:417165%09red
Fatty acid biosynthesis	KEGG PATHWAY	gga00061	2	17	0.254290948	0.547184617	ENSGALG00000030996|ENSGALG00000043833	http://www.genome.jp/kegg-bin/show_pathway?gga00061/gga:430557%09red/gga:420532%09red
Cellular senescence	KEGG PATHWAY	gga04218	10	143	0.259811043	0.547184617	ENSGALG00000002583|ENSGALG00000003428|ENSGALG00000047314|ENSGALG00000026137|ENSGALG00000047781|ENSGALG00000029968|XLOC_103820|ENSGALG00000026098|ENSGALG00000005332|ENSGALG00000011668	http://www.genome.jp/kegg-bin/show_pathway?gga04218/gga:100859853%09red/gga:419444%09red/gga:396495%09red/gga:416868%09red/gga:395872%09red/gga:771142%09red/gga:415400%09red/gga:395895%09red/gga:427746%09red/gga:395076%09red
Progesterone-mediated oocyte maturation	KEGG PATHWAY	gga04914	6	78	0.260953955	0.547184617	ENSGALG00000002583|ENSGALG00000003428|XLOC_103820|ENSGALG00000031170|ENSGALG00000007779|ENSGALG00000033212	http://www.genome.jp/kegg-bin/show_pathway?gga04914/gga:423463%09red/gga:395339%09red/gga:771142%09red/gga:415400%09red/gga:419444%09red/gga:420788%09red
Endocytosis	KEGG PATHWAY	gga04144	15	228	0.265922023	0.547184617	ENSGALG00000036949|ENSGALG00000038089|ENSGALG00000015645|ENSGALG00000000950|ENSGALG00000036627|ENSGALG00000047314|ENSGALG00000033244|ENSGALG00000026944|XLOC_019919|ENSGALG00000043437|ENSGALG00000006691|ENSGALG00000001121|ENSGALG00000023703|ENSGALG00000001547|ENSGALG00000045534	http://www.genome.jp/kegg-bin/show_pathway?gga04144/gga:417771%09red/gga:428927%09red/gga:430652%09red/gga:396494%09red/gga:422879%09red/gga:415302%09red/gga:429809%09red/gga:395202%09red/gga:417092%09red/gga:417584%09red/gga:424389%09red/gga:100857563%09red/gga:427746%09red/gga:416051%09red/gga:396521%09red
Propanoate metabolism	KEGG PATHWAY	gga00640	3	32	0.266197922	0.547184617	ENSGALG00000030996|ENSGALG00000006300|ENSGALG00000016993	http://www.genome.jp/kegg-bin/show_pathway?gga00640/gga:430557%09red/gga:418857%09red/gga:396221%09red
Amino sugar and nucleotide sugar metabolism	KEGG PATHWAY	gga00520	4	48	0.27619898	0.558815116	ENSGALG00000047215|ENSGALG00000015854|ENSGALG00000031359|ENSGALG00000021039	http://www.genome.jp/kegg-bin/show_pathway?gga00520/gga:430370%09red/gga:421841%09red/gga:423698%09red/gga:770049%09red
N-Glycan biosynthesis	KEGG PATHWAY	gga00510	4	49	0.287788735	0.558815116	XLOC_034106|ENSGALG00000001740|ENSGALG00000009830|ENSGALG00000005550	http://www.genome.jp/kegg-bin/show_pathway?gga00510/gga:422448%09red/gga:396169%09red/gga:427801%09red
Cell cycle	KEGG PATHWAY	gga04110	8	114	0.288441686	0.558815116	ENSGALG00000014228|ENSGALG00000026137|ENSGALG00000016433|ENSGALG00000006186|ENSGALG00000029968|XLOC_103820|ENSGALG00000004143|ENSGALG00000047446	http://www.genome.jp/kegg-bin/show_pathway?gga04110/gga:418243%09red/gga:395187%09red/gga:421932%09red/gga:419190%09red/gga:415400%09red/gga:100859853%09red/gga:395076%09red/gga:420286%09red
Glycosaminoglycan biosynthesis - chondroitin sulfate / dermatan sulfate	KEGG PATHWAY	gga00532	2	19	0.29300412	0.558815116	ENSGALG00000024056|ENSGALG00000010125	http://www.genome.jp/kegg-bin/show_pathway?gga00532/gga:396018%09red/gga:422488%09red
Tyrosine metabolism	KEGG PATHWAY	gga00350	3	34	0.294510669	0.558815116	ENSGALG00000013094|ENSGALG00000000081|ENSGALG00000004343	http://www.genome.jp/kegg-bin/show_pathway?gga00350/gga:420947%09red/gga:417039%09red/gga:416852%09red
Ferroptosis	KEGG PATHWAY	gga04216	3	34	0.294510669	0.558815116	ENSGALG00000006453|ENSGALG00000012117|ENSGALG00000055010	http://www.genome.jp/kegg-bin/show_pathway?gga04216/gga:396241%09red/gga:427559%09red/gga:424275%09red
Oocyte meiosis	KEGG PATHWAY	gga04114	7	99	0.300927551	0.563763007	ENSGALG00000014228|ENSGALG00000016433|XLOC_103820|ENSGALG00000004143|ENSGALG00000031170|ENSGALG00000047446|ENSGALG00000007779	http://www.genome.jp/kegg-bin/show_pathway?gga04114/gga:418243%09red/gga:395187%09red/gga:421932%09red/gga:395339%09red/gga:415400%09red/gga:420788%09red/gga:419190%09red
Pentose and glucuronate interconversions	KEGG PATHWAY	gga00040	2	20	0.3122751	0.574765065	ENSGALG00000054210|ENSGALG00000017068	http://www.genome.jp/kegg-bin/show_pathway?gga00040/gga:418909%09red/gga:772271%09red
Gap junction	KEGG PATHWAY	gga04540	6	84	0.314567367	0.574765065	ENSGALG00000038089|ENSGALG00000041471|ENSGALG00000013056|ENSGALG00000007447|ENSGALG00000031170|ENSGALG00000007779	http://www.genome.jp/kegg-bin/show_pathway?gga04540/gga:418166%09red/gga:396254%09red/gga:396494%09red/gga:395339%09red/gga:396427%09red/gga:420788%09red
Histidine metabolism	KEGG PATHWAY	gga00340	2	21	0.331429607	0.595513471	ENSGALG00000006306|ENSGALG00000011414	http://www.genome.jp/kegg-bin/show_pathway?gga00340/gga:417917%09red/gga:416035%09red
Glycolysis / Gluconeogenesis	KEGG PATHWAY	gga00010	4	53	0.334685734	0.595513471	ENSGALG00000031359|ENSGALG00000006300|ENSGALG00000007606|ENSGALG00000021039	http://www.genome.jp/kegg-bin/show_pathway?gga00010/gga:430370%09red/gga:428969%09red/gga:423698%09red/gga:396221%09red
Salmonella infection	KEGG PATHWAY	gga05132	5	70	0.339876299	0.595513471	ENSGALG00000006691|ENSGALG00000009903|ENSGALG00000026098|ENSGALG00000034478|ENSGALG00000011668	http://www.genome.jp/kegg-bin/show_pathway?gga05132/gga:396054%09red/gga:396495%09red/gga:416051%09red/gga:395468%09red/gga:395872%09red
C-type lectin receptor signaling pathway	KEGG PATHWAY	gga04625	6	87	0.342017872	0.595513471	ENSGALG00000033635|ENSGALG00000003428|ENSGALG00000040971|ENSGALG00000013356|ENSGALG00000002583|ENSGALG00000037437	http://www.genome.jp/kegg-bin/show_pathway?gga04625/gga:396451%09red/gga:430480%09red/gga:102725543%09red/gga:771142%09red/gga:419444%09red/gga:101748577%09red
Other types of O-glycan biosynthesis	KEGG PATHWAY	gga00514	2	22	0.350428971	0.60306381	ENSGALG00000010083|ENSGALG00000005550	http://www.genome.jp/kegg-bin/show_pathway?gga00514/gga:424572%09red/gga:396169%09red
FoxO signaling pathway	KEGG PATHWAY	gga04068	8	123	0.357588502	0.607709832	ENSGALG00000014725|ENSGALG00000002583|ENSGALG00000003428|ENSGALG00000038089|ENSGALG00000026137|ENSGALG00000029968|XLOC_103820|ENSGALG00000009179	http://www.genome.jp/kegg-bin/show_pathway?gga04068/gga:419444%09red/gga:427150%09red/gga:396494%09red/gga:378894%09red/gga:771142%09red/gga:415400%09red/gga:100859853%09red/gga:395076%09red
Protein export	KEGG PATHWAY	gga03060	2	23	0.369238781	0.607709832	ENSGALG00000000218|ENSGALG00000033498	http://www.genome.jp/kegg-bin/show_pathway?gga03060/gga:770061%09red/gga:396487%09red
Riboflavin metabolism	KEGG PATHWAY	gga00740	1	8	0.377273611	0.607709832	ENSGALG00000034397	http://www.genome.jp/kegg-bin/show_pathway?gga00740/gga:426929%09red
Phosphatidylinositol signaling system	KEGG PATHWAY	gga04070	6	91	0.378940711	0.607709832	ENSGALG00000008385|ENSGALG00000002583|ENSGALG00000003428|ENSGALG00000006601|ENSGALG00000037043|ENSGALG00000052381	http://www.genome.jp/kegg-bin/show_pathway?gga04070/gga:776273%09red/gga:419822%09red/gga:415587%09red/gga:771142%09red/gga:416048%09red/gga:419444%09red
Melanogenesis	KEGG PATHWAY	gga04916	6	91	0.378940711	0.607709832	ENSGALG00000011355|ENSGALG00000008393|ENSGALG00000028069|ENSGALG00000031170|ENSGALG00000007466|ENSGALG00000007779	http://www.genome.jp/kegg-bin/show_pathway?gga04916/gga:395339%09red/gga:100859610%09red/gga:429040%09red/gga:420788%09red/gga:373909%09red/gga:427856%09red
RIG-I-like receptor signaling pathway	KEGG PATHWAY	gga04622	4	57	0.381871719	0.607709832	ENSGALG00000013356|ENSGALG00000026098|ENSGALG00000011668|ENSGALG00000023821	http://www.genome.jp/kegg-bin/show_pathway?gga04622/gga:396495%09red/gga:430480%09red/gga:100858653%09red/gga:395872%09red
Drug metabolism - other enzymes	KEGG PATHWAY	gga00983	4	57	0.381871719	0.607709832	ENSGALG00000005361|ENSGALG00000013073|ENSGALG00000045427|ENSGALG00000043254	http://www.genome.jp/kegg-bin/show_pathway?gga00983/gga:424326%09red/gga:417467%09red/gga:420942%09red/gga:769866%09red
Butanoate metabolism	KEGG PATHWAY	gga00650	2	24	0.387828558	0.610623687	ENSGALG00000014862|ENSGALG00000002960	http://www.genome.jp/kegg-bin/show_pathway?gga00650/gga:424380%09red/gga:396379%09red
Fatty acid elongation	KEGG PATHWAY	gga00062	2	25	0.406171442	0.624239225	ENSGALG00000049582|ENSGALG00000009292	http://www.genome.jp/kegg-bin/show_pathway?gga00062/gga:428872%09red/gga:107050163%09red
Pentose phosphate pathway	KEGG PATHWAY	gga00030	2	25	0.406171442	0.624239225	ENSGALG00000010043|ENSGALG00000015960	http://www.genome.jp/kegg-bin/show_pathway?gga00030/gga:422931%09red/gga:421418%09red
Sulfur metabolism	KEGG PATHWAY	gga00920	1	9	0.409205112	0.624239225	ENSGALG00000009576	http://www.genome.jp/kegg-bin/show_pathway?gga00920/gga:421347%09red
Glycerolipid metabolism	KEGG PATHWAY	gga00561	4	60	0.417034308	0.624239225	ENSGALG00000004230|ENSGALG00000054210|ENSGALG00000055078|ENSGALG00000034436	http://www.genome.jp/kegg-bin/show_pathway?gga00561/gga:427495%09red/gga:772271%09red/gga:421945%09red/gga:417165%09red
Aminoacyl-tRNA biosynthesis	KEGG PATHWAY	gga00970	3	43	0.42178326	0.624239225	ENSGALG00000004019|ENSGALG00000012355|ENSGALG00000029346	http://www.genome.jp/kegg-bin/show_pathway?gga00970/gga:768802%09red/gga:424296%09red/gga:428689%09red
Cysteine and methionine metabolism	KEGG PATHWAY	gga00270	3	43	0.42178326	0.624239225	ENSGALG00000006300|ENSGALG00000008317|ENSGALG00000000081	http://www.genome.jp/kegg-bin/show_pathway?gga00270/gga:417030%09red/gga:417039%09red/gga:396221%09red
Notch signaling pathway	KEGG PATHWAY	gga04330	3	44	0.435561237	0.637706568	ENSGALG00000001136|ENSGALG00000039942|ENSGALG00000003952	http://www.genome.jp/kegg-bin/show_pathway?gga04330/gga:419390%09red/gga:419185%09red/gga:422904%09red
Ascorbate and aldarate metabolism	KEGG PATHWAY	gga00053	1	10	0.439500472	0.637706568	ENSGALG00000041965	http://www.genome.jp/kegg-bin/show_pathway?gga00053/gga:107052518%09red
Citrate cycle (TCA cycle)	KEGG PATHWAY	gga00020	2	28	0.459498426	0.660250166	ENSGALG00000013167|ENSGALG00000016993	http://www.genome.jp/kegg-bin/show_pathway?gga00020/gga:418857%09red/gga:395758%09red
SNARE interactions in vesicular transport	KEGG PATHWAY	gga04130	2	29	0.47664773	0.678306385	ENSGALG00000039704|ENSGALG00000011673	http://www.genome.jp/kegg-bin/show_pathway?gga04130/gga:424377%09red/gga:428597%09red
mTOR signaling pathway	KEGG PATHWAY	gga04150	8	140	0.490438282	0.682577614	ENSGALG00000039461|ENSGALG00000002583|ENSGALG00000003428|ENSGALG00000009570|ENSGALG00000028069|ENSGALG00000003775|ENSGALG00000011355|ENSGALG00000000977	http://www.genome.jp/kegg-bin/show_pathway?gga04150/gga:427447%09red/gga:423280%09red/gga:418325%09red/gga:395627%09red/gga:771142%09red/gga:429040%09red/gga:419444%09red/gga:427856%09red
Biosynthesis of unsaturated fatty acids	KEGG PATHWAY	gga01040	2	30	0.493460618	0.682577614	ENSGALG00000049582|ENSGALG00000009292	http://www.genome.jp/kegg-bin/show_pathway?gga01040/gga:428872%09red/gga:107050163%09red
Non-homologous end-joining	KEGG PATHWAY	gga03450	1	12	0.495513574	0.682577614	ENSGALG00000016854	http://www.genome.jp/kegg-bin/show_pathway?gga03450/gga:418764%09red
Wnt signaling pathway	KEGG PATHWAY	gga04310	8	141	0.498097178	0.682577614	ENSGALG00000039200|ENSGALG00000010055|ENSGALG00000003015|ENSGALG00000028069|ENSGALG00000039942|ENSGALG00000003767|ENSGALG00000031997|ENSGALG00000011355	http://www.genome.jp/kegg-bin/show_pathway?gga04310/gga:415729%09red/gga:395152%09red/gga:422904%09red/gga:420732%09red/gga:417561%09red/gga:429040%09red/gga:421422%09red/gga:427856%09red
Glycosphingolipid biosynthesis - globo and isoglobo series	KEGG PATHWAY	gga00603	1	13	0.521386222	0.699856351	ENSGALG00000014128	http://www.genome.jp/kegg-bin/show_pathway?gga00603/gga:418223%09red
Thiamine metabolism	KEGG PATHWAY	gga00730	1	13	0.521386222	0.699856351	ENSGALG00000031652	http://www.genome.jp/kegg-bin/show_pathway?gga00730/gga:424555%09red
Pyruvate metabolism	KEGG PATHWAY	gga00620	2	32	0.526036764	0.699856351	ENSGALG00000030996|ENSGALG00000006300	http://www.genome.jp/kegg-bin/show_pathway?gga00620/gga:430557%09red/gga:396221%09red
Adherens junction	KEGG PATHWAY	gga04520	4	70	0.529621023	0.699856351	ENSGALG00000006382|ENSGALG00000017103|ENSGALG00000038089|ENSGALG00000036496	http://www.genome.jp/kegg-bin/show_pathway?gga04520/gga:396494%09red/gga:396024%09red/gga:395330%09red/gga:418934%09red
Ubiquitin mediated proteolysis	KEGG PATHWAY	gga04120	7	127	0.534354337	0.699862317	ENSGALG00000036530|ENSGALG00000003073|ENSGALG00000048291|ENSGALG00000027786|XLOC_019919|ENSGALG00000007158|ENSGALG00000045534	http://www.genome.jp/kegg-bin/show_pathway?gga04120/gga:395299%09red/gga:423664%09red/gga:430767%09red/gga:416630%09red/gga:100859884%09red/gga:100857563%09red/gga:415302%09red
Fatty acid degradation	KEGG PATHWAY	gga00071	2	33	0.541784572	0.703369445	ENSGALG00000007077|ENSGALG00000031563	http://www.genome.jp/kegg-bin/show_pathway?gga00071/gga:416657%09red/gga:423118%09red
Alanine, aspartate and glutamate metabolism	KEGG PATHWAY	gga00250	2	34	0.557164734	0.713939093	ENSGALG00000043754|ENSGALG00000000081	http://www.genome.jp/kegg-bin/show_pathway?gga00250/gga:396489%09red/gga:417039%09red
Lysine degradation	KEGG PATHWAY	gga00310	3	54	0.564863932	0.713939093	ENSGALG00000026392|ENSGALG00000031702|ENSGALG00000005351	http://www.genome.jp/kegg-bin/show_pathway?gga00310/gga:425846%09red/gga:771808%09red/gga:426800%09red
Pantothenate and CoA biosynthesis	KEGG PATHWAY	gga00770	1	15	0.569221709	0.713939093	ENSGALG00000034397	http://www.genome.jp/kegg-bin/show_pathway?gga00770/gga:426929%09red
Selenocompound metabolism	KEGG PATHWAY	gga00450	1	15	0.569221709	0.713939093	ENSGALG00000004019	http://www.genome.jp/kegg-bin/show_pathway?gga00450/gga:428689%09red
Metabolism of xenobiotics by cytochrome P450	KEGG PATHWAY	gga00980	2	36	0.586808617	0.729290808	ENSGALG00000010402|ENSGALG00000025822	http://www.genome.jp/kegg-bin/show_pathway?gga00980/gga:421466%09red/gga:395863%09red
Glycosaminoglycan biosynthesis - keratan sulfate	KEGG PATHWAY	gga00533	1	16	0.591316872	0.729290808	ENSGALG00000010083	http://www.genome.jp/kegg-bin/show_pathway?gga00533/gga:424572%09red
Arginine biosynthesis	KEGG PATHWAY	gga00220	1	17	0.612279582	0.748903951	ENSGALG00000043754	http://www.genome.jp/kegg-bin/show_pathway?gga00220/gga:396489%09red
Retinol metabolism	KEGG PATHWAY	gga00830	2	39	0.628465402	0.760657238	ENSGALG00000034346|ENSGALG00000004449	http://www.genome.jp/kegg-bin/show_pathway?gga00830/gga:420183%09red/gga:414832%09red
Glycosaminoglycan degradation	KEGG PATHWAY	gga00531	1	18	0.632167839	0.760657238	ENSGALG00000002138	http://www.genome.jp/kegg-bin/show_pathway?gga00531/gga:415908%09red
Hedgehog signaling pathway	KEGG PATHWAY	gga04340	2	41	0.654374148	0.781027208	ENSGALG00000010133|ENSGALG00000012885	http://www.genome.jp/kegg-bin/show_pathway?gga04340/gga:374187%09red/gga:396282%09red
Cytosolic DNA-sensing pathway	KEGG PATHWAY	gga04623	2	44	0.690502135	0.817554528	ENSGALG00000013356|ENSGALG00000034478	http://www.genome.jp/kegg-bin/show_pathway?gga04623/gga:395468%09red/gga:430480%09red
Lysosome	KEGG PATHWAY	gga04142	5	110	0.708114061	0.831753024	ENSGALG00000002237|ENSGALG00000029731|ENSGALG00000004252|ENSGALG00000034294|ENSGALG00000040666	http://www.genome.jp/kegg-bin/show_pathway?gga04142/gga:420160%09red/gga:415674%09red/gga:420210%09red/gga:418104%09red/gga:425576%09red
Phototransduction	KEGG PATHWAY	gga04744	1	23	0.71732281	0.835935244	ENSGALG00000015364	http://www.genome.jp/kegg-bin/show_pathway?gga04744/gga:427960%09red
Fanconi anemia pathway	KEGG PATHWAY	gga03460	2	50	0.753397535	0.8711159	ENSGALG00000005028|ENSGALG00000002009	http://www.genome.jp/kegg-bin/show_pathway?gga03460/gga:378893%09red/gga:416517%09red
Fatty acid metabolism	KEGG PATHWAY	gga01212	2	53	0.780497748	0.88435729	ENSGALG00000007077|ENSGALG00000049582	http://www.genome.jp/kegg-bin/show_pathway?gga01212/gga:423118%09red/gga:107050163%09red
Autophagy - other	KEGG PATHWAY	gga04136	1	28	0.78277571	0.88435729	ENSGALG00000015204	http://www.genome.jp/kegg-bin/show_pathway?gga04136/gga:418369%09red
Mucin type O-glycan biosynthesis	KEGG PATHWAY	gga00512	1	28	0.78277571	0.88435729	ENSGALG00000041101	http://www.genome.jp/kegg-bin/show_pathway?gga00512/gga:429501%09red
beta-Alanine metabolism	KEGG PATHWAY	gga00410	1	29	0.793923202	0.890156318	ENSGALG00000015977	http://www.genome.jp/kegg-bin/show_pathway?gga00410/gga:422934%09red
DNA replication	KEGG PATHWAY	gga03030	1	31	0.814532549	0.898825112	ENSGALG00000030099	http://www.genome.jp/kegg-bin/show_pathway?gga03030/gga:100859759%09red
Glyoxylate and dicarboxylate metabolism	KEGG PATHWAY	gga00630	1	31	0.814532549	0.898825112	ENSGALG00000043754	http://www.genome.jp/kegg-bin/show_pathway?gga00630/gga:396489%09red
Mitophagy - animal	KEGG PATHWAY	gga04137	2	58	0.819874258	0.898825112	ENSGALG00000042822|ENSGALG00000012135	http://www.genome.jp/kegg-bin/show_pathway?gga04137/gga:395490%09red/gga:395693%09red
Spliceosome	KEGG PATHWAY	gga03040	4	107	0.826784064	0.8997356	ENSGALG00000003532|ENSGALG00000026999|ENSGALG00000036530|ENSGALG00000014395	http://www.genome.jp/kegg-bin/show_pathway?gga03040/gga:422813%09red/gga:430767%09red/gga:421261%09red/gga:395629%09red
Drug metabolism - cytochrome P450	KEGG PATHWAY	gga00982	1	34	0.841649816	0.909227538	ENSGALG00000010402	http://www.genome.jp/kegg-bin/show_pathway?gga00982/gga:395863%09red
TGF-beta signaling pathway	KEGG PATHWAY	gga04350	3	90	0.861744023	0.915023445	ENSGALG00000009903|ENSGALG00000009256|ENSGALG00000026137	http://www.genome.jp/kegg-bin/show_pathway?gga04350/gga:395529%09red/gga:396054%09red/gga:395076%09red
Basal transcription factors	KEGG PATHWAY	gga03022	1	38	0.871745309	0.915023445	ENSGALG00000049138	http://www.genome.jp/kegg-bin/show_pathway?gga03022/gga:107050330%09red
Homologous recombination	KEGG PATHWAY	gga03440	1	38	0.871745309	0.915023445	ENSGALG00000005028	http://www.genome.jp/kegg-bin/show_pathway?gga03440/gga:416517%09red
Nucleotide excision repair	KEGG PATHWAY	gga03420	1	38	0.871745309	0.915023445	ENSGALG00000015540	http://www.genome.jp/kegg-bin/show_pathway?gga03420/gga:431623%09red
Apelin signaling pathway	KEGG PATHWAY	gga04371	4	119	0.881148116	0.915505548	ENSGALG00000007669|ENSGALG00000004582|ENSGALG00000007779|ENSGALG00000031170	http://www.genome.jp/kegg-bin/show_pathway?gga04371/gga:395339%09red/gga:416874%09red/gga:420788%09red/gga:373931%09red
ABC transporters	KEGG PATHWAY	gga02010	1	40	0.884576306	0.915505548	ENSGALG00000015675	http://www.genome.jp/kegg-bin/show_pathway?gga02010/gga:418468%09red
Arginine and proline metabolism	KEGG PATHWAY	gga00330	1	42	0.896124549	0.921016898	ENSGALG00000015977	http://www.genome.jp/kegg-bin/show_pathway?gga00330/gga:422934%09red
Sphingolipid metabolism	KEGG PATHWAY	gga00600	1	45	0.911318546	0.930173412	ENSGALG00000012882	http://www.genome.jp/kegg-bin/show_pathway?gga00600/gga:420902%09red
Glutathione metabolism	KEGG PATHWAY	gga00480	1	47	0.92019293	0.930847835	ENSGALG00000010402	http://www.genome.jp/kegg-bin/show_pathway?gga00480/gga:395863%09red
Peroxisome	KEGG PATHWAY	gga04146	2	79	0.924558323	0.930847835	ENSGALG00000007832|ENSGALG00000026392	http://www.genome.jp/kegg-bin/show_pathway?gga04146/gga:421197%09red/gga:771808%09red
RNA degradation	KEGG PATHWAY	gga03018	1	70	0.976277006	0.976277006	ENSGALG00000008765	http://www.genome.jp/kegg-bin/show_pathway?gga03018/gga:421267%09red
