# Supplementary material for: Long noncoding RNAs and mRNAs profiling in ovary during laying and broodiness in Taihe Black-Bone Silky Fowls (Gallus gallus Domesticus Brisson)
Source: BMC Genomics. 2024 Apr 10;25:357. doi: 10.1186/s12864-024-10281-7 (PMC11005167; doi:10.1186/s12864-024-10281-7)
Supplement: Supplementary file 12 — Supplementary Material 12. [file 12864_2024_10281_MOESM12_ESM.xls]

## Sheet: Sheet1
Table S12. Primers of genes and lncRNAs.
Num	Gene Symbol	Forward primer(5->3)	Reverse primer(5->3)	Product length(bp)	Tm(℃)
1	STC1	CTCTGCTTGGACGTGAGAGA	GATGGCTGTGATTCCTGTGCTC	148	60
2	FSHB	AGCACTCTACTAGAATACAGGATGA	TCACATTCTTCTCTTTCCACTGC	128	60
3	FGF12	CTCCAAGCGCCGCTCC	TTCAGCTGGGGTTCCGGT	135	60
4	EPHA1	CGGTGACCTGCAAAGAGACT	TGCCACAGTGTTGAGCTTGA	104	60
5	NPY5R	AGGCAAAAGGAAGAGGATGGC	TCTAAGGAGATCTACTGTCAGCG	80	60
6	RARB	ACTACCCCATTGTCAAGCTCC	CATACTGATGGAGTCGCCTT	81	60
7	TCONS_00144789	CTTGCTGCTTCAGCTTTGGAG	GTTCCAAACCCGATTGCACTG	124	60
8	TCONS_00110007	GTGCTTACCCTGGACATGCT	TCAGGGCACATGGTCTGTTC	123	60
9	TCONS_00040555	ACTCCCACCAAGTATGGGGA	CTTTGGCCAGGACTTTGCAC	133	60
10	β-actin	CAGCCAGCCATGGATGATGA	ACCAACCATCACACCCTGAT	147	60
